# Supplementary material for: The Eupentacta fraudatrix transcriptome provides insights into regulation of cell transdifferentiation
Source: Sci Rep. 2020 Jan 30;10:1522. doi: 10.1038/s41598-020-58470-0 (PMC6992634; doi:10.1038/s41598-020-58470-0)
Supplement: Supplementary file 2 — Table S1. [file 41598_2020_58470_MOESM2_ESM.xls]

## Sheet: Лист1
SRA accession	Sample	Raw reads			Corrected reads			Mapped paired-end reads (%)
		Number of reads	Average quality	Length	Number of reads	Average quality	Length
SRR8297983	Day 3 post-evisceration (rep 1)	49057381	35.46	100	46864415	35.62	99.28	19.19
SRR8297984	Day 3 post-evisceration (rep 2)	50908678	35.58	100	47942974	35.78	99.77	18.77
SRR8297985	Days 5-7 post-evisceration (rep 1)	57251433	35.55	100	54536553	35.78	99.76	19.42
SRR8297986	Days 5-7 post-evisceration (rep 2)	55567180	35.56	100	52385442	35.79	99.8	19.29
SRR8297987	Day 10 post-evisceration (rep 1)	42239523	35.56	100	40063136	35.79	99.78	18.85
SRR8297988	Day 10 post-evisceration (rep 2)	50834156	35.54	100	47960668	35.78	99.75	19.94
SRR8297989	Intact gut (rep 1)	52394208	35.52	100	49408813	35.78	99.79	27.17
SRR8297990	Intact gut (rep 2)	54747365	35.52	100	51978341	35.76	99.7	28.42
