# Supplementary material for: The Eupentacta fraudatrix transcriptome provides insights into regulation of cell transdifferentiation
Source: Sci Rep. 2020 Jan 30;10:1522. doi: 10.1038/s41598-020-58470-0 (PMC6992634; doi:10.1038/s41598-020-58470-0)
Supplement: Supplementary file 3 — Table S2. [file 41598_2020_58470_MOESM3_ESM.csv]

SeqID	3d-1	3d-2	5-7d-1	5-7d-2	10d-1	10d-2	int-1	int-2
Efra.gene38175_i0_length389.p1	23.7	70.3	108.22	46.97	54.04	76.83	29.06	56.8
Efra.gene92196_i0_length231.p1	29.0	15.0	21.0	23.0	20.0	24.0	14.0	13.0
Efra.gene13323_i0_length1083.p1	3.0	1.0	10.0	1.0	5.0	2.0	56.0	116.0
Efra.gene19038_i0_length795.p1	38.93	40.3	36.99	57.54	51.24	45.95	34.15	44.24
Efra.gene18080_i0_length837.p1	19.0	12.0	14.0	8.0	9.0	10.0	22.0	27.0
Efra.gene1496_i5_length3225.p1	144.37	202.42	134.17	88.54	96.79	127.64	195.55	234.22
Efra.gene45494_i0_length252.p1	258.04	261.32	331.83	471.47	245.83	365.02	86.66	154.69
Efra.gene49725_i0_length321.p1	1.0	1.0	1.0	1.0	6.0	1.0	1.0	109.0
Efra.gene23912_i0_length627.p1	107.73	72.17	81.59	50.77	74.14	77.43	46.91	22.08
Efra.gene34545_i0_length423.p1	2.0	16.0	5.04	7.0	20.72	24.0	1.0	38.0
Efra.gene7396_i2_length480.p1	4.55	14.18	15.85	1.0	12.98	23.96	3.13	4.48
Efra.gene189_i0_length6189.p1	777.65	461.97	630.42	578.15	411.7	761.22	996.71	1233.76
Efra.gene41370_i0_length366.p1	13.72	2.0	24.49	18.0	26.01	31.01	5.0	1.0
Efra.gene45546_i3_length291.p1	18.66	24.16	18.37	23.58	16.75	15.41	8.23	13.74
Efra.gene14620_i0_length1008.p1	51.84	21.07	67.73	34.61	50.0	40.98	36.05	60.04
Efra.gene1393_i1_length1017.p1	122.13	113.84	90.81	182.22	70.73	66.55	8.42	14.94
Efra.gene14564_i2_length273.p1	5.08	7.0	8.43	18.57	4.0	9.4	5.0	4.0
Efra.gene26588_i0_length555.p1	1448.52	1003.39	1235.92	1159.72	783.38	1374.02	703.36	1150.51
Efra.gene12047_i0_length1158.p1	125.0	146.0	169.0	139.0	45.0	89.0	111.0	124.0
Efra.gene32923_i0_length444.p1	3.0	9.0	29.0	5.0	4.0	17.0	11.05	27.0
Efra.gene13809_i1_length417.p1	16.06	8.63	7.08	21.1	3.97	11.83	5.05	7.13
Efra.gene379_i0_length5046.p1	374.0	407.0	230.0	267.0	279.0	293.0	481.0	627.0
Efra.gene112499_i0_length213.p1	99.02	140.84	133.02	118.43	95.0	130.0	85.17	94.0
Efra.gene27335_i1_length354.p1	256.57	531.79	280.34	454.45	184.12	367.68	1109.89	996.68
Efra.gene52753_i0_length309.p1	295.0	191.33	281.0	255.0	144.0	241.0	101.0	95.0
Efra.gene116589_i0_length210.p1	138.0	78.0	26.0	153.0	31.0	2.0	1.0	1.0
Efra.gene7332_i0_length1563.p1	154.52	123.15	198.79	157.59	84.05	203.2	150.78	131.25
Efra.gene53261_i0_length309.p1	21.0	10.0	29.0	14.0	14.0	7.0	8.0	9.0
Efra.gene51107_i1_length273.p1	8.73	14.91	16.43	10.84	8.17	2.0	1.0	53.89
Efra.gene39433_i0_length378.p1	1.0	2.0	1.0	3.0	2.0	10.96	31.0	24.11
Efra.gene69102_i0_length267.p1	6.0	11.0	5.0	8.0	7.0	13.0	9.0	3.0
Efra.gene25095_i0_length594.p1	19.06	50.7	53.08	21.64	19.39	19.57	26.73	15.76
Efra.gene11671_i0_length486.p1	1.0	1.0	1.0	1.0	1.0	2.0	414.96	1403.64
Efra.gene25133_i3_length593.p1	135.31	169.73	170.76	168.9	113.67	130.56	93.11	171.8
Efra.gene48166_i0_length328.p2	36.0	13.0	18.0	21.0	12.0	20.0	4.0	14.0
Efra.gene14836_i0_length996.p1	67.0	38.0	40.0	37.0	20.0	29.99	35.0	33.0
Efra.gene26581_i0_length555.p1	101.12	66.59	76.73	85.12	161.21	64.53	111.62	155.39
Efra.gene43434_i0_length351.p1	40.42	21.45	21.82	30.64	11.04	11.04	13.3	42.89
Efra.gene44502_i0_length345.p1	90.19	49.74	92.82	77.43	55.19	72.37	24.0	28.0
Efra.gene704_i0_length4268.p1	63.0	94.0	121.0	95.0	105.0	48.0	472.0	443.0
Efra.gene45748_i0_length339.p1	231.63	206.5	248.53	242.32	101.14	164.83	254.57	243.27
Efra.gene74325_i0_length258.p1	87.0	48.0	93.0	72.0	47.0	53.0	41.0	21.0
Efra.gene13486_i0_length1074.p1	141.67	226.19	120.28	79.99	75.45	146.68	141.4	7.47
Efra.gene13501_i1_length615.p1	85.4	101.54	121.89	121.19	70.04	123.3	89.08	61.22
Efra.gene11692_i0_length1182.p1	12.0	13.0	49.0	22.0	22.0	32.0	2.0	7.0
Efra.gene2169_i0_length2775.p1	50.41	72.97	10.0	40.41	24.21	61.49	56.69	83.52
Efra.gene1296_i0_length3414.p1	154.11	85.29	33.03	82.69	73.91	77.1	159.52	216.38
Efra.gene31740_i1_length462.p1	28.91	44.24	42.0	30.0	30.2	16.0	2.0	5.0
Efra.gene36619_i0_length402.p1	9.0	6.0	13.96	9.0	5.0	5.0	6.0	15.0
Efra.gene37062_i0_length399.p1	149.86	157.71	279.66	264.82	80.88	70.51	1.0	1.0
Efra.gene40540_i0_length371.p1	8.0	7.0	32.0	6.0	4.0	10.0	12.0	15.0
Efra.gene16493_i0_length912.p1	137.11	117.67	179.2	139.09	49.81	93.68	29.59	76.08
Efra.gene39351_i5_length336.p1	152.08	74.81	425.23	333.26	299.73	242.97	370.3	101.06
Efra.gene32220_i0_length453.p1	7.0	9.0	12.0	10.0	8.0	12.0	11.0	36.0
Efra.gene49549_i0_length322.p1	34.04	30.0	38.0	22.0	1.0	14.0	13.0	17.06
Efra.gene12267_i0_length1146.p1	15.0	29.0	15.0	17.0	24.0	14.0	12.0	8.0
Efra.gene18505_i0_length816.p1	2.1	1.0	1.0	6.0	7.67	7.11	27.94	36.2
Efra.gene1304_i1_length1845.p1	197.55	116.92	266.43	291.16	264.69	146.68	102.31	31.6
Efra.gene1696_i1_length3064.p1	287.34	381.17	489.96	452.92	280.85	246.41	214.68	158.03
Efra.gene4561_i0_length1977.p1	20.04	27.49	23.79	25.8	14.59	15.63	1.0	24.82
Efra.gene94267_i0_length231.p1	12.0	7.0	14.0	6.0	13.0	4.0	5.0	3.0
Efra.gene13574_i1_length1059.p1	38.07	30.4	38.19	34.42	35.75	28.2	27.17	31.62
Efra.gene26869_i0_length549.p1	2.0	7.0	11.0	5.0	16.0	14.0	5.0	3.0
Efra.gene6992_i2_length384.p1	185.24	114.54	116.7	108.63	80.49	105.24	64.47	88.77
Efra.gene16834_i0_length855.p1	217.0	196.0	152.1	235.0	172.0	206.0	58.0	140.0
Efra.gene28405_i1_length447.p1	9.78	9.69	10.98	8.7	3.0	5.92	7.99	2.99
Efra.gene44416_i1_length210.p1	264.49	304.0	385.45	283.02	177.14	218.0	168.98	311.82
Efra.gene51742_i1_length237.p1	120.16	119.81	130.48	179.92	79.22	123.72	117.82	140.18
Efra.gene26662_i0_length555.p1	23.65	1.0	1.0	1.0	56.99	99.97	1.0	1.0
Efra.gene43469_i0_length351.p1	54.0	22.0	1.0	16.99	1.0	19.48	4.0	1.0
Efra.gene24258_i0_length615.p1	45.39	49.88	68.01	95.04	50.0	61.03	33.86	122.88
Efra.gene4093_i2_length858.p1	21.02	15.79	28.06	30.83	17.02	24.19	8.29	7.52
Efra.gene112399_i0_length213.p1	10.0	21.63	17.0	17.0	11.0	10.92	5.39	6.0
Efra.gene2831_i0_length2469.p1	158.0	165.0	105.0	118.0	100.88	139.0	221.0	174.4
Efra.gene13614_i0_length1065.p1	18.0	13.0	15.0	27.0	258.0	265.0	839.0	1288.0
Efra.gene97711_i0_length225.p1	10.0	10.0	22.01	8.0	7.0	10.31	3.0	2.0
Efra.gene12525_i1_length993.p1	116.05	59.07	96.85	66.5	60.66	96.84	67.5	111.76
Efra.gene30234_i0_length351.p1	164.07	144.64	215.98	338.54	231.46	217.64	120.97	183.5
Efra.gene35253_i1_length345.p1	24.49	81.56	48.83	9.88	45.6	12.79	48.75	25.37
Efra.gene5252_i0_length1842.p1	86.17	16.95	80.19	37.74	64.45	7.0	8.0	5.0
Efra.gene16009_i0_length936.p1	283.01	176.44	262.67	163.85	239.36	241.43	85.86	153.56
Efra.gene3255_i0_length2311.p1	183.0	191.0	117.0	145.0	149.0	150.0	236.0	271.0
Efra.gene33737_i2_length435.p1	16.0	15.0	12.99	15.54	14.0	9.11	7.0	11.93
Efra.gene40534_i0_length371.p1	43.06	36.94	41.2	44.87	42.0	28.97	18.0	26.05
Efra.gene11437_i0_length1200.p1	29.69	15.0	26.9	26.0	23.01	56.46	46.99	1.0
Efra.gene86738_i0_length231.p1	25.0	28.0	44.0	38.0	28.0	25.0	21.0	35.0
Efra.gene14290_i5_length969.p1	6081.68	6118.77	7064.93	6477.89	5673.11	5474.01	6409.44	6484.15
Efra.gene6479_i1_length1665.p1	72.59	108.16	75.11	74.08	79.59	44.02	52.94	75.0
Efra.gene27163_i0_length543.p1	1.0	4.0	1.0	4.0	3.01	2.0	47.0	20.0
Efra.gene3443_i0_length2259.p1	27.19	32.75	33.12	14.97	21.19	44.69	4.65	27.58
Efra.gene51192_i0_length315.p1	82.0	93.0	101.0	74.0	86.0	93.0	108.0	132.0
Efra.gene43617_i0_length351.p1	52.33	42.05	72.95	47.1	5.0	28.21	48.03	6.0
Efra.gene0_i7_length2154.p1	5452.25	2744.57	11186.7	3471.55	5165.54	9059.22	566.11	739.06
Efra.gene97688_i0_length225.p1	4.0	9.0	13.0	19.0	5.0	13.0	36.0	1.0
Efra.gene2270_i1_length804.p1	36.08	26.74	56.71	24.13	20.5	30.64	23.66	27.31
Efra.gene7321_i0_length1563.p1	4.0	4.0	1.0	2.0	5.0	4.14	86.72	107.07
Efra.gene66708_i0_length273.p1	9.0	10.0	12.0	7.01	6.0	14.0	1.0	1.0
Efra.gene11378_i0_length1204.p2	9.0	6.36	11.68	12.33	8.36	5.38	5.55	6.02
Efra.gene12969_i0_length1104.p1	34.0	13.0	3.0	23.0	10.0	8.0	18.0	24.0
Efra.gene16522_i0_length911.p1	17.07	18.45	25.64	33.77	10.57	16.87	11.74	15.73
Efra.gene11176_i0_length1218.p1	5.94	16.96	3.0	8.0	6.36	18.07	13.0	4.0
Efra.gene9557_i2_length609.p1	39.49	10.72	3.22	1.0	5.63	10.12	12.09	1.0
Efra.gene1113_i0_length3600.p1	49.0	49.0	48.0	53.0	65.0	68.0	24.0	30.0
Efra.gene79294_i0_length249.p1	197.0	230.0	233.0	228.0	209.0	271.0	134.0	185.0
Efra.gene56907_i0_length297.p1	12.0	5.0	16.0	11.0	10.0	15.0	5.0	8.0
Efra.gene24540_i0_length608.p1	153.34	197.98	103.16	142.29	90.36	144.47	195.18	219.38
Efra.gene97359_i0_length227.p1	13.0	8.32	10.07	5.0	14.04	5.0	17.46	16.01
Efra.gene26895_i2_length516.p1	15.39	11.19	23.19	20.32	19.94	16.97	59.86	22.49
Efra.gene13189_i0_length1092.p1	667.05	663.99	591.09	609.15	529.16	439.06	6.0	12.0
Efra.gene2_i0_length16799.p1	147.16	197.54	74.62	122.12	135.79	298.23	1420.41	1628.48
Efra.gene46950_i0_length333.p2	68.0	52.0	74.0	59.0	39.0	71.0	84.0	64.0
Efra.gene607_i2_length1560.p1	6.96	7.34	2.21	2.3	4.51	7.69	13.44	69.5
Efra.gene14080_i3_length1008.p1	279.16	266.2	321.07	379.98	155.89	155.41	35.57	41.98
Efra.gene94195_i0_length231.p1	139.0	255.0	176.0	142.0	176.0	208.95	51.0	85.0
Efra.gene15981_i0_length939.p1	3.01	5.12	1.97	1.0	1.0	3.01	5.19	42.19
Efra.gene22520_i0_length465.p1	16.4	13.22	8.08	15.32	18.1	9.0	20.49	1.53
Efra.gene46863_i0_length334.p1	11.0	12.0	2.0	4.0	7.0	13.0	10.0	10.0
Efra.gene2577_i0_length2571.p1	67.0	188.0	41.0	40.0	48.0	53.0	56.0	74.0
Efra.gene4115_i0_length2079.p1	69.0	60.0	139.0	68.0	12.0	37.0	21.0	27.0
Efra.gene5363_i1_length897.p1	368.59	434.9	608.09	541.65	457.09	560.11	468.87	487.68
Efra.gene43675_i0_length351.p1	9.0	5.03	3.0	18.0	9.75	8.0	4.0	1.99
Efra.gene29493_i0_length498.p1	247.57	116.64	131.92	118.18	316.61	143.36	3.0	1.0
Efra.gene64399_i0_length276.p1	10.0	12.0	8.01	22.0	17.0	10.0	10.75	15.01
Efra.gene15154_i0_length714.p1	80.46	28.15	44.28	50.58	14.01	23.76	7.64	2.51
Efra.gene9706_i2_length1323.p1	15.26	25.3	13.55	7.33	18.31	10.24	12.52	23.82
Efra.gene5245_i2_length276.p1	6.91	10.2	9.64	12.48	6.98	12.03	1.0	1.0
Efra.gene24453_i2_length303.p1	12.65	16.79	11.99	29.89	11.99	22.17	11.99	12.99
Efra.gene38751_i0_length384.p1	24.0	26.0	31.0	9.0	18.0	10.0	10.0	10.0
Efra.gene73378_i0_length258.p1	53.0	83.0	86.0	92.0	87.0	129.0	118.0	104.0
Efra.gene16079_i0_length933.p1	121.0	64.0	100.0	96.0	52.0	94.0	57.0	29.0
Efra.gene11869_i0_length1170.p1	17.0	27.38	16.0	35.29	19.0	19.0	21.0	31.0
Efra.gene47580_i0_length330.p1	17.0	15.0	19.0	34.0	17.0	30.0	4.0	26.0
Efra.gene1638_i1_length3111.p1	75.0	64.0	57.0	40.0	38.0	60.0	84.0	84.0
Efra.gene18255_i0_length828.p1	739.66	730.77	689.27	857.77	592.41	717.26	325.46	498.31
Efra.gene32779_i0_length447.p1	1.0	1.0	1.0	1.0	2.63	4.76	44.24	46.88
Efra.gene15749_i2_length741.p1	1.0	1.0	1.0	1.0	1.0	1.0	1.0	65.3
Efra.gene50286_i0_length319.p2	17.84	83.0	1.0	3.0	17.3	3.0	1.0	1.0
Efra.gene21656_i0_length693.p1	30.0	34.0	48.0	52.0	27.0	38.0	17.0	16.0
Efra.gene2329_i1_length600.p1	29.19	24.7	14.9	30.05	10.57	24.66	14.39	27.47
Efra.gene58717_i0_length291.p1	34.0	17.0	17.0	23.0	29.0	32.0	4.0	18.0
Efra.gene106086_i0_length219.p1	31.0	63.52	60.9	31.06	30.24	22.78	43.0	60.06
Efra.gene6222_i0_length1695.p1	125.0	163.0	87.0	130.0	32.0	108.0	60.49	64.68
Efra.gene61113_i0_length285.p1	12.0	20.0	38.0	18.0	10.0	31.0	33.0	25.0
Efra.gene20895_i0_length720.p1	34.42	27.0	20.0	22.21	10.93	22.0	22.0	22.0
Efra.gene63593_i0_length279.p1	19.0	10.0	4.0	34.0	18.0	13.0	19.0	1.0
Efra.gene59113_i0_length291.p1	1.0	1.0	1.0	7.0	1.0	1.0	210.89	44.98
Efra.gene89222_i0_length237.p1	12.0	5.0	13.0	13.0	6.0	5.0	7.0	11.0
Efra.gene20389_i0_length738.p1	13.0	11.0	6.0	14.0	6.0	8.0	14.0	30.0
Efra.gene22341_i0_length672.p1	893.4	656.2	1329.13	700.73	581.23	587.44	209.46	238.87
Efra.gene1683_i1_length531.p1	58.24	60.26	41.56	45.11	40.95	34.13	59.05	29.0
Efra.gene80307_i0_length249.p1	201.18	430.95	391.97	618.81	330.78	330.77	588.6	817.23
Efra.gene94410_i0_length230.p1	97.0	76.0	114.0	130.0	117.0	54.0	84.0	39.0
Efra.gene29717_i0_length492.p1	26.56	90.36	71.14	37.55	31.42	24.76	10.92	24.19
Efra.gene7772_i0_length609.p1	73.09	187.68	284.09	78.43	73.1	55.37	46.97	91.78
Efra.gene12591_i0_length1125.p1	70.18	55.97	72.53	58.29	49.15	71.36	53.73	45.0
Efra.gene15242_i0_length975.p1	127.0	127.0	163.0	76.0	115.0	155.0	116.0	88.0
Efra.gene26571_i1_length210.p1	8.0	9.99	15.0	23.08	5.02	9.89	14.0	7.34
Efra.gene42258_i0_length360.p1	12.07	16.67	11.0	11.77	6.0	8.0	2.0	1.0
Efra.gene768_i0_length4107.p1	74.17	107.0	112.89	152.6	34.72	80.81	251.74	436.62
Efra.gene6040_i0_length885.p1	1.0	1.0	1.0	1.0	7.27	7.35	41.88	22.47
Efra.gene7460_i3_length1551.p1	351.46	370.58	321.91	389.83	276.99	258.15	64.99	86.37
Efra.gene34824_i0_length420.p1	2.0	11.0	5.0	17.0	13.0	13.0	233.0	450.0
Efra.gene61230_i0_length285.p1	25.91	15.0	18.12	17.88	10.0	33.69	12.64	7.62
Efra.gene74942_i0_length257.p1	12.0	16.0	8.0	23.0	14.0	11.0	4.0	5.0
Efra.gene107371_i0_length216.p1	14.0	65.0	25.0	10.0	45.0	32.0	110.0	4.0
Efra.gene7024_i0_length939.p1	1.0	1.0	1.0	1.0	2.0	4.0	52.79	57.42
Efra.gene73038_i0_length261.p1	101.92	56.79	136.29	306.66	118.24	118.19	100.22	129.1
Efra.gene66597_i0_length273.p1	144.0	239.0	227.0	204.0	108.0	146.0	202.0	118.0
Efra.gene19114_i0_length792.p1	9.0	14.0	7.0	14.0	11.0	7.0	14.0	4.0
Efra.gene18178_i1_length234.p1	8.63	8.2	5.84	4.62	5.62	11.02	10.37	6.95
Efra.gene977_i0_length3789.p1	2.0	126.32	89.0	61.98	13.85	59.0	5.0	8.0
Efra.gene10101_i0_length1302.p1	144.0	92.0	160.0	157.0	133.0	164.0	75.0	42.0
Efra.gene35378_i0_length414.p1	13.0	14.98	9.0	2.0	6.0	8.0	97.49	115.0
Efra.gene4455_i2_length1935.p1	246.64	162.26	449.3	193.96	76.11	163.69	122.16	92.77
Efra.gene64139_i0_length278.p1	30.8	34.28	44.57	58.79	44.07	65.24	19.58	36.39
Efra.gene5281_i1_length453.p1	3.42	12.84	3.0	4.35	6.44	7.0	21.11	16.97
Efra.gene8577_i0_length1434.p1	408.93	521.17	283.75	308.91	149.25	194.24	26.26	109.54
Efra.gene11771_i2_length999.p1	41.79	29.0	118.67	62.39	45.16	27.62	24.11	19.28
Efra.gene99933_i0_length225.p1	6.0	8.0	10.0	30.0	14.0	8.0	17.0	14.0
Efra.gene8420_i1_length1452.p1	56.0	57.0	83.0	36.0	29.59	24.08	30.0	1.0
Efra.gene18883_i0_length801.p1	66.0	48.0	68.0	41.0	59.0	91.0	61.0	55.0
Efra.gene12743_i0_length1116.p1	166.83	99.45	162.08	100.54	101.21	175.2	112.84	127.06
Efra.gene90929_i0_length234.p1	55.0	43.0	73.0	31.0	30.0	48.0	28.0	16.0
Efra.gene66447_i0_length243.p1	113.97	122.97	138.09	96.02	94.22	111.83	66.01	100.06
Efra.gene93538_i0_length231.p1	5.0	11.98	13.0	3.05	13.0	14.25	3.0	14.11
Efra.gene27851_i0_length528.p1	48.0	43.0	32.0	32.0	26.0	30.0	32.0	52.0
Efra.gene92397_i0_length231.p1	25.0	44.0	42.0	51.0	28.0	43.0	81.0	46.0
Efra.gene37481_i0_length395.p1	33.0	45.0	31.0	27.0	27.0	2.0	12.0	1.0
Efra.gene8118_i2_length1470.p1	157.37	195.44	87.9	166.76	74.43	97.4	94.75	308.94
Efra.gene14014_i2_length741.p1	124.85	108.71	105.29	128.77	86.26	125.12	81.02	74.53
Efra.gene94628_i0_length230.p1	71.0	142.0	260.0	109.01	71.04	88.0	70.0	115.64
Efra.gene3588_i0_length2220.p1	852.9	1158.02	873.21	618.11	345.4	590.66	550.75	880.44
Efra.gene69397_i0_length267.p1	35.0	70.0	43.0	92.0	37.0	69.0	11.0	10.0
Efra.gene11377_i0_length1205.p1	121.69	82.59	102.63	102.27	101.7	136.44	106.98	201.56
Efra.gene5344_i4_length1825.p1	167.46	75.56	125.34	107.2	72.25	73.57	133.03	106.48
Efra.gene53599_i0_length306.p1	36.0	20.0	22.0	33.0	27.0	27.0	22.0	12.0
Efra.gene24001_i0_length624.p1	51.89	48.62	11.87	26.37	33.95	19.31	94.34	26.01
Efra.gene33081_i0_length442.p1	15.03	16.97	21.88	26.0	26.28	29.29	20.48	16.44
Efra.gene28608_i1_length513.p1	57.64	44.05	99.3	65.05	49.07	82.83	41.98	61.96
Efra.gene56268_i1_length299.p1	2.0	12.0	19.0	60.0	63.0	54.0	91.0	7.0
Efra.gene2396_i1_length2667.p1	141.89	177.61	180.04	162.55	137.62	154.38	223.99	255.36
Efra.gene67015_i1_length271.p1	15.69	7.48	9.94	35.97	14.96	10.25	15.44	10.78
Efra.gene15395_i0_length966.p1	109.0	69.0	116.0	112.0	98.0	129.0	136.0	63.0
Efra.gene12473_i0_length1134.p1	19.02	7.0	10.0	14.45	25.99	8.58	1.0	2.0
Efra.gene24898_i0_length600.p1	1.0	1.0	1.0	1.0	1.0	119.0	1.0	1.0
Efra.gene13350_i2_length591.p1	8.23	15.42	19.87	18.6	9.29	2.71	2.91	19.52
Efra.gene26443_i6_length273.p1	378.73	263.16	342.29	268.44	247.06	304.1	246.55	370.59
Efra.gene3576_i0_length2223.p1	372.03	285.92	374.69	290.69	303.8	382.63	221.19	303.18
Efra.gene2653_i4_length2541.p1	1396.28	1803.99	2013.42	2009.31	899.49	1454.62	348.81	390.49
Efra.gene9743_i1_length330.p1	14.01	11.0	18.97	17.59	14.04	17.02	13.99	14.0
Efra.gene8606_i0_length1431.p1	61.47	45.0	31.58	28.0	9.0	13.0	5.0	4.0
Efra.gene83674_i0_length243.p1	2.0	4.0	4.0	2.0	1.0	10.5	12.0	70.0
Efra.gene11898_i0_length1167.p1	3.01	19.14	10.95	10.08	61.78	110.16	630.64	947.6
Efra.gene24607_i1_length511.p1	16.93	14.92	11.98	16.25	17.25	16.4	8.15	8.03
Efra.gene19585_i0_length771.p1	23.42	10.0	40.25	26.68	34.76	6.58	1.0	72.78
Efra.gene72991_i0_length261.p1	3.0	12.0	9.0	11.0	6.0	7.0	8.0	12.0
Efra.gene8905_i0_length1403.p1	170.65	71.86	110.17	101.39	98.57	118.31	142.22	78.48
Efra.gene49_i1_length8937.p1	595.19	883.2	496.9	774.79	462.59	550.78	557.46	595.07
Efra.gene57335_i0_length294.p1	21.14	13.94	18.99	16.0	10.0	9.01	2.85	13.0
Efra.gene24352_i2_length588.p1	23.18	30.81	36.85	42.56	19.56	16.55	26.67	35.4
Efra.gene16085_i1_length933.p1	108.35	95.88	130.84	96.25	80.47	146.26	120.66	184.38
Efra.gene110281_i0_length213.p1	37.0	26.0	53.0	33.0	10.0	37.0	44.0	16.0
Efra.gene6365_i0_length1680.p1	143.0	156.0	128.0	149.0	89.0	124.0	111.0	112.0
Efra.gene9953_i0_length1314.p1	175.98	155.36	247.88	217.17	177.6	226.57	92.34	92.08
Efra.gene5968_i0_length1728.p1	72.0	99.0	119.0	119.0	49.0	65.0	88.0	68.0
Efra.gene26247_i0_length564.p1	13.0	23.0	34.0	20.0	23.0	29.0	11.0	10.0
Efra.gene105531_i0_length219.p1	7.0	9.0	18.0	9.0	9.0	15.0	11.0	12.0
Efra.gene9354_i1_length945.p1	15.19	50.06	33.22	19.2	15.67	31.04	1.0	1.0
Efra.gene10758_i0_length1251.p1	242.0	263.0	364.0	287.0	174.0	240.0	172.0	264.0
Efra.gene67536_i0_length270.p1	203.65	383.0	113.0	129.0	74.0	215.0	145.0	101.0
Efra.gene11477_i1_length465.p1	31.08	39.92	29.01	33.92	32.1	40.64	34.23	57.02
Efra.gene31116_i0_length471.p1	37.92	28.89	32.65	19.42	13.4	17.75	9.34	7.7
Efra.gene68071_i0_length270.p1	4.0	3.0	2.0	4.0	2.0	5.0	11.59	27.17
Efra.gene71397_i0_length263.p1	9.0	6.0	10.0	16.0	29.0	6.0	290.0	12.0
Efra.gene21267_i0_length708.p1	136.61	78.07	75.32	129.71	69.19	114.42	396.84	512.4
Efra.gene28498_i0_length516.p1	6.83	13.62	12.61	12.13	13.76	12.74	4.06	12.5
Efra.gene107454_i0_length216.p1	3.0	20.36	30.0	10.0	2.0	16.0	3.0	1.0
Efra.gene5724_i0_length1767.p1	1.0	1.0	1.0	14.0	2.33	1.0	96.98	95.54
Efra.gene38393_i0_length387.p1	7.0	13.0	6.0	11.0	4.0	10.0	6.0	5.0
Efra.gene1909_i4_length1794.p1	240.87	364.48	335.62	255.13	241.92	313.17	22.36	112.29
Efra.gene43499_i0_length351.p1	5.0	8.0	10.0	4.0	7.0	6.0	11.0	9.0
Efra.gene34168_i1_length369.p1	19.0	25.0	22.04	17.11	22.0	20.0	5.0	2.3
Efra.gene2972_i0_length2424.p1	29.75	23.74	36.46	27.26	38.7	30.69	400.64	480.72
Efra.gene14210_i3_length441.p1	3.06	6.0	1.0	10.0	8.0	4.0	38160.13	54949.94
Efra.gene3335_i5_length369.p1	36.14	14.13	40.71	8.46	17.33	55.48	13.02	72.05
Efra.gene11668_i1_length1182.p1	139.0	135.0	139.0	123.0	97.0	158.0	161.0	160.0
Efra.gene4534_i0_length1983.p1	6.95	21.66	18.93	17.79	14.54	10.99	23.8	61.25
Efra.gene13001_i0_length1101.p1	9.95	8.96	12.27	12.11	21.16	13.15	12.68	24.01
Efra.gene45752_i0_length339.p1	1.0	1.0	1.0	1.0	6.0	5.0	17.0	55.0
Efra.gene93344_i0_length231.p1	12.0	8.0	16.0	19.0	8.0	8.0	14.0	5.0
Efra.gene16977_i1_length372.p1	18.89	18.35	18.45	18.0	15.24	17.59	14.73	8.33
Efra.gene19778_i1_length318.p1	1856.22	1872.23	2058.02	2804.92	2373.64	1865.05	1196.6	2100.78
Efra.gene99408_i0_length225.p1	7.0	9.0	15.0	6.0	8.0	6.0	6.0	8.0
Efra.gene29890_i0_length369.p1	105.32	63.76	78.81	88.76	32.82	91.68	47.82	57.7
Efra.gene16220_i1_length927.p1	66.01	63.32	125.46	62.69	68.63	88.48	134.0	162.0
Efra.gene38141_i0_length390.p1	11.08	17.6	16.31	65.81	42.99	46.66	25.06	45.54
Efra.gene10803_i1_length1020.p1	109.94	133.76	242.29	228.91	350.06	313.19	393.27	213.52
Efra.gene15398_i0_length966.p1	138.95	179.75	201.0	138.84	112.98	110.85	66.8	44.3
Efra.gene19557_i0_length771.p1	1087.97	941.43	1307.25	901.23	787.08	998.69	1214.87	1684.6
Efra.gene77765_i0_length252.p1	24.0	29.0	42.0	42.0	20.0	23.0	12.0	26.0
Efra.gene60742_i0_length285.p1	17.59	40.99	26.99	19.45	19.0	15.0	5.0	2.0
Efra.gene8229_i0_length1470.p1	85.0	77.0	47.0	55.0	42.0	50.0	34.0	33.0
Efra.gene6552_i0_length1656.p1	26.0	42.0	28.0	40.0	26.0	26.0	78.0	69.0
Efra.gene115602_i0_length210.p1	10.0	12.93	16.68	9.79	7.56	9.06	10.99	5.01
Efra.gene14462_i0_length1017.p1	44.62	32.0	49.0	18.0	60.0	54.0	22.0	43.0
Efra.gene12258_i3_length777.p1	11.46	30.11	30.7	20.25	22.83	28.5	38.93	32.85
Efra.gene8697_i4_length1311.p1	1193.77	1014.9	1606.6	1482.18	896.59	1251.66	3688.36	3558.65
Efra.gene13169_i1_length363.p1	15.36	15.2	9.61	13.49	17.4	23.56	23.67	31.65
Efra.gene32615_i0_length447.p1	73.0	65.06	74.0	112.0	47.0	71.0	30.0	43.0
Efra.gene60690_i0_length285.p1	75.0	87.0	51.0	66.0	63.0	80.0	60.0	84.0
Efra.gene19351_i0_length780.p1	74.18	171.67	290.9	234.21	60.55	84.96	13.0	42.97
Efra.gene39150_i1_length219.p1	2.0	6.0	21.0	16.0	19.0	7.0	5.0	14.0
Efra.gene37522_i1_length276.p1	9.0	10.0	23.0	14.0	13.0	24.01	12.0	18.0
Efra.gene10877_i0_length1242.p1	18.0	16.0	11.0	12.0	18.0	6.0	9.0	22.0
Efra.gene94921_i0_length228.p1	9.98	14.44	23.99	17.89	8.3	9.12	6.0	7.0
Efra.gene68510_i1_length231.p1	38.25	10.3	2.02	1.0	9.23	6.97	1.0	1.0
Efra.gene77556_i0_length252.p1	17.74	32.89	22.67	33.36	18.45	12.05	23.43	23.96
Efra.gene29928_i1_length417.p1	9.55	3.14	21.38	6.0	13.21	6.0	4.11	9.04
Efra.gene6670_i0_length1641.p1	129.94	83.87	113.09	129.94	120.04	82.26	44.02	24.17
Efra.gene11895_i3_length753.p1	83.51	39.21	73.33	58.45	32.3	64.84	3.74	6.57
Efra.gene88451_i0_length237.p1	29.0	32.22	21.0	26.91	12.0	13.0	3.0	9.0
Efra.gene24232_i0_length616.p1	4.56	3.03	6.33	2.1	18.84	12.39	82.75	75.74
Efra.gene15626_i2_length834.p1	68.29	35.23	43.47	43.94	37.88	29.57	326.8	25.11
Efra.gene23829_i0_length630.p1	8.33	7.26	3.32	10.91	6.58	12.57	10.45	3.47
Efra.gene7204_i0_length1579.p1	5.0	19.0	4.0	6.0	2.0	21.0	3.0	74.0
Efra.gene51729_i0_length315.p1	37.0	68.0	124.0	40.0	43.0	23.0	6.0	4.0
Efra.gene28404_i0_length516.p1	48.8	36.58	47.06	48.47	27.23	47.27	35.99	70.26
Efra.gene65155_i0_length276.p1	10.18	20.25	10.03	22.81	10.0	12.2	18.0	16.57
Efra.gene82315_i0_length246.p1	48.91	24.69	55.97	41.92	27.43	17.46	28.95	25.37
Efra.gene4550_i1_length1980.p1	29.62	36.77	79.19	25.18	24.14	19.75	36.09	79.98
Efra.gene20744_i1_length423.p1	32.87	34.07	56.63	89.15	41.99	56.43	15.07	14.42
Efra.gene21045_i0_length714.p1	31.01	45.98	43.42	46.18	29.87	45.0	34.92	65.67
Efra.gene9950_i1_length859.p1	6.69	6.32	18.17	18.87	6.4	13.56	28.74	36.82
Efra.gene50213_i0_length320.p2	1.0	4.0	2.0	3.0	3.0	7.0	24.0	82.0
Efra.gene19644_i0_length768.p1	9.84	12.96	4.99	20.08	4.45	15.94	9.19	26.57
Efra.gene47546_i0_length331.p1	16.0	11.97	16.0	26.0	16.94	13.0	4.0	15.0
Efra.gene4834_i0_length1839.p1	26.89	7.34	6.83	18.18	5.01	20.6	12.86	2.26
Efra.gene75898_i0_length255.p1	17.0	21.0	1.0	1.0	58.0	57.0	1.0	1.0
Efra.gene20034_i0_length753.p1	21.03	9.97	8.06	28.28	12.0	3.98	8.28	3.07
Efra.gene29919_i0_length489.p1	16.0	26.0	22.0	25.0	15.0	36.0	10.0	6.0
Efra.gene5144_i1_length636.p1	51.94	28.23	57.39	56.28	24.91	51.37	29.75	32.9
Efra.gene22738_i0_length660.p1	10.0	12.0	14.0	8.0	11.0	17.0	6.0	10.0
Efra.gene10047_i0_length1308.p1	7.0	5.0	16.0	11.0	8.0	8.0	11.0	24.0
Efra.gene7340_i2_length1563.p1	52.7	76.62	73.73	104.8	71.81	56.41	52.57	160.7
Efra.gene18899_i2_length576.p1	24.79	42.56	56.4	57.89	41.69	20.84	26.87	32.74
Efra.gene78778_i0_length249.p1	36.38	35.89	14.0	20.0	4.0	17.0	13.0	33.0
Efra.gene99793_i0_length225.p1	54.97	29.0	56.02	36.0	30.0	80.0	13.07	91.12
Efra.gene27687_i0_length531.p1	64.1	113.25	162.3	114.38	46.77	48.31	9.72	10.91
Efra.gene7281_i0_length1569.p1	214.0	195.0	202.0	258.0	135.0	186.0	117.0	299.0
Efra.gene20982_i3_length504.p1	61.49	69.2	102.85	120.45	75.44	139.11	32.84	54.77
Efra.gene10437_i0_length1275.p1	21.0	3.0	14.0	30.0	8.0	9.0	4.0	1.0
Efra.gene32726_i0_length447.p1	71.97	76.93	87.01	69.25	44.0	63.0	90.81	95.57
Efra.gene18829_i0_length801.p1	85.0	91.0	125.0	133.0	55.0	126.0	103.0	127.0
Efra.gene7802_i0_length1512.p1	56.18	113.7	82.6	27.66	44.94	69.72	8.0	12.0
Efra.gene29226_i0_length501.p1	11.0	1.0	3.0	1.0	2.0	5.0	83.0	33.0
Efra.gene4287_i0_length2040.p1	23.0	46.0	13.0	8.0	10.0	7.0	2.0	1.0
Efra.gene68044_i0_length270.p1	42.03	33.97	63.4	61.15	57.08	42.61	20.99	25.27
Efra.gene12793_i0_length1113.p1	173.0	58.0	524.0	175.0	111.0	348.0	7.0	11.0
Efra.gene9777_i0_length534.p1	62.99	100.59	81.9	82.05	77.63	64.18	191.41	223.45
Efra.gene72580_i0_length261.p1	1.0	1.0	1.0	1.0	2.0	1.0	71.0	1.0
Efra.gene85216_i0_length240.p1	12.0	16.0	7.0	26.0	22.0	16.0	45.0	53.0
Efra.gene66760_i0_length273.p1	5.0	10.0	8.0	20.0	6.0	8.0	8.0	10.0
Efra.gene12053_i0_length1158.p1	77.63	64.48	90.52	171.18	75.14	54.27	61.55	66.56
Efra.gene13255_i0_length1086.p1	44.0	74.0	32.0	36.0	41.0	56.0	107.0	99.0
Efra.gene10971_i0_length1233.p1	94.06	79.63	77.13	72.63	45.58	51.39	148.72	152.43
Efra.gene80849_i0_length246.p1	16.0	15.0	29.0	24.0	14.0	28.0	12.0	11.0
Efra.gene65756_i0_length273.p1	3.0	16.0	4.0	22.0	9.0	5.0	7.0	1.0
Efra.gene17327_i0_length870.p1	11.47	32.11	15.0	11.0	24.0	21.22	18.0	43.53
Efra.gene16397_i0_length915.p1	1.0	1.0	3.0	1.0	1.0	1.0	1301.0	1.0
Efra.gene85113_i0_length240.p1	42.0	39.0	53.0	57.0	29.0	34.0	39.0	44.0
Efra.gene27709_i0_length531.p1	1.0	1.0	5.0	1.0	3.0	4.0	24.0	71.0
Efra.gene17216_i0_length876.p1	7.0	4.46	2.0	5.0	23.52	32.99	1245.39	1558.14
Efra.gene42499_i0_length357.p1	30.0	33.38	40.0	40.0	7.0	19.0	12.0	7.0
Efra.gene40052_i0_length375.p1	50.26	30.85	50.73	25.0	19.77	19.0	49.77	24.43
Efra.gene37736_i0_length354.p1	39.64	26.82	7.31	3.89	27.98	11.46	21.0	1.0
Efra.gene13409_i0_length1077.p1	144.32	127.0	77.89	90.18	47.1	104.0	226.0	189.74
Efra.gene13962_i0_length1044.p1	377.31	223.65	298.49	213.96	184.49	266.55	71.92	37.9
Efra.gene67174_i0_length270.p1	21.0	9.0	14.0	12.0	9.0	9.0	9.0	19.0
Efra.gene35999_i0_length408.p1	310.0	235.0	389.0	297.0	176.0	160.0	31.0	63.0
Efra.gene5399_i0_length1815.p1	42.83	69.47	32.74	72.03	50.15	29.06	60.1	135.96
Efra.gene16595_i0_length906.p1	212.51	102.3	127.52	118.76	101.73	130.16	97.88	115.39
Efra.gene61482_i0_length285.p2	16.0	12.0	13.0	3.65	9.99	13.0	6.0	5.0
Efra.gene17042_i0_length885.p1	41.0	92.0	82.0	61.0	53.0	54.0	96.0	72.0
Efra.gene61646_i0_length285.p1	6.61	5.0	5.03	8.94	5.09	11.46	5.07	26.96
Efra.gene10853_i0_length1242.p1	22.0	21.0	36.0	9.0	34.0	37.0	2.0	12.0
Efra.gene54810_i0_length303.p1	21.0	10.0	37.0	7.0	29.0	8.0	23.0	9.0
Efra.gene94354_i0_length231.p1	12.0	4.0	13.0	12.0	14.0	14.0	4.0	13.0
Efra.gene6108_i0_length1710.p1	105.0	66.0	84.0	77.0	112.0	91.0	44.0	13.0
Efra.gene15188_i1_length873.p1	14.38	7.99	6.69	14.33	9.86	13.15	12.08	8.41
Efra.gene8612_i0_length1431.p1	916.55	593.39	748.04	812.24	533.91	493.78	558.51	1218.67
Efra.gene7361_i0_length1560.p1	74.0	45.0	31.0	46.0	35.0	44.0	50.0	84.0
Efra.gene58528_i0_length291.p1	17.02	28.79	44.0	40.75	20.0	22.02	51.0	28.01
Efra.gene16389_i0_length917.p1	1236.84	863.63	1071.09	997.1	496.65	738.83	68.26	53.0
Efra.gene69546_i0_length267.p1	23.52	13.76	28.57	31.32	17.92	18.03	14.28	17.97
Efra.gene11713_i0_length1179.p1	31.0	38.21	38.0	37.04	42.91	53.68	18.0	34.0
Efra.gene41670_i0_length363.p1	94.0	61.0	75.0	127.0	117.0	118.0	40.0	98.0
Efra.gene5485_i0_length1806.p1	12.0	20.0	12.0	18.0	16.0	45.0	5.0	42.0
Efra.gene41501_i0_length363.p1	13.0	12.0	5.09	8.1	11.0	10.0	63.84	128.82
Efra.gene5178_i0_length480.p1	133.33	139.38	150.96	86.42	118.49	70.9	117.89	98.61
Efra.gene24952_i0_length597.p1	21.0	21.0	37.0	29.0	23.0	27.0	61.0	17.0
Efra.gene52214_i0_length312.p1	51.22	36.11	49.0	40.0	28.12	31.01	16.18	31.86
Efra.gene24248_i4_length474.p1	209.09	113.82	12.53	220.89	63.41	134.6	1.11	14.11
Efra.gene20211_i1_length495.p1	61.16	65.06	49.33	79.66	27.69	36.3	49.77	7.47
Efra.gene14516_i0_length1014.p1	52.0	42.0	27.0	49.0	48.0	43.0	67.0	48.0
Efra.gene5908_i1_length1739.p1	1.0	9.82	9.66	3.01	8.5	2.64	10096.29	4437.76
Efra.gene32960_i0_length444.p1	235.0	365.0	283.0	242.0	330.0	220.0	69.0	615.0
Efra.gene11900_i0_length1167.p1	70.0	80.0	103.0	60.0	33.0	62.0	84.0	105.0
Efra.gene66907_i0_length272.p1	26.0	23.0	19.0	50.0	14.0	22.0	18.0	4.0
Efra.gene1443_i0_length3273.p1	298.0	253.0	324.0	262.0	192.0	304.0	247.0	203.0
Efra.gene46546_i1_length336.p1	12.0	12.0	16.0	1.0	7.0	7.0	2.0	9.0
Efra.gene10796_i4_length384.p1	355.61	236.0	292.0	221.46	54.04	164.01	67.0	78.96
Efra.gene20046_i0_length753.p1	6.01	40.54	73.42	24.81	41.54	23.83	60.9	3.01
Efra.gene42630_i0_length357.p1	61.0	29.01	29.78	43.01	45.0	34.0	10.0	19.0
Efra.gene19566_i0_length510.p1	2.0	3.0	4.0	1.0	1.0	4.0	32.24	48.0
Efra.gene15112_i0_length981.p1	28.92	38.45	60.83	31.84	60.65	13.17	6.19	17.22
Efra.gene81149_i0_length246.p1	14.0	6.0	4.0	23.0	4.0	8.0	33.0	31.0
Efra.gene7575_i4_length858.p1	424.02	327.01	310.34	393.49	337.72	352.28	627.74	549.88
Efra.gene29741_i0_length492.p1	48.0	56.0	69.0	71.0	42.0	48.0	52.0	61.0
Efra.gene79142_i0_length249.p1	6.77	8.0	3.0	22.65	7.96	6.84	3.0	1.0
Efra.gene111808_i0_length213.p1	15.0	12.0	24.0	15.0	14.0	30.0	13.0	7.0
Efra.gene14138_i2_length684.p1	126.3	110.94	143.36	166.5	89.7	125.26	195.7	142.67
Efra.gene2762_i0_length2499.p1	16.0	35.0	8.0	12.0	17.0	10.0	116.0	91.0
Efra.gene106909_i0_length216.p1	15.62	4.08	3.98	16.88	33.98	12.91	13.18	20.22
Efra.gene15084_i0_length984.p1	5.0	9.0	8.0	6.0	5.0	5.0	12.0	12.0
Efra.gene81094_i0_length246.p1	692.0	713.0	683.0	497.0	513.0	518.0	65.0	97.0
Efra.gene89807_i0_length234.p1	9.0	9.0	6.0	8.0	11.0	7.0	7.0	6.0
Efra.gene2916_i0_length2439.p1	136.87	133.0	146.0	134.96	92.0	159.88	220.0	208.45
Efra.gene47538_i0_length331.p1	16.0	8.0	5.0	8.0	13.0	8.0	6.0	4.0
Efra.gene9941_i1_length447.p1	6.49	13.04	12.0	12.94	4.98	8.0	8.49	4.0
Efra.gene7498_i0_length1545.p1	77.26	67.27	41.95	69.93	39.64	47.65	76.82	55.2
Efra.gene85151_i0_length240.p1	7.0	16.0	5.0	10.0	13.0	12.0	3.0	1.0
Efra.gene1292_i0_length3415.p1	151.93	113.75	126.28	152.99	68.92	84.36	202.79	236.58
Efra.gene4618_i0_length1965.p1	1.0	1.0	1.0	2.0	9.0	14.0	379.0	499.0
Efra.gene19434_i0_length777.p1	25.0	21.0	56.0	35.0	8.0	22.0	6.0	16.0
Efra.gene26927_i0_length546.p1	121.95	63.85	123.04	30.37	93.52	202.36	8.1	21.16
Efra.gene1227_i0_length3480.p1	212.46	238.0	291.24	203.0	211.0	291.66	187.57	80.01
Efra.gene6886_i1_length1617.p1	144.0	108.0	112.0	101.0	68.0	114.0	101.0	120.0
Efra.gene17854_i1_length714.p1	125.72	120.83	239.67	113.43	113.89	140.59	99.55	132.61
Efra.gene16238_i0_length924.p1	94.0	61.0	68.0	30.0	41.0	40.0	71.99	50.0
Efra.gene44841_i0_length345.p1	19.0	8.0	13.0	19.0	23.0	9.0	14.0	48.0
Efra.gene20960_i0_length717.p1	29.55	16.05	34.41	24.5	22.76	37.24	242.82	405.41
Efra.gene3841_i0_length1962.p1	20.78	14.51	10.48	20.75	12.24	23.6	69.28	33.58
Efra.gene6011_i1_length297.p1	53.58	34.16	46.04	53.45	23.46	43.49	39.55	17.38
Efra.gene3616_i0_length2211.p1	35.0	67.35	59.0	34.97	36.95	59.0	40.79	19.0
Efra.gene23457_i0_length639.p1	11.4	23.2	31.38	25.3	16.11	11.78	2.93	4.0
Efra.gene55157_i0_length303.p1	24.0	11.0	12.0	3.0	10.0	3.0	1.0	7.0
Efra.gene14618_i0_length1008.p1	1.0	1.0	4.0	1.0	2.0	3.0	1156.0	272.0
Efra.gene39041_i0_length381.p1	24.0	27.0	23.0	38.0	27.0	28.0	20.0	28.0
Efra.gene9251_i0_length1374.p1	57.0	80.0	44.0	41.0	34.0	48.0	85.0	85.0
Efra.gene64885_i0_length276.p1	40.0	24.0	38.0	17.0	11.0	25.0	16.0	24.0
Efra.gene27571_i1_length534.p1	34.64	17.94	43.39	47.38	29.17	28.89	20.57	21.89
Efra.gene11165_i0_length972.p1	40.82	22.18	55.9	44.11	40.12	36.45	40.15	29.15
Efra.gene87241_i1_length216.p1	15.87	10.79	18.19	26.62	18.84	13.1	2.34	11.54
Efra.gene16007_i0_length936.p1	378.87	397.28	658.31	237.73	448.65	409.19	455.29	411.23
Efra.gene6539_i0_length1656.p1	15.0	28.35	2.0	9.03	1.0	5.0	64.24	1.0
Efra.gene34239_i0_length428.p1	37.41	32.15	50.18	45.24	13.48	30.02	29.97	73.02
Efra.gene26875_i0_length549.p1	37.15	38.3	44.63	65.92	15.17	39.27	13.91	13.11
Efra.gene5230_i0_length1845.p1	40.0	56.98	59.95	46.0	27.96	31.99	46.43	71.0
Efra.gene55165_i0_length303.p1	123.0	150.0	102.0	69.0	99.0	67.8	31.0	88.0
Efra.gene9486_i1_length1353.p1	143.0	127.79	143.96	137.92	94.0	143.0	69.57	103.0
Efra.gene6515_i4_length1662.p1	218.0	173.0	315.0	160.0	36.0	46.0	187.89	95.0
Efra.gene28266_i1_length228.p1	15.98	14.66	9.95	13.77	5.71	7.14	3.79	9.26
Efra.gene36769_i0_length336.p1	4.0	15.0	15.9	4.21	5.0	12.0	7.0	3.0
Efra.gene44851_i0_length345.p1	4.11	8.84	1.77	1.83	4.03	4.65	17.2	17.42
Efra.gene20480_i0_length735.p1	74.7	85.0	98.52	57.32	15.0	24.41	4.0	3.0
Efra.gene308_i0_length5406.p1	169.0	168.0	149.0	97.0	138.0	183.0	122.0	69.0
Efra.gene17862_i0_length846.p1	318.43	262.05	300.99	263.01	228.53	248.32	174.99	248.37
Efra.gene38266_i0_length387.p1	16.0	33.0	29.0	26.0	13.0	24.0	5.0	13.0
Efra.gene70738_i0_length264.p1	8.0	6.0	12.0	10.0	8.0	10.0	22.0	18.0
Efra.gene18783_i0_length804.p1	17.52	34.74	45.0	23.0	23.17	9.07	12.65	39.12
Efra.gene45494_i2_length342.p1	149.94	264.81	150.31	174.72	116.01	165.82	197.59	102.69
Efra.gene24917_i0_length597.p1	141.34	59.89	120.0	105.0	43.0	40.0	6.0	4.0
Efra.gene83999_i0_length243.p1	3.0	13.77	11.0	16.0	8.0	18.0	5.0	7.0
Efra.gene5739_i2_length1764.p1	36.47	29.12	18.26	27.6	22.7	20.57	43.39	22.35
Efra.gene18820_i2_length681.p1	27.29	14.14	11.6	17.91	4.95	9.52	24.63	14.18
Efra.gene29530_i1_length304.p1	5.75	5.76	15.0	9.0	6.0	9.0	10.19	3.0
Efra.gene27643_i0_length534.p1	9.42	17.83	22.08	13.8	4.16	10.68	12.9	3.09
Efra.gene49450_i0_length315.p1	3.14	13.3	16.78	14.49	1.0	14.0	11.97	20.0
Efra.gene39262_i1_length381.p1	43.45	21.91	24.79	15.35	11.16	22.16	12.17	11.43
Efra.gene34358_i0_length426.p1	50.0	48.82	76.88	64.06	35.0	28.57	62.43	32.28
Efra.gene86574_i0_length240.p1	12.0	10.0	8.0	1.0	10.0	5.0	11.0	2.0
Efra.gene4209_i0_length2061.p1	62.73	56.0	79.01	93.0	47.03	52.02	80.03	79.06
Efra.gene25156_i0_length558.p1	3457.19	1272.82	1930.12	1962.61	984.73	1497.01	180.62	18.9
Efra.gene49620_i0_length321.p1	3.0	2.0	12.14	1.0	17.0	6.0	243.44	168.87
Efra.gene44229_i0_length267.p1	152.15	193.75	179.5	188.6	151.73	175.14	146.45	103.01
Efra.gene33768_i0_length434.p1	67.0	72.54	166.74	208.35	118.04	87.38	7.0	8.0
Efra.gene11210_i1_length573.p1	5.98	31.89	11.12	18.16	7.8	24.92	22.2	11.14
Efra.gene2333_i3_length342.p1	30.48	29.17	21.97	17.24	16.74	8.93	30.26	14.33
Efra.gene1889_i1_length2868.p1	43.36	36.66	26.69	33.7	18.33	41.78	100.53	174.64
Efra.gene36546_i0_length402.p1	3.0	1.0	34.97	5.0	173.94	12.67	31526.55	17291.35
Efra.gene3511_i1_length2241.p1	10.88	31.0	13.21	15.7	13.06	10.18	68.19	81.29
Efra.gene40903_i0_length369.p1	25.0	6.01	24.0	7.55	13.0	89.0	35.0	1.0
Efra.gene5876_i4_length501.p1	36.88	43.59	62.14	25.66	13.38	23.98	7.66	22.87
Efra.gene2184_i0_length2769.p1	35.0	34.0	14.0	15.0	33.0	12.0	38.0	90.0
Efra.gene9327_i0_length987.p1	43.46	42.59	61.94	104.95	37.41	44.5	9.04	24.84
Efra.gene13986_i1_length1044.p1	642.75	612.67	631.73	681.11	498.64	642.16	714.24	818.62
Efra.gene12754_i0_length1116.p1	103.0	131.0	67.0	104.0	72.0	96.0	150.0	119.0
Efra.gene14418_i2_length1020.p1	26212.33	24120.52	44111.06	38040.09	56725.63	57014.77	30010.5	30410.64
Efra.gene50082_i0_length321.p1	32.0	29.0	16.0	20.0	19.0	29.0	8.0	9.0
Efra.gene3035_i1_length2400.p1	137.14	173.23	131.38	157.89	118.86	103.94	161.07	214.37
Efra.gene50884_i0_length318.p1	4.0	11.64	9.0	9.0	8.0	9.0	14.0	8.0
Efra.gene17698_i0_length852.p1	30.36	29.92	32.97	41.05	28.88	17.86	25.47	13.29
Efra.gene70645_i0_length264.p1	19.0	1.0	1.0	132.0	13.0	33.0	1.0	1.0
Efra.gene16534_i0_length909.p1	6.44	21.97	22.67	42.9	47.16	34.61	533.25	397.26
Efra.gene6950_i0_length1608.p1	131.75	115.49	159.57	129.0	129.71	95.53	201.99	212.02
Efra.gene91483_i0_length234.p1	33.0	34.0	36.0	24.0	19.0	4.0	12.0	14.0
Efra.gene23726_i0_length633.p1	59.79	20.13	24.1	8.39	7.41	17.13	10.56	9.25
Efra.gene16006_i0_length936.p1	56.33	43.42	60.4	44.6	22.77	35.02	19.74	11.02
Efra.gene19907_i1_length759.p1	2.08	13.41	11.03	10.01	9.99	5.45	14.3	5.24
Efra.gene41814_i0_length333.p1	11.84	2.69	28.33	10.18	14.09	24.0	1.0	1.0
Efra.gene46875_i0_length334.p1	128.12	120.3	136.44	267.77	87.08	172.04	88.28	83.87
Efra.gene40723_i0_length369.p1	257.77	759.82	667.95	1875.85	830.64	534.27	317.19	659.26
Efra.gene3546_i0_length2229.p1	19.0	30.0	13.0	49.43	6.99	15.0	24.68	5.84
Efra.gene57448_i0_length294.p1	5.0	16.0	15.0	4.0	7.0	5.0	32.0	5.0
Efra.gene16023_i0_length936.p1	1.0	2.0	1.0	1.0	34.0	12.0	16.0	446.0
Efra.gene5729_i3_length1419.p1	5.57	12.93	34.54	5.5	27.98	18.26	61.39	41.42
Efra.gene50695_i0_length318.p1	34.0	30.0	39.0	23.0	6.0	8.0	3.0	1.0
Efra.gene43211_i0_length279.p1	156.21	142.38	127.72	193.08	89.74	156.48	81.77	88.34
Efra.gene49398_i0_length324.p1	258.0	183.0	1.0	31.0	167.0	11.0	1.0	1.0
Efra.gene7163_i0_length1584.p1	5.13	10.17	3.71	3.0	3.0	12.0	85.89	84.2
Efra.gene17108_i0_length882.p1	10.0	12.47	5.0	9.0	15.05	26.14	16.0	3.33
Efra.gene3741_i0_length2172.p1	11.57	22.67	10.48	18.08	10.83	7.21	36.99	25.0
Efra.gene20370_i0_length740.p1	42.96	33.77	71.14	67.41	38.5	37.88	20.48	29.92
Efra.gene18857_i0_length801.p1	36.48	26.62	8.58	33.68	19.63	39.91	49.71	27.12
Efra.gene31151_i0_length470.p1	37.46	70.34	89.66	53.11	87.55	72.68	12.0	30.86
Efra.gene13359_i1_length924.p1	58.58	49.7	89.36	65.36	36.74	41.08	59.91	19.92
Efra.gene158_i0_length6579.p1	84.0	100.0	96.0	72.0	135.0	181.0	189.0	73.0
Efra.gene9730_i0_length1332.p1	24.0	3.36	33.0	75.43	2.0	45.06	2.0	6.61
Efra.gene11121_i0_length1223.p1	24.0	70.0	64.0	44.88	28.0	104.13	8.0	40.01
Efra.gene54_i0_length8706.p1	49837.32	43990.71	74672.9	61060.1	25555.83	34392.12	7052.47	9176.97
Efra.gene14567_i0_length1011.p1	102.39	112.63	52.09	53.01	16.29	25.0	2.0	3.0
Efra.gene9954_i2_length582.p1	88.85	57.57	36.49	88.15	39.0	52.16	10.61	6.26
Efra.gene43274_i0_length354.p1	2.0	6.67	1.0	6.6	2.0	6.61	46.82	50.67
Efra.gene6108_i2_length360.p1	21.24	17.61	15.31	20.39	19.85	19.52	8.21	9.13
Efra.gene62524_i0_length282.p1	3.0	6.0	7.0	5.0	6.0	15.0	16.0	14.0
Efra.gene110736_i0_length213.p1	9.0	21.0	7.0	6.0	3.0	23.0	2.0	1.0
Efra.gene82826_i0_length244.p1	3.0	3.0	21.0	11.0	26.0	21.0	2.0	1.0
Efra.gene32508_i0_length450.p1	5.46	19.57	18.8	5.33	5.62	13.82	4.01	7.98
Efra.gene81050_i0_length246.p1	2.0	1.0	70.0	14.0	9.0	13.0	1.0	6.0
Efra.gene50927_i0_length318.p1	30.0	34.0	45.0	40.0	24.0	32.0	38.0	42.0
Efra.gene115007_i0_length210.p1	1.0	1.0	7.0	4.0	1.0	2.0	267.0	347.0
Efra.gene35025_i0_length420.p1	13.6	8.18	36.17	25.99	58.16	20.44	10.0	3.0
Efra.gene1122_i1_length1062.p1	86.0	57.0	62.0	128.0	40.0	54.0	46.0	16.0
Efra.gene2310_i0_length2710.p1	84.11	76.86	35.03	75.6	37.52	32.17	52.46	30.71
Efra.gene105904_i0_length219.p1	8.0	13.0	7.0	16.0	4.0	7.0	5.0	3.0
Efra.gene51517_i0_length315.p1	8.0	5.0	7.0	22.0	6.0	12.0	13.0	5.0
Efra.gene33505_i3_length342.p1	43.78	52.1	25.47	38.45	10.41	27.26	37.63	29.63
Efra.gene93406_i0_length231.p1	8.0	21.0	20.0	20.0	2.0	20.0	1.0	9.0
Efra.gene32639_i0_length447.p1	165.86	133.52	919.0	198.0	141.83	98.0	1.0	251.0
Efra.gene28369_i0_length519.p1	6.13	7.67	6.95	2.81	12.85	8.64	26.86	2.0
Efra.gene18961_i2_length798.p1	22.99	33.03	55.3	39.01	30.14	59.0	28.44	7.0
Efra.gene85042_i0_length240.p1	18.47	14.28	2.87	30.49	1.0	6.23	2.9	1.0
Efra.gene14106_i0_length1038.p1	15.0	10.0	11.0	10.0	13.0	7.0	10.0	15.0
Efra.gene7332_i1_length540.p1	4.52	28.51	2.02	17.5	4.73	24.87	8.86	1.0
Efra.gene1733_i2_length327.p1	14.44	6.91	5.43	5.04	9.01	3.86	12.28	8.44
Efra.gene26118_i0_length567.p1	16.54	19.36	27.0	22.56	7.92	20.0	17.0	27.51
Efra.gene19567_i0_length771.p1	68.0	28.99	65.0	32.9	35.0	44.0	8.62	9.0
Efra.gene21702_i0_length693.p1	94.41	153.95	216.91	202.2	108.42	232.97	167.9	97.43
Efra.gene74805_i0_length257.p1	21.0	23.0	21.99	27.0	10.1	20.0	6.65	1.0
Efra.gene6629_i0_length1647.p1	23.0	26.0	16.0	17.0	12.0	23.0	33.0	37.0
Efra.gene1890_i0_length2931.p1	117.0	89.0	22.0	1.0	12.0	2.0	1.0	171.0
Efra.gene63276_i0_length279.p1	18.0	16.0	23.0	22.0	7.0	23.0	1.0	2.0
Efra.gene37917_i0_length390.p1	15.0	25.0	29.0	27.0	22.0	25.0	17.0	20.0
Efra.gene53224_i0_length309.p1	9.0	7.0	20.0	24.0	16.0	6.0	2.0	6.0
Efra.gene12803_i0_length1113.p1	24.0	24.0	48.0	69.0	31.0	47.0	13.0	4.0
Efra.gene56870_i0_length297.p1	6.0	23.0	19.0	6.0	16.0	6.0	26.0	29.0
Efra.gene1032_i1_length3273.p1	88.66	59.28	53.42	70.72	59.13	64.36	111.77	85.48
Efra.gene10468_i0_length1272.p1	128.06	90.13	138.14	113.07	55.77	118.99	50.0	90.18
Efra.gene7902_i0_length1503.p1	330.0	187.15	224.0	246.08	98.0	209.83	239.99	240.73
Efra.gene21665_i1_length399.p1	25.43	18.4	15.19	6.77	10.99	18.96	47.35	17.94
Efra.gene32628_i0_length447.p1	104.05	88.23	69.85	84.94	40.47	59.25	8.0	11.1
Efra.gene50118_i0_length321.p1	10.0	8.0	8.0	9.0	6.0	11.0	5.0	7.0
Efra.gene50315_i1_length249.p1	5.83	6.08	7.0	12.06	5.19	9.1	17.85	11.07
Efra.gene20975_i0_length717.p1	532.0	377.0	483.0	549.0	344.0	476.0	352.0	308.0
Efra.gene8443_i1_length456.p1	10.6	10.57	14.74	14.16	4.0	15.34	13.81	9.86
Efra.gene9236_i0_length1374.p1	3.0	15.0	12.0	1.0	16.0	7.61	18.0	31.29
Efra.gene6878_i0_length1617.p1	98.0	50.0	185.0	81.0	101.0	85.0	90.0	202.0
Efra.gene6996_i0_length1602.p1	34.03	36.0	25.0	28.12	13.0	23.93	6.13	11.0
Efra.gene58225_i0_length294.p1	4.0	17.0	6.0	12.0	2.0	21.0	4.0	5.0
Efra.gene85452_i0_length240.p1	15.0	1.0	32.0	25.0	3.0	1.0	141.0	90.0
Efra.gene5089_i1_length414.p1	89.33	162.35	186.89	222.47	154.54	164.07	62.65	96.54
Efra.gene70077_i1_length213.p1	11.78	136.88	62.96	140.28	47.83	97.58	63.2	226.15
Efra.gene30550_i0_length279.p1	8.52	8.26	15.05	21.57	4.63	9.18	2.83	6.7
Efra.gene62912_i0_length210.p1	9.0	22.0	17.0	23.01	16.0	20.0	16.0	13.0
Efra.gene106831_i0_length216.p1	12.0	19.0	10.0	18.0	4.0	19.0	1.0	18.0
Efra.gene42130_i0_length360.p1	1456.74	1493.55	1666.03	1715.05	1142.25	1401.0	1140.18	1684.88
Efra.gene83624_i0_length243.p1	33.0	22.0	20.0	25.0	11.0	25.0	16.0	22.0
Efra.gene32410_i0_length450.p1	43.33	69.01	38.48	30.55	37.0	17.0	38.0	22.0
Efra.gene18289_i0_length825.p1	2.0	1.0	1.0	1.0	3.0	3.99	44.17	58.58
Efra.gene14654_i0_length1008.p1	11.87	12.17	21.67	17.24	18.34	41.43	70.94	75.86
Efra.gene9150_i1_length645.p1	42.77	29.9	19.12	19.0	30.3	19.0	18.0	20.0
Efra.gene4744_i3_length642.p1	33.75	65.93	43.08	68.61	39.84	54.47	4.91	5.19
Efra.gene17237_i0_length876.p1	29.0	28.0	21.0	16.0	8.0	23.0	21.0	15.0
Efra.gene75225_i0_length255.p1	16.0	24.0	17.0	20.0	19.0	8.0	10.0	17.0
Efra.gene33391_i0_length438.p1	51.0	67.0	92.0	59.0	43.0	50.0	26.0	28.0
Efra.gene4806_i13_length693.p1	65.55	18.26	56.61	37.78	51.62	52.75	41.7	13.6
Efra.gene39663_i0_length375.p1	137.0	150.0	157.0	251.0	133.65	169.1	51.87	89.98
Efra.gene14561_i0_length1011.p1	36.27	29.4	29.94	17.0	23.36	23.1	13.01	25.45
Efra.gene1325_i0_length1959.p1	51.55	43.62	58.55	54.55	53.16	52.62	21.32	21.63
Efra.gene15049_i0_length984.p1	105.0	96.0	60.0	95.0	44.0	101.0	76.0	44.0
Efra.gene35110_i1_length276.p1	487.67	602.23	782.15	692.29	524.66	658.85	705.76	370.47
Efra.gene19348_i0_length780.p1	31.0	34.0	28.0	24.0	35.0	19.0	46.0	51.0
Efra.gene90656_i0_length234.p1	16.7	16.0	20.39	20.0	6.0	18.0	9.99	5.05
Efra.gene25601_i0_length579.p1	21.0	15.0	24.0	13.0	14.0	22.0	37.0	31.0
Efra.gene47361_i0_length333.p1	7.62	5.51	13.0	4.0	20.0	4.0	9.0	21.0
Efra.gene25623_i0_length579.p1	13.08	24.0	13.09	15.0	16.0	18.0	20.0	25.74
Efra.gene18159_i4_length834.p1	35.64	11.01	16.85	7.37	11.97	10.46	4.7	3.0
Efra.gene110026_i0_length213.p1	11.31	28.0	8.0	20.57	22.0	7.0	9.0	5.0
Efra.gene23933_i0_length626.p1	391.84	337.39	510.97	330.42	288.19	365.28	463.09	544.95
Efra.gene14016_i0_length1041.p1	1178.57	1094.49	854.81	776.09	554.45	652.42	595.11	455.63
Efra.gene4155_i0_length2070.p1	9.0	5.3	8.0	10.01	25.84	58.34	334.46	341.64
Efra.gene12503_i0_length1131.p1	625.02	557.16	475.04	435.8	162.0	252.83	16.0	12.0
Efra.gene85190_i0_length240.p1	18.0	13.0	8.0	11.0	3.0	9.0	6.0	6.0
Efra.gene44582_i0_length345.p1	29.0	49.0	128.0	29.0	26.0	35.0	6.0	9.0
Efra.gene14726_i3_length441.p1	7012.47	6314.75	8537.4	7690.58	5936.2	8376.59	9661.18	7108.03
Efra.gene16297_i0_length921.p1	38.0	15.0	15.0	6.0	9.0	7.0	13.0	5.0
Efra.gene3820_i0_length2154.p1	48.0	96.0	26.0	37.0	24.0	40.0	151.0	309.0
Efra.gene7981_i0_length1497.p1	47.61	60.16	65.33	39.48	58.87	44.94	58.53	79.63
Efra.gene23981_i0_length624.p1	13.0	18.0	14.0	15.0	5.0	20.0	32.0	24.0
Efra.gene59198_i0_length291.p1	12.0	15.0	12.0	23.0	21.0	6.0	9.0	12.0
Efra.gene62787_i0_length282.p1	26.38	47.57	29.6	20.5	17.47	26.81	32.33	88.0
Efra.gene20092_i0_length750.p1	150.9	139.84	187.73	162.85	115.91	144.95	74.12	50.68
Efra.gene45943_i0_length339.p1	9.0	14.0	14.0	3.99	10.0	8.0	5.0	25.0
Efra.gene67431_i0_length270.p1	9.58	13.22	14.5	18.98	6.51	7.09	11.61	10.97
Efra.gene33608_i0_length435.p1	36.0	34.0	16.0	20.0	14.0	17.91	7.0	3.0
Efra.gene19456_i0_length777.p1	21.69	41.33	24.78	28.45	12.99	15.53	2.08	2.0
Efra.gene55835_i0_length300.p1	43.0	21.0	47.0	17.0	13.0	35.0	2.0	1.0
Efra.gene38617_i0_length384.p1	130.0	90.0	75.0	49.0	36.0	47.0	7.0	42.0
Efra.gene12534_i0_length1129.p1	132.0	34.0	355.0	122.0	86.0	156.0	44.0	12.0
Efra.gene75238_i0_length255.p1	5.0	34.0	2.0	14.0	3.0	9.0	7.0	2.0
Efra.gene7234_i0_length1575.p1	319.8	267.37	468.69	525.19	348.37	566.58	446.23	247.44
Efra.gene63556_i0_length279.p1	7.0	11.0	7.0	27.0	21.0	4.0	1.0	1.0
Efra.gene1855_i0_length2943.p1	62.99	111.21	121.83	63.17	77.57	71.13	180.95	432.02
Efra.gene5854_i0_length1746.p1	87.0	80.0	65.0	39.0	43.0	30.0	112.0	81.0
Efra.gene22348_i3_length546.p1	258.05	241.83	187.42	185.55	146.75	187.12	310.35	121.93
Efra.gene29807_i0_length492.p1	9.58	6.98	4.07	12.68	5.01	75.03	99.18	13.92
Efra.gene22913_i1_length657.p1	27.94	24.0	6.23	1.0	8.01	22.0	2.0	1.0
Efra.gene32786_i0_length447.p1	6.0	41.03	29.91	58.01	15.65	38.01	13.0	15.0
Efra.gene32637_i2_length285.p1	12.86	3.13	6.38	25.63	2.05	11.71	4.26	9.25
Efra.gene519_i1_length2229.p1	121.52	180.79	139.17	99.78	116.55	114.02	110.05	104.42
Efra.gene10961_i1_length1197.p1	8.78	9.75	9.31	4.0	4.12	7.6	10.36	14.81
Efra.gene57874_i0_length294.p1	7.0	8.0	2.0	11.0	11.0	10.0	5.0	11.0
Efra.gene30950_i0_length473.p1	7.19	4.02	8.11	13.38	7.58	6.15	3.22	11.59
Efra.gene20227_i5_length708.p1	14789.99	14938.28	8668.03	5662.21	10179.75	17616.5	11939.71	1.0
Efra.gene7316_i1_length1566.p1	2.0	2.56	3.0	1.0	5.6	7.13	47.64	72.16
Efra.gene20191_i0_length747.p1	15.13	2.0	3.0	2.75	9.89	7.8	5.46	14.24
Efra.gene2427_i1_length2649.p1	33.97	36.8	48.85	49.05	18.95	40.1	41.01	30.59
Efra.gene33498_i0_length438.p1	37.19	47.91	21.85	73.43	10.71	8.43	45.34	27.66
Efra.gene20250_i0_length744.p1	56.05	74.16	102.39	58.6	138.82	118.77	53.69	411.47
Efra.gene11931_i0_length1167.p1	38.57	46.59	65.39	49.89	3.53	30.07	4.02	1.0
Efra.gene522_i1_length3399.p1	12.95	18.56	23.93	24.42	12.25	24.76	60.13	23.31
Efra.gene95870_i0_length228.p1	9.0	10.0	9.0	12.0	8.0	8.0	9.0	3.0
Efra.gene29672_i1_length494.p1	10.73	10.9	25.38	26.07	16.86	12.01	15.12	56.01
Efra.gene1613_i1_length453.p1	14.45	25.28	9.67	8.68	3.68	3.2	1.0	1.0
Efra.gene915_i1_length3873.p1	56.2	70.45	30.67	25.62	40.67	33.89	50.23	54.59
Efra.gene37757_i0_length393.p1	14.0	9.1	4.0	9.0	4.0	22.0	6.0	19.37
Efra.gene3789_i3_length546.p1	8.0	12.58	33.73	14.89	7.79	11.29	4.41	14.0
Efra.gene90039_i0_length234.p1	8.0	12.0	8.0	12.0	9.0	21.0	15.0	38.0
Efra.gene89639_i0_length234.p1	11.0	11.0	13.0	10.0	7.0	3.0	4.0	3.0
Efra.gene1865_i2_length1335.p1	65.5	56.22	101.07	96.88	35.45	68.92	34.22	61.51
Efra.gene705_i0_length4269.p1	234.0	249.0	266.0	147.0	166.0	167.0	344.0	151.0
Efra.gene44230_i0_length348.p1	62.0	64.01	37.0	75.0	51.0	93.0	8.0	45.0
Efra.gene9205_i0_length1377.p1	1.0	1.0	1.0	1.0	2.12	1.0	6.05	75.83
Efra.gene14620_i1_length375.p1	7.76	7.0	14.84	9.39	10.0	6.0	5.95	18.99
Efra.gene16051_i0_length936.p1	63.0	81.0	86.0	70.0	61.0	71.0	140.0	226.0
Efra.gene19307_i0_length783.p1	1.0	1.0	1.0	1.0	1.0	9.0	139.0	1.0
Efra.gene14298_i2_length1026.p1	213.0	226.0	259.0	147.0	121.0	170.0	146.0	186.0
Efra.gene38053_i1_length390.p1	87.47	83.34	107.33	132.0	85.35	117.02	65.39	76.22
Efra.gene37066_i0_length399.p1	2.0	4.01	3.79	5.0	11.22	5.11	2.0	53.57
Efra.gene16116_i0_length931.p1	25.0	24.99	33.14	15.0	9.0	26.0	18.0	21.0
Efra.gene69185_i0_length267.p1	25.0	9.0	19.0	26.0	13.0	15.0	11.0	17.0
Efra.gene11735_i0_length1179.p1	56.33	91.41	57.58	159.15	23.69	7.27	1.0	1.0
Efra.gene18674_i1_length471.p1	7.16	4.15	8.29	9.26	4.0	7.23	4.14	20.79
Efra.gene14082_i0_length1038.p1	213.0	185.0	256.82	341.0	103.92	170.0	60.0	94.82
Efra.gene21039_i0_length408.p1	89.32	109.63	161.76	104.2	84.91	111.06	106.25	147.11
Efra.gene7007_i0_length1602.p1	246.0	240.0	289.0	262.0	241.0	256.0	273.0	215.0
Efra.gene86018_i0_length240.p1	20.0	26.0	15.0	23.0	13.0	22.0	22.0	14.0
Efra.gene12827_i1_length780.p1	11.19	8.15	21.33	10.02	19.84	2.47	1.0	1.0
Efra.gene63102_i0_length279.p1	1.0	1.0	10.0	2.01	1.0	1.0	17.01	31.96
Efra.gene27337_i0_length540.p1	35.94	18.0	33.83	38.69	17.91	24.02	19.0	15.0
Efra.gene66715_i0_length273.p1	1.0	12.38	4.08	27.0	18.92	4.0	9.86	1.0
Efra.gene8203_i1_length1473.p1	376.0	233.0	286.0	423.0	214.0	236.0	59.0	78.0
Efra.gene15333_i0_length969.p1	14.71	12.52	14.82	10.28	5.7	6.99	9.25	13.58
Efra.gene23208_i0_length645.p1	7.0	4.0	6.0	5.0	6.0	7.0	21.0	24.0
Efra.gene13811_i0_length1053.p1	11.0	34.0	12.0	18.0	7.0	11.0	4.0	4.0
Efra.gene12839_i4_length330.p1	72.48	54.99	111.22	123.4	51.41	79.72	33.99	9.0
Efra.gene6421_i3_length1671.p1	109.88	104.38	145.56	77.91	129.31	137.87	159.26	248.37
Efra.gene19041_i0_length795.p1	15.4	17.44	17.0	8.0	25.0	37.57	17.16	48.41
Efra.gene24881_i1_length600.p1	23.0	27.0	73.0	30.56	58.0	35.0	162.37	29.35
Efra.gene16411_i3_length663.p1	17.95	8.88	18.9	20.43	28.0	33.12	14.06	14.11
Efra.gene2961_i0_length2427.p1	163.0	148.0	86.0	87.0	107.0	91.0	237.0	256.0
Efra.gene41145_i0_length366.p1	6.73	34.39	64.84	34.23	20.42	41.84	1.0	4.27
Efra.gene22880_i0_length657.p1	3.99	408.54	234.2	1.0	106.76	3.0	39.0	4.93
Efra.gene67064_i0_length270.p1	25.0	15.0	23.0	18.0	12.0	17.0	18.0	21.0
Efra.gene27272_i0_length540.p1	82.88	134.91	109.66	134.51	29.59	115.91	132.19	114.89
Efra.gene13501_i0_length1071.p1	236.6	234.46	275.11	236.81	142.96	275.7	154.92	123.78
Efra.gene8068_i0_length1488.p1	7.0	7.0	7.0	5.0	18.63	11.0	97.33	97.42
Efra.gene88494_i0_length237.p1	21.0	39.0	55.0	25.0	25.0	32.0	1.0	1.0
Efra.gene12954_i1_length729.p1	21.47	1.0	12.23	1.0	14.34	14.43	1.0	1.84
Efra.gene106029_i0_length219.p1	18.0	13.0	21.0	58.18	30.79	15.0	3.0	1.0
Efra.gene11952_i0_length1164.p1	44.0	48.68	41.0	46.0	38.0	27.0	32.0	61.0
Efra.gene58453_i0_length291.p1	24.0	30.0	25.0	32.0	17.0	27.0	13.0	15.0
Efra.gene86699_i0_length240.p1	6.0	1.0	15.0	18.0	8.0	2.0	12.0	1.0
Efra.gene27461_i0_length537.p1	2.0	64.46	8.15	7.13	2.0	11.0	42.89	2.0
Efra.gene101801_i0_length222.p1	6.0	12.0	11.0	10.0	5.0	11.0	2.0	2.0
Efra.gene7374_i0_length1560.p1	175.27	150.77	202.8	129.74	88.08	126.0	131.0	129.99
Efra.gene5589_i0_length1788.p1	27.68	30.57	35.0	71.01	41.48	42.0	27.75	42.01
Efra.gene14522_i0_length1014.p1	168.0	1.0	3.0	4.0	17.0	21.0	214.0	281.0
Efra.gene15020_i0_length987.p1	27.0	20.0	29.0	35.0	10.0	20.0	53.0	19.0
Efra.gene8786_i0_length1415.p1	460.4	708.19	760.1	474.41	440.78	463.71	30.06	43.79
Efra.gene12957_i0_length1104.p1	28.46	35.71	51.67	40.61	35.72	40.12	38.28	49.68
Efra.gene708_i0_length4263.p1	2805.18	3963.23	5791.69	4631.47	917.1	1518.52	93.14	174.45
Efra.gene18858_i0_length801.p1	87.0	94.0	81.0	66.0	62.0	71.0	177.0	158.0
Efra.gene76066_i0_length255.p1	4.0	11.0	12.0	6.0	20.0	8.0	1.0	1.0
Efra.gene21661_i0_length693.p1	9.39	29.0	58.0	31.0	15.12	28.0	1.0	10.0
Efra.gene6757_i5_length732.p1	77.15	39.08	55.92	42.47	21.99	66.93	36.71	95.09
Efra.gene33975_i3_length432.p1	13.21	18.19	10.05	52.8	10.14	7.15	6.65	16.69
Efra.gene10409_i0_length1277.p1	47.83	40.9	20.98	47.83	26.67	40.64	17.96	18.4
Efra.gene98864_i0_length225.p1	15.0	4.0	8.0	9.0	11.85	12.0	2.0	5.0
Efra.gene7597_i2_length771.p1	2.05	4.0	1.0	1.0	1.0	3.25	98.13	11.94
Efra.gene30761_i0_length476.p1	24.01	7.99	17.0	14.0	10.0	8.0	7.98	5.0
Efra.gene12043_i0_length1158.p1	2.0	3.0	48.0	23.0	2.0	3.0	1.0	1.0
Efra.gene62644_i0_length282.p1	13.0	18.0	30.0	31.0	11.0	12.0	17.0	21.0
Efra.gene10779_i0_length1248.p1	15.0	16.0	15.0	23.0	13.0	11.0	8.0	7.0
Efra.gene10493_i0_length507.p1	85.6	74.32	119.53	101.0	36.79	113.53	37.89	61.03
Efra.gene38148_i0_length390.p1	21.0	27.0	34.0	23.0	23.0	19.0	15.0	29.0
Efra.gene5147_i0_length1863.p1	193.23	349.27	252.61	282.09	299.16	235.68	436.34	722.43
Efra.gene71066_i0_length264.p1	1.0	1.0	1.0	2.0	1.0	16.0	552.0	7.0
Efra.gene23063_i0_length651.p1	23.0	26.0	15.0	29.0	11.0	1.0	1.0	1.0
Efra.gene91074_i0_length234.p1	26.0	40.0	34.0	30.0	9.0	20.0	17.0	18.0
Efra.gene21604_i1_length696.p1	12.9	9.81	9.51	6.78	4.69	5.06	25.73	45.76
Efra.gene15622_i0_length954.p1	70.71	38.92	60.33	63.42	31.4	56.04	52.97	48.29
Efra.gene18555_i4_length375.p1	22.86	32.69	32.33	33.67	22.37	23.12	24.44	1.0
Efra.gene22758_i0_length660.p1	193.0	150.0	212.0	160.0	127.0	235.0	167.0	247.0
Efra.gene3192_i0_length2334.p1	129.0	68.61	172.55	138.0	183.0	190.02	1252.0	1124.21
Efra.gene65571_i0_length274.p1	24.0	108.0	77.0	105.0	32.0	95.0	22.0	34.0
Efra.gene14656_i0_length1008.p1	17.0	15.0	5.0	9.0	7.0	5.0	2.0	11.0
Efra.gene21521_i0_length699.p1	124.0	104.0	108.0	98.0	71.0	121.0	98.0	80.0
Efra.gene13334_i1_length873.p1	37.2	25.97	22.62	25.04	35.14	33.52	33.1	50.68
Efra.gene62757_i0_length282.p1	3.67	19.9	5.56	17.0	9.53	4.99	3.0	35.0
Efra.gene36915_i0_length399.p1	22.02	8.09	48.99	85.82	54.22	84.79	1.0	18.0
Efra.gene41866_i0_length362.p2	20.0	13.0	46.0	21.0	15.0	53.0	23.0	6.0
Efra.gene74782_i1_length258.p1	22.0	23.0	68.06	15.0	21.0	14.0	47.0	87.0
Efra.gene107892_i0_length216.p1	13.0	11.0	21.0	18.0	17.0	16.0	9.0	4.0
Efra.gene24925_i4_length325.p1	45.95	56.49	64.26	104.53	45.92	34.28	34.06	54.21
Efra.gene91719_i0_length234.p1	4.0	17.0	3.0	9.0	9.0	11.0	4.0	4.0
Efra.gene3579_i0_length927.p1	1.0	12.05	18.1	3.88	1.0	7.32	1.0	17.34
Efra.gene7916_i1_length387.p1	15.64	24.81	35.33	21.77	17.75	16.22	2.0	2.0
Efra.gene9077_i1_length1389.p1	62.21	137.93	43.98	84.12	134.93	105.76	385.25	532.52
Efra.gene15611_i0_length954.p1	12.01	21.96	15.89	10.99	21.8	15.0	13.45	24.01
Efra.gene11034_i0_length1227.p1	100.45	185.34	69.55	111.24	58.57	69.64	530.18	144.33
Efra.gene97931_i0_length225.p1	7.0	1.0	1.0	20.0	14.0	12.0	9.0	1.0
Efra.gene101016_i0_length222.p1	7.0	12.0	12.0	11.0	5.0	7.0	1.0	10.0
Efra.gene10943_i0_length1236.p1	95.0	51.0	70.0	55.0	58.0	68.0	54.0	76.0
Efra.gene413_i1_length363.p1	8.98	15.99	10.0	7.01	3.36	8.72	7.55	6.99
Efra.gene2313_i0_length2709.p1	27.0	62.0	35.0	29.0	40.0	21.0	113.0	136.0
Efra.gene25638_i0_length579.p1	27.0	26.0	24.0	12.0	13.0	23.0	13.0	11.0
Efra.gene7432_i0_length1554.p1	49.0	52.0	90.0	80.0	38.0	59.0	108.0	106.0
Efra.gene24469_i0_length609.p1	50.0	41.0	55.0	42.0	36.0	60.0	48.0	49.0
Efra.gene29879_i0_length489.p1	150.23	135.51	87.94	101.69	75.37	121.84	48.55	54.31
Efra.gene41429_i0_length365.p1	11.0	18.0	23.06	9.0	13.0	6.95	6.88	3.0
Efra.gene80933_i0_length246.p1	26.48	40.37	15.1	12.5	20.17	14.05	9.87	3.4
Efra.gene24123_i0_length620.p1	38.73	1.0	12.88	1.99	8.99	13.49	1.0	8.0
Efra.gene14778_i0_length453.p1	8.44	4.55	11.18	5.97	9.95	1.0	12.61	8.38
Efra.gene10225_i0_length1290.p1	492.0	454.0	536.0	330.0	401.0	475.0	452.0	759.0
Efra.gene15872_i5_length783.p1	20.72	41.26	24.21	25.5	77.48	36.48	41.28	222.11
Efra.gene39449_i0_length378.p1	47.49	33.47	81.22	50.26	52.84	48.72	69.82	9.19
Efra.gene32272_i0_length453.p1	53.0	51.7	84.97	62.0	56.55	66.0	49.0	34.0
Efra.gene38519_i0_length386.p1	1324.0	1225.0	1384.0	1197.98	1119.0	1399.0	1577.0	1341.97
Efra.gene14166_i0_length546.p1	15.34	14.1	19.11	3.97	4.34	13.69	48.38	21.22
Efra.gene16305_i0_length921.p1	53.0	40.0	51.0	38.0	37.0	47.0	10.0	50.0
Efra.gene7201_i0_length1581.p1	18.0	1.0	2.0	6.0	24.0	13.0	49.99	172.16
Efra.gene17186_i0_length732.p1	8.29	8.64	2.77	11.66	5.81	8.53	14.66	15.44
Efra.gene13471_i0_length1074.p1	69.58	43.0	70.0	46.0	30.0	36.42	86.74	47.0
Efra.gene27404_i0_length537.p1	8.95	7.0	6.42	11.0	1.0	12.0	43.57	2.86
Efra.gene16179_i0_length927.p2	27.17	21.02	121.15	87.2	19.06	37.34	56.07	9.14
Efra.gene48945_i0_length324.p1	42.0	44.0	51.0	54.0	37.0	56.0	37.0	37.0
Efra.gene83388_i0_length243.p1	1.0	1.0	2.0	3.0	5.0	4.0	7.0	61.0
Efra.gene54908_i1_length303.p1	1.0	1.0	1.0	1.0	1.0	3.0	19.0	46.0
Efra.gene10331_i0_length1281.p1	253.78	227.21	408.28	292.87	380.31	461.49	655.02	379.31
Efra.gene3500_i0_length2244.p1	19.0	20.0	42.0	27.0	109.0	31.07	11.0	15.0
Efra.gene57328_i0_length294.p1	5.0	8.86	7.07	5.01	5.3	6.84	43.15	26.87
Efra.gene105917_i0_length219.p1	17.0	13.0	17.0	9.0	4.0	13.0	7.0	9.0
Efra.gene52259_i0_length312.p1	29.0	42.0	20.0	11.0	20.0	18.0	5.0	17.0
Efra.gene74740_i0_length258.p1	5.0	3.0	2.0	3.0	44.0	60.0	3.0	1.0
Efra.gene9378_i0_length1362.p1	12.0	9.64	2.0	9.0	8.0	6.0	53.77	47.99
Efra.gene69446_i0_length267.p1	9.0	5.0	17.0	12.0	8.0	5.0	1.0	7.0
Efra.gene14346_i1_length1026.p1	1.0	2.46	1.0	3.0	1.0	1.0	113.19	1.0
Efra.gene12571_i0_length1128.p1	179.65	177.65	205.56	176.62	90.76	115.78	112.97	226.38
Efra.gene3430_i1_length1098.p1	28.09	28.13	38.92	29.19	15.35	41.81	32.63	21.55
Efra.gene22487_i0_length669.p1	7.06	10.85	35.06	19.74	5.8	15.49	13.45	12.23
Efra.gene1852_i0_length2946.p1	41.61	69.48	84.65	46.41	50.51	74.02	25.55	26.49
Efra.gene43043_i0_length354.p1	88.86	43.43	61.09	66.19	54.77	79.26	41.75	51.45
Efra.gene24324_i1_length564.p1	1.0	2.0	2.0	1.0	1.0	1.0	1.0	59.22
Efra.gene64378_i0_length276.p1	12.0	19.0	5.0	14.17	11.0	12.0	5.0	13.97
Efra.gene86596_i0_length240.p1	100.18	159.15	138.41	149.98	71.56	150.46	62.31	67.57
Efra.gene56540_i0_length297.p1	7.0	15.0	12.0	10.0	4.0	10.0	13.0	8.0
Efra.gene66209_i0_length273.p1	59.0	106.0	106.0	87.0	43.0	88.0	56.0	43.0
Efra.gene12445_i0_length1134.p1	1.0	1.0	1.0	2.0	28.0	37.0	1.0	1.0
Efra.gene85916_i0_length240.p1	15.67	27.71	28.6	26.15	15.62	21.35	32.1	29.91
Efra.gene13340_i0_length1083.p1	45.02	48.59	75.24	88.0	69.95	73.23	146.67	163.03
Efra.gene82394_i0_length223.p1	28.0	4.0	25.0	18.0	3.0	10.0	2.0	3.0
Efra.gene40331_i0_length372.p1	6.0	11.0	22.0	13.0	6.0	12.0	11.0	5.0
Efra.gene37394_i0_length396.p1	9.24	4.03	2.01	16.0	6.14	5.0	12.57	32.0
Efra.gene31230_i0_length468.p1	1.0	11.0	3.0	7.0	13.0	25.0	3.0	20.0
Efra.gene10056_i1_length1308.p1	523.7	8.28	17.34	15.01	215.45	7.0	35.99	5.98
Efra.gene3319_i0_length2127.p1	133.47	188.24	231.86	150.06	149.33	134.08	214.11	395.61
Efra.gene9587_i0_length1155.p1	2.0	1.0	17.79	4.0	3.0	1.0	79.29	1.0
Efra.gene10083_i0_length1305.p1	20.0	12.0	9.0	14.0	23.0	21.0	7.0	9.0
Efra.gene19025_i0_length795.p1	8.0	16.0	3.0	5.0	9.0	4.0	29.0	27.93
Efra.gene31449_i0_length465.p1	12.0	14.0	13.0	8.0	8.0	10.0	7.0	4.0
Efra.gene12259_i0_length1146.p1	125.67	128.77	165.78	141.81	133.18	105.66	132.11	120.19
Efra.gene5758_i0_length1761.p1	47.34	55.24	47.41	23.72	42.88	23.7	1.0	1.0
Efra.gene3641_i0_length2202.p1	474.0	519.0	598.0	589.0	307.0	517.0	569.0	765.0
Efra.gene9465_i0_length1355.p1	79.0	46.0	96.0	37.0	24.0	27.0	12.0	14.0
Efra.gene3746_i0_length705.p1	21.0	48.7	25.28	14.04	21.01	24.67	20.57	32.52
Efra.gene10697_i0_length1255.p1	85.0	58.0	89.0	151.0	56.0	72.0	11.0	13.0
Efra.gene9966_i0_length1314.p1	707.0	602.0	613.0	653.0	520.0	821.0	1064.0	2150.0
Efra.gene76925_i0_length252.p1	14.96	20.0	33.97	43.98	34.0	33.0	13.0	27.85
Efra.gene99394_i0_length225.p1	11.0	12.0	13.0	8.0	5.0	12.0	5.0	13.0
Efra.gene12076_i2_length1158.p1	63.17	57.28	113.66	90.83	64.13	73.77	110.59	70.62
Efra.gene27460_i0_length537.p1	16.03	6.0	13.84	24.99	7.98	8.0	1.0	17.0
Efra.gene44988_i0_length344.p1	12.87	18.0	3.0	10.0	15.0	12.0	23.0	1.0
Efra.gene31405_i0_length465.p1	1.0	5.0	2.0	3.0	12.0	6.0	3.0	151.0
Efra.gene94279_i0_length231.p1	125.5	493.7	377.28	387.23	467.73	417.15	145.1	138.91
Efra.gene734_i0_length4210.p1	159.12	233.0	123.22	219.98	143.0	211.01	176.0	168.0
Efra.gene4814_i0_length1923.p1	79.0	81.0	71.0	71.0	60.0	72.0	90.0	95.0
Efra.gene37555_i0_length393.p1	127.0	100.0	148.0	165.0	90.0	140.0	86.0	91.0
Efra.gene17081_i1_length882.p1	133.64	133.92	154.02	127.61	110.08	125.84	115.75	84.27
Efra.gene2330_i0_length2700.p1	262.18	350.53	376.67	413.91	175.43	207.26	323.14	376.5
Efra.gene89137_i0_length237.p1	7.0	6.0	4.0	3.0	6.0	5.0	1.0	26.0
Efra.gene22708_i0_length480.p1	9.6	32.0	11.99	17.54	3.0	14.0	5.98	19.0
Efra.gene67819_i0_length270.p1	21.52	11.93	3.0	25.81	9.0	6.02	5.0	1.0
Efra.gene35709_i0_length411.p1	169.0	160.0	221.0	166.0	150.0	203.0	71.0	119.0
Efra.gene93926_i0_length231.p1	8.0	15.0	9.0	6.0	3.0	13.0	1.0	4.0
Efra.gene35639_i0_length411.p1	56.0	30.0	45.0	66.0	48.0	59.0	42.0	59.0
Efra.gene36610_i0_length402.p1	6.28	7.0	7.0	5.0	9.0	7.28	9.67	13.0
Efra.gene63721_i0_length279.p1	63.0	65.0	72.0	59.0	40.0	73.0	65.0	41.0
Efra.gene87374_i0_length237.p1	45.0	50.0	58.0	53.0	47.0	50.0	24.0	24.0
Efra.gene2164_i3_length748.p1	183.34	152.43	136.54	223.59	123.55	157.89	231.77	205.81
Efra.gene8528_i0_length1440.p1	77.0	38.0	45.0	99.0	58.0	56.0	33.0	25.0
Efra.gene3461_i0_length2253.p1	43.0	25.0	15.0	48.0	20.0	37.0	61.0	67.0
Efra.gene6844_i0_length1620.p1	7.0	6.3	5.93	29.36	6.0	9.76	22.37	6.22
Efra.gene29454_i0_length393.p1	8.18	12.86	9.4	6.57	11.16	8.1	4.0	2.23
Efra.gene51214_i1_length303.p1	30.23	14.51	39.64	25.72	39.08	45.99	9.13	20.62
Efra.gene8455_i0_length1434.p1	6.3	14.04	5.36	3.0	4.26	6.03	93.09	116.3
Efra.gene6504_i0_length1662.p1	9.0	12.0	35.0	20.0	9.0	15.0	3.0	3.0
Efra.gene15276_i3_length654.p1	24.72	55.62	53.77	38.64	51.02	37.51	26.99	56.67
Efra.gene7679_i0_length1527.p1	209.63	156.27	143.62	159.13	134.33	123.63	98.26	126.06
Efra.gene384_i0_length5031.p1	130.0	128.0	66.0	57.0	65.0	58.0	146.0	197.0
Efra.gene55066_i0_length303.p1	72.31	10.09	74.0	45.71	13.0	10.0	2.0	21.0
Efra.gene3200_i0_length2331.p1	35.6	66.21	2.08	25.83	39.73	11.11	84.33	108.72
Efra.gene64389_i0_length276.p1	8.0	4.0	13.0	12.0	3.0	8.0	5.0	6.0
Efra.gene30332_i0_length483.p1	41.0	6.0	5.0	15.0	5.0	10.0	96.0	1.0
Efra.gene81577_i0_length246.p1	13.99	21.95	11.77	21.63	23.17	22.0	59.0	13.0
Efra.gene82335_i0_length246.p1	12.0	26.0	21.0	1.0	32.86	1.0	1.0	1.0
Efra.gene8703_i0_length1422.p1	149.0	124.0	115.0	121.0	97.0	140.0	156.0	146.0
Efra.gene41490_i1_length364.p1	58.0	78.18	83.94	78.24	52.73	89.68	48.24	40.05
Efra.gene57355_i0_length294.p1	12.02	25.0	20.0	11.5	8.0	12.0	17.41	1.0
Efra.gene38518_i1_length387.p1	490.3	883.02	496.6	327.53	448.77	367.66	226.96	180.34
Efra.gene27619_i0_length534.p1	6.92	8.0	6.0	8.0	7.99	7.39	5.0	14.0
Efra.gene3579_i5_length1395.p1	6.06	31.38	35.1	1.0	1.0	1.0	119.4	1.0
Efra.gene30262_i0_length483.p1	9.0	4.0	9.0	4.0	10.0	6.0	210.0	67.0
Efra.gene100534_i0_length222.p1	55.0	45.0	37.0	33.0	31.0	36.0	19.0	12.0
Efra.gene28252_i0_length519.p1	117.29	149.58	145.89	220.71	52.76	112.55	52.19	121.63
Efra.gene3825_i0_length2151.p1	32.0	69.0	55.0	59.0	13.0	66.0	28.0	18.0
Efra.gene58419_i1_length246.p1	102.16	50.94	44.74	106.48	18.02	31.04	78.01	41.19
Efra.gene14235_i0_length1032.p1	11.01	16.68	8.99	8.48	6.25	7.99	17.09	15.59
Efra.gene16106_i2_length663.p1	234.88	281.18	477.03	120.31	213.91	216.3	50.38	54.77
Efra.gene1772_i1_length768.p1	15.78	18.5	16.67	19.63	15.27	27.41	23.77	20.13
Efra.gene92344_i0_length231.p1	14.0	10.0	22.0	17.0	11.0	4.0	3.0	7.0
Efra.gene5610_i0_length1785.p1	1.0	14.15	10.77	12.78	10.05	9.81	212.29	270.63
Efra.gene22021_i0_length682.p1	301.0	301.0	337.0	264.0	163.0	341.0	126.0	127.0
Efra.gene58166_i0_length294.p1	12.0	20.0	23.0	18.0	18.0	13.0	14.0	16.0
Efra.gene3288_i0_length2301.p1	19.0	7.09	9.74	5.0	6.0	14.0	149.12	16.0
Efra.gene19418_i0_length777.p1	208.0	172.0	127.0	181.0	89.0	162.0	184.0	207.0
Efra.gene60533_i1_length287.p1	20.0	13.0	20.0	9.0	17.0	4.0	7.99	6.0
Efra.gene5066_i1_length423.p1	14.14	9.76	12.02	8.06	5.1	15.85	5.09	5.99
Efra.gene22864_i0_length657.p1	1.0	2.0	2.15	1.0	2.0	1.0	19.15	34.9
Efra.gene16625_i0_length906.p1	10.0	4.0	14.0	6.0	8.0	9.0	10.0	2.0
Efra.gene31124_i1_length471.p1	3.29	22.0	7.52	15.83	15.89	14.85	5.96	25.1
Efra.gene14260_i0_length1029.p1	4.0	13.0	14.0	16.0	5.0	34.0	29.0	11.0
Efra.gene38856_i0_length384.p1	20.08	23.82	22.81	35.94	23.77	14.41	18.5	14.49
Efra.gene101763_i0_length222.p1	1.0	3.0	1.0	13.0	17.0	9.0	1.0	14.0
Efra.gene10707_i1_length1254.p1	538.46	682.67	682.03	496.28	398.55	492.37	884.29	1235.37
Efra.gene91938_i0_length233.p1	56.0	72.0	74.0	100.0	76.0	85.0	43.0	49.0
Efra.gene31993_i1_length276.p1	30.0	10.0	7.0	14.0	7.0	5.0	1.0	4.0
Efra.gene10849_i0_length1242.p1	102.0	103.0	152.0	76.0	75.0	101.0	514.0	635.0
Efra.gene50490_i0_length318.p1	186.0	163.0	205.8	206.0	112.0	166.0	46.0	61.0
Efra.gene20862_i0_length723.p1	9.01	28.0	22.0	39.0	32.0	10.0	7.0	12.0
Efra.gene22041_i1_length588.p1	1236.18	708.73	1279.99	1513.18	558.13	702.9	86.0	127.65
Efra.gene86753_i0_length240.p1	4.01	12.17	22.11	2.11	10.68	9.99	1.0	1.0
Efra.gene15338_i2_length222.p1	25.93	5.0	10.34	11.0	4.0	7.99	3.0	3.0
Efra.gene5403_i0_length1815.p1	89.79	92.43	102.06	108.0	71.03	116.75	150.0	53.0
Efra.gene22837_i0_length657.p1	7.0	19.98	27.02	34.09	15.04	18.36	37.8	74.07
Efra.gene31404_i0_length465.p1	165.79	60.93	21.37	94.17	35.52	33.98	1.0	13.01
Efra.gene42975_i0_length354.p1	15.0	18.0	19.88	26.92	18.01	19.0	1.0	22.33
Efra.gene22968_i0_length654.p1	92.0	87.0	121.0	84.0	66.0	85.0	58.0	72.0
Efra.gene15172_i0_length978.p1	186.2	236.09	223.25	104.94	129.82	63.98	19.01	25.0
Efra.gene23775_i0_length630.p1	222.0	211.0	175.0	246.0	139.0	172.0	135.0	86.0
Efra.gene41264_i0_length366.p1	53.0	9.0	25.0	31.0	27.0	44.0	9.0	91.0
Efra.gene43342_i1_length354.p1	36.84	42.31	41.53	25.69	23.7	32.11	29.85	7.98
Efra.gene2392_i4_length534.p1	17.57	17.55	38.91	18.1	21.32	18.58	12.38	30.81
Efra.gene1870_i0_length519.p1	2.29	8.51	8.41	3.0	7.37	8.37	22.01	7.41
Efra.gene3223_i0_length2322.p1	134.0	113.0	76.0	78.0	104.0	178.0	733.0	663.0
Efra.gene27512_i0_length534.p1	8.9	16.01	10.48	4.18	26.24	9.88	12.27	78.53
Efra.gene13194_i1_length672.p1	85.57	232.8	227.34	142.78	56.98	112.16	15.1	6.77
Efra.gene6647_i1_length402.p1	9.02	3.02	9.16	8.58	9.24	16.91	35.04	6.48
Efra.gene5207_i1_length1851.p1	75.75	64.16	85.11	62.4	66.58	132.57	110.41	30.72
Efra.gene6904_i2_length1020.p1	17.98	23.28	17.68	30.44	6.32	30.71	1.0	43.42
Efra.gene78407_i0_length252.p1	11.0	9.35	10.48	19.53	10.0	7.11	10.0	11.27
Efra.gene38945_i0_length382.p1	52906.0	62032.0	66272.0	69281.0	51459.0	55899.0	41118.0	41457.0
Efra.gene1246_i0_length3459.p1	58.0	93.0	42.0	50.0	52.0	59.0	181.0	239.0
Efra.gene7871_i4_length363.p1	1.0	1.0	1.0	1.0	5.84	1.0	52.78	1.0
Efra.gene103984_i0_length219.p1	21.0	35.0	37.0	22.0	7.0	15.0	14.0	19.0
Efra.gene9076_i0_length1389.p1	24.72	55.75	25.87	37.0	14.28	27.17	20.12	12.2
Efra.gene16077_i0_length933.p1	18.16	31.0	10.0	11.01	15.0	18.0	46.39	27.0
Efra.gene2216_i0_length2748.p1	184.0	250.01	297.0	329.0	159.0	201.83	176.0	275.99
Efra.gene34584_i0_length423.p1	3.0	2.0	9.0	3.0	5.0	5.0	13.0	55.0
Efra.gene26783_i2_length294.p1	29.52	30.52	15.17	39.05	21.29	23.18	1.0	10.33
Efra.gene11318_i0_length1209.p1	57.0	42.0	15.0	60.0	19.0	58.0	4.0	11.0
Efra.gene44442_i0_length273.p1	38.0	12.0	35.0	24.0	39.0	55.0	72.0	15.0
Efra.gene95892_i0_length228.p1	38.0	28.0	46.0	45.0	15.0	28.0	15.0	13.0
Efra.gene36545_i0_length402.p1	18.0	7.0	9.26	33.0	9.26	7.0	1.0	2.0
Efra.gene2815_i0_length2475.p1	37.0	47.0	32.0	25.0	24.0	38.0	54.0	48.0
Efra.gene61987_i0_length282.p1	1036.0	1111.0	1366.0	990.0	799.0	623.0	808.0	373.0
Efra.gene3481_i2_length2250.p1	86.81	63.3	95.81	94.04	22.34	43.07	19.98	14.43
Efra.gene17595_i1_length847.p1	644.68	281.44	476.83	272.09	214.07	385.41	23.98	56.67
Efra.gene45087_i0_length342.p1	23.0	27.86	23.0	9.0	20.0	60.0	8.0	7.0
Efra.gene84166_i0_length243.p1	2.0	18.0	1.0	44.0	8.0	1.0	1.0	1.0
Efra.gene20790_i0_length726.p1	35.1	41.03	52.12	47.56	44.24	37.33	24.65	14.46
Efra.gene35029_i0_length414.p1	153.89	230.15	197.69	173.16	190.59	163.86	173.63	13.61
Efra.gene35419_i0_length414.p1	24.0	74.0	22.0	57.0	29.0	40.0	49.0	19.0
Efra.gene40544_i0_length371.p1	21.0	1.0	8.0	14.0	6.0	8.0	14.0	1.0
Efra.gene12646_i1_length1122.p1	993.0	965.0	1203.0	991.0	924.0	1239.0	1222.0	1552.0
Efra.gene1054_i0_length1658.p1	54.36	63.04	95.19	90.89	54.21	73.09	80.1	67.42
Efra.gene24915_i0_length597.p1	433.0	437.0	489.0	426.0	446.01	673.0	268.0	236.0
Efra.gene28513_i0_length381.p1	100.77	48.9	97.58	118.28	5.05	8.92	1.0	2.0
Efra.gene59034_i0_length228.p1	9.92	4.66	9.52	5.67	6.29	9.14	3.84	13.65
Efra.gene33809_i2_length219.p1	24.71	42.36	21.23	40.23	19.89	46.19	29.29	23.98
Efra.gene24815_i2_length321.p1	566.72	263.93	633.6	12.2	52.98	200.94	30.46	12.0
Efra.gene47396_i0_length312.p1	1738.78	1686.28	1631.03	1748.0	1276.0	1769.88	2466.0	1827.0
Efra.gene40709_i0_length369.p1	16.1	7.37	6.56	13.83	4.54	8.78	10.8	3.0
Efra.gene86638_i0_length240.p1	14.76	11.19	1.0	7.96	15.03	16.28	1.0	12.0
Efra.gene29_i1_length9369.p1	798.55	1158.06	236.28	504.81	374.67	778.43	1986.9	1892.74
Efra.gene20228_i0_length744.p1	4.0	5.0	3.0	7.0	14.0	32.0	663.0	1550.0
Efra.gene38626_i0_length384.p1	19.0	12.0	22.0	27.0	16.0	18.0	16.0	17.0
Efra.gene3859_i0_length1302.p1	16.27	15.86	15.29	8.2	3.84	5.03	7.76	3.23
Efra.gene19704_i0_length765.p1	1.0	1.0	1.0	1.0	1.0	8.0	1.0	87.71
Efra.gene5305_i0_length1833.p1	230.0	261.0	256.0	179.0	116.0	178.0	311.0	523.0
Efra.gene84895_i0_length231.p1	15.6	7.08	6.0	7.93	13.0	6.0	88.69	131.91
Efra.gene15864_i2_length942.p1	61.0	78.0	86.0	80.0	75.0	75.0	59.0	45.0
Efra.gene2493_i0_length2619.p1	142.11	196.31	195.15	176.04	148.23	192.05	177.04	314.58
Efra.gene2944_i0_length435.p1	85.68	102.1	68.49	33.32	13.85	58.26	4.73	5.14
Efra.gene16327_i1_length921.p1	86.8	100.0	102.0	135.05	72.62	107.0	59.05	53.16
Efra.gene6346_i0_length1683.p1	26.46	25.62	24.78	22.61	12.26	15.47	6.91	26.39
Efra.gene44041_i0_length348.p1	9.09	6.0	7.0	6.0	1.0	8.0	10.0	23.0
Efra.gene8351_i1_length582.p1	10.0	13.95	14.43	4.18	58.84	5.01	1.0	4.0
Efra.gene17715_i0_length852.p1	44.67	75.7	69.43	44.29	75.05	66.29	70.45	144.34
Efra.gene8556_i0_length1437.p1	149.21	119.21	132.22	113.25	110.53	188.42	140.52	200.64
Efra.gene62877_i0_length281.p1	4.0	1.0	1.0	20.0	1.0	1.0	43.0	1.0
Efra.gene35871_i0_length410.p1	43.91	13.01	87.7	36.6	89.92	81.3	38.12	90.02
Efra.gene65285_i0_length276.p1	2.0	1.0	2.0	1.0	5.0	1.0	143.0	60.0
Efra.gene2334_i0_length2697.p1	27.0	16.0	10.0	19.0	11.68	30.46	122.0	8.0
Efra.gene25040_i0_length594.p1	13.51	7.15	7.12	10.21	8.33	8.18	41.22	272.99
Efra.gene3661_i0_length2196.p1	10.0	21.0	12.0	7.0	7.0	20.0	37.0	30.0
Efra.gene13161_i0_length1092.p1	67.93	61.23	84.14	51.0	28.39	55.59	26.04	34.0
Efra.gene12422_i3_length1137.p1	14.78	14.72	22.59	26.27	18.98	21.24	17.0	15.55
Efra.gene4308_i0_length2037.p1	293.47	214.97	316.0	199.41	170.1	267.95	154.0	230.84
Efra.gene11830_i0_length1173.p1	3.0	18.0	6.0	10.0	30.0	19.0	4.0	7.0
Efra.gene19769_i7_length642.p1	22.48	387.99	11.48	49.47	6.74	30.98	33.2	1.0
Efra.gene55177_i1_length222.p1	20.9	7.98	9.52	19.9	6.56	8.04	29.58	6.02
Efra.gene19472_i0_length777.p1	22.0	12.0	17.0	19.0	10.0	17.0	11.0	5.0
Efra.gene51104_i0_length315.p1	11.0	22.0	21.0	21.0	8.0	33.98	45.0	20.0
Efra.gene40993_i0_length368.p1	10.0	6.0	18.0	13.0	9.0	6.0	2.0	8.0
Efra.gene746_i0_length4176.p1	200.92	179.62	229.17	153.33	126.97	103.32	244.06	280.64
Efra.gene2587_i0_length2565.p1	465.48	342.65	826.63	796.61	306.02	414.28	60.25	96.27
Efra.gene42249_i0_length360.p1	131.0	143.96	191.15	133.0	102.03	155.1	271.84	197.85
Efra.gene508_i3_length3510.p1	54.71	31.57	28.41	40.07	28.04	34.67	68.55	9.62
Efra.gene17817_i0_length849.p1	47.4	38.31	26.54	50.27	53.75	30.01	15.49	32.22
Efra.gene9586_i2_length669.p1	330.42	246.52	318.9	364.04	178.43	161.6	32.53	40.94
Efra.gene20260_i1_length684.p1	15.24	9.92	18.41	12.91	10.5	9.42	3.0	1.0
Efra.gene10281_i1_length1020.p1	559.87	462.46	607.39	594.19	338.87	363.09	399.95	400.7
Efra.gene100558_i0_length222.p1	31.0	50.0	24.0	44.0	8.0	24.0	1.0	3.0
Efra.gene4174_i0_length2067.p1	1.0	2.0	1.0	1.0	10.0	17.0	313.95	185.58
Efra.gene5245_i1_length321.p1	61.15	30.09	90.41	53.18	41.93	70.45	8.15	4.99
Efra.gene17752_i0_length852.p1	23.03	35.46	27.64	37.52	14.88	40.63	11.86	29.92
Efra.gene72875_i0_length261.p1	3.0	37.85	42.35	35.0	30.01	24.2	20.94	65.01
Efra.gene3428_i0_length2262.p1	1123.85	976.71	1274.04	923.0	690.99	957.9	647.0	827.95
Efra.gene88_i0_length7494.p1	93.0	111.0	102.0	73.0	104.0	63.0	229.0	108.0
Efra.gene45843_i0_length252.p1	49.82	32.22	63.99	51.62	52.02	55.44	46.23	63.62
Efra.gene4788_i0_length1929.p1	76.0	93.0	254.0	98.0	49.0	82.0	63.0	198.0
Efra.gene18569_i2_length644.p1	9.5	2.86	17.49	9.66	28.47	29.47	74.55	45.48
Efra.gene21046_i1_length408.p1	44.0	51.0	64.18	56.0	24.4	75.23	13.44	17.0
Efra.gene108194_i0_length216.p1	11.0	9.0	6.0	9.0	18.0	21.0	12.0	21.0
Efra.gene11231_i0_length1215.p1	1.0	2.0	13.0	1.0	4.0	3.0	60.0	70.0
Efra.gene3011_i0_length2409.p1	179.51	129.31	324.08	257.55	161.31	417.28	20.0	59.0
Efra.gene50178_i1_length321.p1	50.75	56.0	50.94	44.91	20.0	37.89	2.0	1.0
Efra.gene25660_i0_length579.p1	32.0	27.42	22.67	20.69	21.58	21.5	11.0	29.25
Efra.gene37238_i0_length396.p1	11.0	20.0	20.0	14.0	15.0	12.0	8.0	13.0
Efra.gene31410_i0_length465.p1	34.1	13.18	36.34	48.79	22.03	40.68	17.22	7.45
Efra.gene62303_i0_length282.p1	19.0	52.0	1.0	33.0	25.0	1.0	1.0	1.0
Efra.gene13589_i1_length312.p1	24.54	5.84	33.27	28.65	33.03	55.73	1.0	19.27
Efra.gene5594_i3_length732.p1	16.72	12.8	12.31	8.7	10.61	14.23	19.96	14.56
Efra.gene1215_i0_length3489.p1	281.9	267.26	219.83	234.98	237.89	262.36	610.39	428.9
Efra.gene6499_i2_length1599.p1	45.14	28.22	22.49	42.31	15.17	15.61	20.59	18.86
Efra.gene90616_i0_length234.p1	8.0	12.0	32.0	28.0	9.0	16.0	2.0	2.0
Efra.gene70050_i0_length264.p1	7.0	6.73	12.43	15.0	3.0	12.42	8.13	3.0
Efra.gene64861_i0_length276.p1	23.0	21.0	32.0	26.0	11.0	26.0	27.0	31.0
Efra.gene33000_i0_length444.p1	9.0	7.0	14.0	7.07	9.0	5.0	12.39	3.34
Efra.gene51439_i0_length315.p1	11.0	17.0	34.0	53.0	25.0	29.0	3.0	18.0
Efra.gene4547_i0_length1980.p1	32.17	27.0	30.7	16.48	19.59	21.0	30.86	21.7
Efra.gene108793_i0_length216.p1	4.12	18.98	13.82	24.43	12.52	16.03	7.03	13.37
Efra.gene33017_i0_length444.p1	19.0	16.0	29.0	35.0	13.0	15.0	25.0	28.0
Efra.gene3867_i0_length2139.p1	135.0	67.0	78.0	84.0	39.0	78.0	171.0	258.0
Efra.gene79253_i0_length249.p1	34.4	61.63	41.05	78.77	19.04	40.04	4.0	4.0
Efra.gene38455_i0_length387.p1	18.66	33.07	23.82	27.93	11.98	41.78	55.05	18.99
Efra.gene6103_i1_length1711.p1	283.12	225.46	250.04	340.81	187.46	194.89	359.95	201.57
Efra.gene5845_i0_length1749.p1	1.0	7.0	10.21	2.0	2.0	1.0	63.41	26.73
Efra.gene91312_i0_length234.p1	14.38	13.46	15.39	13.9	3.0	19.21	8.43	6.87
Efra.gene1286_i0_length3423.p1	47.0	29.0	32.0	38.0	29.0	27.0	39.0	64.0
Efra.gene11383_i0_length1203.p1	130.0	129.0	179.0	156.0	127.0	147.0	160.0	179.0
Efra.gene12064_i0_length1158.p1	94.69	107.31	86.44	111.4	39.02	110.24	93.78	136.33
Efra.gene12068_i0_length1158.p1	134.0	109.0	98.0	116.0	61.0	69.0	28.0	27.0
Efra.gene1614_i0_length1320.p1	26.33	49.03	16.68	37.14	23.29	34.45	79.13	116.47
Efra.gene26161_i0_length567.p1	4.95	8.0	3.33	3.0	5.56	4.21	29.0	24.59
Efra.gene8842_i0_length1410.p1	60.0	34.0	51.0	41.0	25.0	32.0	87.0	56.0
Efra.gene18412_i0_length822.p1	6.0	17.0	5.67	11.0	10.0	8.0	1.0	43.05
Efra.gene1567_i0_length3165.p1	225.03	289.97	163.75	267.66	208.82	206.64	175.69	256.3
Efra.gene35219_i1_length384.p1	1.0	1.0	1.0	1.0	1.0	1.0	1.0	145.51
Efra.gene9711_i0_length1335.p1	10.0	19.0	14.0	43.0	7.0	30.0	19.0	2.0
Efra.gene9127_i0_length1386.p1	12.0	56.11	15.07	45.01	4.0	24.0	9.0	53.0
Efra.gene27149_i0_length543.p1	3.0	1.0	5.0	10.0	1.0	3.0	1.0	304.0
Efra.gene15931_i0_length939.p1	987.94	935.13	1559.24	81.95	641.49	238.74	6.0	177.46
Efra.gene69835_i0_length266.p1	12.0	10.0	14.0	8.0	9.0	18.0	8.0	8.0
Efra.gene51844_i1_length258.p1	14.0	17.0	18.0	25.0	15.0	14.0	11.0	18.0
Efra.gene2900_i0_length2442.p1	140.0	223.0	138.0	127.0	95.0	116.0	216.0	189.0
Efra.gene8191_i0_length1473.p1	49.62	41.92	35.02	42.36	36.0	54.27	18.01	45.95
Efra.gene111330_i0_length213.p1	5.0	4.0	10.0	4.0	7.0	17.0	9.0	16.0
Efra.gene12930_i2_length630.p1	8.91	10.26	14.64	7.96	12.67	10.51	101.12	122.68
Efra.gene29080_i0_length504.p1	2.0	1.0	3.0	11.0	1.0	7.0	26.0	20.0
Efra.gene73534_i0_length258.p1	61.0	68.0	114.0	105.0	58.0	98.0	32.0	27.0
Efra.gene16252_i0_length924.p1	30.0	31.0	34.0	43.0	29.0	48.0	54.0	52.0
Efra.gene99999_i0_length225.p1	18.0	17.0	27.0	27.0	10.0	31.0	35.0	55.0
Efra.gene3819_i0_length2154.p1	138.86	162.03	176.81	156.43	123.05	184.2	222.95	184.92
Efra.gene21523_i0_length402.p1	10.92	9.25	27.18	16.51	8.96	21.87	5.85	5.48
Efra.gene17189_i0_length879.p1	2.0	2.0	1.0	5.0	2.0	2.0	52.93	2.0
Efra.gene39940_i0_length375.p1	14.0	3.0	18.0	58.0	1.0	2.0	1.0	1.0
Efra.gene69731_i0_length267.p1	2.0	1.0	1.0	3.0	2.0	4.0	24.0	27.0
Efra.gene9570_i1_length1347.p1	49.42	45.24	38.47	22.77	22.13	29.37	35.88	88.52
Efra.gene14671_i0_length1005.p1	6.1	6.3	1.0	2.0	2.79	25.45	11.39	10.43
Efra.gene2502_i0_length2610.p1	237.25	275.15	386.26	411.76	183.57	245.33	110.52	47.0
Efra.gene1989_i0_length2869.p1	168.03	132.2	184.18	128.06	91.85	109.4	369.23	443.58
Efra.gene2368_i0_length2682.p1	111.15	87.68	40.0	67.4	45.04	49.04	230.98	99.91
Efra.gene35664_i0_length411.p1	49.05	14.95	57.94	28.0	31.63	29.97	10.95	8.83
Efra.gene11336_i0_length1206.p1	209.0	173.0	141.0	206.0	159.0	172.0	116.0	115.0
Efra.gene77901_i0_length252.p1	12.46	19.14	19.01	23.68	14.05	16.3	9.97	12.44
Efra.gene27114_i0_length543.p1	72.0	121.0	80.0	82.0	52.0	75.0	308.0	188.0
Efra.gene63139_i0_length279.p1	16.11	14.88	9.0	14.01	1.0	5.11	30.05	1.0
Efra.gene11659_i2_length873.p1	21.47	11.61	12.07	14.31	2.16	7.61	9.74	10.95
Efra.gene1787_i0_length2994.p1	20.47	18.45	37.04	26.95	10.7	23.05	127.2	102.57
Efra.gene18897_i0_length799.p1	72.0	92.0	123.0	94.0	74.0	66.0	29.0	36.0
Efra.gene21772_i0_length690.p1	123.0	76.0	78.0	109.0	95.0	113.0	73.0	71.0
Efra.gene43893_i0_length350.p1	14.0	29.0	33.0	16.0	24.0	27.0	10.0	4.0
Efra.gene13869_i2_length1050.p1	342.26	119.6	52.68	85.53	13.93	202.04	74.76	56.6
Efra.gene19200_i0_length786.p1	14.0	11.97	15.0	17.01	7.0	16.71	18.96	8.0
Efra.gene23647_i1_length633.p1	1.0	2.0	9.0	4.0	5.0	4.0	184.59	352.81
Efra.gene34317_i0_length426.p1	4.0	7.99	8.0	8.99	4.99	5.49	33.48	44.4
Efra.gene3305_i0_length722.p1	43.26	39.52	67.08	59.15	33.12	47.17	50.74	38.26
Efra.gene76607_i0_length254.p1	192.0	220.0	221.0	317.0	129.0	207.0	70.0	22.0
Efra.gene15580_i0_length957.p1	1.0	1.0	1.0	1.0	3.0	8.0	57.0	25.91
Efra.gene38534_i0_length386.p1	5.17	4.72	26.89	68.86	7.89	15.2	750.44	42.0
Efra.gene5404_i0_length1815.p1	46.52	84.56	457.55	120.36	118.09	84.97	225.15	516.03
Efra.gene1176_i0_length3531.p1	115.39	128.89	156.57	154.09	136.73	164.87	192.68	132.96
Efra.gene33587_i0_length435.p1	3.0	24.9	47.0	36.0	5.0	28.09	1.0	1.0
Efra.gene4839_i1_length543.p1	5.0	32.09	24.41	10.43	6.94	20.43	10.15	50.02
Efra.gene56_i1_length1083.p1	50.0	73.0	41.0	46.0	33.0	65.0	190.0	232.0
Efra.gene101677_i0_length222.p1	17.0	28.0	31.93	20.94	11.69	19.0	25.0	13.0
Efra.gene105733_i0_length210.p1	171.64	258.0	231.44	146.0	179.99	270.53	177.18	43.0
Efra.gene12318_i0_length1143.p1	69.0	62.0	65.0	69.0	47.0	81.0	51.0	17.0
Efra.gene54163_i0_length306.p1	1.0	1.0	1.0	5.0	4.0	1.92	39.13	45.92
Efra.gene425_i0_length4851.p1	60.99	89.3	47.98	66.76	49.0	79.0	112.84	102.03
Efra.gene39714_i0_length377.p1	4.11	3.03	3.5	9.01	5.98	5.44	14.42	15.22
Efra.gene57009_i0_length297.p2	20.98	11.88	10.92	19.0	26.72	10.38	5.83	6.95
Efra.gene35212_i0_length417.p1	2.0	1.0	2.0	4.0	2.0	3.0	100.61	131.51
Efra.gene94133_i0_length231.p1	24.0	27.0	19.0	20.0	9.0	17.0	8.0	3.0
Efra.gene24167_i0_length618.p1	100.0	98.0	161.0	223.0	171.0	203.0	238.0	109.0
Efra.gene45668_i0_length339.p1	29.0	19.0	96.9	40.16	38.0	41.0	14.0	77.0
Efra.gene13094_i1_length1098.p1	285.99	273.15	260.56	237.23	187.45	312.3	941.96	1098.68
Efra.gene60482_i0_length287.p1	11.98	8.0	6.0	3.44	8.0	8.08	7.32	6.0
Efra.gene11823_i0_length1173.p1	38.0	37.0	76.0	85.0	41.0	37.0	23.0	65.0
Efra.gene13724_i0_length1059.p1	142.0	130.0	188.0	154.0	113.0	170.0	61.0	98.0
Efra.gene67347_i0_length270.p1	28.0	27.0	43.0	32.0	35.0	52.0	21.0	19.0
Efra.gene12095_i0_length1155.p1	70.9	61.12	77.0	89.98	68.0	78.0	44.0	60.03
Efra.gene8943_i0_length1353.p1	20.42	55.42	9.64	21.57	25.67	17.91	3.99	5.85
Efra.gene70057_i0_length264.p1	8.0	5.0	17.0	17.0	8.0	13.0	7.0	6.0
Efra.gene15705_i0_length951.p1	44.0	64.0	56.0	72.0	31.0	47.0	50.0	45.0
Efra.gene8298_i0_length1464.p1	64.96	133.13	77.72	130.03	44.5	76.78	49.71	284.01
Efra.gene64255_i0_length277.p1	6.0	22.0	31.0	20.0	12.0	11.0	1.0	1.0
Efra.gene56163_i0_length282.p1	38.26	44.71	52.6	47.7	29.07	31.52	82.18	95.71
Efra.gene6534_i1_length1659.p1	54.0	62.0	73.0	73.0	51.0	81.0	60.0	71.0
Efra.gene11770_i0_length1176.p1	9.0	19.23	25.08	19.55	13.01	28.15	97.94	73.17
Efra.gene9392_i0_length1362.p1	59.62	12.88	35.93	35.96	5.03	14.28	18.07	3.24
Efra.gene15372_i0_length969.p1	20.0	8.0	14.0	10.0	10.0	8.0	53.0	53.0
Efra.gene64623_i0_length276.p1	4.8	3.7	19.06	15.85	10.31	4.81	6.92	7.06
Efra.gene72438_i0_length261.p1	19.0	12.0	14.0	16.0	6.0	9.0	13.0	6.0
Efra.gene70773_i0_length264.p1	27.0	1.0	17.0	21.0	15.0	3.0	1.0	17.0
Efra.gene32311_i0_length453.p1	3.0	3.0	6.0	8.82	1.0	3.0	2.0	47.0
Efra.gene30342_i0_length483.p1	26.99	2.0	17.02	21.0	1.0	4.0	9.22	13.0
Efra.gene26028_i0_length570.p1	6.03	3.19	4.02	1.0	1.0	6.87	4.0	35.01
Efra.gene3757_i1_length288.p1	3.45	5.3	16.22	14.82	14.27	15.84	7.32	2.14
Efra.gene6495_i0_length1662.p1	610.05	623.98	615.67	588.1	415.81	575.16	547.24	559.36
Efra.gene18192_i0_length831.p1	46.0	66.0	89.0	36.0	51.0	63.0	4.0	4.0
Efra.gene19487_i1_length630.p1	25.88	29.69	47.43	41.09	22.65	32.95	35.0	37.32
Efra.gene28491_i0_length516.p1	12.0	11.0	15.0	7.0	11.0	4.0	37.0	67.0
Efra.gene26311_i2_length564.p1	6.09	15.3	14.1	15.94	12.75	26.18	24.73	22.37
Efra.gene99937_i0_length225.p1	1356.0	1280.0	1747.0	1119.0	566.0	1066.0	94.0	25.0
Efra.gene42186_i2_length360.p1	176.16	240.53	283.79	198.45	134.56	259.81	171.15	198.85
Efra.gene38640_i0_length384.p1	16.0	16.0	18.0	22.0	20.0	19.0	9.0	9.0
Efra.gene154_i0_length6639.p1	211.98	207.0	180.94	154.02	92.01	144.76	223.79	188.8
Efra.gene17765_i0_length851.p1	125.19	157.23	230.88	108.68	164.32	157.47	80.33	113.14
Efra.gene6665_i0_length1644.p1	241.05	879.04	279.69	283.29	271.39	138.89	10.25	17.77
Efra.gene56081_i1_length300.p1	103.61	100.25	87.93	160.6	36.1	72.87	40.16	49.86
Efra.gene19485_i0_length774.p1	45.0	40.0	35.0	33.0	25.0	34.0	110.0	65.0
Efra.gene15922_i0_length939.p1	228.44	277.39	294.21	327.53	135.01	162.46	54.5	110.14
Efra.gene1883_i0_length2934.p1	23.0	35.0	22.0	35.0	16.0	19.0	39.0	38.0
Efra.gene85030_i0_length240.p1	57.0	58.0	5.0	98.99	35.0	53.01	39.84	1.0
Efra.gene68_i0_length8088.p1	1539.93	1943.41	958.48	2572.24	1293.31	648.57	472.68	962.73
Efra.gene5620_i0_length1782.p1	47.0	59.0	82.0	57.0	46.78	54.0	35.0	42.0
Efra.gene19915_i0_length759.p1	5.02	14.42	11.23	10.94	2.99	18.68	8.45	10.97
Efra.gene22737_i0_length660.p1	99.46	111.58	86.55	62.43	98.34	176.15	42.3	73.16
Efra.gene1097_i3_length228.p1	8.24	7.99	9.32	6.45	5.29	3.24	13.28	12.49
Efra.gene5048_i0_length1881.p1	579.98	399.8	443.82	490.08	161.26	239.65	37.21	46.27
Efra.gene26290_i0_length564.p1	10.99	13.96	30.4	13.79	8.36	14.83	22.35	23.91
Efra.gene38244_i0_length387.p1	260.0	144.0	317.0	267.0	181.0	322.0	60.0	65.0
Efra.gene31181_i0_length468.p1	222.28	283.07	549.79	475.41	244.06	182.13	127.92	191.01
Efra.gene31326_i0_length468.p1	87.53	92.5	67.0	64.99	93.32	82.28	79.68	63.95
Efra.gene4983_i0_length1891.p1	17.0	23.0	13.0	21.0	14.0	34.0	26.0	36.0
Efra.gene19008_i0_length795.p1	241.0	217.0	232.0	256.0	111.0	186.0	135.0	231.0
Efra.gene11149_i0_length1221.p1	207.89	156.12	262.77	226.73	141.83	222.7	141.0	180.84
Efra.gene43915_i0_length349.p1	23.9	34.89	28.02	36.02	20.59	21.74	33.64	52.73
Efra.gene38371_i0_length387.p1	12.48	8.05	121.43	3.0	13.01	4.45	2.0	2.11
Efra.gene24583_i0_length606.p1	22.0	17.11	23.03	12.77	19.74	13.99	16.0	7.01
Efra.gene64425_i0_length276.p1	16.0	26.0	20.0	24.0	22.0	31.18	23.3	13.0
Efra.gene41404_i0_length366.p2	1.0	1.0	1.0	34.0	1.0	36.0	1.0	2.0
Efra.gene8615_i0_length1431.p1	9.98	18.07	6.0	7.0	19.0	56.54	77.14	94.41
Efra.gene5187_i0_length1854.p1	60.72	43.69	37.42	55.62	55.24	61.26	37.56	29.24
Efra.gene48834_i0_length325.p1	11.0	30.0	22.0	46.0	36.0	22.0	16.0	9.0
Efra.gene16647_i0_length906.p1	1.0	1.0	3.0	1.0	3.0	8.5	48.23	80.06
Efra.gene6206_i0_length1698.p1	26.0	37.0	24.0	49.01	21.0	35.61	58.0	114.7
Efra.gene22867_i0_length657.p1	379.0	377.0	486.0	349.0	251.0	403.0	174.0	115.0
Efra.gene11209_i0_length1217.p1	9.0	152.0	9.0	12.0	2.0	8.0	123.19	85.02
Efra.gene83222_i0_length243.p1	153.0	188.0	232.0	252.0	109.0	180.0	151.0	123.0
Efra.gene12630_i0_length1123.p1	48.21	54.72	22.95	36.48	34.61	32.0	50.67	38.86
Efra.gene4806_i7_length891.p1	20.66	14.71	22.76	10.34	28.57	18.01	7.16	4.67
Efra.gene42907_i0_length355.p1	58.14	85.95	45.32	90.64	48.3	97.79	53.44	32.69
Efra.gene11509_i0_length1194.p1	25.67	18.19	19.91	8.98	22.43	31.04	96.41	86.31
Efra.gene8697_i5_length279.p1	18.73	1.0	16.58	33.7	14.53	2.04	99.98	1.0
Efra.gene47788_i0_length330.p1	5.0	28.0	12.0	3.0	2.0	4.0	15.0	10.0
Efra.gene55064_i0_length303.p1	18.0	10.0	1.0	2.0	5.0	13.0	2.0	24.0
Efra.gene30465_i0_length480.p1	35.81	2.0	3.0	13.0	2.0	9.0	1.0	1.0
Efra.gene4897_i0_length1908.p1	133.4	140.97	214.49	162.29	107.52	183.52	184.2	246.55
Efra.gene71361_i0_length252.p1	272.65	287.72	336.93	323.03	210.0	279.07	150.83	133.84
Efra.gene27514_i1_length405.p1	175.49	142.8	145.69	119.04	102.79	54.06	58.47	41.25
Efra.gene20982_i0_length717.p1	165.49	175.68	275.13	246.52	234.56	246.89	101.17	113.19
Efra.gene16055_i0_length935.p1	86.0	80.92	66.0	98.0	81.68	37.95	46.0	19.0
Efra.gene22720_i1_length636.p1	60.37	34.89	81.24	37.6	26.0	54.0	32.66	49.09
Efra.gene15675_i0_length951.p1	96.9	36.0	26.0	60.81	17.0	51.0	1.0	1.0
Efra.gene14733_i0_length1002.p1	6.0	18.0	16.0	9.0	1.0	11.0	3.0	8.0
Efra.gene8022_i1_length1494.p1	10.0	47.3	29.13	4.36	9.97	7.02	12.18	16.47
Efra.gene22812_i0_length477.p1	164.84	107.62	175.83	146.27	77.72	73.47	72.42	23.35
Efra.gene16803_i0_length897.p1	60.0	55.39	53.0	51.64	54.0	56.83	23.0	16.81
Efra.gene11392_i1_length1203.p1	1821.95	2216.5	2499.29	3432.67	2541.74	3675.43	640.33	229.14
Efra.gene19773_i0_length762.p1	35.21	1.0	21.44	19.74	3.0	13.24	8.57	7.73
Efra.gene1305_i0_length3405.p1	81.0	34.0	63.0	42.0	76.0	26.0	3.0	9.0
Efra.gene20605_i0_length732.p1	27.0	12.0	15.0	10.0	21.0	22.0	13.0	7.0
Efra.gene11607_i0_length1188.p1	151.0	144.0	174.0	220.0	115.0	120.0	58.0	80.0
Efra.gene8856_i0_length1407.p1	362.0	371.0	504.0	365.0	374.0	478.0	497.0	394.0
Efra.gene1457_i0_length3262.p1	45.05	34.28	54.28	61.52	24.87	41.22	23.7	82.52
Efra.gene10882_i1_length1140.p1	11.28	13.47	15.74	10.46	8.05	16.7	37.84	46.67
Efra.gene15917_i2_length525.p1	49.03	39.03	47.51	75.13	42.01	120.0	1.0	1.0
Efra.gene18111_i0_length834.p1	15.74	7.82	25.3	17.57	12.64	4.26	2.88	14.76
Efra.gene30098_i0_length486.p1	47.0	61.0	59.0	77.0	20.0	39.0	37.0	45.0
Efra.gene3670_i0_length2193.p1	43.0	81.0	82.0	48.0	43.0	47.0	129.0	76.0
Efra.gene5091_i2_length534.p1	6.0	6.25	16.32	6.79	10.68	18.14	11.1	1.0
Efra.gene1425_i0_length3285.p1	54.98	87.61	94.69	81.61	60.06	116.09	34.95	43.97
Efra.gene93958_i0_length231.p1	1.0	36.0	97.0	60.0	88.0	1.0	241.0	735.0
Efra.gene7848_i0_length1509.p1	43.92	36.0	65.26	54.0	43.48	45.0	21.84	110.98
Efra.gene9734_i0_length1332.p1	545.5	156.16	248.74	198.26	95.54	224.92	29.14	21.26
Efra.gene8571_i2_length807.p1	1.0	1.0	7.66	2.03	8.95	40.81	103.85	77.66
Efra.gene26180_i0_length567.p1	31.76	21.84	76.13	43.59	28.69	19.81	30.22	27.3
Efra.gene85246_i0_length240.p1	3.0	11.0	19.0	16.0	7.0	6.0	1.0	12.0
Efra.gene17029_i0_length885.p1	27.0	8.0	5.97	2.0	3.0	4.0	16.76	7.06
Efra.gene19244_i0_length786.p1	1.0	1.0	18.0	16.0	1.0	57.0	7.0	1.0
Efra.gene6051_i0_length1716.p1	24.0	33.0	40.0	43.0	33.0	60.0	12.0	16.0
Efra.gene6334_i1_length1683.p1	27.0	34.82	40.0	36.0	34.0	20.67	20.55	26.45
Efra.gene11562_i0_length1191.p1	73.07	51.32	107.37	82.31	63.05	64.37	140.44	48.0
Efra.gene11462_i0_length660.p1	19.27	26.42	53.58	22.07	14.46	20.49	17.09	20.5
Efra.gene67699_i0_length270.p1	33.03	41.84	39.05	34.86	54.82	23.0	34.96	10.99
Efra.gene55385_i0_length300.p1	14.75	11.14	18.22	6.0	7.0	7.87	2.0	9.0
Efra.gene4191_i1_length1986.p1	3.49	3.69	5.32	9.19	1.0	1.0	106.58	40.17
Efra.gene13891_i0_length1050.p1	16.0	5.0	18.0	13.0	27.0	25.0	18.0	11.0
Efra.gene64024_i0_length279.p1	16.0	17.0	31.0	22.0	16.0	21.0	18.0	24.0
Efra.gene8258_i0_length1467.p1	93.59	56.4	135.76	130.83	120.64	65.36	20.23	2.24
Efra.gene16857_i0_length894.p1	32.94	40.0	24.91	28.51	7.0	15.02	42.0	59.88
Efra.gene4911_i0_length1905.p1	57.99	103.83	99.25	93.22	45.54	39.88	21.37	9.25
Efra.gene40074_i0_length375.p1	9.8	7.0	6.0	46.0	3.0	23.1	81.0	1.0
Efra.gene63052_i0_length276.p1	7.0	159.63	43.0	103.01	125.0	51.06	1.0	109.0
Efra.gene20217_i0_length745.p1	30.36	22.9	33.59	20.25	21.5	27.29	11.25	27.44
Efra.gene28105_i0_length522.p1	493.09	659.35	530.72	668.65	243.0	222.7	83.0	82.0
Efra.gene2523_i0_length2598.p1	268.26	265.16	256.52	252.69	154.09	187.93	337.59	216.39
Efra.gene71711_i0_length261.p1	18.0	27.0	15.0	12.0	12.0	23.0	46.0	22.0
Efra.gene16095_i0_length933.p1	83.0	54.0	75.0	78.08	40.0	60.03	67.0	71.77
Efra.gene27078_i0_length543.p1	24.98	24.71	23.37	26.17	22.17	23.86	44.77	16.47
Efra.gene2135_i2_length1836.p1	41.48	84.27	20.47	22.71	38.11	61.05	22.37	19.42
Efra.gene18431_i0_length819.p1	45.63	50.7	53.06	54.38	44.76	75.9	49.31	62.07
Efra.gene20564_i0_length733.p1	1.0	14.0	7.0	3.0	1.0	21.0	2.0	12.0
Efra.gene33218_i0_length441.p1	1944.16	1816.91	1848.15	1789.35	1367.63	1333.56	1279.98	1357.6
Efra.gene3894_i0_length2133.p1	31.99	105.48	28.0	14.0	55.0	40.04	108.98	131.0
Efra.gene11070_i0_length606.p1	11.66	14.74	35.22	17.95	5.23	3.21	22.05	32.76
Efra.gene94917_i0_length228.p1	9.0	26.0	13.0	14.0	12.0	14.0	12.0	5.0
Efra.gene33112_i1_length393.p1	57.65	50.42	62.01	41.91	31.55	45.84	37.6	49.5
Efra.gene51027_i1_length317.p1	33.01	35.99	16.0	12.01	22.01	36.08	1.0	1.0
Efra.gene15198_i0_length978.p1	1.0	1.0	1.0	1.0	1.0	1.0	75.0	1.0
Efra.gene2057_i3_length2835.p1	40.7	43.58	67.14	75.15	22.28	40.79	99.21	113.07
Efra.gene94294_i0_length231.p1	17.0	14.0	24.0	39.0	18.0	8.0	16.0	18.0
Efra.gene25565_i1_length582.p1	102.0	1.0	22.0	41.0	1.0	35.86	1.0	1.0
Efra.gene38511_i0_length387.p1	125.0	118.87	142.0	162.0	72.0	110.0	104.0	228.0
Efra.gene66749_i1_length273.p1	1.0	2.0	1.0	4.0	4.0	1.0	10.0	36.0
Efra.gene13149_i3_length1095.p1	153.69	107.07	171.97	119.18	155.18	133.6	250.59	345.22
Efra.gene33969_i0_length399.p1	32.01	1.0	8.91	21.87	3.0	24.47	6.0	2.0
Efra.gene37037_i0_length399.p1	12.21	26.12	58.03	20.95	16.37	34.34	17.51	10.82
Efra.gene2575_i1_length2082.p1	21.73	17.73	19.2	19.55	50.7	25.98	6.43	3.89
Efra.gene6177_i1_length1683.p1	70.42	79.65	61.78	41.36	30.05	48.73	71.62	42.23
Efra.gene3517_i1_length1534.p1	20.52	28.15	50.08	45.28	15.21	10.37	21.6	33.31
Efra.gene87526_i0_length237.p1	16.0	12.01	17.02	13.0	5.0	11.0	10.97	27.48
Efra.gene10965_i0_length1236.p1	22.8	12.77	13.09	5.22	15.68	5.2	4.53	23.4
Efra.gene87295_i0_length237.p1	2.0	51.0	22.0	88.0	33.0	2.0	1.0	1.0
Efra.gene35285_i0_length417.p1	28.0	23.0	92.0	103.0	24.0	61.0	1.0	78.0
Efra.gene47052_i0_length333.p1	4.0	23.0	29.0	11.0	15.0	16.0	3.0	16.0
Efra.gene47157_i0_length333.p1	21.16	19.22	3.19	10.27	4.58	5.25	2.25	1.97
Efra.gene38386_i1_length378.p1	334.1	376.44	963.92	148.13	129.96	221.25	324.41	1167.84
Efra.gene25145_i0_length591.p1	82.97	18.0	94.35	92.62	156.27	47.26	9.87	25.0
Efra.gene27489_i0_length536.p1	32.45	35.05	61.73	56.21	51.06	49.12	39.6	62.19
Efra.gene26096_i1_length393.p1	29.68	19.05	45.61	19.57	19.25	10.56	5.95	3.13
Efra.gene31788_i0_length459.p1	2.0	6.0	3.0	71.0	1.0	1.0	3.0	6.0
Efra.gene6914_i0_length1614.p1	235.05	189.24	292.71	153.2	232.1	406.87	137.37	155.13
Efra.gene912_i1_length2673.p1	223.02	201.93	269.62	242.83	151.41	239.43	174.52	200.67
Efra.gene24041_i0_length621.p1	10.11	11.01	23.34	18.71	22.34	35.48	10.23	25.57
Efra.gene69233_i0_length267.p1	4.25	4.12	18.0	27.36	8.03	10.0	34.0	13.0
Efra.gene27239_i2_length498.p1	957.72	369.32	703.64	486.92	200.89	300.21	345.79	402.58
Efra.gene58148_i1_length294.p1	26.0	34.0	63.0	32.0	14.0	24.0	20.0	13.0
Efra.gene34783_i0_length420.p1	2.0	1.0	2.0	4.0	1.0	2.0	73.18	3.0
Efra.gene68222_i0_length270.p1	9.78	3.35	16.54	14.65	13.76	9.05	1.0	22.24
Efra.gene24473_i0_length609.p1	68.0	61.0	68.0	58.0	58.0	75.0	44.0	60.0
Efra.gene12240_i0_length1027.p1	94.36	164.08	149.73	173.2	41.59	89.99	28.99	13.48
Efra.gene33858_i0_length432.p1	97.0	112.0	115.0	105.0	130.0	112.0	61.0	87.0
Efra.gene13754_i0_length1056.p1	32.81	42.0	31.0	29.0	33.0	22.0	32.0	50.99
Efra.gene29399_i0_length498.p1	13.99	20.32	142.32	38.07	30.97	25.0	9.44	1.0
Efra.gene3176_i0_length2340.p1	37.0	35.89	21.71	30.91	43.53	31.41	38.77	19.83
Efra.gene72139_i1_length261.p1	15.0	13.95	29.0	19.0	17.0	14.0	33.0	20.0
Efra.gene3380_i2_length648.p1	85.74	67.92	98.85	79.22	129.96	84.45	106.85	101.59
Efra.gene8153_i0_length1479.p1	57.0	55.0	84.0	55.0	47.0	57.0	43.0	55.0
Efra.gene77_i1_length7863.p1	279.85	278.61	100.85	183.78	129.49	202.87	486.03	682.31
Efra.gene2950_i0_length2430.p1	44.0	66.0	37.0	48.0	25.0	35.0	10.0	23.0
Efra.gene11796_i0_length1176.p1	11.45	3.39	3.07	7.01	5.26	9.58	55.44	41.47
Efra.gene43885_i0_length350.p1	11.7	5.22	10.78	18.49	3.06	5.96	6.27	4.0
Efra.gene46_i2_length1881.p1	273.51	345.62	392.49	392.93	277.72	244.43	361.16	540.98
Efra.gene28714_i0_length510.p1	224.75	117.98	247.99	75.0	74.0	178.0	109.0	86.0
Efra.gene22853_i0_length657.p1	22.57	5.86	11.59	13.15	5.01	7.07	13.12	15.16
Efra.gene33143_i0_length441.p1	12.0	11.02	20.91	5.2	8.0	12.0	28.0	5.48
Efra.gene69915_i0_length266.p1	19.0	30.0	35.0	37.0	17.0	17.0	10.0	8.0
Efra.gene11025_i0_length1230.p1	32.78	59.08	24.0	42.86	34.94	21.4	17.31	13.11
Efra.gene9834_i0_length1325.p1	265.85	252.89	266.57	392.42	250.96	305.44	470.05	711.38
Efra.gene16133_i0_length930.p1	32.47	23.95	34.45	24.77	13.48	10.01	12.01	56.82
Efra.gene13621_i2_length222.p1	7.45	6.59	6.75	4.71	5.03	2.0	42.14	23.47
Efra.gene50713_i0_length318.p1	38.0	31.75	35.34	39.9	20.0	26.0	23.0	13.0
Efra.gene10025_i2_length357.p1	22.32	27.8	12.46	40.11	20.68	23.55	55.66	25.78
Efra.gene577_i0_length4506.p1	240.21	251.2	271.77	235.28	190.06	260.09	347.13	521.43
Efra.gene36553_i0_length402.p1	11.76	28.49	14.81	18.55	15.4	5.35	4.96	25.75
Efra.gene3183_i0_length2337.p1	153.53	96.67	76.45	39.35	56.06	77.44	66.51	123.61
Efra.gene1031_i0_length3708.p1	142.36	160.37	84.5	118.99	87.43	135.44	230.06	308.22
Efra.gene36793_i0_length401.p1	12.39	20.47	25.08	35.95	16.56	8.17	1.0	3.26
Efra.gene106142_i0_length219.p1	4.0	7.0	6.0	10.0	13.0	1.0	21.0	1.0
Efra.gene29853_i0_length491.p1	16.01	7.0	14.0	38.96	8.01	29.17	14.0	5.23
Efra.gene61991_i0_length282.p1	29.0	46.0	45.0	14.0	50.0	28.0	17.0	35.0
Efra.gene6088_i8_length465.p1	22.76	20.34	67.05	36.74	16.85	33.15	1.0	8.23
Efra.gene54246_i0_length306.p2	15.02	10.0	20.0	13.0	16.0	24.0	5.0	3.0
Efra.gene117922_i0_length207.p1	13.0	8.0	25.0	18.0	15.0	15.0	23.0	14.0
Efra.gene18674_i2_length627.p1	23.75	18.29	30.65	28.11	11.68	28.76	10.36	15.16
Efra.gene12638_i0_length1122.p1	7.57	9.54	4.04	7.19	6.14	11.3	14.99	2.18
Efra.gene78630_i0_length251.p1	17.0	18.0	26.0	15.0	12.0	23.0	12.0	20.0
Efra.gene6347_i0_length1682.p1	10.93	5.87	9.24	3.5	12.58	4.96	71.35	48.55
Efra.gene3519_i0_length1659.p1	23.98	25.96	21.07	37.19	34.7	32.73	20.07	48.69
Efra.gene78830_i0_length249.p1	23.0	39.0	49.88	60.0	35.0	35.59	45.0	28.0
Efra.gene77968_i0_length252.p1	14.39	18.86	19.54	14.29	7.71	11.5	23.0	25.71
Efra.gene1349_i0_length3360.p1	809.0	960.0	897.0	796.0	686.0	895.0	1628.0	1619.0
Efra.gene22554_i0_length666.p1	77.0	65.0	119.0	92.0	48.0	83.0	66.0	47.0
Efra.gene68515_i0_length267.p1	15.0	14.0	17.0	17.0	15.0	9.0	12.0	9.0
Efra.gene41941_i0_length360.p1	11.0	6.59	29.0	42.72	13.07	14.11	1.0	1.0
Efra.gene37182_i0_length396.p1	12.0	20.0	12.0	2.0	5.0	6.0	10.0	4.0
Efra.gene19854_i0_length760.p1	14.0	31.0	4.0	15.0	4.0	19.0	1.0	1.0
Efra.gene19770_i0_length762.p1	269.27	630.69	601.17	614.5	222.3	213.39	111.73	895.17
Efra.gene112061_i0_length213.p1	11.68	19.98	10.05	9.32	11.15	12.94	98.03	103.96
Efra.gene29826_i0_length297.p1	77.41	92.95	219.95	138.58	133.91	135.13	571.94	255.82
Efra.gene41756_i0_length363.p1	1.0	1.0	1.0	1.0	1.0	1.0	36.0	43.0
Efra.gene39692_i0_length378.p1	40.98	14.17	44.66	34.25	16.06	47.01	14.02	30.99
Efra.gene10499_i0_length1269.p1	36.0	48.0	83.0	49.0	67.01	90.0	16.0	9.0
Efra.gene29215_i0_length501.p1	1406.48	1918.33	1387.19	1698.12	520.4	741.55	496.74	708.46
Efra.gene59504_i0_length288.p1	15.0	4.0	16.0	5.0	9.0	14.0	9.0	8.0
Efra.gene17474_i0_length864.p1	4.0	7.0	9.0	34.0	5.0	6.0	1.0	1.0
Efra.gene19658_i0_length768.p1	13.0	7.0	4.0	11.0	10.0	7.0	21.0	10.0
Efra.gene31337_i0_length468.p1	4.0	21.0	5.0	8.0	4.0	8.0	18.0	14.0
Efra.gene40951_i1_length318.p1	44.89	36.63	13.06	76.53	58.12	22.0	25.04	29.34
Efra.gene566_i0_length4524.p1	78.0	17.0	109.0	37.0	39.0	80.0	10.0	24.0
Efra.gene16001_i0_length936.p1	1145.56	901.1	1036.7	977.16	921.35	885.91	492.17	819.58
Efra.gene102959_i0_length222.p1	163.03	43.2	218.36	137.26	238.21	67.01	52.78	102.08
Efra.gene12970_i0_length1104.p1	48.0	33.0	13.0	25.0	9.0	16.0	17.0	10.0
Efra.gene7043_i0_length1599.p1	4.0	21.0	12.0	6.0	1.0	27.6	29.57	185.87
Efra.gene15929_i0_length939.p1	69.69	77.62	126.67	54.09	46.38	39.28	23.0	33.64
Efra.gene2267_i0_length2730.p1	158.97	148.56	145.08	132.26	87.0	136.0	157.01	117.0
Efra.gene6197_i0_length1698.p1	266.0	137.0	212.0	254.0	177.0	224.0	209.0	80.0
Efra.gene75800_i0_length255.p1	8.0	12.0	22.0	9.0	17.0	18.0	20.0	13.0
Efra.gene45667_i0_length339.p1	18.64	21.12	19.68	28.54	22.02	31.8	11.98	16.75
Efra.gene5251_i1_length273.p1	6.0	5.43	6.0	8.96	5.37	4.58	12.43	21.74
Efra.gene45586_i0_length341.p1	19.88	21.5	21.11	30.82	16.65	23.32	35.52	16.76
Efra.gene22872_i0_length657.p1	23.85	25.88	11.62	33.08	27.83	33.29	24.5	77.49
Efra.gene28135_i1_length315.p1	15.0	7.93	10.9	17.0	10.04	11.62	26.84	8.47
Efra.gene2287_i1_length2721.p1	175.0	155.0	181.0	205.0	138.0	165.0	127.0	90.0
Efra.gene5586_i0_length1788.p1	166.0	124.64	131.8	111.95	176.0	321.93	226.0	217.75
Efra.gene13522_i0_length1071.p1	184.0	139.0	134.0	128.0	132.0	125.0	101.0	124.0
Efra.gene17168_i1_length879.p1	14.0	10.0	19.0	9.0	13.0	12.0	16.02	18.0
Efra.gene59460_i0_length289.p1	9.0	5.0	15.0	5.0	10.0	9.0	13.0	4.0
Efra.gene51176_i0_length315.p1	45.0	73.0	72.0	74.0	90.0	135.0	205.0	183.0
Efra.gene25922_i1_length573.p1	24.31	11.3	33.65	29.26	31.73	46.74	8.07	31.74
Efra.gene59890_i0_length288.p1	51.04	133.49	168.25	93.3	161.95	81.02	54.9	29.69
Efra.gene33348_i1_length381.p1	8.82	13.48	16.13	39.54	16.19	13.46	1.0	46.46
Efra.gene56516_i0_length297.p1	332.0	397.0	391.0	452.0	269.0	382.0	130.0	424.0
Efra.gene60638_i0_length285.p1	7.48	8.09	2.53	26.29	8.65	15.37	2.94	7.63
Efra.gene41534_i0_length363.p1	6.87	7.03	4.74	17.15	2.05	1.0	18.45	20.44
Efra.gene17785_i0_length849.p1	1913.78	1648.65	2377.9	1982.73	1810.53	2215.26	1510.93	1627.03
Efra.gene11852_i2_length447.p1	10.56	6.56	7.58	9.65	5.39	9.47	64.15	3.26
Efra.gene82336_i0_length246.p1	70.16	23.28	23.04	45.58	28.9	49.6	10.46	13.94
Efra.gene736_i0_length4203.p1	205.0	248.0	249.0	169.0	230.0	287.0	200.0	213.0
Efra.gene88266_i0_length237.p1	1951.0	2704.0	2276.0	2403.0	2034.0	3484.0	2254.0	5985.0
Efra.gene21468_i0_length699.p1	27.73	66.97	11.03	23.04	14.0	113.17	2918.51	2748.8
Efra.gene18489_i0_length816.p1	77.57	35.34	50.62	47.61	28.4	37.29	35.57	26.49
Efra.gene42701_i0_length357.p1	2.0	44.0	86.0	15.0	4.0	5.0	1.0	8.0
Efra.gene11729_i0_length1179.p1	29.0	17.0	82.0	31.0	51.0	61.0	34.0	24.0
Efra.gene56821_i0_length297.p1	7.0	4.0	20.0	1.0	7.0	27.0	20.0	1.0
Efra.gene25738_i1_length576.p1	86.52	91.33	81.4	82.45	84.56	121.84	35.87	57.88
Efra.gene8271_i0_length1467.p1	31.0	34.0	13.0	11.0	34.0	23.0	53.0	126.0
Efra.gene38062_i0_length390.p1	6.0	11.0	9.0	6.0	8.0	17.0	11.0	4.0
Efra.gene14227_i0_length1032.p1	4.0	4.44	10.72	14.0	8.63	15.35	31.83	1.0
Efra.gene15388_i0_length966.p1	106.0	117.0	141.0	121.0	95.0	99.0	76.0	67.0
Efra.gene53909_i0_length306.p1	32.0	33.97	78.0	62.28	2.0	33.18	44.02	50.0
Efra.gene12132_i0_length1152.p1	39.0	41.0	45.0	25.0	26.0	39.0	17.0	30.0
Efra.gene74149_i1_length234.p1	4.91	21.47	17.69	16.91	16.82	17.96	18.74	32.26
Efra.gene25487_i0_length582.p1	52.0	75.0	61.0	78.0	30.0	40.0	84.0	100.0
Efra.gene35345_i0_length415.p2	11.0	11.0	14.0	7.0	9.0	17.0	1.0	6.0
Efra.gene18624_i1_length633.p1	10.2	4.95	13.1	19.27	10.31	12.84	11.46	25.25
Efra.gene66870_i0_length272.p1	16.0	24.0	36.0	53.59	31.0	32.5	29.0	18.0
Efra.gene25446_i0_length585.p1	5.0	3.75	2.0	3.0	3.0	5.27	17.0	60.0
Efra.gene8541_i0_length1440.p1	4.79	6.18	1.0	3.0	1.0	4.0	11.52	59.36
Efra.gene18100_i0_length837.p1	336.0	270.0	390.0	294.0	243.0	368.0	269.0	239.0
Efra.gene15874_i0_length942.p1	261.49	209.38	275.07	173.12	257.48	142.11	6.0	6.0
Efra.gene48858_i0_length325.p1	21.0	15.0	20.0	38.0	22.0	18.0	4.0	17.0
Efra.gene21509_i0_length699.p1	19.0	9.0	6.0	23.0	13.0	19.0	9.0	8.0
Efra.gene55194_i0_length303.p1	6.63	7.25	9.26	4.5	8.94	7.6	7.01	10.14
Efra.gene66552_i0_length273.p1	8.0	7.0	15.0	16.0	13.0	14.0	10.0	19.0
Efra.gene16460_i1_length915.p1	281.37	213.47	186.18	236.24	152.34	203.88	42.59	103.83
Efra.gene80351_i1_length249.p1	7.17	6.0	9.0	6.0	8.8	14.0	13.0	7.01
Efra.gene5288_i0_length1836.p1	41.94	39.68	54.71	57.1	18.95	54.19	27.41	41.43
Efra.gene76150_i0_length255.p1	24.17	27.96	18.0	23.06	17.97	32.51	15.94	32.0
Efra.gene13670_i0_length1062.p1	162.0	151.0	174.0	170.0	153.0	202.0	167.0	151.0
Efra.gene55135_i0_length210.p1	17.43	27.25	11.09	25.58	12.24	22.04	19.3	7.22
Efra.gene12832_i0_length1110.p1	33.12	36.71	39.33	31.87	25.39	20.76	26.94	12.23
Efra.gene62795_i0_length282.p1	48.27	23.32	80.97	28.32	37.85	66.66	39.01	15.41
Efra.gene13689_i0_length1062.p1	7.0	9.79	22.0	10.79	16.05	28.13	61.7	62.15
Efra.gene20370_i1_length567.p1	39.0	23.93	43.91	44.07	29.31	29.56	6.76	4.0
Efra.gene31861_i0_length360.p1	90.65	95.19	123.11	134.88	62.12	87.78	66.58	93.84
Efra.gene111853_i0_length213.p1	4.13	26.96	7.99	6.99	10.0	3.0	2.0	8.0
Efra.gene2781_i0_length2487.p1	72.36	120.81	115.08	111.77	92.13	126.22	179.31	120.62
Efra.gene4740_i0_length1938.p1	116.0	98.54	135.02	151.97	102.0	100.1	223.82	285.99
Efra.gene22015_i0_length683.p1	52.33	18.0	19.0	12.0	52.78	126.49	20.0	45.0
Efra.gene6315_i1_length1686.p1	42.76	24.0	30.45	18.96	18.58	22.61	36.99	52.0
Efra.gene6798_i0_length1626.p1	114.0	89.0	107.0	103.0	55.0	126.0	88.0	94.0
Efra.gene66942_i1_length272.p1	13.0	20.0	16.0	12.0	15.0	17.0	6.0	5.0
Efra.gene41299_i0_length366.p1	12.0	15.0	8.0	12.01	5.0	15.0	5.0	24.01
Efra.gene12736_i0_length1116.p1	47.1	13.48	31.79	37.59	32.82	12.84	98.36	116.13
Efra.gene21184_i0_length711.p1	35.31	48.11	57.54	31.94	26.35	34.28	7.01	13.0
Efra.gene8912_i0_length1401.p1	144.94	122.79	159.85	129.04	103.58	155.58	94.44	77.1
Efra.gene13880_i0_length1050.p1	41.0	33.0	32.0	10.0	19.0	34.0	19.0	42.0
Efra.gene32690_i0_length447.p1	37.28	55.11	25.01	41.44	15.11	10.54	272.05	23.56
Efra.gene74736_i0_length258.p1	10.0	11.0	19.0	10.0	14.0	18.0	27.0	4.0
Efra.gene7336_i0_length1563.p1	3.23	16.51	1.0	1.0	11.55	27.91	1.0	60.02
Efra.gene45908_i0_length339.p1	8.0	34.0	11.0	36.0	16.0	6.0	5.0	5.0
Efra.gene64356_i0_length276.p1	20.01	44.74	44.0	23.0	18.0	17.0	71.07	85.55
Efra.gene35860_i1_length408.p1	82.0	113.0	124.0	99.0	53.0	89.0	90.0	161.0
Efra.gene42940_i0_length354.p1	6.89	13.01	3.77	10.02	5.25	7.24	8.05	6.36
Efra.gene50880_i0_length318.p1	5.0	2.0	12.0	2.0	9.0	7.0	31.0	44.0
Efra.gene20511_i0_length735.p1	48.0	31.0	56.0	27.0	29.0	25.0	35.0	51.0
Efra.gene2046_i0_length2841.p1	21.9	20.0	19.46	15.0	10.54	11.0	16.32	312.25
Efra.gene31799_i2_length405.p1	919.6	1019.89	929.76	1070.25	614.99	581.06	7.93	188.46
Efra.gene32618_i0_length447.p1	136.84	139.73	152.49	106.59	97.83	58.45	7.3	15.09
Efra.gene66470_i0_length273.p1	70.0	20.0	35.0	83.0	15.0	38.0	6.0	3.0
Efra.gene4191_i2_length417.p1	1.0	1.0	1.0	1.0	1.0	7.96	25.33	40.02
Efra.gene7655_i0_length1530.p1	2.0	1.0	2.0	2.0	8.0	7.0	45.0	76.0
Efra.gene20568_i5_length534.p1	7.63	3.0	3.77	1.0	1.0	3.98	481.84	55.87
Efra.gene1424_i1_length3286.p1	37.0	40.0	123.0	22.0	29.0	26.0	51.0	106.0
Efra.gene7967_i1_length1497.p1	107.0	141.0	90.0	109.0	70.0	92.0	226.0	134.0
Efra.gene4576_i1_length972.p1	30.05	62.73	55.02	52.45	73.64	40.93	43.21	33.07
Efra.gene44180_i0_length348.p1	20.0	12.0	12.0	17.0	9.0	13.0	13.0	2.0
Efra.gene2810_i1_length1253.p1	364.54	78.55	466.87	277.48	118.91	132.02	759.27	502.27
Efra.gene22226_i1_length603.p1	1.0	1.0	1.0	1.0	5.57	26.0	2.0	391.96
Efra.gene1226_i3_length3483.p1	2425.01	1479.51	1312.5	1399.11	978.25	1442.07	558.53	449.68
Efra.gene81402_i0_length246.p1	88.66	133.23	131.24	143.93	92.59	123.72	91.63	84.03
Efra.gene26837_i0_length549.p1	9.39	20.15	23.81	16.08	7.56	12.62	11.52	37.7
Efra.gene66775_i0_length273.p1	25.0	7.0	4.0	3.0	1.0	19.0	3.0	2.0
Efra.gene199_i0_length6144.p1	379.0	626.0	328.0	423.0	310.0	383.0	174.0	249.0
Efra.gene31456_i0_length465.p1	13.0	32.0	61.0	23.0	1.0	10.0	1.0	1.0
Efra.gene14784_i1_length243.p1	6.06	19.51	1.0	8.93	9.64	4.63	11.38	9.31
Efra.gene46071_i0_length339.p1	5.91	8.47	25.58	4.71	1.0	10.91	7.1	1.0
Efra.gene13857_i1_length433.p1	8.02	2.99	2.87	4.0	6.04	2.0	131572.18	152376.93
Efra.gene41769_i0_length363.p1	32.93	40.26	38.81	52.33	27.2	44.09	17.48	17.81
Efra.gene5291_i0_length1836.p1	11.94	4.23	31.09	17.76	17.35	23.97	1.0	7.0
Efra.gene20040_i0_length753.p1	120.0	68.0	93.0	108.0	83.0	78.0	82.0	43.0
Efra.gene23929_i1_length381.p1	46.58	50.42	77.79	38.4	1.0	1.0	1.0	60.29
Efra.gene8678_i0_length1425.p1	110.0	122.0	116.49	117.0	83.0	118.0	106.0	113.0
Efra.gene34685_i0_length423.p1	1.0	1.0	1.0	1.0	1.0	1.0	161.53	1.0
Efra.gene59020_i0_length291.p1	7.0	14.0	12.0	13.0	5.0	10.0	3.0	14.0
Efra.gene56871_i0_length297.p1	100.0	126.0	87.0	86.0	126.0	125.0	51.0	30.0
Efra.gene7991_i0_length1497.p1	153.0	96.0	125.0	82.0	78.0	84.0	116.0	114.0
Efra.gene13261_i0_length1086.p1	59.01	100.0	121.02	168.47	52.07	148.74	86.97	66.89
Efra.gene20101_i0_length750.p1	1.0	2.0	5.0	1.0	25.0	82.0	321.84	215.96
Efra.gene10057_i0_length1308.p1	60.4	37.91	28.13	27.75	28.94	12.39	31.33	57.44
Efra.gene17905_i0_length846.p1	74.68	76.94	93.44	66.07	56.72	102.74	84.42	216.31
Efra.gene29901_i0_length489.p1	181.0	145.0	316.0	167.0	181.0	175.0	44.0	44.0
Efra.gene19206_i0_length786.p1	2372.0	1896.0	2176.0	2172.0	1433.0	1808.0	1244.0	1125.0
Efra.gene9002_i0_length1395.p1	1786.88	1762.81	2119.23	1630.79	1131.72	1723.12	643.21	1043.84
Efra.gene20682_i0_length729.p1	145.0	166.0	218.0	162.0	119.0	213.0	35.0	26.0
Efra.gene24493_i0_length609.p1	51.0	40.0	51.0	49.0	57.0	64.0	62.0	43.0
Efra.gene16398_i0_length915.p1	5.0	4.0	22.0	11.0	55.0	72.0	1054.0	1846.0
Efra.gene32126_i0_length456.p1	2.0	1.0	5.0	6.0	5.0	2.0	15.0	29.0
Efra.gene3116_i0_length2358.p1	39.0	62.28	101.76	49.0	24.0	64.05	147.0	87.0
Efra.gene11883_i2_length1140.p1	9.65	6.97	6.62	14.48	4.36	4.71	11.12	7.98
Efra.gene7077_i0_length1593.p1	162.87	195.97	182.54	59.91	121.62	121.27	7.0	8.0
Efra.gene12780_i1_length786.p1	34.71	24.18	30.09	58.29	22.91	20.55	14.74	23.83
Efra.gene35120_i0_length417.p1	19801.27	23236.0	26059.49	26850.71	22457.0	27049.77	24454.78	18566.7
Efra.gene102850_i0_length222.p1	27.54	25.41	8.8	9.67	12.1	12.01	15.27	7.69
Efra.gene64686_i0_length276.p1	9.98	7.91	5.0	10.0	10.0	6.0	18.03	3.0
Efra.gene17649_i1_length855.p1	81.85	79.04	127.88	91.23	80.99	64.31	29.47	107.46
Efra.gene23526_i4_length537.p1	16326.4	17151.07	18912.98	20754.75	15941.81	17653.5	14609.63	8649.61
Efra.gene43271_i1_length354.p1	30.42	8.97	22.72	30.29	14.32	14.6	11.0	11.74
Efra.gene18021_i0_length840.p1	1.0	1.0	1.0	1.0	1.0	1.0	1.0	57.0
Efra.gene1518_i1_length1260.p1	11.53	16.3	11.43	9.45	8.88	12.98	15.99	25.4
Efra.gene13057_i1_length1065.p1	120.02	158.17	153.19	150.3	100.53	139.26	132.5	121.9
Efra.gene32224_i0_length453.p1	21.0	11.0	13.0	15.0	11.0	15.0	10.0	7.0
Efra.gene21856_i0_length687.p1	140.71	82.93	92.14	148.13	37.84	55.78	29.76	42.6
Efra.gene13261_i2_length327.p1	6.99	5.0	7.98	27.53	1.93	7.26	12.03	2.11
Efra.gene97058_i0_length228.p1	19.97	37.8	71.64	57.74	184.79	41.99	17.22	241.92
Efra.gene27612_i0_length534.p1	1.0	2.01	2.0	2.0	3.07	1.0	39612.97	63986.63
Efra.gene6981_i0_length1605.p1	588.0	488.0	608.0	511.0	329.0	498.0	258.0	400.0
Efra.gene115894_i0_length210.p1	20.0	23.0	14.0	50.0	16.0	34.0	23.0	4.0
Efra.gene14938_i0_length990.p1	110.0	90.0	87.0	39.0	18.0	135.0	1515.0	2063.0
Efra.gene10896_i0_length1227.p1	6.0	1.0	12.0	3.0	1.0	8.79	1.0	420.03
Efra.gene19883_i1_length447.p1	10.53	5.03	3.05	7.04	9.0	8.79	81.56	130.72
Efra.gene3042_i4_length735.p1	65.25	42.89	47.06	58.86	36.63	63.67	28.04	14.23
Efra.gene14419_i3_length936.p1	56.48	39.25	63.3	46.9	11.58	44.65	12.03	17.29
Efra.gene68644_i0_length267.p1	31.0	22.0	7.0	15.0	5.0	2.0	21.0	1.0
Efra.gene25366_i0_length585.p1	29.08	24.04	20.57	23.94	8.2	12.24	6.0	7.92
Efra.gene38540_i0_length386.p1	62.79	3.99	108.28	1.0	10.11	65.45	6.59	1.0
Efra.gene49900_i0_length321.p1	6.0	19.0	8.0	20.0	17.0	15.0	54.0	76.0
Efra.gene10822_i0_length318.p1	16.52	12.25	14.24	11.01	14.0	13.44	23.22	13.19
Efra.gene48199_i9_length297.p1	4.83	19.69	11.79	5.6	21.57	17.16	5.17	5.64
Efra.gene102042_i0_length222.p1	23.0	75.0	79.0	107.0	42.0	43.0	3.0	36.0
Efra.gene1531_i0_length3192.p1	115.0	135.0	71.0	86.0	70.0	94.0	227.0	302.0
Efra.gene18627_i0_length810.p1	212.7	157.6	150.85	137.85	105.36	78.88	18.75	117.34
Efra.gene6061_i0_length1716.p1	95.92	104.0	91.0	89.74	80.5	97.76	93.61	156.75
Efra.gene40641_i0_length369.p1	247.15	205.46	299.07	303.99	227.71	322.24	263.0	110.71
Efra.gene52815_i0_length309.p1	3.0	14.0	13.0	15.62	6.84	4.0	36.84	1.0
Efra.gene2292_i0_length2718.p1	110.0	65.0	71.0	70.0	62.0	73.0	40.0	44.0
Efra.gene2965_i0_length2172.p1	20.64	15.58	17.63	17.25	10.02	11.66	17.91	30.85
Efra.gene13463_i2_length425.p1	10.58	12.61	16.84	16.01	8.09	13.33	23.52	27.23
Efra.gene94880_i0_length228.p1	28.0	14.0	25.0	21.0	19.0	16.0	13.0	1.0
Efra.gene2758_i0_length2501.p1	102.0	88.0	83.0	76.0	59.0	106.0	94.0	111.0
Efra.gene76442_i0_length246.p1	61.32	22.92	58.47	28.95	58.05	21.54	10.57	4.01
Efra.gene85019_i0_length240.p1	68.93	72.03	86.09	90.59	58.0	93.99	16.0	66.0
Efra.gene7823_i0_length1512.p1	1.0	35.28	1.0	5.0	5.16	27.7	1.0	66.64
Efra.gene40626_i3_length225.p1	36.15	9.88	5.94	21.79	19.18	3.8	29.84	1.0
Efra.gene80830_i0_length246.p1	11.0	31.0	26.0	31.0	19.0	28.0	11.0	29.0
Efra.gene15941_i0_length939.p1	19.19	32.9	31.12	25.0	19.94	22.59	35.16	63.62
Efra.gene41761_i1_length225.p1	72.46	101.4	99.37	141.34	75.76	121.33	129.97	93.33
Efra.gene89118_i0_length237.p1	77.0	90.0	121.0	30.0	56.0	47.0	55.0	35.0
Efra.gene4334_i0_length2032.p1	82.39	78.91	50.2	96.4	81.99	80.93	74.38	40.0
Efra.gene3332_i2_length2241.p1	6.97	28.13	4.45	1.0	11.62	13.1	17.01	51.16
Efra.gene578_i0_length4506.p1	68.0	69.0	75.0	77.0	90.0	66.0	426.0	46.0
Efra.gene14017_i0_length1041.p1	175.47	276.97	171.17	169.05	80.73	113.2	270.7	255.23
Efra.gene78904_i0_length249.p1	8.0	10.0	12.0	32.0	1.0	5.0	5.0	1.0
Efra.gene25318_i0_length582.p1	14.82	8.36	9.0	6.69	10.11	6.0	12.0	4.22
Efra.gene32065_i0_length456.p1	9.63	43.21	6.83	6.46	35.13	15.47	3.0	3.0
Efra.gene58576_i0_length291.p1	8.39	7.84	8.74	9.93	12.0	11.0	5.92	11.61
Efra.gene14070_i0_length549.p1	14.12	18.57	1.0	13.36	14.82	15.21	16.11	1.0
Efra.gene3174_i0_length2343.p1	287.0	351.0	224.0	381.0	147.0	226.0	488.0	383.0
Efra.gene9262_i1_length1374.p1	87.03	93.83	84.54	122.68	59.96	49.46	26.65	46.64
Efra.gene49371_i0_length297.p1	82.77	81.14	157.28	69.11	85.31	35.72	5.0	6.0
Efra.gene25016_i0_length596.p2	32.0	22.0	14.0	22.0	19.0	33.0	22.0	5.0
Efra.gene53268_i0_length309.p1	7.0	6.0	10.0	4.0	15.0	6.0	7.0	3.0
Efra.gene15725_i0_length951.p1	1.0	2.0	1.0	1.0	3.07	2.0	18.0	37.24
Efra.gene64057_i1_length279.p1	11.0	17.92	24.05	19.0	18.04	17.23	4.6	8.01
Efra.gene6736_i0_length1634.p1	33.98	27.41	47.91	37.27	17.33	13.53	3.32	9.57
Efra.gene21553_i0_length696.p1	2.64	15.01	25.01	5.05	16.7	27.27	9.11	3.0
Efra.gene6784_i0_length1627.p1	10.0	9.0	4.0	6.0	10.0	5.0	17.0	23.0
Efra.gene9103_i0_length1389.p1	95.95	131.64	160.27	75.1	80.26	66.41	17.18	25.08
Efra.gene143_i0_length6792.p1	175.83	206.45	141.9	171.16	126.56	148.07	241.8	425.48
Efra.gene23048_i3_length495.p1	384.26	268.69	159.79	229.17	154.55	139.1	22.13	20.41
Efra.gene16103_i1_length933.p1	26.64	32.61	24.17	23.1	12.58	18.52	38.12	14.63
Efra.gene15226_i1_length975.p1	138.0	123.0	120.0	156.0	86.0	121.0	131.0	250.0
Efra.gene18386_i0_length822.p1	12.0	23.0	30.0	24.0	62.0	123.0	156.0	189.0
Efra.gene89233_i0_length225.p1	40.62	23.89	33.1	31.0	15.01	24.92	14.07	26.0
Efra.gene4806_i3_length1926.p1	88.5	71.74	153.55	46.32	61.98	105.26	89.17	56.72
Efra.gene107231_i0_length216.p1	10.0	9.0	11.0	18.0	9.0	16.0	4.0	17.0
Efra.gene53591_i0_length306.p1	28.15	37.36	81.19	74.25	49.99	85.78	22.16	89.78
Efra.gene10591_i0_length1263.p1	145.0	102.0	109.0	148.0	79.0	119.0	111.0	94.0
Efra.gene26200_i0_length564.p1	13.37	37.59	22.2	49.03	30.85	19.37	22.08	7.03
Efra.gene1727_i0_length3042.p1	395.0	331.0	436.0	451.0	233.0	331.0	399.0	372.0
Efra.gene9167_i0_length521.p1	58.81	56.74	82.1	76.43	51.04	62.23	111.32	113.75
Efra.gene28583_i1_length438.p1	96.7	65.0	106.38	128.77	75.29	108.44	56.38	36.0
Efra.gene11984_i0_length1164.p1	25.0	22.0	20.0	17.0	18.0	14.0	6.0	15.0
Efra.gene5419_i1_length1815.p1	11.8	14.59	12.65	30.56	7.09	13.74	2.15	7.11
Efra.gene32407_i0_length450.p1	82.0	75.99	105.97	74.98	35.22	61.0	38.97	70.62
Efra.gene13159_i1_length1092.p1	265.78	162.01	223.84	185.06	52.2	159.91	183.95	163.54
Efra.gene3019_i0_length2385.p1	53.63	75.54	38.11	25.82	30.86	51.59	20.4	38.9
Efra.gene32509_i0_length450.p1	42.0	7.22	11.0	8.0	10.45	3.0	3.0	1.0
Efra.gene9126_i0_length1386.p1	423.0	430.0	449.0	399.0	353.0	502.0	1300.0	1052.0
Efra.gene26686_i1_length441.p1	38.49	30.59	40.92	28.58	23.76	57.51	25.84	45.18
Efra.gene262_i5_length1614.p1	285.98	228.96	237.81	203.08	179.92	206.9	234.59	208.97
Efra.gene1254_i0_length3453.p1	68.2	1.0	568.91	25.83	253.55	65.46	2.0	1.0
Efra.gene1376_i1_length3294.p1	114.47	87.44	66.39	79.28	31.79	60.13	107.87	95.11
Efra.gene17152_i0_length879.p1	195.66	49.0	54.0	143.2	18.0	54.0	50.0	48.0
Efra.gene10091_i0_length1284.p1	31.76	19.25	16.91	19.58	28.22	26.13	28.07	59.23
Efra.gene2116_i1_length2805.p1	28.64	47.94	14.95	8.39	28.77	25.53	152.18	89.38
Efra.gene19198_i0_length786.p1	46.93	122.03	87.92	48.18	62.89	59.11	111.27	100.34
Efra.gene47565_i0_length330.p1	60.98	88.96	100.0	62.0	97.0	101.01	19.0	4.0
Efra.gene17965_i0_length642.p1	11.86	14.69	8.03	6.27	4.26	8.01	8.2	10.16
Efra.gene7174_i1_length1584.p1	7.0	40.0	62.0	24.0	27.0	51.0	50.0	39.0
Efra.gene7252_i1_length501.p1	10.72	26.54	28.66	73.0	11.0	6.08	4.0	33.12
Efra.gene74194_i0_length258.p1	1.0	1.0	36.0	74.0	1.0	1.0	1.0	1.0
Efra.gene24043_i0_length621.p2	14.87	13.0	1.0	5.5	2.0	29.0	1.0	42.0
Efra.gene17319_i0_length872.p1	4.0	6.0	41.0	10.0	13.0	51.0	78.0	38.0
Efra.gene84490_i0_length243.p1	81.0	49.0	5.02	5.0	2.0	23.0	1.0	1.0
Efra.gene22484_i0_length669.p1	55.43	71.66	100.25	90.06	57.95	62.01	33.32	43.3
Efra.gene5764_i0_length1761.p1	1.0	1.0	2.0	10.0	58.0	34.0	293.0	482.0
Efra.gene65796_i0_length273.p1	7.0	12.0	16.0	42.0	15.0	31.0	5.0	13.0
Efra.gene77071_i0_length252.p1	12.0	13.0	11.0	7.0	9.0	11.0	4.0	4.0
Efra.gene38444_i0_length387.p2	20.0	11.0	50.0	2.0	14.0	2.0	1.0	9.0
Efra.gene52485_i0_length312.p1	25.0	10.0	33.0	43.0	22.0	4.0	3.0	18.0
Efra.gene11691_i0_length1182.p1	246.0	258.0	223.0	212.0	180.0	212.0	247.0	295.0
Efra.gene16127_i0_length930.p1	71.9	30.91	77.28	95.08	53.23	65.65	68.27	47.04
Efra.gene4581_i0_length1974.p1	164.0	15.0	120.0	69.0	53.0	191.0	127.0	8.0
Efra.gene103013_i0_length222.p1	11.0	22.0	7.0	4.0	11.0	11.0	8.0	3.0
Efra.gene93759_i0_length231.p1	108.01	104.22	128.85	110.04	84.4	84.21	112.46	92.13
Efra.gene5088_i0_length1872.p1	449.37	86.44	199.07	318.4	70.58	50.4	3.0	5.4
Efra.gene15794_i0_length945.p1	13.08	7.99	5.99	8.93	27.96	3.86	17.0	14.9
Efra.gene32383_i0_length452.p1	232.04	262.23	226.73	273.43	210.51	249.33	242.33	294.8
Efra.gene94395_i0_length231.p1	10568.0	11943.0	13367.0	14591.0	12129.0	14924.0	11976.0	9078.0
Efra.gene36534_i0_length403.p1	16.0	11.0	57.0	59.0	25.0	25.0	6.0	5.0
Efra.gene34734_i0_length423.p1	4.0	4.48	3.0	52.48	12.0	3.0	2.0	2.0
Efra.gene57127_i0_length297.p1	9.8	11.74	17.6	30.22	7.03	8.08	1.0	1.0
Efra.gene106074_i0_length219.p1	13.0	25.0	13.0	27.0	17.0	18.0	21.0	14.0
Efra.gene4803_i0_length1926.p1	2.01	14.69	75.9	10.53	17.0	3.0	831.86	1912.67
Efra.gene14711_i0_length1004.p1	70.42	102.76	147.6	104.67	61.22	111.84	109.83	54.6
Efra.gene3970_i0_length2112.p1	98.48	78.13	70.79	86.81	73.09	62.27	60.23	66.54
Efra.gene25974_i0_length570.p1	93.78	116.19	113.6	98.49	72.12	65.92	24.8	25.3
Efra.gene71546_i0_length262.p1	3.0	3.0	7.0	2.0	9.0	81.0	15.0	4.0
Efra.gene59164_i0_length291.p1	2019.09	2093.77	2532.65	2621.19	1116.19	1892.16	705.87	824.25
Efra.gene23052_i1_length651.p1	10.09	45.06	18.5	72.62	4.0	48.02	5.01	2.53
Efra.gene8737_i0_length1419.p1	15.0	27.0	9.0	23.0	19.94	15.03	81.0	30.0
Efra.gene160_i1_length6516.p1	291.31	271.01	306.56	245.56	215.77	257.11	247.21	273.08
Efra.gene22340_i0_length672.p1	151.16	138.35	136.04	113.69	106.83	166.23	188.69	255.78
Efra.gene1970_i0_length2880.p1	129.0	310.0	119.0	136.0	66.0	122.0	143.0	162.0
Efra.gene103564_i0_length219.p1	2.0	9.0	10.0	3.0	1.0	15.0	86.0	1.0
Efra.gene60628_i0_length286.p1	31.0	48.0	31.0	44.0	28.0	26.0	7.0	26.0
Efra.gene16666_i0_length903.p1	120.71	7.45	12.13	23.96	16.2	9.18	11.01	20.94
Efra.gene2925_i0_length2436.p1	36.0	24.0	17.0	25.0	14.0	12.0	37.0	18.0
Efra.gene17972_i0_length843.p1	1.0	1.0	3.0	1.0	47.0	2.0	2.0	1.0
Efra.gene12574_i1_length1128.p1	53.0	86.0	70.0	123.0	63.0	73.0	86.0	88.0
Efra.gene49410_i0_length324.p1	6.6	13.25	15.02	22.01	6.96	6.98	3.0	9.37
Efra.gene27184_i0_length543.p1	10.33	7.18	10.75	7.29	4.0	3.01	11.0	8.0
Efra.gene1989_i2_length447.p1	24.97	24.8	27.82	34.94	21.15	15.6	32.77	102.42
Efra.gene18248_i0_length828.p1	27.0	35.0	19.0	18.0	15.0	15.0	94.0	115.0
Efra.gene13087_i0_length1098.p1	6.82	9.03	25.47	9.71	14.85	13.64	7.27	1.0
Efra.gene27044_i0_length360.p1	127.95	164.99	184.97	185.26	129.59	183.98	115.0	140.01
Efra.gene4024_i1_length2100.p1	73.0	90.68	63.12	62.0	45.65	61.0	46.61	63.41
Efra.gene11725_i0_length1179.p1	95.97	74.0	76.0	97.0	60.0	66.0	63.87	67.0
Efra.gene51040_i0_length316.p1	17.0	40.0	21.0	43.0	20.0	28.0	25.0	24.0
Efra.gene23776_i0_length630.p1	68.0	63.0	65.0	63.0	41.0	33.0	16.0	10.0
Efra.gene13422_i0_length1077.p1	242.5	214.0	219.23	194.55	149.68	217.77	120.96	129.87
Efra.gene72606_i0_length261.p1	12.0	13.0	16.0	29.0	2.0	18.0	2.0	3.0
Efra.gene8122_i2_length496.p1	27.95	21.13	10.94	18.55	9.67	7.51	3.0	4.65
Efra.gene560_i2_length4542.p1	69.89	140.96	51.55	103.2	81.14	138.65	116.0	370.0
Efra.gene33486_i0_length438.p1	23.99	10.0	10.0	11.0	4.97	11.0	30.41	40.98
Efra.gene11365_i0_length1206.p1	1.0	1.0	1.0	1.0	1.0	1.0	2.0	100.0
Efra.gene16687_i0_length903.p1	9.0	4.0	13.0	6.0	12.0	10.0	1.0	5.0
Efra.gene18845_i0_length801.p1	1972.33	2258.44	3325.49	2875.69	2017.25	2478.86	4107.74	4235.65
Efra.gene1715_i0_length3051.p1	81.26	144.95	81.23	138.0	79.25	159.0	114.27	10.88
Efra.gene5737_i0_length1764.p1	86.0	108.0	115.0	89.0	101.0	70.0	48.0	91.0
Efra.gene6743_i1_length993.p1	25.6	30.76	41.31	16.18	39.81	36.34	20.2	57.83
Efra.gene21303_i0_length705.p1	36.25	49.76	33.79	42.57	36.67	43.19	34.54	16.0
Efra.gene29188_i0_length501.p1	39.5	33.28	10.11	44.43	31.12	45.98	70.42	75.2
Efra.gene68394_i0_length268.p2	3.0	1.0	12.0	2.0	2.0	3.0	19.0	25.0
Efra.gene20475_i4_length513.p1	8.51	12.0	7.49	21.69	8.34	11.01	5.06	15.25
Efra.gene66929_i0_length272.p1	8.2	11.0	48.94	48.98	15.0	23.95	10.0	31.0
Efra.gene8063_i1_length1122.p1	81.73	70.43	75.77	29.68	33.13	47.19	82.79	62.09
Efra.gene7309_i0_length1566.p1	11.6	6.28	1.0	1.0	1.0	8.42	60.4	1.0
Efra.gene12626_i0_length1125.p1	29.0	18.0	24.0	13.0	11.0	23.0	7.0	30.0
Efra.gene4969_i1_length477.p1	7.0	11.99	18.89	6.83	7.93	6.0	10.15	10.99
Efra.gene7267_i1_length1572.p1	21.14	16.17	33.66	38.48	22.35	31.14	2.56	26.12
Efra.gene110040_i0_length213.p1	24.07	11.0	21.93	2.0	6.63	17.51	11.0	32.0
Efra.gene48967_i0_length324.p1	90.0	90.0	62.0	81.0	45.0	66.0	93.0	78.0
Efra.gene14287_i1_length1029.p1	111.15	55.16	71.09	105.75	26.05	30.75	1.0	5.21
Efra.gene6333_i2_length993.p1	7.42	10.79	10.12	6.55	9.42	11.52	4.86	2.2
Efra.gene37229_i0_length396.p1	57.15	39.28	40.81	2.0	33.95	5.78	1.0	1.0
Efra.gene52782_i0_length309.p1	19.0	20.0	22.0	36.0	17.0	18.0	24.0	11.0
Efra.gene30008_i1_length489.p1	135.0	114.0	108.0	139.0	102.0	129.0	80.0	93.0
Efra.gene7913_i4_length303.p1	9.45	11.57	21.19	10.6	4.47	13.0	4.64	11.64
Efra.gene1639_i0_length3108.p1	177.5	141.43	177.17	148.14	101.73	165.26	79.26	115.22
Efra.gene94910_i0_length228.p1	73.0	78.0	84.0	75.0	60.0	70.0	35.0	47.0
Efra.gene6200_i2_length291.p1	516.94	558.16	406.06	434.85	342.67	475.34	828.18	383.25
Efra.gene17215_i0_length876.p1	1424.12	1309.52	2061.05	1486.71	739.71	1318.97	104.92	132.48
Efra.gene31610_i0_length462.p1	98.95	126.0	149.97	79.8	65.0	151.79	263.0	1.0
Efra.gene14215_i0_length1032.p1	99.35	84.82	95.81	110.63	32.18	40.53	24.0	35.68
Efra.gene15317_i1_length972.p1	4.0	27.0	6.0	6.0	5.0	6.0	48.0	47.0
Efra.gene52666_i2_length300.p1	57.96	43.75	51.79	46.97	43.34	47.22	24.67	49.39
Efra.gene21908_i0_length687.p1	4.47	11.03	9.25	9.61	36.95	81.96	1751.27	2580.8
Efra.gene47069_i0_length333.p1	22.0	17.29	20.77	17.0	10.3	11.0	16.35	9.0
Efra.gene42529_i0_length357.p1	12.0	22.0	9.0	11.0	23.0	10.0	3.0	9.0
Efra.gene4276_i1_length822.p1	10.18	10.77	4.17	18.05	1.85	6.64	23.65	6.46
Efra.gene2845_i2_length2463.p1	54.26	52.69	56.42	47.46	46.06	76.65	83.32	154.07
Efra.gene8032_i0_length1491.p1	4065.0	3048.0	3839.0	3766.0	1552.0	1911.0	1523.0	1896.0
Efra.gene76552_i0_length255.p2	33.0	74.0	43.0	110.0	51.0	61.0	21.0	5.0
Efra.gene13659_i0_length1062.p1	62.14	67.0	91.69	94.9	59.97	111.69	89.94	31.0
Efra.gene24459_i0_length609.p1	25.0	36.0	46.0	39.0	30.0	64.0	34.0	61.0
Efra.gene4642_i0_length1959.p1	118.0	121.0	88.0	73.0	61.0	84.0	117.0	134.0
Efra.gene10100_i0_length1302.p1	123.0	114.0	102.0	88.0	55.0	50.0	70.0	84.0
Efra.gene12098_i0_length1155.p1	12.28	17.67	20.98	16.13	10.74	19.68	25.93	27.1
Efra.gene9489_i1_length408.p1	1.85	10.78	8.12	1.0	9.45	17.78	6.86	9.4
Efra.gene72325_i0_length261.p1	8.0	23.0	28.0	9.0	1.0	9.0	8.0	8.0
Efra.gene9997_i1_length387.p1	17.08	3.2	22.9	15.02	8.19	8.65	3.0	4.0
Efra.gene28545_i0_length515.p1	11.0	10.0	26.83	8.58	13.23	14.0	10.01	13.41
Efra.gene45653_i0_length340.p1	5.0	17.96	16.04	6.75	5.05	9.47	19.1	9.53
Efra.gene80836_i0_length246.p1	15.0	3.0	2.0	42.0	29.0	3.0	19.0	10.0
Efra.gene45093_i0_length342.p1	13.95	17.98	25.65	40.0	16.0	17.0	18.0	10.0
Efra.gene39436_i1_length303.p1	27.0	30.22	34.97	53.84	36.99	28.98	17.0	27.31
Efra.gene40603_i0_length369.p1	6.0	11.0	7.0	3.07	17.95	24.62	58.38	31.57
Efra.gene28072_i0_length524.p1	64.0	94.0	76.0	101.0	50.0	65.71	9.0	20.0
Efra.gene90807_i0_length234.p1	6.0	17.0	11.0	2.0	8.0	16.0	4.0	1.0
Efra.gene39670_i0_length378.p1	14.37	54.92	24.48	61.14	12.0	36.09	2.0	1.0
Efra.gene95229_i0_length228.p1	14.0	14.0	10.0	10.0	9.0	7.0	5.0	11.0
Efra.gene47504_i0_length332.p1	29.97	45.0	103.0	55.0	41.0	72.0	40.0	75.03
Efra.gene12074_i0_length432.p1	1.0	1.0	2.0	1.0	2.0	3.0	21.08	33.26
Efra.gene116104_i0_length210.p1	128.0	179.0	175.0	196.0	102.0	90.0	68.0	101.0
Efra.gene4745_i0_length1938.p1	280.03	231.79	330.8	292.02	198.75	282.91	273.67	310.22
Efra.gene10597_i0_length1263.p1	63.87	82.72	78.57	74.43	53.65	71.46	120.12	116.64
Efra.gene113824_i0_length210.p1	15.0	11.0	11.0	21.0	14.0	4.0	25.0	2.0
Efra.gene7801_i0_length1512.p1	50.0	105.86	158.9	138.94	41.02	27.0	27.0	6.0
Efra.gene25252_i0_length590.p1	131.0	144.0	153.0	155.0	67.0	82.0	31.0	14.0
Efra.gene106056_i0_length219.p1	3.0	45.0	11.0	5.0	1.0	1.0	1.0	1.0
Efra.gene2875_i0_length2451.p1	845.0	804.0	954.0	835.0	677.0	912.0	1203.0	1332.0
Efra.gene25931_i0_length573.p1	9.12	17.6	17.13	18.68	8.59	28.0	14.34	15.95
Efra.gene60702_i0_length285.p1	98.15	62.18	81.31	59.83	63.41	35.58	35.0	20.81
Efra.gene7501_i0_length1545.p1	116.0	115.0	192.0	109.0	95.0	117.0	22.0	56.0
Efra.gene15470_i0_length963.p1	1.0	4.0	2.0	1.0	8.0	3.0	337.0	209.0
Efra.gene16638_i2_length782.p1	26.07	38.67	34.76	25.61	12.64	39.51	75.77	84.55
Efra.gene25703_i0_length578.p1	32.85	37.08	44.77	42.0	22.26	29.75	8.0	11.86
Efra.gene8969_i0_length1398.p1	1.0	2.0	2.0	1.0	5.0	4.0	54.0	49.0
Efra.gene36105_i0_length408.p1	2.0	5.0	2.0	16.0	20.0	19.0	2.0	3.0
Efra.gene7781_i0_length1515.p1	2.0	2.0	1.0	1.0	3.0	1.0	114.0	45.0
Efra.gene12956_i0_length1104.p1	470.0	165.0	224.0	158.0	133.0	246.0	138.0	136.0
Efra.gene33924_i0_length432.p1	24.0	16.0	26.0	31.0	20.01	24.0	25.0	25.0
Efra.gene26644_i0_length555.p1	24.0	29.0	46.0	42.0	21.0	13.0	5.0	5.0
Efra.gene1484_i0_length3234.p1	21.0	43.0	37.0	41.0	56.98	44.98	34.0	30.0
Efra.gene99461_i0_length225.p1	13.0	11.0	7.0	11.0	7.0	3.0	9.0	11.0
Efra.gene41378_i2_length366.p1	68.89	54.59	85.08	73.86	55.0	71.0	38.0	32.0
Efra.gene23866_i0_length627.p1	67.09	97.41	73.24	72.05	61.08	83.95	106.58	118.88
Efra.gene41832_i0_length363.p1	19.0	30.04	19.0	33.0	19.0	14.0	2.0	24.03
Efra.gene8723_i1_length669.p1	13.38	4.79	10.7	22.12	22.71	31.68	28.08	99.88
Efra.gene15358_i0_length969.p1	16.0	32.0	9.0	35.0	11.0	29.0	39.0	56.0
Efra.gene33502_i4_length438.p1	6.98	7.2	5.68	12.7	10.56	6.29	5.45	11.65
Efra.gene42468_i0_length357.p1	425.38	487.75	604.63	602.64	209.89	473.91	37.0	45.0
Efra.gene3872_i1_length1170.p1	8.04	6.71	2.14	12.28	4.47	22.13	77.92	3.0
Efra.gene28444_i0_length516.p1	5.0	4.0	1.0	1.0	1.0	4.0	44.0	80.67
Efra.gene41883_i0_length362.p1	7.0	14.0	11.0	10.0	8.0	8.0	6.0	10.0
Efra.gene28387_i0_length517.p1	17.1	25.05	28.94	18.46	22.88	19.0	70.93	42.99
Efra.gene2866_i0_length2454.p1	289.0	285.0	306.0	235.0	208.0	287.0	260.0	244.0
Efra.gene27519_i0_length534.p1	8440.89	9940.59	10385.34	10188.68	7898.64	8920.28	17503.84	7649.78
Efra.gene23038_i0_length652.p1	44.0	39.0	34.0	75.0	44.0	92.0	96.0	14.0
Efra.gene1078_i1_length2481.p1	113.93	108.83	180.48	91.99	106.9	135.48	134.21	174.74
Efra.gene68854_i0_length267.p1	10.0	14.0	11.0	8.0	7.0	14.0	4.0	1.0
Efra.gene1470_i0_length1731.p1	19.03	23.56	34.3	29.74	13.77	19.11	23.92	27.9
Efra.gene30180_i0_length486.p1	2.0	9.71	6.0	2.0	6.0	4.14	14.63	21.0
Efra.gene10774_i0_length1248.p1	26.0	19.0	22.0	22.0	10.0	19.0	24.71	11.0
Efra.gene15786_i0_length948.p1	13.0	23.0	10.0	12.0	15.0	23.0	38.0	69.0
Efra.gene38598_i0_length384.p1	28.01	37.6	38.96	63.8	43.92	54.22	66.17	37.03
Efra.gene13628_i0_length1065.p1	27.0	33.0	35.0	38.0	17.0	38.0	32.0	51.0
Efra.gene2503_i0_length2610.p1	87.45	71.87	28.16	39.09	47.85	58.16	67.37	87.32
Efra.gene489_i0_length4707.p1	90.0	132.0	68.0	66.0	105.0	55.0	144.0	274.0
Efra.gene116059_i0_length210.p1	228.0	422.0	369.0	459.0	301.0	399.0	442.0	255.0
Efra.gene12376_i0_length1139.p1	2.8	2.02	4.02	3.1	2.5	2.03	158.77	387.53
Efra.gene10298_i0_length1284.p1	42.95	40.58	52.73	128.84	33.21	69.72	75.82	71.99
Efra.gene100761_i0_length222.p1	28.0	24.0	28.0	35.0	27.0	18.0	22.0	11.0
Efra.gene10587_i0_length1263.p1	26.0	70.0	79.0	76.0	41.0	30.99	69.01	54.0
Efra.gene18595_i1_length813.p1	1.0	16.53	3.0	13.0	8.0	10.0	2.95	21.0
Efra.gene30070_i0_length486.p1	257.59	226.0	319.22	266.95	204.65	276.04	206.92	153.94
Efra.gene12881_i0_length1108.p2	83.32	84.74	61.44	55.94	26.96	60.83	39.04	67.18
Efra.gene18849_i0_length801.p1	13.01	11.0	12.01	10.04	9.0	3.0	2.0	1.0
Efra.gene73413_i0_length258.p1	34.0	8.0	23.0	23.0	16.0	24.0	5.0	38.0
Efra.gene22732_i0_length660.p1	84.01	72.77	109.72	71.61	66.82	92.73	56.34	57.47
Efra.gene18359_i0_length822.p1	127.09	74.04	145.26	106.45	51.0	92.4	24.0	9.02
Efra.gene10453_i0_length1272.p1	1.0	2.0	7.0	2.0	1.0	2.0	230.77	141.0
Efra.gene14345_i1_length1026.p1	148.99	140.38	152.49	164.43	113.08	116.52	136.29	102.71
Efra.gene19769_i5_length243.p1	17.0	23.0	10.0	15.0	21.0	19.0	9.0	12.0
Efra.gene18508_i0_length816.p1	63.81	60.0	78.89	51.84	25.0	76.0	66.71	87.37
Efra.gene5254_i0_length1842.p1	5.0	11.0	11.0	9.0	11.0	13.0	27.0	23.0
Efra.gene3142_i0_length2352.p1	360.07	323.99	313.47	378.57	257.13	321.83	478.62	514.45
Efra.gene19716_i1_length765.p1	87460.86	105700.15	130780.14	104076.73	91221.84	100412.17	102662.49	98113.57
Efra.gene70384_i0_length264.p1	44.0	51.0	91.0	88.0	23.0	49.0	26.0	1.0
Efra.gene2738_i1_length669.p1	65.17	75.42	43.19	102.89	59.42	75.11	72.96	86.99
Efra.gene996_i0_length3761.p1	1117.49	950.34	1123.94	1007.01	691.27	1176.51	918.0	1167.0
Efra.gene65675_i0_length273.p1	110.0	103.32	96.0	75.3	93.0	88.0	95.0	96.0
Efra.gene111542_i0_length213.p1	12.0	16.66	12.11	8.17	12.92	16.84	7.11	6.0
Efra.gene70192_i0_length264.p1	5.89	26.36	32.73	16.17	16.59	32.28	10.38	22.27
Efra.gene26016_i0_length570.p1	6.57	7.15	4.77	11.21	2.34	3.79	10.05	13.12
Efra.gene69108_i0_length267.p1	30.99	25.0	33.0	37.0	20.02	34.01	27.0	42.1
Efra.gene21219_i0_length708.p1	39.0	146.0	45.0	26.0	32.0	182.0	52.0	40.0
Efra.gene8810_i0_length1413.p1	3.0	3.0	43.0	26.0	3.0	7.0	1.0	1.0
Efra.gene92279_i0_length231.p1	15.0	14.0	16.0	14.0	7.0	4.0	3.0	8.0
Efra.gene3039_i0_length2400.p2	333.63	357.67	436.52	299.13	281.28	358.3	419.64	460.39
Efra.gene27497_i0_length535.p1	58.97	60.86	66.04	70.64	24.35	51.54	70.97	154.04
Efra.gene13757_i1_length804.p1	28.12	22.52	31.65	80.05	27.87	22.16	6.0	15.55
Efra.gene3333_i0_length2292.p1	189.49	203.15	270.32	216.13	137.1	122.17	65.39	154.97
Efra.gene25936_i0_length572.p1	12.0	20.0	4.22	89.0	15.0	23.0	9.0	9.0
Efra.gene13074_i0_length1098.p1	11.0	13.0	16.0	19.0	3.0	17.0	1.0	1.0
Efra.gene21444_i0_length702.p1	60.28	52.47	69.29	32.99	21.0	51.07	51.78	43.47
Efra.gene61580_i0_length270.p1	11.0	26.51	45.85	59.02	7.02	39.26	38.0	67.05
Efra.gene22060_i0_length681.p1	55.0	63.0	66.0	56.0	27.0	52.0	96.0	152.0
Efra.gene54861_i0_length303.p1	25.0	25.0	25.0	38.0	12.0	24.0	12.0	20.0
Efra.gene31761_i0_length461.p1	60.13	24.56	46.72	70.36	25.91	33.39	113.21	37.54
Efra.gene80911_i0_length246.p1	37.54	34.91	39.74	42.11	71.37	77.26	28.36	10.0
Efra.gene18267_i3_length828.p1	9.0	6.57	15.0	6.0	2.0	4.47	142.35	141.58
Efra.gene1325_i1_length3385.p1	18.45	15.38	24.78	26.32	15.16	37.38	23.19	32.12
Efra.gene57121_i0_length297.p1	4.0	4.0	21.0	13.0	7.0	4.0	6.0	1.0
Efra.gene9260_i1_length1374.p1	62.0	90.0	102.0	91.0	67.0	94.0	74.0	99.0
Efra.gene1121_i0_length3594.p1	14.5	37.75	16.36	21.22	33.72	25.81	45.43	30.17
Efra.gene67974_i0_length270.p1	42.0	11.0	20.0	16.0	12.0	17.0	4.0	6.0
Efra.gene10395_i0_length1278.p1	714.0	659.0	527.0	774.0	185.0	236.0	132.0	110.0
Efra.gene13086_i0_length1098.p1	2.52	13.35	3.68	12.0	8.39	14.15	100.5	68.22
Efra.gene2084_i1_length405.p1	13.02	4.01	24.02	15.84	10.77	14.74	5.14	6.84
Efra.gene45312_i1_length342.p1	22.55	21.28	12.26	28.0	6.0	18.42	2.0	4.0
Efra.gene4457_i1_length1710.p1	51.13	31.29	16.43	31.62	25.95	57.37	3.09	38.74
Efra.gene8832_i3_length1050.p1	735.47	1130.93	875.65	1432.26	794.4	558.12	809.41	1394.47
Efra.gene8424_i0_length1023.p1	764.62	665.48	911.56	724.98	1093.32	3243.07	1564.03	1530.32
Efra.gene4801_i1_length1605.p1	7.29	5.84	6.71	4.02	4.3	3.8	211.13	182.56
Efra.gene11884_i2_length1170.p1	8.51	1.0	9.48	41.89	17.41	34.6	1.0	69.38
Efra.gene60944_i0_length285.p1	10.0	16.0	14.0	6.0	10.0	13.0	7.0	11.0
Efra.gene73206_i0_length260.p1	32.63	52.62	37.66	54.73	70.45	43.74	34.79	25.38
Efra.gene63100_i0_length279.p1	64.0	129.0	178.0	150.0	98.0	182.0	76.0	67.0
Efra.gene69798_i0_length266.p1	15.0	4.0	12.0	3.0	15.0	7.0	9.0	7.0
Efra.gene49422_i1_length324.p1	14.0	12.0	9.0	21.0	5.0	9.0	22.0	7.0
Efra.gene1536_i0_length3189.p1	1294.0	1226.0	1966.0	1602.0	746.0	412.0	131.0	132.0
Efra.gene18584_i0_length813.p1	16.0	1.0	94.0	5.0	35.0	21.0	2.0	1.0
Efra.gene20762_i0_length726.p1	31.0	32.03	21.0	26.0	21.63	28.0	35.0	24.0
Efra.gene14669_i0_length1005.p1	437.68	275.1	461.14	486.42	80.08	179.91	11.63	37.87
Efra.gene9468_i0_length1354.p1	18.0	26.0	17.0	15.0	10.0	17.0	9.0	17.0
Efra.gene20140_i1_length645.p1	33.2	18.23	9.76	22.79	5.44	16.72	1.0	1.0
Efra.gene3573_i0_length2223.p1	82.0	95.0	58.0	77.0	46.0	72.0	47.0	74.0
Efra.gene18231_i0_length828.p1	118.0	89.0	145.38	90.0	129.54	172.73	134.46	64.0
Efra.gene21423_i0_length702.p1	51.0	26.0	56.0	34.0	56.0	58.0	11.0	20.0
Efra.gene5947_i1_length1155.p1	84.73	55.12	74.35	53.61	28.33	41.68	13.82	14.2
Efra.gene93337_i0_length231.p1	4.0	5.0	10.0	11.13	20.0	3.0	1.0	5.0
Efra.gene9234_i0_length1374.p1	67.7	24.33	50.38	79.75	35.99	59.37	8.98	24.81
Efra.gene315_i0_length5370.p1	510.89	299.84	477.57	485.23	133.9	401.87	83.78	203.26
Efra.gene52228_i0_length312.p1	696.15	698.9	681.2	681.43	538.88	703.44	539.17	675.18
Efra.gene16180_i0_length927.p1	1.0	1.0	1.0	1.0	1.0	3.69	28.82	23.79
Efra.gene17131_i1_length468.p1	26.04	16.15	25.68	26.54	25.99	27.1	6.59	14.69
Efra.gene21046_i0_length714.p1	127.0	118.0	128.82	138.0	72.6	128.77	37.56	23.0
Efra.gene7315_i0_length1566.p1	1.0	17.03	22.08	21.0	3.02	1.0	1.0	28.12
Efra.gene21575_i0_length696.p1	3.0	9.0	1.0	4.0	36.75	1.0	49.0	1.0
Efra.gene2642_i0_length2547.p1	26.15	14.52	13.0	16.61	24.41	6.8	92.48	74.17
Efra.gene32403_i1_length345.p1	16.12	19.2	20.71	38.19	8.0	13.24	3.02	3.0
Efra.gene10949_i0_length1236.p1	1.0	2.0	1.0	2.0	77.0	76.0	249.0	173.0
Efra.gene84703_i0_length242.p1	8.0	22.0	16.0	21.0	12.0	11.0	6.0	5.0
Efra.gene22124_i1_length681.p1	49.8	47.0	81.0	61.0	53.0	40.0	14.0	25.0
Efra.gene40343_i0_length372.p1	3.0	16.01	21.14	10.0	5.0	3.0	2.0	1.0
Efra.gene2078_i2_length2822.p1	203.65	227.24	433.93	214.3	155.76	448.71	740.48	236.6
Efra.gene18798_i0_length804.p1	86.73	76.86	108.64	84.81	85.55	75.95	70.57	41.0
Efra.gene1956_i0_length2889.p1	418.46	461.22	497.26	468.77	316.03	491.34	439.38	307.79
Efra.gene13496_i7_length773.p1	100.91	57.29	155.17	211.97	226.72	98.63	18.3	174.17
Efra.gene15495_i0_length960.p1	204.75	200.09	357.02	212.28	129.92	230.35	357.0	331.44
Efra.gene43324_i0_length354.p1	5.32	16.6	14.26	14.2	20.32	6.22	15.84	28.62
Efra.gene7500_i0_length1545.p1	34.0	37.0	70.0	42.0	55.0	78.0	290.0	230.0
Efra.gene26588_i1_length402.p1	1.0	9.06	9.45	1.0	20.31	18.74	1.0	6.45
Efra.gene29498_i0_length366.p1	28.55	25.23	14.76	39.97	35.65	36.06	18.0	13.63
Efra.gene16490_i0_length912.p1	51.6	136.24	79.83	90.44	80.62	45.08	46.56	44.99
Efra.gene58965_i0_length291.p1	13.13	33.72	24.87	29.46	26.19	30.73	14.93	27.42
Efra.gene9916_i0_length1317.p1	32.47	21.86	51.14	72.21	21.41	62.29	19.41	44.71
Efra.gene81314_i0_length246.p1	520.92	864.34	593.0	667.06	532.65	602.95	451.23	389.02
Efra.gene2539_i1_length1443.p1	52.5	63.54	64.03	75.13	50.25	85.44	114.78	92.13
Efra.gene35756_i0_length411.p1	1.0	2.0	7.0	8.0	1.0	10.0	14.0	26.84
Efra.gene40582_i0_length370.p1	333.0	332.0	333.0	215.0	386.0	412.0	87.0	69.0
Efra.gene100844_i0_length222.p1	8.0	8.0	7.0	6.0	6.0	11.0	21.0	6.0
Efra.gene24517_i0_length609.p1	4.51	8.92	3.25	6.32	2.01	12.38	13.6	8.21
Efra.gene93169_i0_length231.p1	17.0	29.0	28.0	52.0	20.0	23.0	8.0	6.0
Efra.gene16710_i0_length903.p1	115.33	58.9	33.77	24.11	55.13	35.45	54.67	5.36
Efra.gene17523_i0_length861.p1	284.0	254.0	319.0	338.0	251.0	280.0	313.0	380.0
Efra.gene32783_i0_length447.p1	39.01	35.07	87.1	18.0	6.97	12.0	14.95	5.98
Efra.gene15416_i0_length966.p1	55.0	54.0	73.0	66.0	44.0	40.0	6.0	14.0
Efra.gene78921_i0_length249.p1	16.0	36.0	19.0	49.0	17.0	17.0	8.0	12.0
Efra.gene114739_i0_length210.p1	91.0	178.0	211.0	133.0	104.0	153.0	127.0	138.0
Efra.gene106799_i0_length216.p1	22.0	37.0	36.0	33.0	15.0	20.0	4.0	27.0
Efra.gene17500_i0_length393.p1	20.05	11.94	18.91	8.42	7.42	9.48	8.69	31.61
Efra.gene1745_i0_length3027.p1	13.0	14.0	120.0	244.0	44.0	8.0	152.0	79.0
Efra.gene22941_i0_length654.p1	518.47	548.67	937.7	1011.78	590.71	812.42	2109.05	1886.71
Efra.gene57033_i0_length297.p1	3.98	4.01	3.99	3.0	3.0	3.93	35.07	7.71
Efra.gene1865_i3_length294.p1	124.89	115.88	105.63	151.02	92.74	76.54	22.13	37.36
Efra.gene22875_i2_length387.p1	21.56	19.74	7.98	47.77	36.63	28.85	31.05	38.95
Efra.gene105209_i0_length219.p1	40.68	35.0	52.78	49.93	25.83	38.01	23.0	23.0
Efra.gene14535_i1_length990.p1	314.51	175.72	324.13	294.25	379.66	439.09	243.27	228.72
Efra.gene6379_i0_length1677.p1	70.03	74.33	123.61	119.76	87.47	102.86	155.02	138.75
Efra.gene67617_i0_length270.p1	29.0	3.0	11.0	5.0	3.0	6.0	1.0	4.0
Efra.gene11255_i0_length1212.p1	126.04	89.66	89.2	111.13	57.82	78.0	53.73	71.38
Efra.gene22550_i0_length666.p1	8.74	8.79	6.22	7.0	8.36	2.03	11.83	9.28
Efra.gene110924_i0_length213.p1	18.0	10.0	15.0	2.0	8.0	4.0	5.0	1.0
Efra.gene8223_i0_length1470.p1	278.01	216.83	270.17	190.11	307.76	263.2	88.61	91.91
Efra.gene3926_i1_length759.p1	1.0	3.88	24.77	8.37	12.31	4.72	2.33	1.0
Efra.gene2088_i0_length2817.p1	95.35	83.17	124.48	86.71	133.31	141.0	151.25	151.34
Efra.gene823_i0_length4005.p1	411.0	390.0	374.0	386.0	318.0	515.0	795.0	847.0
Efra.gene514_i1_length2136.p1	3.0	25.81	16.67	34.46	26.91	17.64	274.45	321.26
Efra.gene22223_i1_length276.p1	31.0	22.0	23.0	23.0	28.0	25.0	18.0	26.0
Efra.gene17533_i0_length861.p1	182.08	381.88	148.56	99.6	176.34	215.42	125.96	175.32
Efra.gene1650_i2_length3099.p1	274.0	280.0	373.0	330.0	287.0	213.0	101.0	410.0
Efra.gene89312_i0_length236.p1	7.0	18.0	25.0	14.0	30.0	29.0	10.0	4.0
Efra.gene81404_i0_length246.p1	15.0	17.0	10.0	15.0	10.0	11.0	3.0	6.0
Efra.gene103174_i0_length221.p1	4.0	15.0	7.0	9.0	17.0	14.0	4.0	12.0
Efra.gene592_i1_length4473.p1	5.39	32.22	14.96	29.44	5.2	1.0	847.93	2150.93
Efra.gene14148_i0_length1035.p1	55.65	70.51	47.21	66.87	44.22	58.48	32.78	55.32
Efra.gene3103_i0_length2370.p1	41.07	32.01	38.8	39.35	23.27	39.51	58.68	82.78
Efra.gene9794_i0_length1293.p1	348.59	205.7	389.92	306.41	251.21	231.23	150.88	107.51
Efra.gene55070_i0_length303.p1	2.0	1.85	6.02	6.0	3.0	6.0	28.0	6.0
Efra.gene34386_i2_length390.p1	10.39	34.85	7.0	6.53	2.99	14.02	7.07	3.06
Efra.gene86012_i0_length240.p1	5.0	38.0	24.0	19.0	18.02	22.0	3.0	1.0
Efra.gene23862_i0_length627.p1	7.98	2.0	2.0	1.0	1.96	3.0	547.97	1089.02
Efra.gene85874_i0_length240.p1	21.0	19.0	9.0	12.0	7.0	8.0	4.0	9.0
Efra.gene29598_i0_length471.p1	12.4	6.97	8.89	5.28	11.67	6.88	10.56	6.48
Efra.gene8663_i0_length1428.p1	100.54	180.73	103.79	214.98	71.3	59.56	111.0	76.87
Efra.gene573_i2_length4077.p1	50.35	79.31	45.64	42.07	69.84	51.03	86.13	140.9
Efra.gene15903_i2_length942.p1	26.0	20.0	13.0	23.92	16.4	10.0	24.0	28.0
Efra.gene22899_i0_length657.p1	1.0	1.0	1.0	10.49	2.84	1.0	239.86	10.63
Efra.gene44874_i1_length345.p1	9.0	5.0	25.99	14.0	5.0	20.0	30.0	26.45
Efra.gene84617_i0_length243.p1	48.0	248.0	280.0	411.0	189.0	157.0	2.0	2.0
Efra.gene34043_i0_length429.p1	30.81	15.37	12.21	17.22	22.08	21.21	33.87	22.28
Efra.gene4793_i0_length1929.p1	75.0	82.0	51.0	45.0	55.0	45.0	86.0	50.0
Efra.gene6834_i1_length1620.p1	1153.68	1012.24	1155.18	1008.38	565.71	833.23	499.35	626.25
Efra.gene30265_i3_length285.p1	1.0	1.25	1.0	1.0	104.12	1.0	2.02	1.44
Efra.gene47958_i0_length330.p1	11.86	10.89	18.0	15.92	10.91	20.24	11.6	1.0
Efra.gene19892_i0_length759.p2	232.0	263.0	186.0	208.0	154.0	161.0	38.0	62.0
Efra.gene9661_i1_length462.p1	11.0	11.99	55.96	13.91	3.96	8.97	67.02	8.9
Efra.gene18915_i0_length798.p1	3443.0	3229.66	3963.13	3342.0	2850.76	3891.0	2033.98	3307.01
Efra.gene86557_i0_length240.p1	26.71	10.63	11.96	20.05	7.39	22.68	3.39	1.0
Efra.gene14759_i0_length1002.p1	15.0	8.0	4.0	18.0	3.0	7.0	10.0	8.0
Efra.gene7688_i0_length1527.p1	4.0	3.0	1.0	6.0	14.0	31.99	68.25	27.0
Efra.gene27013_i0_length546.p1	8.0	8.0	10.0	20.0	20.0	15.0	48.0	7.0
Efra.gene14311_i1_length399.p1	19.84	12.33	13.86	3.14	11.03	5.24	3.88	8.49
Efra.gene9516_i1_length288.p1	14.02	30.42	23.0	19.34	18.52	15.48	33.48	21.62
Efra.gene46909_i0_length333.p1	2.0	1.0	3.96	2.0	1.0	4.0	33.03	14.01
Efra.gene545_i0_length4569.p1	275.89	299.76	346.21	553.73	193.92	354.44	134.13	450.19
Efra.gene48719_i0_length327.p1	252.65	297.49	298.77	364.22	207.37	295.78	227.11	214.33
Efra.gene14849_i1_length996.p1	20.0	26.9	34.31	29.06	10.59	15.06	13.02	3.0
Efra.gene8696_i1_length1425.p1	110.05	33.81	29.28	24.77	30.22	9.78	1.0	1.0
Efra.gene54848_i0_length303.p1	15.0	13.0	37.0	2.0	1.0	15.0	1.0	51.0
Efra.gene6569_i0_length1653.p1	10.0	6.0	9.0	7.0	15.0	9.0	38.0	20.0
Efra.gene47458_i1_length300.p2	13.35	10.39	10.49	12.57	6.3	17.22	5.71	5.62
Efra.gene28235_i0_length498.p1	5396.44	5133.66	7080.05	4205.84	6768.36	7522.45	5874.77	6665.75
Efra.gene24157_i0_length618.p1	19.0	3.0	3.0	29.0	4.0	3.0	1.0	30.0
Efra.gene27136_i0_length543.p1	11.72	8.87	11.34	8.04	10.27	14.03	3.0	4.0
Efra.gene15599_i3_length417.p1	12.13	26.96	51.93	11.43	25.5	13.43	65.0	9.26
Efra.gene65983_i0_length273.p1	4.0	7.0	11.0	8.0	17.0	14.0	2.0	2.0
Efra.gene18388_i0_length822.p1	11.0	6.0	32.0	6.0	4.0	21.0	20.0	4.0
Efra.gene9181_i1_length465.p1	25.13	60.49	42.22	46.7	28.34	33.14	25.09	10.17
Efra.gene7458_i2_length1518.p1	36.64	16.48	32.47	24.37	30.29	64.96	68.03	59.44
Efra.gene31313_i0_length468.p1	6.6	17.87	11.42	7.61	12.44	17.86	12.72	11.5
Efra.gene8836_i0_length1410.p1	81.4	69.74	102.91	93.65	78.58	98.79	75.42	99.74
Efra.gene8709_i3_length426.p1	53.08	47.29	74.18	64.95	20.84	49.17	8.69	7.04
Efra.gene10058_i0_length1307.p1	145.0	138.0	184.0	171.0	119.0	105.0	123.73	173.0
Efra.gene27045_i1_length546.p1	1.0	2.0	3.0	1.0	1.0	1.0	42.93	38.95
Efra.gene19101_i0_length792.p1	17.0	21.0	5.0	20.0	3.0	2.0	131.65	1.0
Efra.gene14447_i4_length1020.p1	1399.52	1410.81	1949.24	1585.95	1470.72	2062.09	2272.84	2887.15
Efra.gene11032_i0_length1230.p1	4.53	25.29	2.69	4.67	52.65	5.96	1.0	1.0
Efra.gene1361_i0_length1038.p1	26.88	47.34	50.59	36.5	47.75	51.19	72.62	116.19
Efra.gene17637_i0_length855.p1	83.07	96.31	83.15	84.24	35.09	50.05	47.59	38.12
Efra.gene25400_i1_length585.p1	67.02	25.35	49.42	77.33	33.56	47.3	419.07	698.64
Efra.gene28855_i1_length336.p1	58.1	37.73	59.96	57.59	130.78	63.51	132.77	97.6
Efra.gene6482_i0_length669.p1	4.78	25.58	9.72	16.36	14.88	14.78	66.22	21.67
Efra.gene40116_i2_length374.p1	14.67	9.06	5.95	14.69	11.0	3.95	10.0	3.95
Efra.gene13983_i0_length1044.p1	15.0	45.0	21.0	23.0	10.0	9.0	3.0	5.0
Efra.gene80907_i0_length246.p1	9.0	10.03	13.0	7.25	6.99	11.02	2.03	10.98
Efra.gene3885_i0_length2133.p1	12.64	10.79	16.27	12.02	8.56	6.23	75.1	195.74
Efra.gene19733_i0_length765.p1	25.0	22.0	23.0	20.0	18.0	20.0	17.0	25.0
Efra.gene11881_i0_length1170.p1	35.07	54.72	27.14	21.0	113.97	54.85	29.82	31.07
Efra.gene86140_i0_length240.p1	16.0	23.0	25.0	34.0	24.0	54.0	15.0	9.0
Efra.gene12756_i0_length1116.p1	8.31	14.48	7.12	10.13	7.0	11.73	6.51	6.33
Efra.gene29889_i0_length489.p1	13.0	29.0	36.0	18.0	21.0	13.0	9.0	1.0
Efra.gene77592_i0_length252.p1	13.0	21.0	19.0	28.0	18.0	15.0	8.0	16.0
Efra.gene6489_i0_length1662.p1	2.0	2.0	3.0	12.0	1.0	45.0	20.0	30.0
Efra.gene3088_i0_length2379.p1	28.4	37.45	16.36	34.76	22.62	33.25	15.96	25.17
Efra.gene113579_i0_length210.p1	42.0	82.0	64.0	50.0	62.0	57.0	31.0	74.0
Efra.gene17348_i0_length870.p1	966.11	1056.85	1399.59	1444.61	731.68	878.0	247.91	153.35
Efra.gene10125_i2_length1125.p1	130.83	141.45	90.87	122.9	101.18	88.53	10.04	20.97
Efra.gene113657_i0_length210.p1	11.21	11.24	34.88	28.17	19.0	39.43	21.17	13.05
Efra.gene11911_i0_length1167.p1	38.0	42.0	7.0	6.45	26.0	42.0	5.0	8.0
Efra.gene16227_i0_length924.p1	1759.12	1474.19	1734.77	1114.21	990.28	1423.88	482.79	503.16
Efra.gene65808_i0_length273.p1	10.55	8.89	5.81	11.54	4.17	10.52	9.42	8.94
Efra.gene8046_i0_length1491.p1	57.0	41.0	66.0	54.0	32.0	23.0	5.0	16.0
Efra.gene13097_i1_length414.p1	36.21	21.76	26.77	16.94	8.27	17.4	10.58	5.77
Efra.gene609_i1_length4425.p1	80.57	89.88	79.42	61.32	85.17	38.71	122.18	130.12
Efra.gene37450_i0_length396.p1	58.0	42.0	45.0	32.0	25.0	36.0	3.0	8.0
Efra.gene755_i0_length4137.p1	16.03	27.53	7.98	11.35	17.0	16.0	393.48	587.34
Efra.gene75217_i0_length255.p1	26.0	31.0	19.0	20.0	19.0	19.0	34.0	15.0
Efra.gene8060_i0_length1488.p1	143.0	42.0	51.0	29.0	30.0	18.0	1.0	2.0
Efra.gene80958_i0_length246.p1	10.0	54.0	30.0	27.0	30.0	23.0	33.0	70.0
Efra.gene41437_i0_length365.p1	23.0	23.0	15.0	17.0	10.0	8.0	14.0	19.0
Efra.gene83224_i0_length243.p1	7.0	5.0	8.0	6.0	6.0	4.0	16.0	9.0
Efra.gene70639_i0_length264.p1	1.0	1.0	28.0	1.0	33.0	1.0	1.0	1.0
Efra.gene8908_i1_length306.p1	1.98	3.99	4.99	5.0	5.04	13.5	5.74	22.0
Efra.gene48693_i2_length225.p1	7.4	7.44	6.76	18.87	4.61	10.03	4.13	9.08
Efra.gene75286_i0_length255.p1	7.0	8.0	11.0	16.0	12.0	2.0	3.0	2.0
Efra.gene4860_i0_length1914.p1	521.0	576.0	653.99	452.0	423.99	510.0	521.92	578.0
Efra.gene41286_i0_length276.p1	51.0	17.0	26.0	41.0	21.0	16.0	17.0	17.0
Efra.gene7961_i0_length936.p1	27.0	39.45	22.3	25.99	19.44	32.21	47.12	38.43
Efra.gene14729_i1_length288.p1	1.0	2.0	1.0	1.0	2.85	5.27	66.01	195.57
Efra.gene6343_i1_length600.p1	28.61	43.04	26.08	70.62	11.42	28.07	5.38	21.92
Efra.gene14074_i1_length525.p1	45.25	50.4	61.18	53.17	49.35	42.0	26.11	35.01
Efra.gene32441_i0_length450.p1	8.0	13.0	6.0	10.0	5.0	5.0	12.0	9.0
Efra.gene19982_i0_length756.p1	1.0	1.0	6.99	1.0	5.69	45.98	1.0	1.0
Efra.gene44897_i0_length345.p1	4.12	5.4	35.29	5.39	3.02	7.95	1.0	1.0
Efra.gene11037_i1_length1212.p1	73.34	105.49	173.35	130.41	76.58	161.96	132.51	130.17
Efra.gene4061_i0_length2091.p1	43.9	38.82	35.64	37.69	31.29	19.78	32.39	24.13
Efra.gene113625_i0_length210.p1	11.0	12.0	10.0	13.0	12.0	11.0	1.0	3.0
Efra.gene8260_i0_length1467.p1	63.76	62.24	59.3	81.43	62.17	49.57	29.95	44.65
Efra.gene7331_i0_length1563.p1	4.21	23.44	4.44	4.0	5.0	5.0	333.11	361.52
Efra.gene14473_i0_length1017.p1	94.0	106.0	132.0	99.0	87.0	132.0	107.0	180.99
Efra.gene30894_i1_length438.p1	6.0	23.19	16.22	25.84	10.13	15.15	3.53	18.58
Efra.gene8813_i0_length1413.p1	31.23	9.0	11.29	4.46	22.42	12.0	103.0	1.0
Efra.gene6545_i0_length1656.p1	15.0	12.0	18.0	22.0	6.0	22.0	3.0	9.0
Efra.gene26100_i1_length450.p1	17.4	13.65	3.74	10.86	6.66	9.94	3.49	12.33
Efra.gene26338_i0_length561.p1	4.0	8.54	28.35	19.41	53.69	31.05	192.37	103.1
Efra.gene34312_i0_length426.p1	20.0	31.0	45.0	23.0	23.0	34.0	21.0	23.0
Efra.gene21722_i0_length693.p1	1.0	2.0	2.0	3.0	4.0	1.0	46.05	37.96
Efra.gene55806_i1_length300.p1	5.21	4.42	2.95	2.94	4.37	8.58	26.78	8.0
Efra.gene7074_i6_length333.p1	14.14	6.65	9.18	19.41	7.39	6.26	10.22	16.97
Efra.gene18617_i0_length811.p1	57.0	55.0	91.0	95.0	34.0	32.0	105.0	68.0
Efra.gene14173_i3_length1029.p1	82.64	69.1	99.11	74.0	68.3	63.21	67.93	36.81
Efra.gene7671_i0_length1527.p1	102.11	104.22	159.87	130.54	76.32	111.27	62.87	47.37
Efra.gene11017_i0_length1230.p1	41.6	60.38	40.73	50.37	29.04	39.6	34.53	17.02
Efra.gene8579_i0_length1434.p1	91.97	82.04	96.98	102.93	98.43	77.98	56.0	84.95
Efra.gene65230_i0_length276.p1	21.8	25.32	32.71	42.76	18.68	31.29	19.63	15.58
Efra.gene2617_i2_length495.p1	25.23	16.92	32.32	36.02	16.94	20.22	2.76	25.0
Efra.gene72964_i0_length261.p1	68.89	23.64	80.35	63.18	57.24	143.6	2.65	66.44
Efra.gene28645_i0_length513.p1	1.0	1.0	1.0	1.0	1.0	1.0	1.0	67.0
Efra.gene15871_i0_length783.p1	346.03	313.06	315.83	98.62	227.21	436.53	112.22	117.79
Efra.gene10922_i0_length1236.p1	169.0	302.0	145.0	247.0	40.0	94.0	3.0	8.0
Efra.gene5178_i6_length501.p1	21.41	11.21	36.21	16.83	10.86	14.51	32.71	26.91
Efra.gene746_i1_length2760.p1	99.08	123.22	110.97	113.86	59.28	66.27	109.15	70.77
Efra.gene33819_i0_length432.p1	34.9	10.4	10.19	28.0	13.45	13.97	45.95	12.52
Efra.gene27560_i0_length534.p1	63.0	51.0	115.0	89.0	45.0	76.0	24.0	25.0
Efra.gene23095_i0_length651.p1	10.56	12.99	8.0	22.01	13.37	15.87	6.09	16.82
Efra.gene40113_i0_length374.p1	6.0	7.98	13.0	10.91	6.26	10.0	3.0	7.0
Efra.gene67047_i0_length270.p1	6.0	17.44	8.0	3.05	12.0	10.0	3.0	13.0
Efra.gene9180_i0_length1380.p1	157.84	201.0	196.9	180.0	143.03	180.88	110.0	166.0
Efra.gene391_i4_length2220.p1	33.79	3.34	17.11	8.19	8.14	12.27	54.35	46.28
Efra.gene80039_i0_length249.p1	8.0	20.0	2.0	15.0	3.0	9.0	1.0	1.0
Efra.gene49375_i1_length324.p1	42.01	38.0	37.33	46.62	12.0	48.64	9.0	2.0
Efra.gene4747_i0_length1938.p1	69.0	160.44	146.0	81.0	87.0	88.0	90.0	141.0
Efra.gene11557_i4_length729.p1	36.94	27.38	15.33	13.83	22.51	25.24	26.15	7.76
Efra.gene16911_i0_length891.p1	17.0	24.02	7.29	10.76	6.09	4.67	24.59	19.0
Efra.gene85105_i0_length240.p1	17.0	15.0	4.0	15.0	11.0	14.0	15.0	6.0
Efra.gene1075_i0_length3646.p1	327.62	307.8	322.84	337.97	343.3	361.54	331.65	291.5
Efra.gene13817_i0_length1053.p1	227.3	233.99	211.21	304.66	161.85	214.98	92.92	133.43
Efra.gene2133_i0_length2796.p1	32.0	57.05	16.0	36.68	88.61	30.0	81.0	1.0
Efra.gene1664_i0_length3090.p1	1050.0	1019.0	720.0	702.0	632.0	1012.0	1096.0	1051.0
Efra.gene2152_i0_length2784.p1	105.0	121.0	82.0	85.0	45.0	70.0	63.0	29.0
Efra.gene7674_i5_length531.p1	131.34	127.95	225.5	107.95	71.26	59.34	72.6	113.61
Efra.gene72244_i0_length261.p1	43.0	90.0	63.0	51.0	36.0	49.0	53.0	63.0
Efra.gene2280_i2_length835.p1	14.42	16.0	24.0	23.15	24.0	18.0	11.0	4.0
Efra.gene20456_i0_length737.p1	14515.36	15200.9	19238.29	17681.08	14456.12	18667.63	18373.0	12800.19
Efra.gene309_i0_length5394.p1	118.44	264.98	214.88	127.85	199.23	157.92	425.77	390.96
Efra.gene6694_i1_length987.p1	21.83	5.96	13.9	1.0	30.87	5.27	2.42	1.0
Efra.gene36517_i1_length276.p1	6.0	26.0	22.7	24.01	19.99	19.0	15.0	1.0
Efra.gene68393_i0_length268.p1	43.0	38.0	21.0	59.97	28.0	26.0	31.0	79.0
Efra.gene60263_i0_length288.p1	24.56	37.56	12.01	19.83	14.0	5.0	3.24	43.0
Efra.gene51872_i0_length313.p1	28.0	18.0	18.0	59.0	23.0	3.0	21.0	1.0
Efra.gene29695_i0_length492.p1	17.96	18.0	12.06	14.03	9.06	28.01	16.0	11.0
Efra.gene3034_i1_length318.p1	11.57	13.04	12.09	23.05	5.88	24.12	17.97	14.72
Efra.gene34754_i0_length421.p1	15.0	24.0	25.16	15.0	15.0	18.0	9.0	15.0
Efra.gene19010_i0_length795.p1	100.0	114.0	150.0	96.0	69.0	113.0	115.0	218.0
Efra.gene8397_i2_length798.p1	90.48	110.34	108.29	268.52	104.9	101.91	80.88	152.86
Efra.gene10960_i7_length945.p1	97.57	21.82	66.45	46.93	18.32	35.16	1.0	1.0
Efra.gene21063_i1_length540.p1	8.22	28.5	21.11	66.93	29.73	13.37	1.0	23.01
Efra.gene40546_i1_length261.p1	50.71	12.46	10.44	59.39	14.14	35.24	18.37	24.41
Efra.gene71750_i0_length261.p1	11.0	13.45	16.0	21.0	15.0	16.0	11.0	12.0
Efra.gene46289_i0_length336.p1	17.0	44.07	25.0	10.0	29.0	13.0	15.0	57.0
Efra.gene34750_i0_length422.p1	16.04	12.67	13.72	4.0	2.0	9.0	11.11	18.86
Efra.gene11714_i0_length1179.p1	116.0	65.0	119.0	282.0	70.0	149.0	143.0	176.0
Efra.gene15500_i1_length273.p1	6.73	8.15	22.73	14.66	11.82	10.63	19.4	23.89
Efra.gene18748_i0_length807.p1	45.42	90.73	70.12	122.88	22.65	44.11	8.29	4.67
Efra.gene17063_i0_length885.p1	139.55	158.43	178.33	164.24	67.81	100.14	55.65	62.86
Efra.gene1039_i0_length3696.p1	371.0	334.0	493.05	216.93	211.0	207.24	250.0	968.0
Efra.gene4752_i7_length1251.p1	51.61	56.01	35.49	73.53	42.4	68.85	43.66	57.34
Efra.gene10000_i1_length681.p1	68.58	108.31	57.29	52.15	31.21	72.3	93.9	86.22
Efra.gene40780_i0_length369.p1	15.98	28.81	29.55	34.65	31.26	26.71	19.0	70.99
Efra.gene4197_i0_length2064.p1	21.46	14.44	4.16	8.15	4.49	5.22	3.46	54.87
Efra.gene89357_i0_length236.p1	16.0	5.0	26.0	15.0	9.0	10.0	7.0	5.0
Efra.gene6656_i1_length309.p1	33.32	36.71	36.29	29.61	18.0	22.49	8.11	26.0
Efra.gene29150_i1_length504.p1	8.0	13.33	11.99	8.02	4.28	7.99	4.01	4.0
Efra.gene11628_i0_length1185.p1	18.08	6.47	38.63	27.99	19.57	19.11	78.99	34.3
Efra.gene17123_i0_length882.p1	1.0	1.0	1.0	1.0	1.0	1.0	1.0	141.0
Efra.gene67762_i0_length270.p1	23.0	19.0	9.0	7.0	1.0	11.0	1.0	1.0
Efra.gene33294_i2_length441.p1	23.9	58.52	48.23	36.2	19.24	25.79	27.54	38.79
Efra.gene2808_i0_length1311.p1	79.62	81.0	125.64	106.18	83.26	104.41	99.6	95.93
Efra.gene24925_i7_length445.p1	14.15	23.02	12.17	25.81	14.74	16.84	12.08	24.09
Efra.gene65696_i0_length273.p1	83.0	83.24	63.0	71.0	40.0	52.0	73.33	102.0
Efra.gene5364_i0_length1821.p1	28.0	19.0	19.0	19.0	49.0	89.0	631.0	856.0
Efra.gene18422_i0_length819.p1	12.77	21.88	11.74	18.3	10.44	6.13	23.28	46.11
Efra.gene60666_i0_length285.p1	12.0	12.34	38.96	21.0	15.0	14.0	9.0	18.06
Efra.gene6825_i0_length1623.p1	166.0	163.75	160.34	147.23	120.61	116.64	71.64	52.25
Efra.gene66371_i0_length273.p1	74.0	62.0	70.0	82.0	25.0	54.0	16.0	15.0
Efra.gene22826_i0_length657.p1	21764.0	20239.0	25399.78	24012.0	19851.0	23712.0	24918.8	19759.0
Efra.gene468_i0_length4761.p1	162.0	93.58	256.97	317.02	92.0	170.99	150.0	78.99
Efra.gene52855_i0_length309.p1	31.0	30.0	30.0	40.0	16.0	28.0	13.0	24.0
[truncated: 43,192 more rows]
