# Supplementary material for: The Eupentacta fraudatrix transcriptome provides insights into regulation of cell transdifferentiation
Source: Sci Rep. 2020 Jan 30;10:1522. doi: 10.1038/s41598-020-58470-0 (PMC6992634; doi:10.1038/s41598-020-58470-0)
Supplement: Supplementary file 4 — Table S3. [file 41598_2020_58470_MOESM4_ESM.csv]

Sequence ID	Gene name (top BLAST hit)	Accession No.	Species	E-value	Percent Identity (%)	Query coverage (%)	Sequence length (nt)
Efra.gene4495_i4_length283.p1	putative NEDD8 ultimate buster 1	gi|1275000464|gb|PIK47243.1|	Apostichopus japonicus	5.60e-15	72.917	52	279
Efra.gene6359_i0_length1680.p1	hypothetical protein BSL78_05965	gi|1275010807|gb|PIK57145.1|	Apostichopus japonicus	4.70e-18	45.055	16	1680
Efra.gene6359_i0_length1680.p1	Heat shock protein HSS1	gi|1333721763|gb|PNS19995.1|	Sphaceloma murrayae	1.15e-07	38.298	14	1680
Efra.gene15813_i0_length945.p1	putative Golgi to ER traffic protein 4-like B	gi|1274989299|gb|PIK37053.1|	Apostichopus japonicus	1.77e-169	79.808	99	945
Efra.gene15813_i1_length498.p1	putative Golgi to ER traffic protein 4-like B	gi|1274989299|gb|PIK37053.1|	Apostichopus japonicus	6.48e-74	84.459	89	498
Efra.gene16580_i0_length726.p1	caveolin-1-like	gi|1160092196|ref|XP_020374421.1|	Rhincodon typus	4.35e-42	46.667	56	726
Efra.gene16580_i1_length675.p1	caveolin-1-like	gi|1160092196|ref|XP_020374421.1|	Rhincodon typus	2.83e-43	43.038	70	675
Efra.gene16580_i3_length909.p1	caveolin-1-like	gi|1160092196|ref|XP_020374421.1|	Rhincodon typus	1.28e-42	46.207	48	909
Efra.gene27579_i0_length534.p1	peptidyl-prolyl cis-trans isomerase CYP19-3	gi|747061517|ref|XP_011077231.1|	Sesamum indicum	8.36e-82	78.723	79	534
Efra.gene27951_i1_length525.p1	putative sorting nexin-12-like	gi|1275006632|gb|PIK53118.1|	Apostichopus japonicus	9.37e-106	86.747	95	525
Efra.gene28297_i0_length519.p1	hypothetical protein BSL78_17275	gi|1274998988|gb|PIK45855.1|	Apostichopus japonicus	1.50e-100	95.139	83	519
Efra.gene28297_i0_length519.p1	Protein BUD31-like protein, partial	gi|565303947|gb|ETE59762.1|	Ophiophagus hannah	3.13e-96	90.972	83	519
Efra.gene10005_i0_length1311.p1	acylglycerol kinase, mitochondrial-like	gi|1229145090|ref|XP_022084851.1|	Acanthaster planci	4.08e-134	45.176	93	1311
Efra.gene10233_i0_length1290.p1	putative trithorax group protein osa isoform X2	gi|1274994746|gb|PIK41910.1|	Apostichopus japonicus	7.11e-20	61.616	23	1290
Efra.gene30477_i0_length480.p1	28S ribosomal protein S24, mitochondrial-like	gi|1229126936|ref|XP_022104425.1|	Acanthaster planci	7.71e-75	70.423	89	480
Efra.gene7505_i0_length1545.p1	putative E3 ubiquitin-protein ligase makorin-1	gi|1275010856|gb|PIK57192.1|	Apostichopus japonicus	0.0	58.299	93	1545
Efra.gene4774_i0_length1932.p1	putative beta-glucuronidase	gi|1274993720|gb|PIK40972.1|	Apostichopus japonicus	0.0	61.791	97	1932
Efra.gene114957_i0_length210.p1	uncharacterized protein LOC106180967	gi|1351486683|ref|XP_013420610.2|	Lingula anatina	4.35e-30	86.441	86	210
Efra.gene114957_i0_length210.p1	PREDICTED: ADP-ribosylation factor 1	gi|909578891|ref|XP_013145319.1|	Papilio polytes	1.27e-30	83.051	84	210
Efra.gene11665_i1_length930.p1	putative trimethyllysine dioxygenase, mitochondrial isoform X1	gi|1274989913|gb|PIK37578.1|	Apostichopus japonicus	9.06e-59	47.573	66	930
Efra.gene11091_i0_length1224.p1	eukaryotic translation initiation factor 4A, putative	gi|833480666|ref|XP_012766066.1|	Babesia bigemina	0.0	69.949	97	1224
Efra.gene103538_i0_length219.p1	40S ribosomal protein S15Aa	gi|1228381666|ref|XP_021952355.1|	Folsomia candida	1.02e-36	91.667	82	219
Efra.gene105800_i0_length219.p1	multidrug resistance-associated protein 5-like, partial	gi|1316153635|ref|XP_023221823.1|	Centruroides sculpturatus	2.46e-11	50.000	68	219
Efra.gene9913_i1_length441.p1	putative AP-2 complex subunit mu	gi|1275008460|gb|PIK54877.1|	Apostichopus japonicus	5.63e-75	98.230	77	441
Efra.gene22207_i0_length678.p1	caveolin-1-like	gi|1160092196|ref|XP_020374421.1|	Rhincodon typus	4.55e-42	43.919	65	678
Efra.gene19164_i0_length789.p1	uncharacterized protein FVRRES_01050	gi|1423537610|ref|XP_025588258.1|	Fusarium venenatum	2.52e-06	32.927	26	789
Efra.gene19164_i0_length789.p1	heat shock protein 70	gi|31322197|gb|AAO41703.1|	Crassostrea ariakensis	1.89e-06	35.000	25	789
Efra.gene19686_i1_length767.p1	ADP-ribosylation factor 1-like	gi|1270074888|ref|XP_022800474.1|	Stylophora pistillata	5.60e-120	83.251	81	762
Efra.gene19686_i2_length651.p1	uncharacterized protein LOC110974632	gi|1229127699|ref|XP_022082126.1|	Acanthaster planci	3.21e-118	90.270	85	651
Efra.gene19686_i2_length651.p1	PREDICTED: ADP-ribosylation factor 1-like 2	gi|221125830|ref|XP_002162887.1|	Hydra vulgaris	4.57e-120	91.011	82	651
Efra.gene19686_i3_length372.p1	ADP-ribosylation factor 1	gi|1176108225|ref|XP_020625045.1|	Orbicella faveolata	8.01e-56	90.217	74	372
Efra.gene69656_i0_length267.p1	hypothetical protein TSAR_013867	gi|1227094589|gb|OXU19960.1|	Trichomalopsis sarcophagae	4.54e-12	52.632	62	267
Efra.gene69656_i0_length267.p1	PREDICTED: zinc finger protein 665-like isoform X2	gi|1032728505|ref|XP_016842536.1|	Nasonia vitripennis	5.35e-12	52.632	62	267
Efra.gene29247_i0_length501.p1	ribosomal protein RPL26	gi|237835777|ref|XP_002367186.1|	Toxoplasma gondii ME49	1.50e-52	66.667	70	501
Efra.gene2998_i0_length2415.p1	putative pentatricopeptide repeat-containing protein 1, mitochondrial	gi|1275009316|gb|PIK55705.1|	Apostichopus japonicus	0.0	51.989	86	2415
Efra.gene23325_i0_length642.p1	PREDICTED: ras-related C3 botulinum toxin substrate 1-like	gi|1005430312|ref|XP_015752899.1|	Acropora digitifera	3.53e-84	62.500	89	642
Efra.gene23650_i0_length633.p1	PREDICTED: ADP-ribosylation factor 1 isoform X1	gi|1005484857|ref|XP_015779044.1|	Acropora digitifera	5.39e-123	91.713	97	558
Efra.gene23771_i0_length630.p1	putative ras-related C3 botulinum toxin substrate 1, partial	gi|1274992326|gb|PIK39720.1|	Apostichopus japonicus	3.29e-124	92.265	86	630
Efra.gene23776_i0_length630.p1	hypothetical protein YQE_09882, partial	gi|478253264|gb|ENN73635.1|	Dendroctonus ponderosae	2.35e-86	65.829	95	630
Efra.gene23776_i0_length630.p1	PREDICTED: ras-related protein Rac1	gi|1060225632|ref|XP_017840661.1|	Drosophila busckii	3.54e-95	66.321	92	630
Efra.gene24323_i0_length615.p1	RecName: Full=Ras-related protein Rac1; AltName: Full=AjRac1; Flags: Precursor	gi|1432005362|sp|A0A286QZ36.1|RAC1_STIJA	no data	6.46e-131	91.146	94	615
Efra.gene24406_i1_length612.p1	uncharacterized protein FVRRES_01050	gi|1423537610|ref|XP_025588258.1|	Fusarium venenatum	6.03e-06	33.684	40	612
Efra.gene24406_i1_length612.p1	heat shock protein 70	gi|758188349|ref|XP_011316555.1|	Fusarium graminearum PH-1	5.83e-06	35.897	31	612
Efra.gene9367_i0_length1362.p1	PREDICTED: zinc finger protein 277	gi|657565474|ref|XP_008286038.1|	Stegastes partitus	1.92e-136	47.564	93	1362
Efra.gene9401_i0_length1359.p1	26S protease regulatory subunit 7	gi|425873543|gb|AFY06993.1|	Apostichopus japonicus	0.0	97.465	96	1359
Efra.gene41175_i0_length366.p1	hypothetical protein H355_005364	gi|1215478106|gb|OXB71646.1|	Colinus virginianus	3.20e-68	88.430	98	366
Efra.gene41175_i0_length366.p1	elongation factor 1-alpha-like	gi|1348558980|ref|XP_023973523.1|	Physeter catodon	2.89e-67	86.777	98	366
Efra.gene41952_i0_length360.p1	U6 snRNA-associated Sm-like protein LSm8	gi|1229131046|ref|XP_022099908.1|	Acanthaster planci	2.38e-55	83.333	80	360
Efra.gene41952_i1_length321.p1	U6 snRNA-associated Sm-like protein LSm8	gi|1229131046|ref|XP_022099908.1|	Acanthaster planci	7.29e-49	85.882	79	321
Efra.gene41952_i2_length267.p1	hypothetical protein ASZ78_012110	gi|1215451206|gb|OXB54218.1|	Callipepla squamata	7.90e-40	76.250	90	267
Efra.gene41952_i2_length267.p1	U6 snRNA-associated Sm-like protein LSm8	gi|1229131046|ref|XP_022099908.1|	Acanthaster planci	6.78e-40	83.333	81	267
Efra.gene41965_i1_length279.p1	putative carboxypeptidase A2-like	gi|1274998010|gb|PIK44939.1|	Apostichopus japonicus	7.18e-40	75.556	97	279
Efra.gene24833_i0_length600.p1	hypothetical protein BSL78_17621	gi|1274998623|gb|PIK45517.1|	Apostichopus japonicus	1.00e-103	78.571	91	600
Efra.gene24833_i0_length600.p1	putative myosin regulatory light chain 12B	gi|1274998622|gb|PIK45516.1|	Apostichopus japonicus	6.64e-74	65.116	86	600
Efra.gene24975_i0_length597.p1	hypothetical protein BRAFLDRAFT_128400	gi|260789435|ref|XP_002589752.1|	Branchiostoma floridae	1.01e-74	53.927	96	597
Efra.gene24975_i0_length597.p1	P-loop containing nucleoside triphosphate hydrolase protein	gi|1475856004|gb|RIB19129.1|	Gigaspora rosea	4.43e-74	54.450	96	597
Efra.gene14789_i0_length999.p1	actin isoform 2	gi|215882299|gb|ACJ70738.1|	Holothuria glaberrima	0.0	98.734	95	999
Efra.gene12143_i0_length1152.p1	putative carboxypeptidase A2-like	gi|1274998010|gb|PIK44939.1|	Apostichopus japonicus	1.01e-171	63.562	95	1152
Efra.gene12280_i0_length1146.p1	PREDICTED: actin, clone 205-like isoform X1	gi|820857060|ref|XP_012345672.1|	Apis florea	0.0	98.413	99	1146
Efra.gene12442_i0_length1134.p1	actin	gi|241988732|dbj|BAH79732.1|	Apostichopus japonicus	0.0	96.000	99	1134
Efra.gene1254_i0_length3453.p1	uncharacterized protein LOC111003579	gi|1229699038|ref|XP_022129871.1|	Pieris rapae	2.81e-11	33.714	24	3453
Efra.gene1254_i0_length3453.p1	putative protein-like	gi|1173919222|gb|OQR78398.1|	Tropilaelaps mercedesae	5.22e-10	27.966	19	3453
Efra.gene12819_i0_length1113.p1	actin	gi|33946345|gb|AAQ55798.1|	Vannella ebro	0.0	99.183	99	1113
Efra.gene35037_i0_length420.p1	zinc finger protein 32-like isoform X3	gi|1227992129|ref|XP_021927841.1|	Zootermopsis nevadensis	1.07e-06	58.974	28	420
Efra.gene14059_i1_length735.p1	muscle-like isoform 1 protein	gi|861641547|gb|KMQ93592.1|	Lasius niger	5.66e-121	95.954	75	696
Efra.gene14347_i2_length261.p1	putative lens fiber major intrinsic protein	gi|1275016818|gb|PIK63005.1|	Apostichopus japonicus	3.51e-17	61.702	54	261
Efra.gene14417_i1_length255.p1	putative 3-hydroxyisobutyrate dehydrogenase, mitochondrial-like	gi|1275015952|gb|PIK62155.1|	Apostichopus japonicus	2.45e-25	84.906	62	255
Efra.gene14605_i0_length1011.p1	hypothetical protein Ocin01_08774	gi|1061480484|gb|ODM97908.1|	Orchesella cincta	0.0	85.161	91	1011
Efra.gene14605_i0_length1011.p1	muscle-like isoform 1 protein	gi|861641547|gb|KMQ93592.1|	Lasius niger	0.0	92.937	80	1011
Efra.gene58176_i1_length294.p1	DNA-directed RNA polymerases I, II, and III subunit RPABC5	gi|930670023|gb|KPJ10847.1|	Papilio machaon	1.01e-43	88.158	78	294
Efra.gene21499_i0_length672.p1	PREDICTED: ras-related C3 botulinum toxin substrate 1-like	gi|929078403|ref|XP_014049576.1|	Salmo salar	7.60e-72	57.895	83	672
Efra.gene21816_i0_length690.p1	unnamed protein product	gi|12842616|dbj|BAB25667.1|	Mus musculus	2.21e-76	57.143	82	690
Efra.gene21816_i0_length690.p1	PREDICTED: ras-related C3 botulinum toxin substrate 1-like	gi|1005430312|ref|XP_015752899.1|	Acropora digitifera	8.09e-76	57.292	83	690
Efra.gene21943_i1_length264.p1	putative desumoylating isopeptidase 2	gi|1275016272|gb|PIK62469.1|	Apostichopus japonicus	1.42e-28	75.758	75	264
Efra.gene52184_i0_length312.p1	60S ribosomal protein L13A	gi|225711696|gb|ACO11694.1|	Caligus rogercresseyi	3.84e-54	76.923	100	312
Efra.gene40055_i2_length375.p1	hypothetical protein BSL78_10504	gi|1275006092|gb|PIK52600.1|	Apostichopus japonicus	4.31e-56	81.188	81	375
Efra.gene40055_i2_length375.p1	PREDICTED: eukaryotic translation initiation factor 1-like	gi|391335488|ref|XP_003742123.1|	Galendromus occidentalis	3.58e-55	81.188	81	375
Efra.gene40055_i3_length375.p1	hypothetical protein BSL78_10504	gi|1275006092|gb|PIK52600.1|	Apostichopus japonicus	3.72e-62	81.081	89	375
Efra.gene40055_i3_length375.p1	PREDICTED: eukaryotic translation initiation factor 1-like	gi|391335488|ref|XP_003742123.1|	Galendromus occidentalis	1.14e-59	78.378	89	375
Efra.gene4303_i0_length2037.p1	putative alpha-tectorin-like, partial	gi|1275009798|gb|PIK56169.1|	Apostichopus japonicus	2.15e-86	65.979	28	2037
Efra.gene43049_i0_length354.p1	DNA-directed RNA polymerase III subunit RPC10-like	gi|1229152625|ref|XP_022088924.1|	Acanthaster planci	3.95e-71	87.963	94	345
Efra.gene4306_i0_length2037.p1	putative actin-binding protein IPP-like	gi|1274996899|gb|PIK43900.1|	Apostichopus japonicus	0.0	63.353	79	1839
Efra.gene43096_i0_length354.p1	putative RNA-directed DNA polymerase from mobile element jockey-like	gi|1275006222|gb|PIK52724.1|	Apostichopus japonicus	7.31e-12	40.625	81	354
Efra.gene4309_i0_length1578.p1	PREDICTED: urocanate hydratase	gi|115683651|ref|XP_787439.2|	Strongylocentrotus purpuratus	0.0	64.943	98	1578
Efra.gene4309_i1_length2037.p1	urocanate hydratase-like isoform X1	gi|1229131150|ref|XP_022100441.1|	Acanthaster planci	0.0	72.997	99	2037
Efra.gene430_i2_length4845.p1	putative fatty acid synthase	gi|1275001080|gb|PIK47822.1|	Apostichopus japonicus	0.0	51.729	94	4845
Efra.gene4310_i0_length2037.p1	angiotensin-converting enzyme-like	gi|1229144561|ref|XP_022084562.1|	Acanthaster planci	0.0	52.923	93	2037
Efra.gene43125_i0_length354.p1	Guanine nucleotide-binding protein subunit beta-2-like 1	gi|225719236|gb|ACO15464.1|	Caligus clemensi	1.19e-75	91.525	100	354
Efra.gene43141_i0_length354.p1	hypothetical protein BSL78_20462	gi|1274995595|gb|PIK42693.1|	Apostichopus japonicus	9.82e-22	40.909	93	354
Efra.gene43141_i0_length354.p1	putative general transcription factor II-I repeat domain-containing protein 1	gi|1274996253|gb|PIK43300.1|	Apostichopus japonicus	6.42e-16	37.273	92	354
Efra.gene43152_i0_length237.p1	Titin	gi|999968368|gb|KXJ07542.1|	Exaiptasia pallida	5.65e-15	50.649	96	237
Efra.gene43152_i1_length354.p1	reverse transcriptase-like protein	gi|1275003955|gb|PIK50556.1|	Apostichopus japonicus	2.82e-38	54.167	100	354
Efra.gene43158_i0_length354.p1	transcriptional adapter 2-alpha-like isoform X1	gi|1229189930|ref|XP_022108842.1|	Acanthaster planci	5.57e-44	70.000	85	354
Efra.gene4315_i0_length2037.p1	putative myoneurin, partial	gi|1274999266|gb|PIK46117.1|	Apostichopus japonicus	4.77e-67	53.968	36	2037
Efra.gene43176_i0_length354.p1	PREDICTED: uncharacterized protein LOC109618848, partial	gi|1139792625|ref|XP_019923125.1|	Crassostrea gigas	8.48e-18	55.072	58	354
Efra.gene43176_i0_length354.p1	enzymatic polyprotein endonuclease reverse	gi|861621369|gb|KMQ87501.1|	Lasius niger	6.47e-15	53.846	55	354
Efra.gene4317_i2_length2037.p1	arf-GAP domain and FG repeat-containing protein 1-like	gi|1176081081|ref|XP_020610655.1|	Orbicella faveolata	4.71e-92	50.627	55	2037
Efra.gene43181_i0_length354.p1	zinc finger protein 14	gi|358340608|dbj|GAA48462.1|	Clonorchis sinensis	1.19e-16	48.052	82	354
Efra.gene43195_i0_length354.p1	phospholipase A2, minor isoenzyme-like	gi|1169064237|ref|XP_020444996.1|	Monopterus albus	1.20e-21	44.898	81	354
Efra.gene4319_i0_length2036.p1	PREDICTED: WW domain-binding protein 11-like, partial	gi|780043574|ref|XP_011668468.1|	Strongylocentrotus purpuratus	1.13e-23	57.282	32	957
Efra.gene4319_i1_length1938.p1	PREDICTED: WW domain-binding protein 11-like, partial	gi|780043574|ref|XP_011668468.1|	Strongylocentrotus purpuratus	6.42e-20	54.455	15	1938
Efra.gene43202_i0_length354.p1	tenascin	gi|1275016728|gb|PIK62917.1|	Apostichopus japonicus	2.98e-23	45.736	96	354
Efra.gene43203_i0_length354.p1	hypothetical protein cypCar_00049957	gi|966638104|gb|KTF73208.1|	Cyprinus carpio	2.42e-17	54.167	58	354
Efra.gene43203_i0_length354.p1	serine/threonine-protein kinase Nek2-like	gi|1469137511|ref|XP_026076500.1|	Carassius auratus	1.93e-13	52.174	56	354
Efra.gene43208_i0_length354.p1	putative NADPH-dependent diflavin oxidoreductase 1	gi|1275002929|gb|PIK49574.1|	Apostichopus japonicus	8.14e-53	71.028	91	354
Efra.gene4321_i0_length2034.p1	putative BRCA1-associated protein-like	gi|1274987618|gb|PIK35652.1|	Apostichopus japonicus	0.0	68.750	92	2034
Efra.gene43224_i0_length354.p1	TKL protein kinase	gi|514697047|ref|XP_004996093.1|	Salpingoeca rosetta	5.65e-16	47.500	74	354
Efra.gene43227_i0_length354.p1	hypothetical protein BSL78_18227	gi|1274997990|gb|PIK44921.1|	Apostichopus japonicus	1.31e-26	48.305	97	354
Efra.gene43227_i0_length354.p1	fibrinogen C domain-containing protein 1-like isoform X3	gi|1080045605|ref|XP_018564014.1|	Anoplophora glabripennis	3.15e-24	44.444	99	354
Efra.gene4324_i0_length2034.p1	putative ubiquitin carboxyl-terminal hydrolase 40-like	gi|1275003916|gb|PIK50519.1|	Apostichopus japonicus	2.15e-34	36.531	31	2034
Efra.gene4325_i0_length2034.p1	PREDICTED: putative tripartite motif-containing protein 75	gi|826329629|ref|XP_012512455.1|	Propithecus coquereli	6.55e-10	26.000	33	2034
Efra.gene43273_i0_length354.p1	hypothetical protein AWC38_SpisGene3015	gi|1263136045|gb|PFX32194.1|	Stylophora pistillata	3.37e-23	47.664	91	354
Efra.gene43273_i0_length354.p1	RNA-directed DNA polymerase from mobile element jockey	gi|999980359|gb|KXJ19533.1|	Exaiptasia pallida	1.46e-19	45.283	90	354
Efra.gene4327_i0_length2034.p1	PREDICTED: glutamate receptor ionotropic, kainate 2 isoform X3	gi|780047456|ref|XP_011669105.1|	Strongylocentrotus purpuratus	0.0	59.325	99	2034
Efra.gene43281_i0_length354.p1	hypothetical protein C0Q70_13050	gi|1383751992|gb|PVD25394.1|	Pomacea canaliculata	1.82e-21	50.549	77	354
Efra.gene43281_i0_length354.p1	ORF2-encoded protein, partial	gi|77403694|dbj|BAE46429.1|	Danio rerio	3.74e-21	46.154	77	354
Efra.gene43284_i0_length354.p1	putative biogenesis of lysosome-related organelles complex 1 subunit 2	gi|1275006342|gb|PIK52840.1|	Apostichopus japonicus	9.68e-22	63.158	58	354
Efra.gene43292_i0_length354.p1	putative gonadotropin-releasing hormone receptor isoform X2	gi|1275002247|gb|PIK48925.1|	Apostichopus japonicus	5.41e-57	72.034	100	354
Efra.gene4329_i0_length2034.p1	uncharacterized protein LOC111111553 isoform X1	gi|1242845937|ref|XP_022304307.1|	Crassostrea virginica	0.0	43.650	97	2034
Efra.gene4329_i0_length2034.p1	TPA: transposase domain-containing protein	gi|118026895|tpe|CAK26786.1|	Strongylocentrotus purpuratus	3.75e-155	42.809	86	2034
Efra.gene43335_i0_length354.p1	tenascin	gi|1275016728|gb|PIK62917.1|	Apostichopus japonicus	1.43e-21	43.089	92	354
Efra.gene43336_i0_length354.p1	putative focadhesin isoform X2	gi|1275004742|gb|PIK51307.1|	Apostichopus japonicus	2.54e-16	42.308	81	354
Efra.gene43337_i0_length354.p1	putative ficolin-2	gi|1275013382|gb|PIK59645.1|	Apostichopus japonicus	6.09e-44	61.345	97	354
Efra.gene43341_i0_length354.p1	hypothetical protein WR25_16321	gi|1240344970|gb|PAV59518.1|	Diploscapter pachys	4.99e-44	61.207	98	354
Efra.gene43341_i0_length354.p1	histidine decarboxylase, partial	gi|1487338019|ref|XP_026532937.1|	Notechis scutatus	1.75e-44	61.207	98	354
Efra.gene43342_i0_length234.p1	putative centrosomal protein	gi|1275015889|gb|PIK62094.1|	Apostichopus japonicus	3.93e-23	84.906	68	234
Efra.gene43344_i0_length354.p1	putative transient receptor potential cation channel subfamily M member 2 isoform X6	gi|1275011933|gb|PIK58237.1|	Apostichopus japonicus	1.04e-21	62.687	57	354
Efra.gene43356_i0_length353.p1	probable protein BRICK1-B	gi|1229170972|ref|XP_022098770.1|	Acanthaster planci	1.97e-34	77.465	63	339
Efra.gene43368_i0_length353.p2	zinc finger protein 624-like	gi|1153833247|ref|XP_020293220.1|	Pseudomyrmex gracilis	1.70e-06	42.553	60	234
Efra.gene43373_i0_length353.p1	unnamed protein product, partial	gi|641950772|emb|CDR08879.1|	Oncorhynchus mykiss	9.67e-14	43.662	61	351
Efra.gene43373_i0_length353.p1	reverse transcriptase-like protein	gi|4378025|gb|AAD19348.1|	Takifugu rubripes	2.60e-11	41.558	66	351
Efra.gene43386_i0_length353.p1	hypothetical protein BSL78_24091	gi|1274991598|gb|PIK39064.1|	Apostichopus japonicus	1.59e-16	46.988	71	342
Efra.gene43386_i0_length353.p1	methyltransferase domain-containing protein	gi|1264396399|ref|WP_098004555.1|	Mycolicibacterium duvalii	7.48e-09	45.588	59	342
Efra.gene4338_i0_length2031.p1	putative dihydroxyacetone phosphate acyltransferase	gi|1275016280|gb|PIK62477.1|	Apostichopus japonicus	0.0	66.997	99	2031
Efra.gene4341_i0_length2031.p1	hypothetical protein BSL78_28140	gi|1274986848|gb|PIK35036.1|	Apostichopus japonicus	6.04e-72	55.263	54	2031
Efra.gene4341_i0_length2031.p1	protein SET-like	gi|1397720037|ref|XP_025107119.1|	Pomacea canaliculata	4.27e-53	41.546	29	2031
Efra.gene4341_i1_length1872.p1	hypothetical protein BSL78_28140	gi|1274986848|gb|PIK35036.1|	Apostichopus japonicus	2.24e-72	54.815	52	1872
Efra.gene4341_i1_length1872.p1	protein SET-like	gi|1397720037|ref|XP_025107119.1|	Pomacea canaliculata	2.24e-53	41.546	31	1872
Efra.gene43426_i0_length351.p1	hypothetical protein BSL78_22233	gi|1274993661|gb|PIK40919.1|	Apostichopus japonicus	1.35e-39	61.321	89	351
Efra.gene43426_i0_length351.p1	gamma-butyrobetaine dioxygenase-like isoform X1	gi|1229153301|ref|XP_022089279.1|	Acanthaster planci	7.13e-29	48.598	90	351
Efra.gene4342_i0_length2028.p1	hypothetical protein BSL78_09264, partial	gi|1275007369|gb|PIK53827.1|	Apostichopus japonicus	5.48e-49	41.753	29	2028
Efra.gene4342_i0_length2028.p1	zinc finger protein 496-like	gi|1168913233|ref|XP_020499408.1|	Labrus bergylta	1.30e-26	33.036	29	2028
Efra.gene43435_i0_length351.p1	tenascin	gi|1275013609|gb|PIK59866.1|	Apostichopus japonicus	3.29e-44	61.157	99	351
Efra.gene43436_i0_length351.p1	hypothetical protein BSL78_24310	gi|1274991351|gb|PIK38844.1|	Apostichopus japonicus	9.37e-24	52.632	96	351
Efra.gene43436_i0_length351.p1	tenascin	gi|1275012488|gb|PIK58776.1|	Apostichopus japonicus	6.75e-24	48.387	96	351
Efra.gene4345_i0_length2028.p1	hypothetical protein BSL78_24063	gi|1274991636|gb|PIK39099.1|	Apostichopus japonicus	6.91e-100	53.925	41	2028
Efra.gene43461_i0_length351.p1	putative cysteine and histidine-rich domain-containing protein 1	gi|1275010649|gb|PIK56992.1|	Apostichopus japonicus	1.53e-42	72.727	75	351
Efra.gene43462_i0_length351.p1	PREDICTED: uncharacterized protein LOC100888279	gi|390336128|ref|XP_003724284.1|	Strongylocentrotus purpuratus	4.36e-28	57.447	80	351
Efra.gene43462_i0_length351.p1	PREDICTED: muscarinic acetylcholine receptor M3-like	gi|780008194|ref|XP_011663404.1|	Strongylocentrotus purpuratus	4.59e-22	50.000	80	351
Efra.gene43468_i0_length351.p1	DNA-directed RNA polymerases I, II, and III subunit RPABC3-like isoform X1	gi|1229171786|ref|XP_022099204.1|	Acanthaster planci	7.02e-64	82.301	97	351
Efra.gene43468_i1_length279.p1	putative DNA-directed RNA polymerases I, II, and III subunit RPABC3, partial	gi|1274994438|gb|PIK41626.1|	Apostichopus japonicus	7.79e-38	96.721	66	279
Efra.gene43468_i2_length264.p1	DNA-directed RNA polymerases I, II, and III subunit RPABC3-like isoform X3	gi|1229171790|ref|XP_022099206.1|	Acanthaster planci	1.40e-42	73.864	100	264
Efra.gene4347_i0_length2028.p1	hypothetical protein BSL78_07175	gi|1275009523|gb|PIK55905.1|	Apostichopus japonicus	0.0	66.333	65	2028
Efra.gene43483_i0_length351.p1	putative C2 domain-containing protein 5	gi|1274988010|gb|PIK35969.1|	Apostichopus japonicus	4.22e-44	50.625	92	351
Efra.gene43504_i0_length351.p1	PREDICTED: GTP cyclohydrolase 1 feedback regulatory protein-like	gi|1126216710|ref|XP_019642377.1|	Branchiostoma belcheri	5.77e-12	68.293	35	351
Efra.gene43506_i0_length351.p1	putative zinc finger protein	gi|1275010423|gb|PIK56773.1|	Apostichopus japonicus	2.14e-22	40.196	87	351
Efra.gene43512_i0_length351.p1	hypothetical protein BSL78_26457	gi|1274988889|gb|PIK36707.1|	Apostichopus japonicus	4.39e-30	60.227	75	351
Efra.gene43519_i0_length351.p1	putative ileal sodium/bile acid cotransporter	gi|1274986012|gb|PIK34390.1|	Apostichopus japonicus	1.01e-52	65.812	100	351
Efra.gene4351_i0_length2028.p1	putative tripartite motif-containing protein 3	gi|1275008885|gb|PIK55292.1|	Apostichopus japonicus	7.98e-26	21.440	87	2028
Efra.gene43521_i0_length351.p1	hypothetical protein B5V51_11745	gi|1247023446|gb|PCG63765.1|	Heliothis virescens	1.36e-44	83.721	74	351
Efra.gene43521_i0_length351.p1	THO complex subunit 4-like	gi|1285015208|ref|XP_023019695.1|	Leptinotarsa decemlineata	4.71e-45	79.775	75	351
Efra.gene43524_i0_length351.p1	putative ficolin-2	gi|1275013382|gb|PIK59645.1|	Apostichopus japonicus	4.75e-36	60.526	97	351
Efra.gene43527_i0_length351.p1	hypothetical protein, variant	gi|929770654|ref|XP_014160260.1|	Sphaeroforma arctica JP610	1.51e-15	36.207	93	351
Efra.gene43527_i0_length351.p1	AGAP006758-PA	gi|158286889|ref|XP_001237163.2|	Anopheles gambiae str. PEST	8.18e-15	42.697	73	351
Efra.gene43532_i0_length351.p1	putative tax1-binding protein 3, partial	gi|1274988347|gb|PIK36244.1|	Apostichopus japonicus	2.04e-61	91.837	84	351
Efra.gene43542_i0_length351.p1	oxysterol-binding protein-related protein 1-like	gi|827564518|ref|XP_004934350.2|	Bombyx mori	7.85e-18	48.052	66	351
Efra.gene43545_i0_length351.p1	TPA: endonuclease-reverse transcriptase	gi|67625699|tpe|CAJ00235.1|	Schistosoma mansoni	3.89e-28	54.348	79	351
Efra.gene43553_i0_length351.p1	PREDICTED: uncharacterized protein LOC108088538, partial	gi|1036686713|ref|XP_017041876.1|	Drosophila ficusphila	2.39e-18	37.037	86	351
Efra.gene43553_i0_length351.p1	putative RNA-directed DNA polymerase from transposon BS	gi|999972326|gb|KXJ11500.1|	Exaiptasia pallida	2.85e-15	35.965	91	351
Efra.gene43557_i0_length351.p1	hypothetical protein BSL78_24623	gi|1274990996|gb|PIK38530.1|	Apostichopus japonicus	4.11e-23	44.915	92	351
Efra.gene43557_i0_length351.p1	putative short-chain collagen C4-like	gi|1274995064|gb|PIK42202.1|	Apostichopus japonicus	1.31e-19	46.591	68	351
Efra.gene43558_i0_length351.p1	putative RNA-directed DNA polymerase from mobile element jockey-like	gi|1274989511|gb|PIK37229.1|	Apostichopus japonicus	3.60e-40	49.618	95	351
Efra.gene4355_i0_length2028.p1	putative kinetochore protein NDC80-like	gi|1275015023|gb|PIK61246.1|	Apostichopus japonicus	0.0	61.722	92	2028
Efra.gene43569_i0_length351.p1	putative alpha-N-acetylgalactosamine-specific lectin-like	gi|1275001495|gb|PIK48216.1|	Apostichopus japonicus	1.28e-25	48.077	86	351
Efra.gene4361_i0_length2025.p1	hemocyanin AA6 chain-like	gi|1229195050|ref|XP_022111514.1|	Acanthaster planci	0.0	43.921	92	2025
Efra.gene43620_i0_length351.p1	putative RNA-directed DNA polymerase from transposon BS	gi|999983182|gb|KXJ22323.1|	Exaiptasia pallida	6.49e-16	37.500	98	282
Efra.gene4363_i0_length2025.p1	reverse transcriptase	gi|1275015024|gb|PIK61247.1|	Apostichopus japonicus	0.0	51.452	91	2025
Efra.gene43643_i0_length351.p1	putative ectonucleotide pyrophosphatase/phosphodiesterase family member 7-like	gi|1274983967|gb|PIK32990.1|	Apostichopus japonicus	2.14e-20	48.718	67	351
Efra.gene43644_i0_length351.p1	hypothetical protein AC249_AIPGENE978	gi|999967535|gb|KXJ06709.1|	Exaiptasia pallida	2.52e-26	51.429	90	351
Efra.gene43644_i0_length351.p1	putative enzymatic polyprotein	gi|1061464765|gb|ODM87335.1|	Orchesella cincta	5.61e-24	45.082	97	351
Efra.gene43651_i0_length351.p1	PREDICTED: RNA-directed DNA polymerase from mobile element jockey-like	gi|390348600|ref|XP_003727036.1|	Strongylocentrotus purpuratus	9.78e-21	51.765	73	351
Efra.gene43660_i1_length351.p1	hypothetical protein BSL78_20879	gi|1274995137|gb|PIK42270.1|	Apostichopus japonicus	9.10e-12	39.048	90	351
Efra.gene43660_i1_length351.p1	axon guidance protein	gi|1084296781|ref|XP_018651488.1|	Schistosoma mansoni	1.11e-10	37.383	91	351
Efra.gene43687_i0_length351.p1	tenascin	gi|1275005370|gb|PIK51907.1|	Apostichopus japonicus	8.21e-26	47.368	92	351
Efra.gene4370_i0_length2023.p1	transmembrane protein 214-A-like	gi|1229177685|ref|XP_022102292.1|	Acanthaster planci	1.54e-139	43.629	97	1428
Efra.gene43717_i0_length351.p1	putative zinc finger protein, partial	gi|1274988626|gb|PIK36479.1|	Apostichopus japonicus	9.01e-24	54.444	82	351
Efra.gene4371_i0_length2022.p1	hypothetical protein BSL78_09385	gi|1275007255|gb|PIK53716.1|	Apostichopus japonicus	0.0	48.103	97	2022
Efra.gene4371_i0_length2022.p1	protein Skeletor, isoforms B/C-like	gi|1229137541|ref|XP_022080796.1|	Acanthaster planci	7.42e-151	40.469	93	2022
Efra.gene43722_i0_length351.p1	PREDICTED: zinc finger protein 525-like	gi|1025333179|ref|XP_016390058.1|	Sinocyclocheilus rhinocerous	3.47e-52	69.231	100	351
Efra.gene43725_i0_length351.p1	Insulin-like growth factor-binding protein complex acid labile chain	gi|1275007446|gb|PIK53902.1|	Apostichopus japonicus	1.06e-13	35.043	100	351
Efra.gene4372_i0_length2022.p1	putative beta-galactosidase-1-like protein 2-like isoform X2	gi|1275004176|gb|PIK50767.1|	Apostichopus japonicus	0.0	71.795	99	2022
Efra.gene4373_i0_length2022.p1	putative progesterone-induced-blocking factor 1 isoform X1	gi|1274999507|gb|PIK46344.1|	Apostichopus japonicus	0.0	75.610	97	2022
Efra.gene43741_i0_length351.p1	putative helicase with zinc finger domain 2 isoform X1	gi|1274992852|gb|PIK40191.1|	Apostichopus japonicus	2.35e-25	45.528	100	351
Efra.gene43758_i0_length351.p1	putative RNA-directed DNA polymerase from transposon X-element	gi|999966959|gb|KXJ06133.1|	Exaiptasia pallida	1.45e-21	40.909	94	351
Efra.gene43759_i0_length351.p1	uncharacterized protein LOC111948367	gi|1343910131|ref|XP_023816892.1|	Oryzias latipes	1.06e-18	46.078	97	306
Efra.gene43759_i0_length351.p1	RNA-directed DNA polymerase from mobile element jockey	gi|808880956|gb|KKF28667.1|	Larimichthys crocea	5.92e-18	44.660	98	306
Efra.gene43760_i0_length351.p1	hypothetical protein BSL78_18317	gi|1274997875|gb|PIK44812.1|	Apostichopus japonicus	1.57e-29	46.552	100	351
Efra.gene43760_i0_length351.p1	PREDICTED: proactivator polypeptide-like	gi|908400481|ref|XP_013065862.1|	Biomphalaria glabrata	3.88e-25	42.149	100	351
Efra.gene4377_i0_length2022.p1	putative leukocyte receptor cluster member 8-like	gi|1274985205|gb|PIK33792.1|	Apostichopus japonicus	3.71e-30	41.401	23	2022
Efra.gene43796_i1_length351.p1	SH3 domain-binding glutamic acid-rich-like protein 3	gi|198430879|ref|XP_002123222.1|	Ciona intestinalis	2.70e-28	55.556	69	351
Efra.gene437_i0_length4827.p1	putative tetratricopeptide repeat protein 37-like	gi|1274996921|gb|PIK43922.1|	Apostichopus japonicus	0.0	45.529	97	4827
Efra.gene43825_i0_length351.p1	hypothetical protein BSL78_00102	gi|1275016787|gb|PIK62975.1|	Apostichopus japonicus	1.18e-32	49.565	98	351
Efra.gene43825_i0_length351.p1	putative cytochrome P450 2J2-like, partial	gi|1275006549|gb|PIK53039.1|	Apostichopus japonicus	3.10e-27	45.614	97	351
Efra.gene43827_i0_length351.p1	hypothetical protein BSL78_07137, partial	gi|1275009561|gb|PIK55941.1|	Apostichopus japonicus	1.19e-40	62.931	99	351
Efra.gene43827_i0_length351.p1	reverse transcriptase-like protein	gi|1275003955|gb|PIK50556.1|	Apostichopus japonicus	5.39e-32	66.292	76	351
Efra.gene4383_i0_length2019.p1	putative ATP-dependent RNA helicase DHX33 isoform X2	gi|1275001847|gb|PIK48549.1|	Apostichopus japonicus	0.0	78.034	95	2019
Efra.gene43841_i0_length351.p1	TNF receptor-associated factor 4	gi|1263122932|gb|PFX19417.1|	Stylophora pistillata	1.52e-30	51.887	91	351
Efra.gene4384_i1_length1848.p1	hypothetical protein BSL78_18335	gi|1274997871|gb|PIK44809.1|	Apostichopus japonicus	0.0	73.476	100	1848
Efra.gene4384_i1_length1848.p1	unconventional myosin-Id-like	gi|1229188828|ref|XP_022108248.1|	Acanthaster planci	0.0	65.691	99	1848
Efra.gene4385_i0_length2019.p1	PREDICTED: sphingomyelin phosphodiesterase 3	gi|390346666|ref|XP_782298.3|	Strongylocentrotus purpuratus	2.92e-163	39.720	99	2019
Efra.gene4387_i1_length258.p1	hypothetical protein BSL78_14208	gi|1275002227|gb|PIK48906.1|	Apostichopus japonicus	2.98e-33	81.818	77	258
Efra.gene4387_i1_length258.p1	PREDICTED: LOW QUALITY PROTEIN: poly [ADP-ribose] polymerase 1	gi|657563726|ref|XP_008285170.1|	Stegastes partitus	2.37e-23	63.380	83	258
Efra.gene43884_i0_length350.p1	pol-like protein	gi|1275001322|gb|PIK48051.1|	Apostichopus japonicus	4.94e-19	55.882	92	222
Efra.gene43886_i0_length350.p1	PREDICTED: ragulator complex protein LAMTOR2	gi|780100243|ref|XP_011675163.1|	Strongylocentrotus purpuratus	4.58e-13	92.105	37	309
Efra.gene4390_i0_length2019.p1	cilia- and flagella-associated protein 99-like	gi|1229168945|ref|XP_022097677.1|	Acanthaster planci	0.0	64.511	99	2019
Efra.gene4390_i1_length435.p1	cilia- and flagella-associated protein 99-like	gi|1229168945|ref|XP_022097677.1|	Acanthaster planci	6.13e-30	53.913	79	435
Efra.gene4393_i0_length1383.p1	PREDICTED: NHL repeat-containing protein 2	gi|72094692|ref|XP_795849.1|	Strongylocentrotus purpuratus	0.0	59.954	94	1383
Efra.gene4393_i1_length2019.p1	PREDICTED: NHL repeat-containing protein 2	gi|72094692|ref|XP_795849.1|	Strongylocentrotus purpuratus	0.0	54.628	97	2019
Efra.gene43947_i0_length348.p1	CR1-3	gi|300218775|gb|ADJ80991.1|	Lycodichthys dearborni	1.08e-10	45.902	78	234
Efra.gene43948_i0_length348.p1	hypothetical protein BRAFLDRAFT_89086	gi|260787717|ref|XP_002588898.1|	Branchiostoma floridae	6.69e-22	49.383	70	348
Efra.gene43948_i0_length348.p1	tenascin, partial	gi|1274993805|gb|PIK41049.1|	Apostichopus japonicus	8.60e-23	49.524	91	348
Efra.gene43949_i0_length348.p1	putative succinate dehydrogenase assembly factor 4, mitochondrial-like	gi|1274988700|gb|PIK36544.1|	Apostichopus japonicus	5.15e-39	72.093	73	348
Efra.gene4394_i1_length2016.p1	putative deleted in malignant brain tumors 1 protein-like isoform X1	gi|1275002202|gb|PIK48883.1|	Apostichopus japonicus	4.19e-152	48.408	91	2016
Efra.gene4394_i2_length1713.p1	putative scavenger receptor cysteine-rich protein type 12 isoform X1	gi|1275003234|gb|PIK49864.1|	Apostichopus japonicus	2.78e-149	47.700	100	1713
Efra.gene43972_i0_length348.p1	hypothetical protein BSL78_24310	gi|1274991351|gb|PIK38844.1|	Apostichopus japonicus	3.79e-25	53.097	96	348
Efra.gene43972_i0_length348.p1	tenascin	gi|1275016728|gb|PIK62917.1|	Apostichopus japonicus	4.91e-23	46.774	96	348
Efra.gene43973_i0_length348.p1	heat shock protein Hsp70Bb	gi|11024386|gb|AAG26907.1|AF295953_1	Drosophila melanogaster	3.33e-11	37.079	66	348
Efra.gene43979_i0_length348.p1	putative NADH dehydrogenase	gi|1275004726|gb|PIK51292.1|	Apostichopus japonicus	8.51e-42	70.707	83	348
Efra.gene44013_i0_length348.p1	hypothetical protein BSL78_23992	gi|1274991714|gb|PIK39169.1|	Apostichopus japonicus	5.10e-18	72.917	41	348
Efra.gene44013_i0_length348.p1	PREDICTED: enoyl-CoA delta isomerase 2, mitochondrial	gi|72045556|ref|XP_780031.1|	Strongylocentrotus purpuratus	1.94e-11	57.778	39	348
Efra.gene44032_i0_length348.p1	PREDICTED: CSC1-like protein 2 isoform X4	gi|780089606|ref|XP_011673868.1|	Strongylocentrotus purpuratus	8.15e-20	57.576	57	348
Efra.gene44041_i0_length348.p1	BmiI	gi|1263972250|gb|ATL73174.1|	Holothuria glaberrima	3.47e-51	70.339	91	348
Efra.gene44045_i0_length348.p1	PREDICTED: NEDD4-binding protein 2-like	gi|1008440802|ref|XP_015835908.1|	Tribolium castaneum	5.78e-10	34.615	85	348
Efra.gene44048_i0_length348.p1	putative small ubiquitin-related modifier 1-like	gi|1275010677|gb|PIK57019.1|	Apostichopus japonicus	2.91e-47	79.808	90	348
Efra.gene44048_i1_length288.p1	putative small ubiquitin-related modifier 1-like	gi|1275010677|gb|PIK57019.1|	Apostichopus japonicus	2.94e-37	80.282	74	288
Efra.gene4404_i0_length2016.p1	putative GPI ethanolamine phosphate transferase 2	gi|1274995132|gb|PIK42265.1|	Apostichopus japonicus	0.0	73.156	99	2016
Efra.gene4405_i0_length2013.p1	hypothetical protein BSL78_14690	gi|1275001734|gb|PIK48442.1|	Apostichopus japonicus	0.0	53.767	92	1896
Efra.gene4405_i0_length2013.p1	PREDICTED: UPF0317 protein C14orf159 homolog, mitochondrial-like	gi|1126192824|ref|XP_019629429.1|	Branchiostoma belcheri	4.24e-176	45.392	92	1896
Efra.gene4406_i0_length1854.p1	putative zinc finger CCHC domain-containing protein 8-like, partial	gi|1274988372|gb|PIK36264.1|	Apostichopus japonicus	1.72e-125	72.541	39	1854
Efra.gene4406_i2_length2013.p1	putative zinc finger CCHC domain-containing protein 8-like, partial	gi|1274988372|gb|PIK36264.1|	Apostichopus japonicus	6.41e-125	72.541	36	2013
Efra.gene44072_i0_length348.p1	putative quinone oxidoreductase-like, partial	gi|1274985568|gb|PIK34055.1|	Apostichopus japonicus	1.34e-28	60.714	72	348
Efra.gene44077_i0_length348.p1	RTXE	gi|1178009034|gb|ORD93409.1|	Enterospora canceri	1.66e-26	44.248	97	348
Efra.gene4407_i3_length339.p1	EGF-like repeat and discoidin I-like domain-containing protein 3	gi|1176079698|ref|XP_020609930.1|	Orbicella faveolata	1.04e-13	41.237	94	339
Efra.gene44088_i0_length348.p1	hypothetical protein BSL78_14793	gi|1275001631|gb|PIK48344.1|	Apostichopus japonicus	6.39e-21	54.651	79	324
Efra.gene44088_i0_length348.p1	PREDICTED: sialic acid synthase-like	gi|1126187245|ref|XP_019626376.1|	Branchiostoma belcheri	4.10e-17	57.377	56	324
Efra.gene44099_i0_length348.p1	PREDICTED: snRNA-activating protein complex subunit 3	gi|1012201588|ref|XP_016012821.1|	Rousettus aegyptiacus	1.95e-10	39.744	85	267
Efra.gene4409_i0_length2013.p1	putative tubby-related protein 4 isoform X4	gi|1274984455|gb|PIK33284.1|	Apostichopus japonicus	1.63e-88	66.372	33	2013
Efra.gene4414_i10_length753.p1	putative presequence protease, mitochondrial	gi|1274989640|gb|PIK37344.1|	Apostichopus japonicus	5.51e-94	65.700	82	753
Efra.gene4414_i1_length571.p2	putative presequence protease, mitochondrial	gi|1274994548|gb|PIK41727.1|	Apostichopus japonicus	2.60e-32	65.882	91	279
Efra.gene4414_i2_length1311.p1	putative presequence protease, mitochondrial	gi|1274989640|gb|PIK37344.1|	Apostichopus japonicus	6.36e-132	79.654	87	801
Efra.gene4414_i3_length1008.p1	putative presequence protease, mitochondrial	gi|1274989640|gb|PIK37344.1|	Apostichopus japonicus	1.49e-163	81.387	82	1008
Efra.gene4414_i6_length450.p1	putative presequence protease, mitochondrial	gi|1274989640|gb|PIK37344.1|	Apostichopus japonicus	6.01e-52	69.231	78	450
Efra.gene4414_i7_length636.p1	putative presequence protease, mitochondrial	gi|1274989640|gb|PIK37344.1|	Apostichopus japonicus	1.80e-72	71.053	72	636
Efra.gene44158_i0_length348.p1	uncharacterized protein LOC113398797	gi|1486896941|ref|XP_026493495.1|	Vanessa tameamea	1.13e-16	42.000	84	348
Efra.gene44158_i0_length348.p1	PREDICTED: RNA-directed DNA polymerase from mobile element jockey-like, partial	gi|910329599|ref|XP_013168065.1|	Papilio xuthus	9.42e-15	41.573	75	348
Efra.gene4416_i0_length2010.p1	putative homeobox protein SIX4	gi|1275008994|gb|PIK55397.1|	Apostichopus japonicus	5.52e-122	59.375	46	2010
Efra.gene4418_i0_length2010.p1	heat shock 70 kDa protein cognate 4-like	gi|1325320300|ref|XP_023341946.1|	Eurytemora affinis	0.0	87.250	97	2010
Efra.gene44190_i0_length348.p1	reverse transcriptase-like protein	gi|1275003955|gb|PIK50556.1|	Apostichopus japonicus	5.82e-26	51.327	97	348
Efra.gene44194_i0_length348.p1	bursicon alpha-type precursor	gi|1471157369|gb|AXU40274.1|	Apostichopus japonicus	2.86e-21	48.387	78	348
Efra.gene44215_i0_length348.p1	PREDICTED: RNA-directed DNA polymerase from mobile element jockey-like, partial	gi|1007799626|ref|XP_015798087.1|	Nothobranchius furzeri	2.94e-09	34.951	89	348
Efra.gene44218_i0_length348.p1	hypothetical protein BSL78_14658	gi|1275001757|gb|PIK48464.1|	Apostichopus japonicus	1.32e-24	52.586	96	348
Efra.gene44218_i0_length348.p1	tenascin	gi|1275012488|gb|PIK58776.1|	Apostichopus japonicus	9.40e-23	49.194	96	348
Efra.gene4422_i0_length2010.p1	hypothetical protein BSL78_03229	gi|1275013599|gb|PIK59857.1|	Apostichopus japonicus	1.75e-26	82.353	10	2010
Efra.gene44231_i0_length348.p1	unnamed protein product, partial	gi|47225582|emb|CAG12065.1|	Tetraodon nigroviridis	1.35e-34	92.424	57	348
Efra.gene44231_i0_length348.p1	molecular chaperone DnaK	gi|1275800738|ref|WP_099868286.1|	Pararhizobium haloflavum	1.14e-34	90.909	57	348
Efra.gene44237_i0_length348.p1	uncharacterized protein LOC109202625	gi|1110948380|ref|XP_019215970.1|	Oreochromis niloticus	9.82e-18	49.425	75	348
Efra.gene44237_i0_length348.p1	putative lethal(3)malignant brain tumor-like protein 3-like	gi|1274999568|gb|PIK46400.1|	Apostichopus japonicus	2.86e-17	51.807	72	348
Efra.gene44263_i0_length348.p1	putative 3-methyl-2-oxobutanoate dehydrogenase	gi|1274998777|gb|PIK45660.1|	Apostichopus japonicus	1.64e-22	85.106	41	348
Efra.gene4429_i0_length2007.p1	putative thimet oligopeptidase-like	gi|1274994624|gb|PIK41798.1|	Apostichopus japonicus	0.0	84.418	99	2007
Efra.gene44306_i0_length348.p1	ovoperoxidase	gi|1274997663|gb|PIK44615.1|	Apostichopus japonicus	2.23e-38	61.165	89	348
Efra.gene4431_i0_length360.p1	rho guanine nucleotide exchange factor 7-like isoform X2	gi|1229161658|ref|XP_022093761.1|	Acanthaster planci	7.39e-35	70.213	78	360
Efra.gene4431_i1_length2007.p1	PREDICTED: rho guanine nucleotide exchange factor 7 isoform X1	gi|390346480|ref|XP_003726562.1|	Strongylocentrotus purpuratus	0.0	45.344	95	2007
Efra.gene4432_i0_length2007.p1	PREDICTED: WD repeat-containing protein 70 isoform X1	gi|780142592|ref|XP_011680869.1|	Strongylocentrotus purpuratus	0.0	56.399	96	2007
Efra.gene4432_i1_length657.p1	PREDICTED: WD repeat-containing protein 70 isoform X5	gi|780142611|ref|XP_011680873.1|	Strongylocentrotus purpuratus	7.36e-32	59.048	47	657
Efra.gene44338_i1_length348.p1	putative deoxyribose-phosphate aldolase isoform X2	gi|1274990844|gb|PIK38394.1|	Apostichopus japonicus	2.24e-63	83.929	97	348
Efra.gene44344_i0_length348.p1	hepatopancreas kazal-type proteinase inhibitor	gi|33087166|gb|AAP92780.1|	Penaeus monodon	1.04e-19	58.667	64	348
Efra.gene44363_i0_length348.p1	putative UPF0562 protein C7orf55-like	gi|1275013982|gb|PIK60231.1|	Apostichopus japonicus	1.61e-55	75.926	93	348
Efra.gene44363_i1_length288.p1	putative UPF0562 protein C7orf55-like	gi|1275013982|gb|PIK60231.1|	Apostichopus japonicus	1.77e-39	68.889	92	288
Efra.gene44373_i0_length348.p1	hypothetical protein BSL78_14658	gi|1275001757|gb|PIK48464.1|	Apostichopus japonicus	1.43e-22	49.138	96	348
Efra.gene44373_i0_length348.p1	putative ficolin-1-like, partial	gi|1275012489|gb|PIK58777.1|	Apostichopus japonicus	2.10e-23	47.967	96	348
Efra.gene4437_i0_length2007.p1	uncharacterized protein K02A2.6-like	gi|1381359588|ref|XP_014264382.2|	Maylandia zebra	0.0	51.420	95	2007
Efra.gene4437_i0_length2007.p1	Retrovirus-related Pol polyprotein from transposon 17.6	gi|999968857|gb|KXJ08031.1|	Exaiptasia pallida	0.0	46.841	96	2007
Efra.gene4438_i0_length2007.p1	PREDICTED: sodium-dependent phosphate transport protein 2C isoform X2	gi|780025635|ref|XP_011665935.1|	Strongylocentrotus purpuratus	0.0	55.769	85	2007
Efra.gene443_i1_length4818.p1	MAP kinase-activating death domain protein-like isoform X5	gi|1229151345|ref|XP_022088230.1|	Acanthaster planci	0.0	57.679	84	4818
Efra.gene4442_i0_length2004.p1	TRAF3-interacting protein 1-like isoform X3	gi|1229144659|ref|XP_022084617.1|	Acanthaster planci	0.0	56.522	95	2004
Efra.gene4444_i0_length2004.p1	putative guanylate-binding protein 3-like	gi|1275013562|gb|PIK59821.1|	Apostichopus japonicus	1.36e-38	28.856	54	2004
Efra.gene4447_i0_length2003.p1	gamma-butyrobetaine dioxygenase-like isoform X2	gi|1229171874|ref|XP_022099250.1|	Acanthaster planci	1.42e-63	34.711	72	1473
Efra.gene4448_i0_length2001.p1	FAD-dependent oxidoreductase domain-containing protein 2-like	gi|1229164730|ref|XP_022095421.1|	Acanthaster planci	0.0	61.412	91	1986
Efra.gene44505_i2_length246.p1	putative heterogeneous nuclear ribonucleoprotein K-like	gi|1275015961|gb|PIK62164.1|	Apostichopus japonicus	5.09e-28	75.362	84	246
Efra.gene44509_i0_length345.p1	PREDICTED: uncharacterized protein LOC585101	gi|390363834|ref|XP_790033.2|	Strongylocentrotus purpuratus	1.22e-12	46.341	71	345
Efra.gene44509_i0_length345.p1	putative lethal(3)malignant brain tumor-like protein 3-like	gi|1274999568|gb|PIK46400.1|	Apostichopus japonicus	3.02e-10	47.436	68	345
Efra.gene4450_i1_length2001.p1	putative serine/threonine-protein kinase Nek1 isoform X3	gi|1275014991|gb|PIK61215.1|	Apostichopus japonicus	5.51e-137	80.620	38	2001
Efra.gene4450_i4_length939.p1	putative serine/threonine-protein kinase Nek1 isoform X3	gi|1275014991|gb|PIK61215.1|	Apostichopus japonicus	4.63e-138	81.818	81	939
Efra.gene4451_i0_length2001.p1	putative 2',5'-phosphodiesterase 12 isoform X1	gi|1275006097|gb|PIK52605.1|	Apostichopus japonicus	0.0	57.429	88	2001
Efra.gene4452_i0_length2001.p1	putative receptor-type tyrosine-protein phosphatase T isoform X2	gi|1275007236|gb|PIK53698.1|	Apostichopus japonicus	0.0	61.679	97	2001
Efra.gene44539_i0_length345.p1	BmiI	gi|1263972250|gb|ATL73174.1|	Holothuria glaberrima	9.83e-21	72.222	47	345
Efra.gene44540_i0_length345.p1	hypothetical protein BSL78_25949	gi|1274989500|gb|PIK37220.1|	Apostichopus japonicus	9.61e-33	51.200	96	345
Efra.gene44540_i0_length345.p1	putative RNA-directed DNA polymerase from mobile element jockey-like	gi|1275007380|gb|PIK53838.1|	Apostichopus japonicus	5.30e-22	70.370	47	345
Efra.gene44546_i0_length345.p1	hypothetical protein BSL78_14658	gi|1275001757|gb|PIK48464.1|	Apostichopus japonicus	2.23e-26	49.541	91	345
Efra.gene44546_i0_length345.p1	tenascin	gi|1275005370|gb|PIK51907.1|	Apostichopus japonicus	2.17e-27	47.788	92	345
Efra.gene44549_i0_length345.p1	hypothetical protein BSL78_26686	gi|1274988634|gb|PIK36487.1|	Apostichopus japonicus	3.46e-39	78.750	70	345
Efra.gene4455_i1_length1926.p1	hypothetical protein BSL78_10241	gi|1275006394|gb|PIK52891.1|	Apostichopus japonicus	1.39e-97	49.704	52	1926
Efra.gene44564_i0_length345.p1	putative cytochrome P450 2U1	gi|1275003264|gb|PIK49892.1|	Apostichopus japonicus	2.18e-56	68.421	99	345
Efra.gene44567_i0_length345.p1	uncharacterized protein LOC100180717	gi|699243094|ref|XP_002130095.2|	Ciona intestinalis	1.35e-07	38.272	64	345
Efra.gene44567_i0_length345.p1	PREDICTED: hemicentin-1 isoform X4	gi|859868562|ref|XP_012919681.1|	Mustela putorius furo	5.81e-08	35.955	69	345
Efra.gene44580_i0_length345.p1	methylmalonyl-CoA epimerase, mitochondrial-like	gi|1524874595|ref|XP_027044756.1|	Pocillopora damicornis	1.46e-21	60.000	57	345
Efra.gene4458_i0_length2001.p1	putative 28S rRNA (cytosine-C(5))-methyltransferase	gi|1274990586|gb|PIK38167.1|	Apostichopus japonicus	0.0	54.082	72	2001
Efra.gene445_i0_length4809.p1	protein strawberry notch homolog 1-like isoform X2	gi|1229192697|ref|XP_022110300.1|	Acanthaster planci	0.0	61.637	72	4809
Efra.gene445_i1_length714.p1	putative protein strawberry notch-like 1	gi|1275002095|gb|PIK48783.1|	Apostichopus japonicus	4.64e-105	72.000	84	714
Efra.gene4461_i0_length2001.p1	PREDICTED: anoctamin-10 isoform X1	gi|390346678|ref|XP_003726602.1|	Strongylocentrotus purpuratus	0.0	61.801	96	2001
Efra.gene4463_i1_length2001.p1	delta-60 repeat domain-containing protein/Por secretion system C-terminal sorting domain-containing protein	gi|1175434247|emb|SMD44497.1|	Aquiflexum balticum DSM 16537	9.81e-67	37.308	74	2001
Efra.gene44670_i0_length345.p1	PREDICTED: neuropeptides capa receptor-like	gi|390363317|ref|XP_003730344.1|	Strongylocentrotus purpuratus	1.04e-27	48.696	100	345
Efra.gene4467_i0_length1998.p1	E3 ubiquitin-protein ligase RFWD2-like	gi|1229145465|ref|XP_022085050.1|	Acanthaster planci	0.0	69.397	96	1998
Efra.gene4468_i0_length1998.p1	putative very long-chain acyl-CoA synthetase-like	gi|1275015381|gb|PIK61595.1|	Apostichopus japonicus	0.0	59.685	95	1998
Efra.gene4469_i0_length1998.p1	hypothetical protein BSL78_11464	gi|1275005106|gb|PIK51654.1|	Apostichopus japonicus	0.0	70.709	95	1998
Efra.gene4469_i0_length1998.p1	vacuolar protein sorting-associated protein 33A-like	gi|1229160748|ref|XP_022093284.1|	Acanthaster planci	0.0	62.145	95	1998
Efra.gene4470_i1_length1998.p1	putative sodium-coupled monocarboxylate transporter 1	gi|1275014805|gb|PIK61033.1|	Apostichopus japonicus	0.0	78.631	71	1998
Efra.gene44719_i0_length345.p1	LOW QUALITY PROTEIN: zinc finger protein 2 homolog	gi|1334662691|ref|XP_023592153.1|	Trichechus manatus latirostris	5.96e-18	43.750	97	345
Efra.gene4471_i0_length1998.p1	putative acetylcholinesterase	gi|1274999651|gb|PIK46479.1|	Apostichopus japonicus	0.0	46.266	91	1998
Efra.gene44726_i0_length345.p1	putative RNA-directed DNA polymerase from mobile element jockey-like	gi|1274990835|gb|PIK38386.1|	Apostichopus japonicus	5.42e-16	41.667	80	345
Efra.gene4472_i0_length1998.p1	protein DD3-3-like isoform X1	gi|1229185426|ref|XP_022106441.1|	Acanthaster planci	0.0	62.328	94	1998
Efra.gene4472_i2_length612.p1	protein DD3-3-like isoform X1	gi|1229185426|ref|XP_022106441.1|	Acanthaster planci	2.09e-70	74.830	71	612
Efra.gene4473_i0_length1998.p1	putative vascular endothelial growth factor receptor 1-like, partial	gi|1275002527|gb|PIK49189.1|	Apostichopus japonicus	1.38e-99	38.831	69	1998
Efra.gene4473_i1_length1971.p1	muscle, skeletal receptor tyrosine-protein kinase-like	gi|1229183261|ref|XP_022105280.1|	Acanthaster planci	5.08e-99	35.506	84	1971
Efra.gene4474_i0_length1998.p1	hypothetical protein BSL78_10703	gi|1275005875|gb|PIK52391.1|	Apostichopus japonicus	0.0	52.252	82	1998
Efra.gene4474_i0_length1998.p1	PREDICTED: protein Skeletor, isoforms B/C	gi|390353735|ref|XP_784567.3|	Strongylocentrotus purpuratus	2.73e-167	42.964	98	1998
Efra.gene4474_i1_length408.p1	hypothetical protein BSL78_09385	gi|1275007255|gb|PIK53716.1|	Apostichopus japonicus	1.49e-25	50.485	75	408
Efra.gene4474_i1_length408.p1	PREDICTED: protein Skeletor, isoforms B/C	gi|390353735|ref|XP_784567.3|	Strongylocentrotus purpuratus	1.20e-24	58.140	63	408
Efra.gene4474_i2_length1515.p1	hypothetical protein BSL78_10703	gi|1275005875|gb|PIK52391.1|	Apostichopus japonicus	3.05e-124	52.493	75	1515
Efra.gene4474_i2_length1515.p1	PREDICTED: protein Skeletor, isoforms B/C	gi|390353735|ref|XP_784567.3|	Strongylocentrotus purpuratus	7.89e-93	43.750	74	1515
Efra.gene4474_i3_length1348.p1	hypothetical protein BSL78_10703	gi|1275005875|gb|PIK52391.1|	Apostichopus japonicus	8.08e-127	53.230	86	1347
Efra.gene4474_i3_length1348.p1	PREDICTED: protein Skeletor, isoforms B/C	gi|390353735|ref|XP_784567.3|	Strongylocentrotus purpuratus	3.06e-94	44.010	83	1347
Efra.gene44752_i0_length345.p1	PREDICTED: RNA-directed DNA polymerase from mobile element jockey-like, partial	gi|957861869|ref|XP_014679418.1|	Priapulus caudatus	5.04e-15	45.556	78	345
Efra.gene44764_i0_length345.p1	putative sulfotransferase 1C4-like	gi|1274996222|gb|PIK43271.1|	Apostichopus japonicus	2.04e-35	55.769	90	345
Efra.gene4477_i0_length1995.p1	Alkyldihydroxyacetonephosphate synthase, peroxisomal	gi|1275000045|gb|PIK46848.1|	Apostichopus japonicus	0.0	83.012	86	1995
Efra.gene4479_i0_length1995.p1	putative kelch-like ECH-associated protein 1	gi|1275004520|gb|PIK51096.1|	Apostichopus japonicus	0.0	78.559	87	1995
Efra.gene44815_i0_length345.p1	hypothetical protein B5X24_HaOG202451	gi|1402425541|gb|PZC85266.1|	Helicoverpa armigera	7.40e-47	78.641	90	345
Efra.gene44815_i0_length345.p1	PREDICTED: polyubiquitin-B isoform X2	gi|1079753705|ref|XP_018546614.1|	Lates calcarifer	3.22e-50	78.095	91	345
Efra.gene4482_i0_length1995.p1	putative choline O-acetyltransferase isoform X1, partial	gi|1274991319|gb|PIK38816.1|	Apostichopus japonicus	0.0	85.738	91	1995
Efra.gene4484_i0_length1995.p1	RecName: Full=Protein kinase C	gi|6016442|sp|Q25378.1|KPC1_LYTPI	no data	0.0	73.333	96	1962
Efra.gene44856_i0_length345.p1	putative ribose-phosphate pyrophosphokinase 4	gi|1275007961|gb|PIK54397.1|	Apostichopus japonicus	3.59e-50	80.612	82	345
Efra.gene44863_i0_length345.p1	putative carboxypeptidase B	gi|1275016293|gb|PIK62490.1|	Apostichopus japonicus	1.05e-45	75.490	88	345
Efra.gene44866_i0_length345.p2	uncharacterized protein LOC111328018	gi|1270029834|ref|XP_022788099.1|	Stylophora pistillata	4.00e-08	49.153	72	246
Efra.gene44866_i0_length345.p2	RNA-directed DNA polymerase from mobile element jockey	gi|808856474|gb|KKF09339.1|	Larimichthys crocea	1.03e-06	46.939	60	246
Efra.gene44868_i0_length345.p1	hypothetical protein	gi|167534256|ref|XP_001748806.1|	Monosiga brevicollis MX1	1.05e-11	33.929	91	330
Efra.gene44868_i0_length345.p1	putative echinoidin isoform X2	gi|1274990907|gb|PIK38450.1|	Apostichopus japonicus	2.87e-11	28.676	99	330
Efra.gene44874_i1_length345.p1	hypothetical protein EH28_19344	gi|808870036|gb|KKF19963.1|	Larimichthys crocea	8.38e-20	48.077	88	345
Efra.gene44874_i1_length345.p1	PREDICTED: RNA-directed DNA polymerase from mobile element jockey-like, partial	gi|1108965144|ref|XP_019122896.1|	Larimichthys crocea	1.47e-18	46.535	88	345
Efra.gene44878_i0_length345.p1	serine proteinase	gi|1274997318|gb|PIK44290.1|	Apostichopus japonicus	1.21e-40	62.162	97	345
Efra.gene44879_i0_length345.p1	hypothetical protein T4E_7988, partial	gi|954293559|gb|KRX83908.1|	Trichinella pseudospiralis	3.50e-21	50.000	77	345
Efra.gene44879_i0_length345.p1	Craniofacial development protein 2	gi|1263120585|gb|PFX17198.1|	Stylophora pistillata	3.02e-10	38.889	78	345
Efra.gene44886_i1_length345.p1	PREDICTED: uncharacterized protein LOC102805543, partial	gi|585672494|ref|XP_006818253.1|	Saccoglossus kowalevskii	2.45e-33	68.889	77	345
Efra.gene4488_i0_length1218.p1	PREDICTED: CAP-Gly domain-containing linker protein 1 isoform X2	gi|780158166|ref|XP_011682671.1|	Strongylocentrotus purpuratus	3.05e-109	63.732	69	1218
Efra.gene44890_i0_length345.p1	putative organic cation transporter protein, partial	gi|1275004810|gb|PIK51372.1|	Apostichopus japonicus	1.71e-18	45.161	78	345
Efra.gene44892_i0_length345.p1	hypothetical protein BSL78_04306	gi|1275012497|gb|PIK58785.1|	Apostichopus japonicus	3.27e-20	40.833	97	345
Efra.gene44892_i0_length345.p1	putative retinol dehydrogenase 8	gi|1274989570|gb|PIK37281.1|	Apostichopus japonicus	6.59e-19	40.650	97	345
Efra.gene44897_i0_length345.p1	hypothetical protein BSL78_26770	gi|1274988529|gb|PIK36397.1|	Apostichopus japonicus	3.20e-22	46.154	90	345
Efra.gene44897_i0_length345.p1	tenascin	gi|1275005370|gb|PIK51907.1|	Apostichopus japonicus	7.51e-23	46.018	92	345
Efra.gene448_i1_length4335.p1	PREDICTED: splicing factor 3A subunit 2-like, partial	gi|632942713|ref|XP_007886558.1|	Callorhinchus milii	2.69e-40	39.827	29	4335
Efra.gene448_i2_length4305.p1	PREDICTED: sialidase-like, partial	gi|585662155|ref|XP_006816699.1|	Saccoglossus kowalevskii	2.39e-36	22.453	34	4305
Efra.gene4491_i0_length1023.p1	PREDICTED: sodium- and chloride-dependent glycine transporter 1	gi|780165486|ref|XP_011683695.1|	Strongylocentrotus purpuratus	2.26e-94	53.979	84	1023
Efra.gene4491_i1_length810.p1	sodium- and chloride-dependent glycine transporter 1-like isoform X2	gi|1229135170|ref|XP_022079528.1|	Acanthaster planci	9.61e-55	42.544	84	810
Efra.gene4491_i2_length393.p1	PREDICTED: sodium- and chloride-dependent glycine transporter 1	gi|780165486|ref|XP_011683695.1|	Strongylocentrotus purpuratus	9.90e-22	50.549	69	393
Efra.gene4491_i4_length1994.p1	putative sodium-dependent proline transporter-like	gi|1275001071|gb|PIK47813.1|	Apostichopus japonicus	0.0	82.339	71	1839
Efra.gene4491_i5_length510.p1	PREDICTED: sodium- and chloride-dependent glycine transporter 1	gi|780165486|ref|XP_011683695.1|	Strongylocentrotus purpuratus	3.82e-31	44.604	82	510
Efra.gene4492_i0_length1993.p1	putative RNA-directed DNA polymerase from transposon X-element	gi|999972729|gb|KXJ11903.1|	Exaiptasia pallida	4.32e-144	38.358	100	1992
Efra.gene44936_i1_length345.p1	putative organic cation transporter protein, partial	gi|1275004810|gb|PIK51372.1|	Apostichopus japonicus	7.40e-21	48.276	75	345
Efra.gene44938_i1_length345.p1	putative serine/threonine-protein kinase ULK4, partial	gi|1274989469|gb|PIK37194.1|	Apostichopus japonicus	6.58e-46	83.750	70	345
Efra.gene4493_i0_length1992.p1	putative gamma-tubulin complex component 2	gi|1275015481|gb|PIK61694.1|	Apostichopus japonicus	0.0	85.191	99	1992
Efra.gene44944_i0_length345.p1	putative acid-sensing ion channel 1	gi|1275003711|gb|PIK50321.1|	Apostichopus japonicus	1.67e-51	72.174	100	345
Efra.gene4494_i0_length1992.p1	putative myotubularin-related protein 2 isoform X1	gi|1275014281|gb|PIK60521.1|	Apostichopus japonicus	0.0	87.786	98	1992
Efra.gene44952_i0_length244.p2	hypothetical protein BSL78_11715	gi|1275004832|gb|PIK51393.1|	Apostichopus japonicus	4.75e-20	55.932	73	243
Efra.gene44952_i0_length244.p2	AGAP001778-PA	gi|347966551|ref|XP_321299.4|	Anopheles gambiae str. PEST	1.45e-14	43.373	93	243
Efra.gene44952_i1_length345.p1	hypothetical protein BSL78_11715	gi|1275004832|gb|PIK51393.1|	Apostichopus japonicus	4.00e-12	61.538	34	345
Efra.gene44952_i1_length345.p1	PREDICTED: protein Mpv17-like	gi|1126206934|ref|XP_019637066.1|	Branchiostoma belcheri	1.53e-08	65.714	30	345
Efra.gene4495_i0_length1992.p1	putative NEDD8 ultimate buster 1	gi|1275000464|gb|PIK47243.1|	Apostichopus japonicus	0.0	68.352	92	1992
Efra.gene44970_i0_length345.p1	PREDICTED: uncharacterized protein LOC585101	gi|390363834|ref|XP_790033.2|	Strongylocentrotus purpuratus	7.45e-28	50.495	88	345
Efra.gene44970_i0_length345.p1	putative RNA-directed DNA polymerase from transposon BS	gi|999975764|gb|KXJ14938.1|	Exaiptasia pallida	3.57e-23	47.573	90	345
Efra.gene4497_i0_length1992.p1	putative conserved oligomeric Golgi complex subunit 6 isoform X2	gi|1275014400|gb|PIK60637.1|	Apostichopus japonicus	0.0	85.449	97	1992
Efra.gene4498_i0_length1992.p1	PREDICTED: protein fem-1 homolog C-like	gi|390334019|ref|XP_003723826.1|	Strongylocentrotus purpuratus	0.0	61.014	94	1992
Efra.gene4499_i1_length1992.p1	probable 3',5'-cyclic phosphodiesterase pde-5 isoform X1	gi|1229167717|ref|XP_022097023.1|	Acanthaster planci	0.0	74.138	87	1992
Efra.gene44_i0_length9141.p1	putative E3 ubiquitin-protein ligase UBR5, partial	gi|1274991372|gb|PIK38864.1|	Apostichopus japonicus	0.0	64.576	76	9141
Efra.gene4503_i2_length297.p1	zinc finger protein 628	gi|348559462|ref|XP_003465535.1|	Cavia porcellus	2.26e-21	45.556	91	297
Efra.gene45048_i0_length343.p1	putative RNA-directed DNA polymerase from mobile element jockey-like	gi|1274996452|gb|PIK43485.1|	Apostichopus japonicus	6.83e-15	35.135	97	342
Efra.gene4505_i0_length1990.p1	uncharacterized protein LOC113031129	gi|1468858644|ref|XP_026038825.1|	Astatotilapia calliptera	0.0	64.286	95	1323
Efra.gene4505_i0_length1990.p1	Pogo transposable element with KRAB domain	gi|1515149714|gb|ROL23530.1|	Anabarilius grahami	0.0	63.723	95	1323
Efra.gene45063_i0_length342.p1	PREDICTED: transcription factor Sp5-like	gi|72087351|ref|XP_789110.1|	Strongylocentrotus purpuratus	1.34e-50	65.289	97	342
Efra.gene45068_i0_length342.p1	putative glutathione synthetase isoform X2	gi|1274996369|gb|PIK43407.1|	Apostichopus japonicus	9.66e-35	61.905	90	342
Efra.gene45071_i0_length342.p1	hypothetical protein BSL78_03805	gi|1275013022|gb|PIK59295.1|	Apostichopus japonicus	7.73e-28	61.176	75	342
Efra.gene45071_i0_length342.p1	putative RNA-directed DNA polymerase from transposon BS	gi|999972219|gb|KXJ11393.1|	Exaiptasia pallida	5.78e-26	55.682	77	342
Efra.gene45073_i0_length342.p1	putative peroxisomal acyl-coenzyme A oxidase 1-like	gi|1275009819|gb|PIK56190.1|	Apostichopus japonicus	3.15e-48	76.289	85	342
Efra.gene45083_i0_length342.p1	putative cytochrome c oxidase assembly factor 5-like	gi|1275003083|gb|PIK49719.1|	Apostichopus japonicus	1.78e-44	83.750	70	342
Efra.gene4510_i0_length1989.p1	SID1 transmembrane family member 2 isoform X3	gi|1041124126|ref|XP_017286122.1|	Kryptolebias marmoratus	6.16e-180	41.570	99	1989
Efra.gene45118_i0_length342.p1	PREDICTED: uncharacterized protein LOC107356278	gi|1005483442|ref|XP_015778395.1|	Acropora digitifera	1.25e-26	49.541	95	342
Efra.gene45118_i0_length342.p1	RNA-directed DNA polymerase from mobile element jockey	gi|1274990666|gb|PIK38235.1|	Apostichopus japonicus	4.01e-23	45.794	91	342
Efra.gene45126_i0_length342.p1	putative low-density lipoprotein receptor-related protein 12-like	gi|1275010772|gb|PIK57111.1|	Apostichopus japonicus	2.02e-28	54.167	83	342
Efra.gene45128_i0_length342.p1	PREDICTED: bolA-like protein 3 isoform X1	gi|1126192251|ref|XP_019629117.1|	Branchiostoma belcheri	7.03e-34	56.000	88	342
Efra.gene45148_i0_length342.p1	putative 39S ribosomal protein L53, mitochondrial isoform X1	gi|1274991224|gb|PIK38730.1|	Apostichopus japonicus	1.74e-45	65.049	90	342
Efra.gene45151_i0_length342.p1	hypothetical protein BSL78_15719	gi|1275000659|gb|PIK47426.1|	Apostichopus japonicus	7.47e-54	72.897	94	342
Efra.gene45151_i0_length342.p1	PREDICTED: UPF0691 protein C9orf116 homolog isoform 2	gi|291242610|ref|XP_002741196.1|	Saccoglossus kowalevskii	2.48e-39	70.238	74	342
Efra.gene4515_i0_length1986.p1	unnamed protein product	gi|873236275|emb|CEL99324.1|	Vitrella brassicaformis CCMP3155	0.0	75.598	94	1986
Efra.gene4515_i0_length1986.p1	heat shock protein 70	gi|1098426303|gb|OII74410.1|	Cryptosporidium andersoni	0.0	72.320	94	1986
Efra.gene45169_i0_length342.p1	tenascin	gi|1275005370|gb|PIK51907.1|	Apostichopus japonicus	2.14e-43	63.636	96	342
Efra.gene4516_i0_length1986.p1	sodium/glucose cotransporter 4-like isoform X2	gi|1229191501|ref|XP_022109670.1|	Acanthaster planci	0.0	66.099	96	1986
Efra.gene45172_i0_length342.p1	PREDICTED: uncharacterized protein LOC107329697	gi|1005494443|ref|XP_015749848.1|	Acropora digitifera	3.84e-27	48.039	89	342
Efra.gene45172_i0_length342.p1	RNA-directed DNA polymerase from mobile element jockey	gi|808856474|gb|KKF09339.1|	Larimichthys crocea	2.42e-23	49.524	89	342
Efra.gene45199_i0_length342.p1	hypothetical protein BSL78_06229	gi|1275010479|gb|PIK56827.1|	Apostichopus japonicus	1.21e-22	60.000	66	342
Efra.gene45199_i0_length342.p1	putative RNA-directed DNA polymerase from transposon BS	gi|999972326|gb|KXJ11500.1|	Exaiptasia pallida	4.42e-21	47.312	82	342
Efra.gene3692_i0_length249.p1	putative receptor-type tyrosine-protein phosphatase kappa	gi|1275011871|gb|PIK58177.1|	Apostichopus japonicus	3.63e-34	69.512	99	249
Efra.gene36940_i0_length399.p1	uncharacterized protein LOC106159403	gi|919013284|ref|XP_013391137.1|	Lingula anatina	6.07e-26	53.659	62	399
Efra.gene36940_i0_length399.p1	THAP domain-containing protein 4	gi|1515185406|gb|ROL46137.1|	Anabarilius grahami	6.87e-19	46.053	57	399
Efra.gene36943_i0_length399.p1	putative thiopurine S-methyltransferase	gi|1274988767|gb|PIK36600.1|	Apostichopus japonicus	1.36e-42	73.626	68	399
Efra.gene36943_i1_length393.p1	putative thiopurine S-methyltransferase	gi|1274988767|gb|PIK36600.1|	Apostichopus japonicus	1.14e-42	73.626	69	393
Efra.gene36951_i0_length399.p1	hypothetical protein H355_011233	gi|1215478046|gb|OXB71598.1|	Colinus virginianus	7.21e-67	72.727	99	399
Efra.gene36951_i0_length399.p1	60S ribosomal protein L10a-like	gi|1348562331|ref|XP_023973868.1|	Physeter catodon	7.97e-67	73.485	99	399
Efra.gene36952_i0_length399.p1	ubiquitin-ribosomal 60S subunit protein l40 fusion protein	gi|1279296506|dbj|GBC37803.1|	Rhizophagus irregularis DAOM 181602=DAOM 197198	2.47e-40	53.030	98	399
Efra.gene36966_i0_length399.p1	actin	gi|1268230231|gb|PHJ17145.1|	Cystoisospora suis	1.59e-82	88.722	100	399
Efra.gene36980_i0_length399.p1	hypothetical protein BSL78_12961	gi|1275003546|gb|PIK50163.1|	Apostichopus japonicus	1.71e-38	50.833	88	399
Efra.gene36980_i0_length399.p1	putative tyrosine kinase receptor Cad96Ca-like	gi|1274993478|gb|PIK40751.1|	Apostichopus japonicus	2.33e-34	50.435	86	399
Efra.gene36989_i0_length399.p1	fibrinogen-like protein A	gi|1275012083|gb|PIK58383.1|	Apostichopus japonicus	9.66e-35	55.224	99	399
Efra.gene37005_i0_length399.p1	putative short-chain collagen C4-like	gi|1275001373|gb|PIK48099.1|	Apostichopus japonicus	7.27e-41	68.421	71	399
Efra.gene37007_i0_length399.p1	putative aromatic-L-amino-acid decarboxylase, partial	gi|1275003493|gb|PIK50113.1|	Apostichopus japonicus	1.61e-45	76.768	74	399
Efra.gene37017_i0_length399.p1	reverse transcriptase, partial	gi|14531497|gb|AAK66261.1|	Chironomus circumdatus	2.00e-21	39.286	84	399
Efra.gene37025_i0_length399.p1	B-type nuclear lamin	gi|1274996697|gb|PIK43714.1|	Apostichopus japonicus	7.86e-27	48.201	98	399
Efra.gene37028_i0_length399.p1	putative RNA-directed DNA polymerase from transposon BS	gi|999976425|gb|KXJ15599.1|	Exaiptasia pallida	1.31e-31	50.725	98	399
Efra.gene37037_i0_length399.p1	CR1-3	gi|300218775|gb|ADJ80991.1|	Lycodichthys dearborni	1.33e-16	43.529	63	399
Efra.gene37039_i0_length399.p1	putative microfibrillar-associated protein 1	gi|1275005494|gb|PIK52026.1|	Apostichopus japonicus	5.87e-44	82.558	65	399
Efra.gene37039_i1_length210.p1	putative microfibrillar-associated protein 1	gi|1274994661|gb|PIK41832.1|	Apostichopus japonicus	6.65e-22	80.702	81	210
Efra.gene3703_i0_length2184.p1	hypothetical protein BSL78_01998	gi|1275014847|gb|PIK61074.1|	Apostichopus japonicus	0.0	62.882	94	2184
Efra.gene3703_i0_length2184.p1	protocadherin-16-like	gi|1229159816|ref|XP_022092788.1|	Acanthaster planci	1.26e-165	48.178	95	2184
Efra.gene37054_i0_length399.p1	putative retinol dehydrogenase 8	gi|1274989569|gb|PIK37280.1|	Apostichopus japonicus	5.65e-53	75.893	84	399
Efra.gene37055_i0_length399.p1	hypothetical protein BSL78_28303	gi|1274986634|gb|PIK34871.1|	Apostichopus japonicus	4.94e-15	31.579	98	399
Efra.gene37055_i0_length399.p1	blast:Peroxidasin	gi|1479993323|emb|SPP87149.1|	Drosophila guanche	5.50e-13	32.773	88	399
Efra.gene3705_i0_length2181.p1	putative neuron navigator 2-like	gi|1274991420|gb|PIK38908.1|	Apostichopus japonicus	0.0	88.655	97	2181
Efra.gene37062_i0_length399.p1	hypothetical protein BSL78_12423	gi|1275004096|gb|PIK50690.1|	Apostichopus japonicus	5.46e-24	51.111	99	399
Efra.gene37062_i0_length399.p1	PREDICTED: balbiani ring protein 3-like	gi|1133448093|ref|XP_019849450.1|	Amphimedon queenslandica	1.86e-22	45.385	100	399
Efra.gene37063_i0_length399.p1	PREDICTED: RNA-directed DNA polymerase from mobile element jockey-like	gi|1101553695|ref|XP_018942780.1|	Cyprinus carpio	5.99e-21	44.860	80	399
Efra.gene37065_i0_length399.p1	putative RNA-directed DNA polymerase from mobile element jockey-like	gi|1275014225|gb|PIK60466.1|	Apostichopus japonicus	3.29e-32	50.000	93	399
Efra.gene3706_i0_length2181.p1	putative death-inducer obliterator 1 isoform X2	gi|1274987551|gb|PIK35600.1|	Apostichopus japonicus	3.73e-49	53.403	26	2181
Efra.gene37076_i0_length399.p1	hypothetical protein BBI17_003494	gi|1492246339|gb|RLN13719.1|	Phytophthora kernoviae	6.84e-67	84.167	97	399
Efra.gene37076_i0_length399.p1	prostaglandin I2 (prostacyclin) receptor (IP)-like	gi|1395227357|gb|AWO98975.1|	Scophthalmus maximus	5.81e-67	83.333	97	399
Efra.gene37077_i0_length399.p1	putative acid-sensing ion channel 1	gi|1275003711|gb|PIK50321.1|	Apostichopus japonicus	2.62e-65	71.631	100	399
Efra.gene3707_i0_length2181.p1	putative sodium- and chloride-dependent neutral and basic amino acid transporter B(0+) isoform X1	gi|1275015863|gb|PIK62069.1|	Apostichopus japonicus	0.0	76.751	92	2181
Efra.gene3708_i1_length2181.p1	isoleucine--tRNA ligase, mitochondrial-like	gi|1229134521|ref|XP_022079174.1|	Acanthaster planci	0.0	55.263	99	2181
Efra.gene37090_i1_length399.p1	engulfment and cell motility protein 3-like isoform X1	gi|1338772688|ref|XP_023682946.1|	Paramormyrops kingsleyae	2.69e-10	40.789	56	399
Efra.gene37093_i1_length399.p1	COX assembly mitochondrial protein 2 homolog	gi|1397734953|ref|XP_025114642.1|	Pomacea canaliculata	5.95e-21	68.519	41	399
Efra.gene37094_i2_length399.p1	PREDICTED: SOSS complex subunit C-like	gi|291224059|ref|XP_002732024.1|	Saccoglossus kowalevskii	2.10e-34	56.075	71	399
Efra.gene37097_i0_length399.p1	putative transmembrane and TPR repeat-containing protein 2	gi|1275002625|gb|PIK49284.1|	Apostichopus japonicus	9.36e-20	69.643	65	258
Efra.gene3709_i1_length525.p1	putative angiopoietin-1 receptor	gi|1275003222|gb|PIK49852.1|	Apostichopus japonicus	1.43e-22	42.222	75	525
Efra.gene3709_i2_length777.p1	putative tyrosine-protein kinase, partial	gi|1274984997|gb|PIK33643.1|	Apostichopus japonicus	1.32e-37	37.900	83	777
Efra.gene370_i0_length5086.p1	G-cadherin	gi|1275004634|gb|PIK51204.1|	Apostichopus japonicus	2.86e-74	33.953	94	2469
Efra.gene370_i1_length1380.p1	Ap-cadherin	gi|1275016814|gb|PIK63001.1|	Apostichopus japonicus	2.13e-57	39.275	70	1380
Efra.gene37103_i0_length399.p1	uromodulin-like, partial	gi|938063048|gb|KPP64552.1|	Scleropages formosus	1.82e-36	62.745	77	399
Efra.gene37108_i0_length399.p1	hypothetical protein BSL78_12118	gi|1275004408|gb|PIK50989.1|	Apostichopus japonicus	2.43e-49	79.412	77	399
Efra.gene37108_i0_length399.p1	PREDICTED: protein dpy-30 homolog	gi|291236173|ref|XP_002738020.1|	Saccoglossus kowalevskii	3.16e-41	61.667	90	399
Efra.gene3711_i0_length2181.p1	PREDICTED: Bardet-Biedl syndrome 2 protein homolog	gi|390349800|ref|XP_001176955.2|	Strongylocentrotus purpuratus	0.0	77.886	99	2181
Efra.gene3711_i1_length456.p1	putative Bardet-Biedl syndrome 2 protein-like	gi|1275007509|gb|PIK53964.1|	Apostichopus japonicus	2.98e-80	93.443	80	456
Efra.gene37120_i0_length399.p1	tenascin	gi|1275005370|gb|PIK51907.1|	Apostichopus japonicus	1.18e-31	49.254	95	399
Efra.gene3712_i0_length2181.p1	PREDICTED: vacuolar protein sorting-associated protein 8 homolog	gi|780039882|ref|XP_011667922.1|	Strongylocentrotus purpuratus	0.0	59.834	98	2181
Efra.gene37135_i0_length398.p1	PREDICTED: techylectin-5B-like	gi|1126183308|ref|XP_019624214.1|	Branchiostoma belcheri	9.22e-22	54.878	71	339
Efra.gene3713_i0_length2181.p1	PREDICTED: acetoacetyl-CoA synthetase	gi|390342532|ref|XP_795289.2|	Strongylocentrotus purpuratus	0.0	70.765	92	2181
Efra.gene37141_i0_length398.p1	hypothetical protein BSL78_16857	gi|1274999430|gb|PIK46271.1|	Apostichopus japonicus	1.31e-28	71.831	54	393
Efra.gene37141_i0_length398.p1	putative choline/ethanolamine kinase	gi|1274987051|gb|PIK35198.1|	Apostichopus japonicus	5.62e-18	48.750	61	393
Efra.gene37158_i0_length398.p1	hypothetical protein AC249_AIPGENE9508	gi|999969301|gb|KXJ08475.1|	Exaiptasia pallida	1.45e-30	54.808	73	396
Efra.gene37158_i0_length398.p1	putative RNA-directed DNA polymerase from transposon BS	gi|999986322|gb|KXJ25463.1|	Exaiptasia pallida	2.25e-29	50.476	80	396
Efra.gene37167_i0_length397.p1	reverse transcriptase-like protein	gi|32394793|gb|AAN15747.1|	Paralichthys olivaceus	4.99e-14	45.882	73	336
Efra.gene3717_i0_length2180.p1	uncharacterized protein K02A2.6-like	gi|1207949040|ref|XP_021364454.1|	Mizuhopecten yessoensis	1.06e-142	57.434	75	1368
Efra.gene3717_i0_length2180.p1	polyprotein	gi|124055243|gb|ABM90393.1|	Mizuhopecten yessoensis	1.38e-127	46.136	93	1368
Efra.gene3717_i1_length744.p1	LOW QUALITY PROTEIN: uncharacterized protein LOC109200437	gi|1434898168|ref|XP_019211554.2|	Oreochromis niloticus	2.53e-40	42.291	86	744
Efra.gene3717_i1_length744.p1	polyprotein	gi|124055243|gb|ABM90393.1|	Mizuhopecten yessoensis	1.30e-38	39.906	85	744
Efra.gene37181_i0_length396.p1	talin-1-like isoform X8	gi|1229144733|ref|XP_022084656.1|	Acanthaster planci	4.03e-19	39.552	96	396
Efra.gene37186_i0_length396.p1	PREDICTED: G patch domain-containing protein 4	gi|115647090|ref|XP_786634.2|	Strongylocentrotus purpuratus	1.94e-26	56.471	64	396
Efra.gene37189_i0_length396.p1	kazal-type proteinase inhibitor	gi|1275003717|gb|PIK50326.1|	Apostichopus japonicus	2.56e-21	39.823	86	396
Efra.gene37189_i1_length261.p1	kazal-type proteinase inhibitor	gi|1275003717|gb|PIK50326.1|	Apostichopus japonicus	1.14e-12	46.032	72	261
Efra.gene37198_i0_length396.p1	macrophage migration inhibitory factor	gi|1338651174|gb|AUX81357.1|	Penaeus vannamei	5.09e-15	31.776	81	396
Efra.gene3719_i0_length2180.p1	hypothetical protein BSL78_11344, partial	gi|1275005211|gb|PIK51754.1|	Apostichopus japonicus	0.0	67.109	93	2178
Efra.gene37200_i0_length396.p1	hypothetical protein BSL78_29346	gi|1274985266|gb|PIK33840.1|	Apostichopus japonicus	5.32e-88	93.077	98	396
Efra.gene37200_i0_length396.p1	splicing factor 3B subunit 6-like	gi|1229152591|ref|XP_022088905.1|	Acanthaster planci	1.12e-80	90.323	94	396
Efra.gene37200_i2_length267.p1	hypothetical protein BSL78_29346	gi|1274985266|gb|PIK33840.1|	Apostichopus japonicus	7.37e-47	88.608	89	267
Efra.gene37200_i2_length267.p1	splicing factor 3B subunit 6-like	gi|1229152591|ref|XP_022088905.1|	Acanthaster planci	1.21e-42	84.416	87	267
Efra.gene37200_i3_length396.p1	hypothetical protein BSL78_29346	gi|1274985266|gb|PIK33840.1|	Apostichopus japonicus	6.01e-79	93.220	89	396
Efra.gene37200_i3_length396.p1	splicing factor 3B subunit 6-like	gi|1229152591|ref|XP_022088905.1|	Acanthaster planci	5.80e-74	89.655	88	396
Efra.gene37201_i0_length396.p1	uncharacterized protein LOC110247725	gi|1191023443|ref|XP_020909885.1|	Exaiptasia pallida	2.65e-16	43.269	78	396
Efra.gene37201_i0_length396.p1	putative RNA-directed DNA polymerase from transposon X-element	gi|999966959|gb|KXJ06133.1|	Exaiptasia pallida	2.34e-15	37.838	83	396
Efra.gene37203_i0_length291.p1	ribosomal protein L38	gi|1274991547|gb|PIK39019.1|	Apostichopus japonicus	3.10e-42	97.143	72	291
Efra.gene37203_i1_length396.p1	ribosomal protein L38	gi|1274991547|gb|PIK39019.1|	Apostichopus japonicus	1.39e-42	97.143	53	396
Efra.gene37203_i2_length294.p1	ribosomal protein L38e	gi|1275003663|gb|PIK50275.1|	Apostichopus japonicus	2.08e-37	96.825	64	294
Efra.gene3720_i0_length2178.p1	putative THO complex subunit 5-like A isoform X2	gi|1274997608|gb|PIK44563.1|	Apostichopus japonicus	0.0	69.771	96	2178
Efra.gene3720_i5_length972.p1	putative THO complex subunit 5-like A isoform X2	gi|1274997608|gb|PIK44563.1|	Apostichopus japonicus	1.81e-127	66.187	85	972
Efra.gene37211_i0_length396.p1	putative RNA-directed DNA polymerase from transposon BS	gi|999972326|gb|KXJ11500.1|	Exaiptasia pallida	4.49e-28	48.739	90	396
Efra.gene37215_i0_length396.p1	cytoplasmic phosphoglucomutase	gi|749159745|ref|XP_011131501.1|	Gregarina niphandrodes	3.74e-43	51.880	100	396
Efra.gene37228_i0_length396.p1	tetraspanin	gi|1274997764|gb|PIK44710.1|	Apostichopus japonicus	6.10e-28	65.909	67	396
Efra.gene37233_i0_length396.p1	ORF2-encoded protein	gi|1275000338|gb|PIK47124.1|	Apostichopus japonicus	5.40e-39	56.881	83	396
Efra.gene37240_i0_length396.p1	hypothetical protein BSL78_11947, partial	gi|1275004586|gb|PIK51158.1|	Apostichopus japonicus	1.03e-83	96.212	98	396
Efra.gene37240_i0_length396.p1	histone L3 H2a	gi|1275004590|gb|PIK51162.1|	Apostichopus japonicus	1.50e-83	98.413	95	396
Efra.gene37242_i0_length396.p1	putative chromosome transmission fidelity protein 8-like	gi|1274995264|gb|PIK42388.1|	Apostichopus japonicus	1.76e-57	67.669	95	396
Efra.gene37244_i0_length396.p1	allograft inflammatory factor 1	gi|576249552|gb|AHH29254.1|	Apostichopus japonicus	1.04e-20	66.667	42	396
Efra.gene37251_i0_length396.p1	putative relaxin receptor 2-like isoform X2	gi|1274992010|gb|PIK39436.1|	Apostichopus japonicus	3.25e-26	58.427	66	396
Efra.gene3725_i0_length2178.p1	PREDICTED: choline transporter-like protein 4	gi|115739533|ref|XP_785086.2|	Strongylocentrotus purpuratus	0.0	48.886	98	2178
Efra.gene37260_i0_length396.p1	tumor suppressor candidate 2-like	gi|1229183416|ref|XP_022105366.1|	Acanthaster planci	1.97e-33	49.573	83	396
Efra.gene3726_i0_length2178.p1	uncharacterized protein LOC110446222, partial	gi|1207916309|ref|XP_021346938.1|	Mizuhopecten yessoensis	0.0	57.692	99	2178
Efra.gene3726_i0_length2178.p1	PREDICTED: retrovirus-related Pol polyprotein from transposon 412	gi|780052824|ref|XP_783005.4|	Strongylocentrotus purpuratus	0.0	56.311	99	2178
Efra.gene37274_i0_length396.p1	gamma-aminobutyric acid receptor-associated protein isoform X1	gi|926625205|ref|XP_013778090.1|	Limulus polyphemus	2.23e-77	94.017	89	396
Efra.gene37278_i0_length396.p1	PREDICTED: RNA-directed DNA polymerase from mobile element jockey-like	gi|780003694|ref|XP_011683696.1|	Strongylocentrotus purpuratus	4.60e-36	50.370	97	396
Efra.gene3728_i0_length1602.p1	putative low-density lipoprotein receptor-related protein 2	gi|1275003305|gb|PIK49932.1|	Apostichopus japonicus	1.86e-78	43.947	99	1602
Efra.gene3728_i1_length2178.p1	putative low-density lipoprotein receptor-related protein 2	gi|1275003305|gb|PIK49932.1|	Apostichopus japonicus	3.23e-134	40.902	90	2178
Efra.gene37297_i0_length396.p1	PREDICTED: deleted in malignant brain tumors 1 protein-like isoform X2	gi|1079790546|ref|XP_018520344.1|	Lates calcarifer	4.86e-38	54.054	100	396
Efra.gene37302_i0_length396.p1	hypothetical protein BSL78_21131	gi|1274994855|gb|PIK42009.1|	Apostichopus japonicus	5.05e-29	45.455	100	396
Efra.gene37302_i0_length396.p1	Sterile alpha motif domain-containing protein 3	gi|1515212158|gb|ROL51042.1|	Anabarilius grahami	3.44e-23	39.394	100	396
Efra.gene37310_i0_length396.p1	PREDICTED: leucine-rich repeat serine/threonine-protein kinase 2-like	gi|1005465881|ref|XP_015769926.1|	Acropora digitifera	2.92e-24	46.923	93	396
Efra.gene3732_i1_length2175.p1	putative E3 SUMO-protein ligase PIAS2 isoform X2	gi|1275010361|gb|PIK56713.1|	Apostichopus japonicus	0.0	69.159	57	2175
Efra.gene3735_i0_length2175.p1	hypothetical protein BSL78_00986	gi|1275015898|gb|PIK62103.1|	Apostichopus japonicus	1.38e-180	55.918	68	2175
Efra.gene3735_i0_length2175.p1	PREDICTED: protein-methionine sulfoxide oxidase mical1-like	gi|1020517224|ref|XP_016097909.1|	Sinocyclocheilus grahami	2.32e-99	40.977	64	2175
Efra.gene3735_i1_length1407.p1	hypothetical protein BSL78_00986	gi|1275015898|gb|PIK62103.1|	Apostichopus japonicus	3.24e-139	55.172	87	1407
Efra.gene3735_i1_length1407.p1	PREDICTED: protein-methionine sulfoxide oxidase mical1-like	gi|1020517224|ref|XP_016097909.1|	Sinocyclocheilus grahami	3.51e-81	40.988	85	1407
Efra.gene37361_i0_length396.p1	putative RNA-directed DNA polymerase from transposon X-element	gi|1263124531|gb|PFX20951.1|	Stylophora pistillata	6.04e-18	37.288	89	396
Efra.gene3736_i0_length2175.p1	PREDICTED: glycerol-3-phosphate dehydrogenase, mitochondrial isoform X2	gi|779984726|ref|XP_011680090.1|	Strongylocentrotus purpuratus	0.0	74.167	99	2175
Efra.gene37374_i0_length396.p1	tenascin	gi|668583121|gb|AIH07018.1|	Apostichopus japonicus	1.76e-48	59.848	98	396
Efra.gene37377_i0_length396.p1	putative molybdopterin synthase catalytic subunit isoform X1	gi|1275010978|gb|PIK57310.1|	Apostichopus japonicus	2.80e-30	59.756	62	396
Efra.gene3738_i0_length2175.p1	PREDICTED: tripartite motif-containing protein 2-like	gi|115707256|ref|XP_787393.2|	Strongylocentrotus purpuratus	0.0	75.250	96	2175
Efra.gene37394_i0_length396.p1	putative sorting nexin-19 isoform X3	gi|1275000482|gb|PIK47260.1|	Apostichopus japonicus	5.13e-32	51.429	80	396
Efra.gene373_i0_length5076.p1	putative clathrin heavy chain 1	gi|1275007338|gb|PIK53797.1|	Apostichopus japonicus	0.0	93.290	99	5076
Efra.gene3740_i0_length2174.p1	anosmin-1-like isoform X2	gi|1229164298|ref|XP_022095189.1|	Acanthaster planci	3.21e-101	40.000	88	1512
Efra.gene37413_i0_length396.p1	putative endoplasmic reticulum-Golgi intermediate compartment protein 2	gi|1275007769|gb|PIK54213.1|	Apostichopus japonicus	1.09e-39	66.316	72	396
Efra.gene37414_i0_length396.p1	putative phosphatidylinositol-glycan biosynthesis class X protein-like	gi|1275012203|gb|PIK58500.1|	Apostichopus japonicus	2.75e-26	40.870	87	396
Efra.gene37418_i0_length396.p1	ras-related protein Rab-11B	gi|548961517|ref|NP_001272060.1|	Macaca fascicularis	1.53e-73	87.903	94	396
Efra.gene37421_i0_length342.p1	putative C2 domain-containing protein 5	gi|1274988010|gb|PIK35969.1|	Apostichopus japonicus	7.25e-26	76.271	52	342
Efra.gene37427_i0_length396.p2	PREDICTED: uncharacterized protein LOC107349906	gi|1005469364|ref|XP_015771590.1|	Acropora digitifera	1.34e-08	49.091	57	291
Efra.gene37427_i0_length396.p2	Exonuclease 1	gi|1263123062|gb|PFX19541.1|	Stylophora pistillata	6.49e-08	49.057	55	291
Efra.gene37429_i0_length396.p1	fibrinogen-like protein A	gi|1275012083|gb|PIK58383.1|	Apostichopus japonicus	4.80e-36	55.639	99	396
Efra.gene37443_i0_length396.p1	uncharacterized protein LOC111335335	gi|1270068340|ref|XP_022796953.1|	Stylophora pistillata	2.60e-25	50.526	72	396
Efra.gene37443_i0_length396.p1	putative RNA-directed DNA polymerase from transposon X-element	gi|1263127015|gb|PFX23348.1|	Stylophora pistillata	1.80e-23	50.526	72	396
Efra.gene3744_i0_length2172.p1	putative deleted in malignant brain tumors 1 protein-like	gi|1275015375|gb|PIK61589.1|	Apostichopus japonicus	1.78e-129	43.494	78	2145
Efra.gene37456_i0_length396.p1	transmembrane protein 249-like	gi|1229145831|ref|XP_022085252.1|	Acanthaster planci	7.82e-46	55.285	93	396
Efra.gene3746_i0_length705.p1	putative coiled-coil domain-containing protein	gi|1274989442|gb|PIK37172.1|	Apostichopus japonicus	6.38e-152	87.179	99	705
Efra.gene3746_i1_length2172.p1	PREDICTED: coiled-coil domain-containing protein 132	gi|780006814|ref|XP_011663257.1|	Strongylocentrotus purpuratus	0.0	64.099	100	2172
Efra.gene37480_i0_length395.p1	putative RNA-directed DNA polymerase from mobile element jockey-like	gi|1275014225|gb|PIK60466.1|	Apostichopus japonicus	1.94e-13	35.294	84	393
Efra.gene3749_i0_length2172.p1	PREDICTED: xenotropic and polytropic retrovirus receptor 1 homolog	gi|390353592|ref|XP_788229.3|	Strongylocentrotus purpuratus	0.0	57.339	99	2172
Efra.gene37513_i0_length393.p1	putative RNA-directed DNA polymerase from mobile element jockey-like	gi|1275014225|gb|PIK60466.1|	Apostichopus japonicus	8.79e-34	51.220	92	393
Efra.gene37515_i0_length393.p1	PREDICTED: cation-dependent mannose-6-phosphate receptor	gi|1139842804|ref|XP_019918687.1|	Crassostrea gigas	8.66e-37	52.459	89	393
Efra.gene37516_i0_length393.p1	putative extracellular tyrosine-protein kinase PKDCC	gi|1275016364|gb|PIK62559.1|	Apostichopus japonicus	8.57e-17	33.913	88	393
Efra.gene37526_i0_length393.p1	putative NADH dehydrogenase	gi|1274989566|gb|PIK37277.1|	Apostichopus japonicus	6.57e-27	60.494	62	393
Efra.gene37526_i1_length261.p1	NADH dehydrogenase [ubiquinone] iron-sulfur protein 5-like	gi|1229187980|ref|XP_022107801.1|	Acanthaster planci	1.48e-15	64.151	61	261
Efra.gene37526_i2_length362.p1	putative NADH dehydrogenase	gi|1274989566|gb|PIK37277.1|	Apostichopus japonicus	4.62e-27	64.286	58	360
Efra.gene37527_i1_length393.p1	putative cAMP-responsive element-binding protein-like 2-like	gi|1274989398|gb|PIK37136.1|	Apostichopus japonicus	7.16e-43	66.935	91	393
Efra.gene37530_i0_length393.p1	PREDICTED: acylphosphatase-1	gi|831287214|ref|XP_012674955.1|	Clupea harengus	1.72e-37	62.366	71	393
Efra.gene37530_i1_length273.p1	PREDICTED: acylphosphatase-1	gi|831287214|ref|XP_012674955.1|	Clupea harengus	8.67e-27	57.692	86	273
Efra.gene3753_i1_length2169.p1	hypothetical protein BSL78_14177	gi|1275002288|gb|PIK48964.1|	Apostichopus japonicus	0.0	78.621	99	2169
Efra.gene3753_i1_length2169.p1	putative propionyl-CoA carboxylase alpha chain	gi|1275006618|gb|PIK53105.1|	Apostichopus japonicus	0.0	77.123	99	2169
Efra.gene3753_i2_length1149.p1	putative propionyl-CoA carboxylase alpha chain	gi|1275006618|gb|PIK53105.1|	Apostichopus japonicus	9.88e-148	73.214	73	1149
Efra.gene3753_i3_length234.p1	putative propionyl-CoA carboxylase alpha chain	gi|1275006618|gb|PIK53105.1|	Apostichopus japonicus	7.75e-28	95.918	63	234
Efra.gene3753_i4_length252.p1	putative propionyl-CoA carboxylase alpha chain	gi|1275006618|gb|PIK53105.1|	Apostichopus japonicus	4.22e-28	71.831	82	252
Efra.gene3753_i5_length1116.p1	putative propionyl-CoA carboxylase alpha chain	gi|1275006618|gb|PIK53105.1|	Apostichopus japonicus	5.05e-148	70.707	80	1116
Efra.gene37541_i0_length393.p1	hypothetical protein BSL78_26754	gi|1274988543|gb|PIK36409.1|	Apostichopus japonicus	3.96e-68	77.344	98	393
Efra.gene37541_i0_length393.p1	putative RNA-directed DNA polymerase from mobile element jockey-like	gi|1274999692|gb|PIK46517.1|	Apostichopus japonicus	3.76e-65	77.344	98	393
Efra.gene37547_i0_length393.p1	forkhead box protein C1	gi|1394776045|ref|XP_025048613.1|	Alligator sinensis	3.62e-09	45.161	47	393
Efra.gene3754_i0_length2169.p1	putative ATP-binding cassette sub-family B member 9	gi|1274990787|gb|PIK38343.1|	Apostichopus japonicus	0.0	74.126	98	2169
Efra.gene37550_i0_length393.p1	PREDICTED: rap guanine nucleotide exchange factor 4-like isoform X1	gi|1129994944|ref|XP_019712458.1|	Hippocampus comes	1.03e-21	49.425	66	393
Efra.gene37555_i0_length393.p1	putative leptin receptor gene-related protein isoform X3	gi|1275002490|gb|PIK49154.1|	Apostichopus japonicus	2.70e-64	75.781	98	393
Efra.gene3755_i0_length855.p1	polyadenylate-binding protein 1	gi|1227151829|gb|ASQ42732.1|	Apostichopus japonicus	4.39e-168	86.692	92	855
Efra.gene3755_i1_length2169.p1	polyadenylate-binding protein 1	gi|1227151829|gb|ASQ42732.1|	Apostichopus japonicus	0.0	83.360	99	2169
Efra.gene3755_i2_length390.p1	polyadenylate-binding protein 1	gi|1227151829|gb|ASQ42732.1|	Apostichopus japonicus	6.83e-52	83.019	82	390
Efra.gene37571_i0_length393.p1	Ribonuclease P protein subunit p20	gi|1274997733|gb|PIK44681.1|	Apostichopus japonicus	1.91e-43	71.910	68	393
Efra.gene37576_i0_length393.p1	hypothetical protein BSL78_29484	gi|1274985079|gb|PIK33704.1|	Apostichopus japonicus	8.02e-28	63.291	60	393
Efra.gene37576_i0_length393.p1	histidine triad nucleotide-binding protein 3-like isoform X1	gi|1229129765|ref|XP_022093043.1|	Acanthaster planci	2.19e-17	50.000	60	393
Efra.gene37578_i0_length393.p1	enolase	gi|1370993021|emb|SPJ10573.1|	Plasmodium sp. DRC-Itaito	1.76e-66	80.992	92	393
Efra.gene37579_i0_length393.p1	barrier-to-autointegration factor-like	gi|1229130266|ref|XP_022095747.1|	Acanthaster planci	3.39e-18	41.837	73	393
Efra.gene3757_i1_length288.p1	atrial natriuretic peptide-converting enzyme-like	gi|1238874555|ref|XP_022250979.1|	Limulus polyphemus	3.33e-14	54.688	67	288
Efra.gene37584_i0_length393.p1	zinc finger protein 84-like	gi|1188086406|ref|XP_020789287.1|	Boleophthalmus pectinirostris	5.43e-20	48.750	61	393
Efra.gene3758_i0_length2169.p1	putative ubiquitin carboxyl-terminal hydrolase 44-like	gi|1275003548|gb|PIK50165.1|	Apostichopus japonicus	0.0	70.370	75	2169
Efra.gene3759_i0_length2169.p1	PREDICTED: endoplasmic reticulum mannosyl-oligosaccharide 1,2-alpha-mannosidase	gi|390337029|ref|XP_797304.3|	Strongylocentrotus purpuratus	0.0	53.920	97	2169
Efra.gene37605_i0_length393.p1	PREDICTED: cholecystokinin receptor type A-like	gi|390334577|ref|XP_003723960.1|	Strongylocentrotus purpuratus	3.40e-18	47.674	66	393
Efra.gene37608_i0_length393.p1	PREDICTED: actin, cytoplasmic 2-like	gi|724962262|ref|XP_010355321.1|	Rhinopithecus roxellana	2.29e-31	64.894	71	393
Efra.gene37611_i0_length393.p1	putative trimethyllysine dioxygenase, mitochondrial isoform X1	gi|1274989913|gb|PIK37578.1|	Apostichopus japonicus	1.96e-18	46.512	66	393
Efra.gene37615_i0_length393.p1	40S ribosomal protein S17, putative	gi|156095837|ref|XP_001613953.1|	Plasmodium vivax	3.45e-56	70.690	89	393
Efra.gene3761_i0_length2169.p1	putative endothelin-converting enzyme 1	gi|1274988282|gb|PIK36190.1|	Apostichopus japonicus	0.0	61.102	85	2169
Efra.gene3761_i1_length531.p1	putative endothelin-converting enzyme 2-like	gi|1274984228|gb|PIK33137.1|	Apostichopus japonicus	1.41e-42	47.407	72	531
Efra.gene3762_i0_length2169.p1	putative pyridoxal-dependent decarboxylase domain-containing protein 2 isoform X7, partial	gi|1275009475|gb|PIK55859.1|	Apostichopus japonicus	0.0	75.000	97	2169
Efra.gene37639_i0_length393.p1	PREDICTED: CUB and sushi domain-containing protein 2-like	gi|719783720|ref|XP_010222646.1|	Tinamus guttatus	2.11e-23	42.202	96	393
Efra.gene3763_i0_length2169.p1	putative aarF domain-containing protein kinase 4	gi|1275007945|gb|PIK54381.1|	Apostichopus japonicus	0.0	68.841	95	2169
Efra.gene37674_i0_length393.p1	three prime repair exonuclease 2	gi|1344895639|ref|XP_005282427.2|	Chrysemys picta bellii	1.57e-35	48.718	89	393
Efra.gene3769_i0_length2166.p1	hypothetical protein BSL78_29122	gi|1274985574|gb|PIK34061.1|	Apostichopus japonicus	9.09e-49	51.321	36	2166
Efra.gene3770_i0_length2166.p1	putative glycogen	gi|1275007766|gb|PIK54210.1|	Apostichopus japonicus	0.0	83.910	92	2166
Efra.gene3770_i1_length2124.p1	putative glycogen	gi|1275007766|gb|PIK54210.1|	Apostichopus japonicus	0.0	85.714	92	2124
Efra.gene3770_i4_length354.p1	PREDICTED: LOW QUALITY PROTEIN: glycogen [starch] synthase, muscle	gi|780011238|ref|XP_011663798.1|	Strongylocentrotus purpuratus	2.75e-34	63.366	79	354
Efra.gene37713_i0_length393.p1	putative carboxypeptidase B	gi|1275002059|gb|PIK48749.1|	Apostichopus japonicus	4.11e-11	65.306	37	393
Efra.gene37742_i0_length393.p1	uncharacterized protein LOC113667950	gi|1524852083|ref|XP_027039628.1|	Pocillopora damicornis	1.07e-20	48.780	77	321
Efra.gene37742_i0_length393.p1	putative RNA-directed DNA polymerase from transposon X-element	gi|808863849|gb|KKF15086.1|	Larimichthys crocea	1.19e-18	54.286	65	321
Efra.gene37748_i0_length393.p1	putative RNA-directed DNA polymerase from transposon X-element	gi|1263116342|gb|PFX13441.1|	Stylophora pistillata	2.47e-25	47.706	83	393
Efra.gene3774_i0_length2166.p1	PREDICTED: SEC14-like protein 1	gi|390333736|ref|XP_783768.3|	Strongylocentrotus purpuratus	0.0	63.401	99	2166
Efra.gene37752_i0_length393.p1	putative transient receptor potential cation channel subfamily M member 2 isoform X6	gi|1275011933|gb|PIK58237.1|	Apostichopus japonicus	1.81e-11	38.519	79	393
Efra.gene3775_i0_length2166.p1	PREDICTED: metabotropic glutamate receptor 3	gi|390367808|ref|XP_786565.3|	Strongylocentrotus purpuratus	3.62e-133	38.953	80	2166
Efra.gene37764_i0_length387.p1	putative cytochrome c oxidase assembly protein COX16-like, mitochondrial	gi|1274997720|gb|PIK44668.1|	Apostichopus japonicus	4.84e-54	62.903	96	387
Efra.gene37764_i1_length393.p1	putative cytochrome c oxidase assembly protein COX16-like, mitochondrial	gi|1274997720|gb|PIK44668.1|	Apostichopus japonicus	8.10e-41	60.748	82	393
Efra.gene37765_i0_length393.p1	putative RNA-directed DNA polymerase from transposon BS	gi|999986322|gb|KXJ25463.1|	Exaiptasia pallida	1.53e-19	37.037	81	393
Efra.gene37775_i0_length393.p1	ORF2-encoded protein, partial	gi|77403694|dbj|BAE46429.1|	Danio rerio	7.57e-10	33.065	85	393
Efra.gene37789_i1_length393.p2	hypothetical protein ECANGB1_2401, partial	gi|1178007522|gb|ORD92879.1|	Enterospora canceri	7.48e-14	44.000	89	252
Efra.gene37789_i1_length393.p2	endonuclease and reverse transcriptase-like protein	gi|34099638|gb|AAQ57129.1|	Bombyx mori	1.08e-07	42.254	85	252
Efra.gene37797_i0_length392.p1	zinc finger protein 239-like	gi|1195665226|ref|XP_021010113.1|	Mus caroli	3.72e-54	70.588	94	390
Efra.gene37799_i0_length392.p1	putative sulfatase-modifying factor 2-like	gi|1274992404|gb|PIK39790.1|	Apostichopus japonicus	6.79e-15	60.000	47	318
Efra.gene377_i1_length306.p1	focadhesin-like	gi|1397742370|ref|XP_025078073.1|	Pomacea canaliculata	2.60e-16	49.296	70	306
Efra.gene3781_i0_length2164.p1	hypothetical protein BSL78_21716	gi|1274994241|gb|PIK41446.1|	Apostichopus japonicus	0.0	79.531	88	2139
Efra.gene3781_i0_length2164.p1	methylcrotonoyl-CoA carboxylase subunit alpha, mitochondrial-like	gi|1229150938|ref|XP_022088008.1|	Acanthaster planci	0.0	70.326	94	2139
Efra.gene37820_i0_length391.p1	uncharacterized protein LOC111565595	gi|1308382016|ref|XP_023121524.1|	Amphiprion ocellaris	2.54e-19	48.148	63	384
Efra.gene37820_i0_length391.p1	reverse transcriptase-like protein	gi|32394793|gb|AAN15747.1|	Paralichthys olivaceus	1.98e-17	47.727	66	384
Efra.gene37823_i1_length391.p1	probable serine/threonine-protein kinase DDB_G0271538	gi|1191066942|ref|XP_020911976.1|	Exaiptasia pallida	8.40e-17	39.806	79	390
Efra.gene37829_i0_length391.p1	PREDICTED: uncharacterized protein LOC105436657	gi|780172328|ref|XP_011660749.1|	Strongylocentrotus purpuratus	9.89e-13	42.169	83	300
Efra.gene37829_i0_length391.p1	RING finger protein 166	gi|1514950402|gb|ROJ36101.1|	Anabarilius grahami	1.28e-12	37.647	85	300
Efra.gene3782_i0_length2163.p1	putative coatomer subunit alpha isoform X4	gi|1275006519|gb|PIK53010.1|	Apostichopus japonicus	0.0	89.875	100	2163
Efra.gene3782_i1_length1485.p1	putative coatomer subunit alpha isoform X4	gi|1275006519|gb|PIK53010.1|	Apostichopus japonicus	0.0	90.330	86	1485
Efra.gene3782_i2_length621.p1	putative coatomer subunit alpha isoform X4	gi|1275006519|gb|PIK53010.1|	Apostichopus japonicus	6.06e-114	92.737	86	621
Efra.gene37844_i0_length391.p1	ORF2-encoded protein	gi|1274998689|gb|PIK45578.1|	Apostichopus japonicus	3.27e-11	56.667	67	267
Efra.gene37846_i0_length391.p2	histone 2B	gi|38564173|dbj|BAD02438.1|	Drosophila sechellia	5.68e-39	81.818	97	237
Efra.gene37856_i0_length390.p1	putative 6-phosphogluconate dehydrogenase, decarboxylating isoform X2, partial	gi|1275012897|gb|PIK59174.1|	Apostichopus japonicus	1.74e-65	83.621	89	390
Efra.gene37856_i2_length318.p1	putative 6-phosphogluconate dehydrogenase, decarboxylating isoform X2, partial	gi|1275012897|gb|PIK59174.1|	Apostichopus japonicus	4.44e-46	72.917	91	318
Efra.gene37859_i0_length390.p1	hypothetical protein BSL78_10347	gi|1275006272|gb|PIK52772.1|	Apostichopus japonicus	5.08e-38	50.365	96	390
Efra.gene37859_i0_length390.p1	putative RNA-directed DNA polymerase from transposon BS	gi|999983182|gb|KXJ22323.1|	Exaiptasia pallida	3.18e-21	43.548	95	390
Efra.gene3785_i2_length2163.p1	transcription factor 12-like isoform X2	gi|1229149319|ref|XP_022087132.1|	Acanthaster planci	2.35e-98	40.730	80	2163
Efra.gene37861_i0_length390.p1	hypothetical protein DPX16_22564	gi|1514800233|gb|ROI16587.1|	Anabarilius grahami	1.02e-15	40.230	67	390
Efra.gene37861_i0_length390.p1	RING finger protein 166	gi|1514950402|gb|ROJ36101.1|	Anabarilius grahami	5.76e-16	40.230	67	390
Efra.gene37867_i0_length390.p1	small nuclear ribonucleoprotein Sm D1	gi|919046617|ref|XP_013406485.1|	Lingula anatina	3.36e-58	89.474	73	390
Efra.gene3786_i0_length2163.p1	double C2-like domain-containing protein beta isoform X2	gi|1229146668|ref|XP_022085712.1|	Acanthaster planci	0.0	59.358	96	2163
Efra.gene37875_i0_length390.p1	uncharacterized protein LOC111113931	gi|1242852865|ref|XP_022307931.1|	Crassostrea virginica	6.60e-27	47.500	92	390
Efra.gene37875_i0_length390.p1	putative RNA-directed DNA polymerase from transposon BS	gi|999972326|gb|KXJ11500.1|	Exaiptasia pallida	1.65e-24	45.000	92	390
Efra.gene3787_i1_length664.p1	putative condensin complex subunit 2, partial	gi|1275004797|gb|PIK51360.1|	Apostichopus japonicus	7.38e-87	76.000	93	549
Efra.gene3787_i2_length489.p1	putative condensin complex subunit 2, partial	gi|1275004797|gb|PIK51360.1|	Apostichopus japonicus	3.69e-59	72.464	82	489
Efra.gene37886_i0_length390.p1	hypothetical protein XENTR_v90019867mg	gi|1043411693|gb|OCA24326.1|	Xenopus tropicalis	7.07e-19	47.619	62	390
Efra.gene37886_i0_length390.p1	PREDICTED: fibrinogen C domain-containing protein 1	gi|852763603|ref|XP_012876742.1|	Dipodomys ordii	5.29e-19	47.059	62	390
Efra.gene37897_i0_length390.p1	RNA-directed DNA polymerase from mobile element jockey	gi|1514950635|gb|ROJ36303.1|	Anabarilius grahami	2.74e-10	42.045	70	369
Efra.gene3789_i0_length751.p1	PREDICTED: RNA-directed DNA polymerase from mobile element jockey-like	gi|1108970488|ref|XP_019123801.1|	Larimichthys crocea	3.64e-67	47.500	99	705
Efra.gene3789_i1_length2163.p1	PREDICTED: uncharacterized protein LOC105437688	gi|780187214|ref|XP_011662875.1|	Strongylocentrotus purpuratus	1.23e-180	41.553	98	2163
Efra.gene3789_i1_length2163.p1	putative RNA-directed DNA polymerase from transposon BS	gi|999972219|gb|KXJ11393.1|	Exaiptasia pallida	5.65e-178	39.745	96	2163
Efra.gene3789_i2_length1158.p1	putative RNA-directed DNA polymerase from transposon BS	gi|1263136094|gb|PFX32242.1|	Stylophora pistillata	5.85e-124	49.495	99	1158
Efra.gene378_i2_length5055.p1	laminin subunit gamma-1-like	gi|1229184133|ref|XP_022105755.1|	Acanthaster planci	0.0	55.106	95	5055
Efra.gene37909_i0_length390.p1	unnamed protein product	gi|873236322|emb|CEL99292.1|	Vitrella brassicaformis CCMP3155	1.68e-41	60.177	86	390
Efra.gene37909_i0_length390.p1	RecName: Full=T-complex protein 1 subunit gamma; Short=TCP-1-gamma; AltName: Full=CCT-gamma; AltName: Full=Chaperonin subunit CCTV gamma	gi|3024696|sp|O00782.1|TCPG_OXYGR	no data	2.35e-40	54.098	93	390
Efra.gene37912_i0_length390.p1	zinc finger and SCAN domain-containing protein 21-like	gi|1338745249|ref|XP_023668578.1|	Paramormyrops kingsleyae	2.97e-19	51.351	57	390
Efra.gene37933_i0_length390.p1	putative 15-hydroxyprostaglandin dehydrogenase	gi|1274996664|gb|PIK43682.1|	Apostichopus japonicus	3.62e-47	56.154	98	390
Efra.gene37934_i0_length390.p1	putative vacuolar protein sorting-associated protein 13D-like	gi|1275012584|gb|PIK58869.1|	Apostichopus japonicus	1.55e-37	65.891	99	390
Efra.gene37951_i0_length390.p1	putative nose resistant to fluoxetine protein 6	gi|1274996666|gb|PIK43684.1|	Apostichopus japonicus	8.49e-17	70.833	37	390
Efra.gene3796_i1_length2160.p1	putative cationic amino acid transporter, partial	gi|1275004074|gb|PIK50669.1|	Apostichopus japonicus	0.0	82.890	84	2160
Efra.gene37981_i0_length390.p1	PREDICTED: tripartite motif-containing protein 2-like	gi|1126200891|ref|XP_019633775.1|	Branchiostoma belcheri	6.02e-25	41.270	89	390
Efra.gene37984_i0_length390.p1	putative sushi domain-containing protein 2-like	gi|1274992060|gb|PIK39480.1|	Apostichopus japonicus	6.59e-12	36.290	94	390
Efra.gene37985_i0_length390.p1	Myosin light chain alkali	gi|225718476|gb|ACO15084.1|	Caligus clemensi	2.01e-75	88.525	94	390
Efra.gene37986_i0_length390.p1	putative transcription factor Sp9-like isoform X1	gi|1274995602|gb|PIK42699.1|	Apostichopus japonicus	1.44e-65	89.815	83	390
Efra.gene37992_i0_length390.p1	tachykinin receptor 2	gi|1345627514|gb|AVG23011.1|	Asterias rubens	3.09e-32	67.532	59	390
Efra.gene37998_i0_length390.p1	hypothetical protein CAEBREN_13576	gi|341888136|gb|EGT44071.1|	Caenorhabditis brenneri	7.38e-39	55.556	85	390
Efra.gene37998_i0_length390.p1	CRE-CPR-1 protein	gi|308504375|ref|XP_003114371.1|	Caenorhabditis remanei	1.13e-37	54.264	94	390
Efra.gene3799_i0_length2160.p1	PREDICTED: nucleoporin GLE1	gi|780033493|ref|XP_011667038.1|	Strongylocentrotus purpuratus	1.48e-180	43.803	99	2088
Efra.gene38000_i0_length390.p1	dolichyl-diphosphooligosaccharide--protein glycosyltransferase 48 kDa subunit-like	gi|1325304453|ref|XP_023333818.1|	Eurytemora affinis	1.07e-34	54.717	81	390
Efra.gene3800_i0_length2160.p1	solute carrier family 34 member 2	gi|909821386|gb|AKU04655.1|	Apostichopus japonicus	0.0	70.322	94	2160
Efra.gene38019_i0_length390.p1	barrier-to-autointegration factor-like	gi|1229130266|ref|XP_022095747.1|	Acanthaster planci	1.78e-19	41.818	84	390
Efra.gene38034_i0_length390.p1	NADPH-dependent diflavin oxidoreductase 1-like	gi|1270074663|ref|XP_022800353.1|	Stylophora pistillata	7.31e-31	63.415	63	390
Efra.gene38034_i1_length237.p1	PREDICTED: NADPH-dependent diflavin oxidoreductase 1-like	gi|1005442502|ref|XP_015758590.1|	Acropora digitifera	6.42e-13	53.061	62	237
Efra.gene38049_i0_length390.p1	PREDICTED: putative uncharacterized transposon-derived protein ZK1236.4	gi|780042120|ref|XP_011668237.1|	Strongylocentrotus purpuratus	3.13e-25	53.409	68	390
Efra.gene38049_i0_length390.p1	PREDICTED: RNA-directed DNA polymerase from mobile element jockey-like isoform X1	gi|780101874|ref|XP_011675360.1|	Strongylocentrotus purpuratus	3.36e-25	46.465	75	390
Efra.gene3804_i0_length2159.p1	putative ATP-binding cassette sub-family F member 3 isoform X2	gi|1275008662|gb|PIK55074.1|	Apostichopus japonicus	0.0	83.529	83	2142
Efra.gene3804_i3_length849.p1	putative ATP-binding cassette sub-family F member 3 isoform X2	gi|1275008662|gb|PIK55074.1|	Apostichopus japonicus	2.43e-160	88.066	86	849
Efra.gene3806_i0_length2157.p1	carbon catabolite-derepressing protein kinase-like isoform X1	gi|1229177015|ref|XP_022101952.1|	Acanthaster planci	1.54e-158	46.701	76	2157
Efra.gene38075_i0_length390.p1	PREDICTED: RNA-directed DNA polymerase from mobile element jockey-like	gi|1078802149|ref|XP_018493989.1|	Galendromus occidentalis	8.79e-42	54.264	99	390
Efra.gene38077_i0_length390.p1	AAEL012836-PA	gi|108870744|gb|EAT34969.1|	Aedes aegypti	6.57e-18	35.294	88	390
Efra.gene3807_i0_length2157.p1	PREDICTED: sodium-dependent phosphate transport protein 2C isoform X1	gi|390338598|ref|XP_802027.2|	Strongylocentrotus purpuratus	0.0	58.320	78	2157
Efra.gene3808_i0_length2157.p1	putative sodium- and chloride-dependent neutral and basic amino acid transporter B(0+) isoform X1	gi|1275000323|gb|PIK47109.1|	Apostichopus japonicus	0.0	69.216	75	2157
Efra.gene3808_i1_length321.p1	putative sodium- and chloride-dependent neutral and basic amino acid transporter B(0+) isoform X1	gi|1275000322|gb|PIK47108.1|	Apostichopus japonicus	1.07e-15	46.591	81	321
Efra.gene3808_i2_length222.p1	putative sodium- and chloride-dependent glycine transporter 2	gi|1275015851|gb|PIK62057.1|	Apostichopus japonicus	3.88e-18	57.971	93	222
Efra.gene3808_i3_length1998.p1	putative sodium- and chloride-dependent neutral and basic amino acid transporter B(0+) isoform X1	gi|1275000323|gb|PIK47109.1|	Apostichopus japonicus	0.0	72.540	95	1998
Efra.gene3808_i4_length1551.p1	putative sodium- and chloride-dependent neutral and basic amino acid transporter B(0+) isoform X1	gi|1275000323|gb|PIK47109.1|	Apostichopus japonicus	0.0	72.115	80	1551
Efra.gene3808_i5_length732.p1	putative sodium- and chloride-dependent glycine transporter 2	gi|1275015851|gb|PIK62057.1|	Apostichopus japonicus	7.13e-108	71.292	86	732
Efra.gene38096_i0_length390.p1	putative RNA-directed DNA polymerase from mobile element jockey-like	gi|1274999569|gb|PIK46401.1|	Apostichopus japonicus	1.73e-37	45.669	98	390
Efra.gene38098_i0_length390.p1	histone-lysine N-methyltransferase PRDM9-like	gi|1520612442|ref|XP_026996037.1|	Tachysurus fulvidraco	4.68e-08	48.980	37	390
Efra.gene3809_i1_length2157.p1	PREDICTED: ADP-ribosylation factor-binding protein GGA1	gi|115634929|ref|XP_786780.2|	Strongylocentrotus purpuratus	0.0	52.681	98	2157
Efra.gene3809_i3_length654.p1	putative ADP-ribosylation factor-binding protein GGA1	gi|1275000164|gb|PIK46959.1|	Apostichopus japonicus	1.71e-97	82.317	75	654
Efra.gene38100_i0_length390.p1	putative sin3 histone deacetylase corepressor complex component SDS3 isoform X3	gi|1274997609|gb|PIK44564.1|	Apostichopus japonicus	1.30e-31	59.259	81	390
Efra.gene38108_i0_length390.p1	guanylate kinase-like isoform X2	gi|1229134691|ref|XP_022079268.1|	Acanthaster planci	2.06e-34	67.470	64	390
Efra.gene38110_i0_length390.p1	hypothetical protein BSL78_08859	gi|1275007789|gb|PIK54232.1|	Apostichopus japonicus	5.38e-46	88.542	74	390
Efra.gene38110_i0_length390.p1	spliceosome-associated protein CWC15 homolog	gi|1229161809|ref|XP_022093844.1|	Acanthaster planci	2.47e-44	74.490	75	390
Efra.gene38113_i0_length390.p1	zinc finger CCHC domain-containing protein 24-like	gi|939244073|ref|XP_014241367.1|	Cimex lectularius	5.97e-33	52.336	79	390
Efra.gene38117_i0_length390.p1	PREDICTED: gastrula zinc finger protein XlCGF26.1-like	gi|961101380|ref|XP_014775561.1|	Octopus bimaculoides	7.44e-24	53.947	58	390
Efra.gene38124_i0_length345.p1	hypothetical protein	gi|1376258473|ref|WP_107339062.1|	Klebsiella pneumoniae	1.50e-14	41.489	80	345
Efra.gene38124_i0_length345.p1	PREDICTED: craniofacial development protein 2-like	gi|115904077|ref|XP_788597.2|	Strongylocentrotus purpuratus	6.39e-08	28.689	97	345
Efra.gene38126_i0_length390.p1	hypothetical protein TSAR_004204	gi|1227103558|gb|OXU26594.1|	Trichomalopsis sarcophagae	3.67e-49	65.179	86	390
Efra.gene38126_i0_length390.p1	probable dolichyl pyrophosphate Glc1Man9GlcNAc2 alpha-1,3-glucosyltransferase isoform X1	gi|1229135274|ref|XP_022079582.1|	Acanthaster planci	1.85e-50	66.393	94	390
Efra.gene38126_i1_length306.p1	probable dolichyl pyrophosphate Glc1Man9GlcNAc2 alpha-1,3-glucosyltransferase isoform X1	gi|1229021797|ref|XP_022075577.1|	Acanthochromis polyacanthus	3.91e-45	75.556	88	306
Efra.gene38136_i1_length390.p1	putative short coiled-coil protein B	gi|1274994365|gb|PIK41559.1|	Apostichopus japonicus	4.93e-53	78.505	82	390
Efra.gene38143_i0_length390.p1	eukaryotic initiation factor 4G	gi|1275008170|gb|PIK54598.1|	Apostichopus japonicus	5.38e-75	89.147	99	390
Efra.gene3816_i0_length2154.p1	solute carrier organic anion transporter family member 4A1-like	gi|1229181895|ref|XP_022104544.1|	Acanthaster planci	9.45e-137	37.580	93	1977
Efra.gene3816_i1_length765.p1	PREDICTED: solute carrier organic anion transporter family member 4A1 isoform X2	gi|780019886|ref|XP_011664969.1|	Strongylocentrotus purpuratus	6.05e-40	37.500	75	765
Efra.gene3818_i0_length2154.p1	cleavage and polyadenylation specificity factor subunit 3-like	gi|1229169243|ref|XP_022097842.1|	Acanthaster planci	0.0	75.362	96	2154
Efra.gene3819_i0_length2154.p1	putative ATP-dependent RNA helicase DHX35-like	gi|1275016822|gb|PIK63009.1|	Apostichopus japonicus	0.0	86.399	90	2154
Efra.gene3819_i1_length300.p1	putative ATP-dependent RNA helicase DHX35-like	gi|1275016822|gb|PIK63009.1|	Apostichopus japonicus	1.06e-44	78.947	95	300
Efra.gene38201_i1_length249.p1	hypothetical protein BSL78_25127	gi|1274990436|gb|PIK38036.1|	Apostichopus japonicus	1.00e-12	53.333	72	249
Efra.gene38201_i1_length249.p1	PREDICTED: muscarinic acetylcholine receptor M3-like	gi|780008194|ref|XP_011663404.1|	Strongylocentrotus purpuratus	6.54e-11	66.667	47	249
Efra.gene38203_i0_length387.p1	Sortilin-related receptor	gi|1012980448|gb|KYQ54371.1|	Trachymyrmex zeteki	3.43e-34	48.000	96	387
Efra.gene38205_i1_length385.p1	putative transmembrane prolyl 4-hydroxylase-like	gi|1275009899|gb|PIK56266.1|	Apostichopus japonicus	1.57e-19	55.405	64	330
Efra.gene3821_i1_length336.p1	hypothetical protein BSL78_04236	gi|1275012548|gb|PIK58834.1|	Apostichopus japonicus	1.32e-28	60.494	72	336
Efra.gene3821_i1_length336.p1	putative tRNA-splicing endonuclease subunit Sen54-like, partial	gi|1274995361|gb|PIK42478.1|	Apostichopus japonicus	3.96e-30	62.025	71	336
Efra.gene38227_i0_length387.p1	hypothetical protein BSL78_13564	gi|1275002900|gb|PIK49546.1|	Apostichopus japonicus	7.17e-55	91.209	71	387
Efra.gene38227_i0_length387.p1	60S ribosomal protein L37a	gi|488558707|ref|XP_004469655.1|	Dasypus novemcinctus	1.22e-52	70.492	91	387
Efra.gene38227_i1_length312.p1	hypothetical protein BSL78_13564	gi|1275002900|gb|PIK49546.1|	Apostichopus japonicus	1.38e-55	92.308	88	312
Efra.gene38227_i1_length312.p1	PREDICTED: 60S ribosomal protein L37a	gi|1126203204|ref|XP_019635034.1|	Branchiostoma belcheri	3.04e-51	75.248	97	312
Efra.gene38230_i0_length387.p1	hypothetical protein BSL78_19340	gi|1274996804|gb|PIK43814.1|	Apostichopus japonicus	1.40e-43	72.000	78	387
Efra.gene38230_i0_length387.p1	putative RNA-directed DNA polymerase from transposon BS	gi|1263123283|gb|PFX19752.1|	Stylophora pistillata	1.79e-34	52.212	88	387
Efra.gene3823_i2_length489.p1	putative solute carrier organic anion transporter family member 1A4	gi|1275005716|gb|PIK52239.1|	Apostichopus japonicus	3.10e-53	62.602	75	489
Efra.gene38244_i0_length387.p1	hypothetical protein BSL78_10438	gi|1275006167|gb|PIK52671.1|	Apostichopus japonicus	7.45e-26	64.103	60	387
Efra.gene38244_i0_length387.p1	PREDICTED: EF-hand calcium-binding domain-containing protein 1-like	gi|1069304368|ref|XP_018095863.1|	Xenopus laevis	3.22e-14	48.438	50	387
Efra.gene38247_i0_length387.p1	MIEF1 upstream open reading frame protein-like	gi|1495928694|ref|XP_026723666.1|	Athene cunicularia	4.15e-19	52.564	60	387
Efra.gene38262_i0_length387.p1	hypothetical protein DAPPUDRAFT_303402	gi|321470359|gb|EFX81335.1|	Daphnia pulex	3.47e-17	45.070	55	387
Efra.gene38262_i0_length387.p1	Small integral membrane protein 15	gi|1022767301|gb|KZS12134.1|	Daphnia magna	8.51e-16	43.662	55	387
Efra.gene38264_i0_length387.p1	hypothetical protein BSL78_28476	gi|1274986421|gb|PIK34704.1|	Apostichopus japonicus	4.08e-82	89.844	99	387
Efra.gene38264_i0_length387.p1	PREDICTED: protein yippee-like 5	gi|72004554|ref|XP_786314.1|	Strongylocentrotus purpuratus	3.21e-75	86.555	92	387
Efra.gene38273_i0_length387.p1	putative monocarboxylate transporter 2-like	gi|1274987809|gb|PIK35805.1|	Apostichopus japonicus	4.21e-19	37.143	100	387
Efra.gene38283_i0_length387.p1	uncharacterized protein LOC111113931	gi|1242852865|ref|XP_022307931.1|	Crassostrea virginica	3.82e-25	52.874	98	267
Efra.gene38283_i0_length387.p1	putative RNA-directed DNA polymerase from transposon BS	gi|999972326|gb|KXJ11500.1|	Exaiptasia pallida	5.07e-21	47.126	98	267
Efra.gene38290_i0_length387.p1	putative DNA-directed RNA polymerase II subunit RPB11-a-like	gi|1274994128|gb|PIK41342.1|	Apostichopus japonicus	9.97e-79	94.872	91	387
Efra.gene38292_i0_length387.p1	hypothetical protein BSL78_24794	gi|1274990808|gb|PIK38362.1|	Apostichopus japonicus	9.59e-64	76.562	99	387
Efra.gene38292_i0_length387.p1	PREDICTED: prefoldin subunit 6-like	gi|961079742|ref|XP_014768072.1|	Octopus bimaculoides	5.26e-49	62.602	95	387
Efra.gene3830_i0_length2151.p1	putative serine/threonine-protein kinase BRSK2 isoform X3	gi|1275008601|gb|PIK55014.1|	Apostichopus japonicus	0.0	85.023	91	2151
Efra.gene3831_i0_length2151.p1	hypothetical protein BSL78_27448	gi|1274987705|gb|PIK35719.1|	Apostichopus japonicus	0.0	66.017	99	2151
Efra.gene3831_i0_length2151.p1	pol polyprotein	gi|1274993083|gb|PIK40396.1|	Apostichopus japonicus	0.0	62.605	99	2151
Efra.gene38321_i0_length387.p1	putative serum response factor-binding protein 1	gi|1275009678|gb|PIK56053.1|	Apostichopus japonicus	4.26e-19	62.667	58	387
Efra.gene3832_i0_length2148.p1	hypothetical protein BSL78_19095	gi|1274997059|gb|PIK44049.1|	Apostichopus japonicus	8.02e-29	59.036	12	2148
Efra.gene3832_i0_length2148.p1	PREDICTED: general transcription factor II-I repeat domain-containing protein 1-like isoform X3	gi|929085482|ref|XP_014053338.1|	Salmo salar	1.54e-19	35.227	23	2148
Efra.gene38330_i0_length387.p1	60S ribosomal protein L3	gi|225711234|gb|ACO11463.1|	Caligus rogercresseyi	5.35e-63	84.404	84	387
Efra.gene38334_i0_length387.p1	putative sodium-coupled monocarboxylate transporter 1	gi|1274997780|gb|PIK44724.1|	Apostichopus japonicus	3.76e-58	79.646	88	387
Efra.gene3833_i0_length2148.p1	putative epithelial splicing regulatory protein 2	gi|1275011731|gb|PIK58041.1|	Apostichopus japonicus	0.0	85.890	91	2148
Efra.gene38345_i0_length387.p1	putative deleted in malignant brain tumors 1 protein-like isoform X1	gi|1275002202|gb|PIK48883.1|	Apostichopus japonicus	2.59e-39	58.140	100	387
Efra.gene38366_i0_length333.p1	putative small nuclear ribonucleoprotein E-like	gi|1275005236|gb|PIK51778.1|	Apostichopus japonicus	6.85e-46	93.333	68	333
Efra.gene38366_i1_length387.p1	putative small nuclear ribonucleoprotein E-like	gi|1275005236|gb|PIK51778.1|	Apostichopus japonicus	2.13e-46	94.667	58	387
Efra.gene38366_i2_length315.p1	putative small nuclear ribonucleoprotein E-like	gi|1275005236|gb|PIK51778.1|	Apostichopus japonicus	1.12e-57	94.505	87	315
Efra.gene3836_i0_length2148.p1	hypothetical protein BRAFLDRAFT_125689	gi|260830212|ref|XP_002610055.1|	Branchiostoma floridae	3.33e-85	27.064	98	2148
Efra.gene3836_i0_length2148.p1	PREDICTED: LOW QUALITY PROTEIN: patched domain-containing protein 3	gi|780136148|ref|XP_003723967.2|	Strongylocentrotus purpuratus	4.07e-83	27.785	97	2148
Efra.gene38386_i0_length387.p1	hypothetical protein BSL78_01603	gi|1275015261|gb|PIK61478.1|	Apostichopus japonicus	1.91e-24	44.262	94	387
Efra.gene38386_i0_length387.p1	cofilin	gi|514699929|ref|XP_004997533.1|	Salpingoeca rosetta	4.17e-18	34.711	94	387
Efra.gene38386_i1_length378.p1	hypothetical protein BSL78_01603	gi|1275015261|gb|PIK61478.1|	Apostichopus japonicus	1.24e-12	37.000	79	378
Efra.gene38386_i1_length378.p1	PREDICTED: actin-depolymerizing factor 10-like isoform X1	gi|848886933|ref|XP_012843707.1|	Erythranthe guttata	6.92e-11	33.962	84	378
Efra.gene38386_i2_length382.p1	hypothetical protein BSL78_01603	gi|1275015261|gb|PIK61478.1|	Apostichopus japonicus	8.05e-16	39.604	82	366
Efra.gene38386_i2_length382.p1	cofilin	gi|1183449795|gb|ORY73909.1|	Protomyces lactucaedebilis	6.25e-12	36.000	82	366
Efra.gene3839_i0_length2145.p1	Chain A, The Homeobox Domain Of Hepatocyte Nuclear Factor 1-Beta (Hnf-1beta)	gi|1275014046|gb|PIK60293.1|	Apostichopus japonicus	1.74e-144	58.278	60	2145
Efra.gene3839_i1_length462.p1	PREDICTED: hepatocyte nuclear factor 1-alpha	gi|779999445|ref|XP_011678642.1|	Strongylocentrotus purpuratus	1.34e-52	72.500	83	432
Efra.gene3840_i0_length2145.p1	hypothetical protein BSL78_18835	gi|1274997326|gb|PIK44297.1|	Apostichopus japonicus	0.0	80.144	97	2145
Efra.gene3840_i0_length2145.p1	mitochondrial intermediate peptidase-like	gi|1229187543|ref|XP_022107562.1|	Acanthaster planci	0.0	61.458	94	2145
Efra.gene38422_i0_length387.p1	hypothetical protein BSL78_29238	gi|1274985415|gb|PIK33943.1|	Apostichopus japonicus	1.28e-10	30.070	100	387
Efra.gene38422_i0_length387.p1	leucine-rich repeat transmembrane protein FLRT3-like	gi|1338780090|ref|XP_023686833.1|	Paramormyrops kingsleyae	5.28e-08	40.741	59	387
Efra.gene38424_i0_length387.p1	hypothetical protein BSL78_08858	gi|1275007788|gb|PIK54231.1|	Apostichopus japonicus	4.85e-30	61.628	67	387
Efra.gene38424_i0_length387.p1	PREDICTED: bifunctional D-cysteine desulfhydrase/1-aminocyclopropane-1-carboxylate deaminase, mitochondrial-like isoform X1	gi|1126176253|ref|XP_019620388.1|	Branchiostoma belcheri	3.49e-22	60.606	51	387
Efra.gene3842_i0_length2145.p1	Peroxisomal Lon protease-like protein 2	gi|1275012395|gb|PIK58686.1|	Apostichopus japonicus	0.0	79.668	99	2145
Efra.gene38439_i0_length387.p1	putative autophagy-related protein 2-like B, partial	gi|1274991268|gb|PIK38769.1|	Apostichopus japonicus	2.75e-43	70.370	84	387
Efra.gene38440_i0_length387.p1	PREDICTED: zinc finger protein 70-like isoform X1	gi|970905725|ref|XP_015118812.1|	Diachasma alloeum	1.15e-10	41.304	70	387
Efra.gene38443_i0_length387.p1	tropomyosin	gi|1274997208|gb|PIK44187.1|	Apostichopus japonicus	1.33e-20	47.552	78	387
Efra.gene38453_i0_length306.p1	PREDICTED: uncharacterized protein LOC108088538, partial	gi|1036686713|ref|XP_017041876.1|	Drosophila ficusphila	3.83e-19	48.718	92	255
Efra.gene38453_i0_length306.p1	putative RNA-directed DNA polymerase from transposon BS	gi|999967289|gb|KXJ06463.1|	Exaiptasia pallida	7.88e-17	49.351	89	255
Efra.gene38453_i1_length324.p1	hypothetical protein BSL78_19340	gi|1274996804|gb|PIK43814.1|	Apostichopus japonicus	1.04e-23	51.020	91	324
Efra.gene38453_i1_length324.p1	RNA-directed DNA polymerase from mobile element jockey	gi|808856474|gb|KKF09339.1|	Larimichthys crocea	2.60e-22	47.573	94	324
Efra.gene38453_i2_length387.p1	RNA-directed DNA polymerase from mobile element jockey	gi|808856474|gb|KKF09339.1|	Larimichthys crocea	1.16e-33	50.769	99	387
Efra.gene3845_i0_length2145.p1	PREDICTED: solute carrier organic anion transporter family member 1A4	gi|390341470|ref|XP_786158.3|	Strongylocentrotus purpuratus	7.12e-131	34.361	90	2145
Efra.gene3847_i0_length2145.p1	putative mannosyl-oligosaccharide 1,2-alpha-mannosidase IB-like	gi|1274991935|gb|PIK39368.1|	Apostichopus japonicus	0.0	80.502	72	2145
Efra.gene38480_i0_length387.p1	D-amino-acid oxidase	gi|1275002560|gb|PIK49221.1|	Apostichopus japonicus	8.04e-27	53.061	76	387
Efra.gene38500_i0_length387.p1	putative sin3 histone deacetylase corepressor complex component SDS3 isoform X3	gi|1274997609|gb|PIK44564.1|	Apostichopus japonicus	1.42e-50	65.649	99	387
Efra.gene38514_i0_length387.p1	uncharacterized protein LOC113667950	gi|1524852083|ref|XP_027039628.1|	Pocillopora damicornis	2.78e-09	37.778	68	387
Efra.gene38514_i0_length387.p1	putative lethal(3)malignant brain tumor-like protein 3-like	gi|1274999568|gb|PIK46400.1|	Apostichopus japonicus	5.73e-08	36.667	67	387
Efra.gene38516_i1_length381.p1	PREDICTED: uncharacterized protein LOC102808533, partial	gi|585681404|ref|XP_006819864.1|	Saccoglossus kowalevskii	6.42e-41	70.408	73	381
Efra.gene38519_i0_length386.p1	putative ATPase inhibitor, mitochondrial	gi|1275009549|gb|PIK55930.1|	Apostichopus japonicus	2.64e-31	68.831	63	366
Efra.gene38519_i2_length282.p1	putative ATPase inhibitor, mitochondrial	gi|1275009549|gb|PIK55930.1|	Apostichopus japonicus	1.88e-09	66.667	38	282
Efra.gene3852_i2_length2142.p1	EF-hand domain-containing protein 1-like	gi|1229176104|ref|XP_022101498.1|	Acanthaster planci	0.0	76.507	91	2142
Efra.gene3854_i3_length2142.p1	putative activating signal cointegrator 1 complex subunit 2	gi|1274990475|gb|PIK38070.1|	Apostichopus japonicus	0.0	61.429	95	2142
Efra.gene38550_i0_length385.p1	putative N-acetylglucosamine-6-phosphate deacetylase	gi|1275014283|gb|PIK60523.1|	Apostichopus japonicus	4.50e-31	68.421	59	384
Efra.gene38569_i0_length385.p1	PREDICTED: uncharacterized protein LOC104965297, partial	gi|736299427|ref|XP_010792557.1|	Notothenia coriiceps	3.23e-19	44.231	94	324
Efra.gene38569_i0_length385.p1	putative RNA-directed DNA polymerase from transposon BS	gi|999975764|gb|KXJ14938.1|	Exaiptasia pallida	1.70e-17	43.000	92	324
Efra.gene38575_i0_length384.p1	reverse transcriptase-like protein	gi|1275003955|gb|PIK50556.1|	Apostichopus japonicus	9.65e-44	59.524	98	384
Efra.gene38578_i0_length384.p1	PREDICTED: uncharacterized protein LOC106917907 isoform X2	gi|961794863|ref|XP_014842711.1|	Poecilia mexicana	1.05e-12	42.982	81	384
Efra.gene38578_i0_length384.p1	HAUS augmin-like complex subunit 4	gi|1011597081|gb|KYO39122.1|	Alligator mississippiensis	1.84e-09	39.815	79	384
Efra.gene38581_i0_length384.p1	putative peroxisomal sarcosine oxidase	gi|1274990533|gb|PIK38120.1|	Apostichopus japonicus	4.17e-28	50.000	84	384
Efra.gene38591_i0_length384.p1	putative histamine N-methyltransferase A	gi|1274989854|gb|PIK37528.1|	Apostichopus japonicus	1.01e-31	44.068	91	384
Efra.gene38600_i0_length384.p1	transcription initiation factor IIA subunit 2-like	gi|1229128321|ref|XP_022085328.1|	Acanthaster planci	4.93e-54	75.238	80	384
Efra.gene38601_i0_length384.p1	peptidyl-prolyl cis-trans isomerase FKBP12-like	gi|1524892850|ref|XP_027054455.1|	Pocillopora damicornis	2.25e-48	63.158	89	384
Efra.gene38609_i0_length384.p1	outer arm dynein light chain 4	gi|2754612|dbj|BAA24152.1|	Heliocidaris crassispina	3.33e-70	88.889	84	384
Efra.gene38609_i1_length309.p1	outer arm dynein light chain 4	gi|2754612|dbj|BAA24152.1|	Heliocidaris crassispina	1.69e-53	88.235	83	309
Efra.gene3860_i0_length2139.p1	putative exocyst complex component 5	gi|1275006009|gb|PIK52521.1|	Apostichopus japonicus	0.0	74.567	99	2139
Efra.gene3860_i1_length536.p1	PREDICTED: exocyst complex component 5	gi|390353682|ref|XP_784056.3|	Strongylocentrotus purpuratus	1.84e-55	57.343	93	459
Efra.gene3860_i2_length321.p1	putative exocyst complex component 5	gi|1275006009|gb|PIK52521.1|	Apostichopus japonicus	9.10e-35	79.221	72	321
Efra.gene38613_i0_length384.p1	putative otoancorin-like	gi|1275002915|gb|PIK49561.1|	Apostichopus japonicus	6.23e-26	63.218	68	384
Efra.gene38616_i0_length384.p1	hypothetical protein ECANGB1_2401, partial	gi|1178007522|gb|ORD92879.1|	Enterospora canceri	4.80e-27	45.378	93	384
Efra.gene38616_i0_length384.p1	endonuclease and reverse transcriptase-like protein	gi|34099638|gb|AAQ57129.1|	Bombyx mori	2.28e-22	43.103	88	384
Efra.gene38618_i0_length384.p1	PREDICTED: ATP synthase subunit epsilon, mitochondrial-like isoform X1	gi|383865823|ref|XP_003708372.1|	Megachile rotundata	1.32e-16	61.111	42	384
Efra.gene38618_i1_length216.p1	PREDICTED: ATP synthase subunit epsilon, mitochondrial-like isoform X1	gi|383865823|ref|XP_003708372.1|	Megachile rotundata	1.84e-12	59.574	65	216
Efra.gene38619_i0_length384.p1	hypothetical protein BSL78_20532	gi|1274995499|gb|PIK42606.1|	Apostichopus japonicus	4.24e-09	37.500	56	384
Efra.gene38619_i0_length384.p1	PREDICTED: sushi, von Willebrand factor type A, EGF and pentraxin domain-containing protein 1	gi|505768687|ref|XP_004600512.1|	Sorex araneus	1.55e-07	37.662	59	384
Efra.gene38620_i0_length384.p1	putative cation-transporting ATPase W08D2.5	gi|1274987806|gb|PIK35803.1|	Apostichopus japonicus	4.52e-20	71.429	44	384
Efra.gene38621_i0_length384.p1	putative cholecystokinin receptor type A-like	gi|1275008637|gb|PIK55050.1|	Apostichopus japonicus	6.16e-16	33.333	97	384
Efra.gene38628_i1_length249.p1	deleted in malignant brain tumors 1 protein-like	gi|1229174303|ref|XP_022100561.1|	Acanthaster planci	8.12e-11	76.471	43	249
Efra.gene38635_i0_length384.p1	hypothetical protein NEMVEDRAFT_v1g888	gi|156348360|ref|XP_001621820.1|	Nematostella vectensis	6.44e-45	60.630	100	384
Efra.gene38635_i0_length384.p1	putative fibropellin-1 isoform X4	gi|1275002480|gb|PIK49144.1|	Apostichopus japonicus	1.68e-43	59.055	100	384
Efra.gene38649_i0_length384.p1	putative very long-chain acyl-CoA synthetase-like	gi|1274998848|gb|PIK45724.1|	Apostichopus japonicus	2.79e-44	69.903	80	384
Efra.gene38653_i0_length384.p1	pirin-like	gi|1229148722|ref|XP_022086814.1|	Acanthaster planci	1.72e-59	67.717	99	384
Efra.gene38653_i1_length336.p1	pirin-like	gi|1229148722|ref|XP_022086814.1|	Acanthaster planci	7.01e-34	65.476	75	336
Efra.gene3865_i0_length2139.p1	putative WD repeat-containing protein 78	gi|1274991834|gb|PIK39276.1|	Apostichopus japonicus	0.0	76.771	98	2139
Efra.gene3865_i1_length585.p1	putative WD repeat-containing protein 78	gi|1274999372|gb|PIK46217.1|	Apostichopus japonicus	1.12e-58	80.328	63	585
Efra.gene38672_i0_length384.p1	protein C8orf37 homolog isoform X2	gi|1520514891|ref|XP_027005780.1|	Tachysurus fulvidraco	3.47e-32	63.855	65	384
Efra.gene3867_i0_length2139.p1	PREDICTED: uncharacterized protein LOC587198	gi|390351805|ref|XP_792034.3|	Strongylocentrotus purpuratus	1.74e-156	41.176	90	2139
Efra.gene3867_i0_length2139.p1	peptidyl-glycine alpha-amidating monooxygenase B-like	gi|1229185746|ref|XP_022106614.1|	Acanthaster planci	1.23e-98	42.424	58	2139
Efra.gene386_i0_length5022.p1	dynein heavy chain 8, axonemal-like isoform X3	gi|1229179371|ref|XP_022103197.1|	Acanthaster planci	0.0	84.036	99	5022
Efra.gene38701_i0_length384.p1	BMP-binding endothelial regulator protein isoform X2	gi|1398049221|ref|XP_025073830.1|	Pogonomyrmex barbatus	3.22e-19	40.196	80	384
Efra.gene38719_i0_length384.p1	uncharacterized protein LOC113075547 isoform X1	gi|1468996911|ref|XP_026104011.1|	Carassius auratus	7.56e-34	49.254	100	384
Efra.gene38719_i0_length384.p1	transposase domain-containing protein	gi|1275007907|gb|PIK54345.1|	Apostichopus japonicus	7.09e-35	48.855	100	384
Efra.gene3872_i0_length2137.p1	protein SHQ1 homolog isoform X2	gi|1229136631|ref|XP_022080311.1|	Acanthaster planci	1.31e-73	51.402	46	1386
Efra.gene3872_i1_length1170.p1	hypothetical protein BSL78_17556	gi|1274998700|gb|PIK45589.1|	Apostichopus japonicus	2.73e-23	62.338	20	1170
Efra.gene3872_i1_length1170.p1	protein SHQ1 homolog isoform X2	gi|1229136631|ref|XP_022080311.1|	Acanthaster planci	1.54e-15	47.436	19	1170
Efra.gene3872_i2_length1146.p1	hypothetical protein BSL78_17556	gi|1274998700|gb|PIK45589.1|	Apostichopus japonicus	3.30e-23	62.338	20	1146
Efra.gene3872_i2_length1146.p1	protein SHQ1 homolog isoform X2	gi|1229136631|ref|XP_022080311.1|	Acanthaster planci	1.01e-15	47.436	20	1146
Efra.gene3874_i0_length2136.p1	poly(A)-specific ribonuclease PARN-like	gi|1229176846|ref|XP_022101867.1|	Acanthaster planci	0.0	47.556	92	2136
Efra.gene38762_i0_length384.p1	PREDICTED: uncharacterized protein LOC106605384, partial	gi|929091301|ref|XP_014056412.1|	Salmo salar	3.44e-20	45.745	73	384
Efra.gene38762_i0_length384.p1	reverse transcriptase-like protein	gi|146147385|gb|ABQ01988.1|	Salmo salar	5.45e-21	45.745	73	384
Efra.gene38770_i0_length384.p1	PREDICTED: deleted in malignant brain tumors 1 protein isoform X5	gi|803193581|ref|XP_011958470.1|	Ovis aries	4.71e-32	52.500	88	384
Efra.gene38788_i0_length384.p1	putative ubiquitin carboxyl-terminal hydrolase CYLD isoform X3	gi|1274995974|gb|PIK43040.1|	Apostichopus japonicus	1.34e-50	68.908	93	384
Efra.gene38804_i0_length384.p1	creatine kinase, mitochondrial, partial	gi|50896422|dbj|BAD34677.1|	Siphonosoma sp. ST01	7.91e-69	82.812	100	384
Efra.gene38814_i0_length384.p1	putative nuclear pore complex protein	gi|1275005493|gb|PIK52025.1|	Apostichopus japonicus	7.39e-52	57.233	95	384
Efra.gene38815_i0_length384.p1	microsomal GST3	gi|1274988750|gb|PIK36585.1|	Apostichopus japonicus	2.17e-34	76.389	56	384
Efra.gene38817_i0_length384.p1	97 kDa heat shock protein-like isoform X2	gi|1229188418|ref|XP_022108036.1|	Acanthaster planci	4.76e-13	66.038	38	384
Efra.gene38824_i0_length384.p1	hypothetical protein K493DRAFT_318758	gi|1183362313|gb|ORX89339.1|	Basidiobolus meristosporus CBS 931.73	1.27e-17	58.730	49	384
Efra.gene38824_i0_length384.p1	tRNA synthetases class I-domain-containing protein	gi|1475841176|gb|RIB05737.1|	Gigaspora rosea	2.12e-17	55.556	49	384
Efra.gene38826_i0_length384.p1	putative ficolin-2-like	gi|1275010184|gb|PIK56542.1|	Apostichopus japonicus	1.02e-33	48.031	98	384
Efra.gene38831_i0_length384.p1	putative DDB1- and CUL4-associated factor 8 isoform X3, partial	gi|1275006963|gb|PIK53436.1|	Apostichopus japonicus	6.99e-40	81.250	75	384
Efra.gene38841_i0_length384.p1	activated RNA polymerase II transcriptional coactivator p15-like	gi|926620377|ref|XP_013775478.1|	Limulus polyphemus	9.39e-08	47.368	46	375
Efra.gene38849_i0_length384.p1	putative RNA-directed DNA polymerase from mobile element jockey-like	gi|1274990835|gb|PIK38386.1|	Apostichopus japonicus	4.17e-46	58.871	97	384
Efra.gene38855_i0_length384.p1	PREDICTED: sialin-like isoform X1	gi|291235104|ref|XP_002737486.1|	Saccoglossus kowalevskii	1.60e-37	58.879	84	384
Efra.gene38859_i0_length384.p1	hypothetical protein BSL78_00556	gi|1275016354|gb|PIK62550.1|	Apostichopus japonicus	1.03e-41	67.647	90	339
Efra.gene38859_i0_length384.p1	RNA-directed DNA polymerase from mobile element jockey	gi|1274990666|gb|PIK38235.1|	Apostichopus japonicus	8.87e-32	67.045	76	339
Efra.gene38870_i0_length240.p1	GABArap	gi|1274988535|gb|PIK36402.1|	Apostichopus japonicus	7.33e-40	98.413	79	240
Efra.gene38870_i1_length384.p1	GABArap	gi|1274988535|gb|PIK36402.1|	Apostichopus japonicus	2.31e-58	100.000	68	384
Efra.gene38870_i2_length312.p1	GABArap	gi|1274988535|gb|PIK36402.1|	Apostichopus japonicus	8.21e-58	98.851	84	312
Efra.gene38870_i3_length378.p1	GABArap	gi|1274988535|gb|PIK36402.1|	Apostichopus japonicus	5.57e-83	100.000	93	378
Efra.gene38870_i4_length375.p1	GABArap	gi|1274988535|gb|PIK36402.1|	Apostichopus japonicus	4.49e-66	89.091	88	375
Efra.gene3887_i0_length2133.p1	PREDICTED: eukaryotic translation initiation factor 3 subunit B-like	gi|291233135|ref|XP_002736509.1|	Saccoglossus kowalevskii	0.0	65.093	98	2133
Efra.gene3887_i1_length351.p1	putative eukaryotic translation initiation factor 3 subunit B-like	gi|1274989169|gb|PIK36945.1|	Apostichopus japonicus	1.27e-34	77.228	86	351
Efra.gene38888_i0_length384.p1	PREDICTED: uncharacterized protein LOC107356278	gi|1005483442|ref|XP_015778395.1|	Acropora digitifera	8.72e-25	52.941	66	384
Efra.gene38888_i0_length384.p1	RNA-directed DNA polymerase from mobile element jockey	gi|999973825|gb|KXJ12999.1|	Exaiptasia pallida	3.97e-22	56.098	64	384
Efra.gene31589_i0_length462.p1	5'-nucleotidase	gi|432939013|ref|XP_004082573.1|	Oryzias latipes	2.00e-24	40.000	78	462
Efra.gene31590_i0_length462.p1	putative ubiquitin carboxyl-terminal hydrolase 40-like	gi|1275003916|gb|PIK50519.1|	Apostichopus japonicus	2.75e-11	38.824	55	462
Efra.gene31593_i0_length462.p1	uncharacterized protein LOC110247725	gi|1191023443|ref|XP_020909885.1|	Exaiptasia pallida	6.38e-26	51.042	61	462
Efra.gene31593_i0_length462.p1	ORF2 protein	gi|873327997|gb|AKP40998.1|	Salmo salar	1.61e-22	46.000	64	462
Efra.gene31595_i0_length462.p1	putative V-type proton ATPase subunit F	gi|1274999196|gb|PIK46051.1|	Apostichopus japonicus	1.49e-81	95.868	79	462
Efra.gene31597_i0_length462.p1	CUB and sushi domain-containing protein 1	gi|1474868123|ref|XP_026265783.1|	Urocitellus parryii	3.66e-20	35.294	97	462
Efra.gene3159_i2_length330.p1	putative gastrula zinc finger protein XlCGF57.1-like	gi|1274997936|gb|PIK44869.1|	Apostichopus japonicus	1.88e-27	68.657	61	330
Efra.gene31603_i0_length462.p1	uncharacterized protein LOC113667950	gi|1524852083|ref|XP_027039628.1|	Pocillopora damicornis	6.55e-27	49.505	80	381
Efra.gene31603_i0_length462.p1	PREDICTED: RNA-directed DNA polymerase from mobile element jockey-like	gi|1101553695|ref|XP_018942780.1|	Cyprinus carpio	1.18e-21	48.936	74	381
Efra.gene31604_i1_length462.p1	PREDICTED: NADH dehydrogenase [ubiquinone] 1 beta subcomplex subunit 10	gi|975109803|ref|XP_015270431.1|	Gekko japonicus	1.04e-46	51.370	95	462
Efra.gene31606_i0_length462.p1	40S ribosomal protein S24	gi|1274987374|gb|PIK35458.1|	Apostichopus japonicus	2.40e-87	93.182	86	462
Efra.gene3160_i0_length473.p1	PREDICTED: U3 small nucleolar RNA-associated protein 14 homolog A	gi|780066807|ref|XP_011671064.1|	Strongylocentrotus purpuratus	6.87e-32	59.184	67	441
Efra.gene3160_i2_length1692.p1	PREDICTED: U3 small nucleolar RNA-associated protein 14 homolog A	gi|780139986|ref|XP_790749.4|	Strongylocentrotus purpuratus	6.92e-95	39.205	91	1692
Efra.gene31617_i0_length462.p1	putative epoxide hydrolase 1-like	gi|1275008884|gb|PIK55291.1|	Apostichopus japonicus	3.10e-35	82.090	44	462
Efra.gene3161_i0_length2346.p1	FAST kinase domain-containing protein 5, mitochondrial-like isoform X2	gi|1229194191|ref|XP_022111091.1|	Acanthaster planci	1.06e-105	29.958	85	2346
Efra.gene31623_i0_length462.p1	hypothetical protein BSL78_25649	gi|1274989841|gb|PIK37516.1|	Apostichopus japonicus	4.08e-55	73.394	70	462
Efra.gene31623_i0_length462.p1	PREDICTED: DNA-directed RNA polymerases I and III subunit RPAC2-like	gi|957831679|ref|XP_014665829.1|	Priapulus caudatus	1.30e-44	58.929	73	462
Efra.gene31627_i0_length462.p1	PREDICTED: uncharacterized protein LOC580052	gi|115621225|ref|XP_785224.2|	Strongylocentrotus purpuratus	1.86e-77	76.224	93	462
Efra.gene31627_i0_length462.p1	PREDICTED: LOW QUALITY PROTEIN: probable tRNA methyltransferase 9-like protein	gi|1126226111|ref|XP_019647478.1|	Branchiostoma belcheri	3.02e-70	67.832	93	462
Efra.gene31628_i0_length462.p1	putative conserved oligomeric Golgi complex subunit 5	gi|1275008494|gb|PIK54910.1|	Apostichopus japonicus	6.30e-101	93.506	100	462
Efra.gene31629_i0_length462.p1	PREDICTED: LOW QUALITY PROTEIN: protein brambleberry	gi|780140120|ref|XP_011680530.1|	Strongylocentrotus purpuratus	1.66e-48	54.362	97	462
Efra.gene3163_i0_length2345.p1	putative exostosin-2	gi|1274996636|gb|PIK43657.1|	Apostichopus japonicus	0.0	76.011	98	2283
Efra.gene31640_i0_length462.p1	putative molybdopterin synthase catalytic subunit isoform X1	gi|1275010978|gb|PIK57310.1|	Apostichopus japonicus	3.49e-83	76.190	95	462
Efra.gene31643_i0_length462.p1	von Willebrand factor A domain-containing protein 5B1-like	gi|1229154677|ref|XP_022090006.1|	Acanthaster planci	4.42e-42	50.602	100	462
Efra.gene31646_i0_length462.p1	putative RNA-directed DNA polymerase from mobile element jockey-like	gi|1275003672|gb|PIK50284.1|	Apostichopus japonicus	4.18e-43	43.169	97	462
Efra.gene31649_i0_length462.p1	hypothetical protein BSL78_07061	gi|1275009660|gb|PIK56036.1|	Apostichopus japonicus	5.16e-35	63.208	66	462
Efra.gene31649_i0_length462.p1	PREDICTED: brain protein I3	gi|72013610|ref|XP_784448.1|	Strongylocentrotus purpuratus	1.22e-21	45.802	85	462
Efra.gene3164_i0_length2345.p1	vesicle-fusing ATPase-like isoform X2	gi|1229171399|ref|XP_022098998.1|	Acanthaster planci	0.0	69.293	96	2304
Efra.gene31656_i0_length462.p1	somatostatin receptor type 2-like	gi|1229189194|ref|XP_022108448.1|	Acanthaster planci	8.67e-21	40.000	79	462
Efra.gene3165_i0_length2343.p1	putative sal-like protein 4 isoform X2, partial	gi|1275016833|gb|PIK63020.1|	Apostichopus japonicus	1.98e-161	65.471	79	2343
Efra.gene31661_i0_length462.p1	nucleoside diphosphate kinase	gi|1488172909|gb|RKP30585.1|	Metschnikowia bicuspidata	1.96e-64	59.868	99	462
Efra.gene31662_i0_length462.p1	40S ribosomal protein S14, partial	gi|1445404420|gb|RDX92824.1|	Mucuna pruriens	1.23e-80	85.714	86	462
Efra.gene31664_i0_length462.p1	putative 40S ribosomal protein RPS18	gi|188572482|gb|ACD65147.1|	Phoronis muelleri	6.28e-99	87.500	99	462
Efra.gene31673_i0_length462.p1	ubiquitin C variant, partial	gi|62089150|dbj|BAD93019.1|	Homo sapiens	4.80e-25	43.885	90	462
Efra.gene31679_i0_length462.p1	TPA: 58 kDa phosphoprotein, putative	gi|820699212|tpe|CEL74944.1|	Toxoplasma gondii VEG	9.00e-23	42.484	99	462
Efra.gene3168_i2_length2310.p1	putative nibrin-like	gi|1274997853|gb|PIK44793.1|	Apostichopus japonicus	5.13e-158	62.707	78	2310
Efra.gene31693_i0_length462.p1	hypothetical protein BRAFLDRAFT_268046	gi|260801915|ref|XP_002595840.1|	Branchiostoma floridae	2.57e-10	32.174	75	462
Efra.gene31693_i0_length462.p1	sodium-coupled monocarboxylate transporter 1-like	gi|1316144984|ref|XP_023217528.1|	Centruroides sculpturatus	6.88e-09	32.692	97	462
Efra.gene31696_i0_length462.p1	actin, partial	gi|167683058|gb|ABZ91671.1|	Plectreurys tristis	1.70e-111	98.039	99	462
Efra.gene3169_i0_length2343.p1	tubulin monoglycylase TTLL3-like isoform X1	gi|1229138007|ref|XP_022081051.1|	Acanthaster planci	0.0	47.660	98	2343
Efra.gene3169_i1_length2268.p1	PREDICTED: tubulin monoglycylase TTLL3 isoform X1	gi|780064914|ref|XP_011670855.1|	Strongylocentrotus purpuratus	0.0	45.501	99	2268
Efra.gene31700_i0_length462.p1	peroxidasin	gi|1192757756|ref|XP_021001601.1|	Parasteatoda tepidariorum	4.91e-20	35.878	84	462
Efra.gene31709_i0_length462.p2	uncharacterized protein LOC113021573	gi|1468932202|ref|XP_026022098.1|	Astatotilapia calliptera	7.49e-17	60.000	73	264
Efra.gene31709_i0_length462.p2	RNA-directed DNA polymerase from mobile element jockey	gi|808856474|gb|KKF09339.1|	Larimichthys crocea	8.69e-16	51.948	85	264
Efra.gene31716_i0_length462.p1	pol-like protein	gi|1274999471|gb|PIK46310.1|	Apostichopus japonicus	5.65e-23	48.485	86	342
Efra.gene31730_i0_length462.p1	VLRA, partial	gi|528747252|gb|AGS42745.1|	Lampetra planeri	8.59e-22	33.103	100	462
Efra.gene31733_i0_length462.p2	hypothetical protein	gi|1494895565|ref|WP_121634726.1|	Tropicibacter sp. LMIT003	8.79e-19	41.228	94	363
Efra.gene31733_i0_length462.p2	ORF2-encoded protein, partial	gi|77403694|dbj|BAE46429.1|	Danio rerio	6.33e-16	37.931	95	363
Efra.gene3173_i0_length1215.p1	putative DNA polymerase	gi|999968183|gb|KXJ07357.1|	Exaiptasia pallida	7.30e-49	38.235	66	1215
Efra.gene3173_i1_length2343.p1	PREDICTED: uncharacterized protein LOC575748	gi|115733109|ref|XP_781219.2|	Strongylocentrotus purpuratus	0.0	39.390	96	2343
Efra.gene3173_i1_length2343.p1	putative DNA polymerase	gi|999985433|gb|KXJ24574.1|	Exaiptasia pallida	1.87e-174	39.843	97	2343
Efra.gene31742_i1_length237.p1	regeneration associated protein	gi|270313555|gb|ACZ73832.1|	Holothuria glaberrima	6.34e-17	54.545	84	237
Efra.gene31748_i0_length396.p1	hypothetical protein BSL78_09111	gi|1275007520|gb|PIK53974.1|	Apostichopus japonicus	1.01e-30	55.752	85	396
Efra.gene31748_i0_length396.p1	matrix metalloproteinase-16-like	gi|919102546|ref|XP_013387678.1|	Lingula anatina	1.20e-19	43.590	86	396
Efra.gene3174_i0_length2343.p1	putative epidermal growth factor receptor kinase substrate 8	gi|1274988475|gb|PIK36353.1|	Apostichopus japonicus	0.0	56.211	75	2343
Efra.gene31750_i0_length339.p1	hypothetical protein BSL78_23997	gi|1274991719|gb|PIK39174.1|	Apostichopus japonicus	9.18e-18	43.478	81	339
Efra.gene31750_i0_length339.p1	PREDICTED: protein jagged-1b-like	gi|584024775|ref|XP_006806996.1|	Neolamprologus brichardi	3.95e-16	50.704	63	339
Efra.gene31752_i0_length462.p1	putative tyrosine-protein kinase	gi|1274996471|gb|PIK43502.1|	Apostichopus japonicus	2.92e-29	44.248	73	462
Efra.gene31752_i1_length351.p1	PREDICTED: uncharacterized protein LOC585101	gi|390363834|ref|XP_790033.2|	Strongylocentrotus purpuratus	2.10e-21	45.000	85	351
Efra.gene31752_i1_length351.p1	PREDICTED: tyrosine-protein kinase receptor Tie-1-like	gi|779989405|ref|XP_011666932.1|	Strongylocentrotus purpuratus	5.85e-21	43.564	85	351
Efra.gene3175_i0_length2340.p1	putative phospholipase A I	gi|1274998667|gb|PIK45558.1|	Apostichopus japonicus	2.16e-117	55.623	41	2340
Efra.gene3176_i0_length2340.p1	protein CIP2A homolog isoform X2	gi|1229162066|ref|XP_022093983.1|	Acanthaster planci	4.09e-130	35.145	93	2340
Efra.gene3176_i1_length1056.p1	hypothetical protein BSL78_25390	gi|1274990140|gb|PIK37778.1|	Apostichopus japonicus	2.22e-64	50.562	65	1056
Efra.gene3176_i1_length1056.p1	protein CIP2A homolog	gi|1351481377|ref|XP_023933627.1|	Lingula anatina	4.16e-55	34.732	98	1056
Efra.gene31774_i0_length460.p1	RNA-directed DNA polymerase from mobile element jockey	gi|999976608|gb|KXJ15782.1|	Exaiptasia pallida	8.14e-14	46.341	56	414
Efra.gene31774_i1_length210.p1	RNA-directed DNA polymerase from mobile element jockey	gi|999976608|gb|KXJ15782.1|	Exaiptasia pallida	3.00e-13	52.830	76	210
Efra.gene31784_i0_length459.p1	LOW QUALITY PROTEIN: fermitin family homolog 2-like	gi|1229180270|ref|XP_022103671.1|	Acanthaster planci	6.41e-82	77.632	99	459
Efra.gene31789_i0_length459.p1	PREDICTED: transmembrane protein 203-like	gi|390346056|ref|XP_003726467.1|	Strongylocentrotus purpuratus	1.55e-44	53.333	88	459
Efra.gene3178_i0_length2340.p1	putative polyribonucleotide nucleotidyltransferase 1, mitochondrial	gi|1275003967|gb|PIK50567.1|	Apostichopus japonicus	0.0	77.778	97	2340
Efra.gene3178_i1_length471.p1	putative polyribonucleotide nucleotidyltransferase 1, mitochondrial	gi|1275003967|gb|PIK50567.1|	Apostichopus japonicus	5.84e-77	87.879	84	471
Efra.gene31796_i0_length459.p1	fibrinogen-like protein A	gi|1275013437|gb|PIK59698.1|	Apostichopus japonicus	8.02e-34	43.709	97	459
Efra.gene31797_i0_length459.p1	Uncharacterized protein K02A2.6	gi|1263115323|gb|PFX12680.1|	Stylophora pistillata	9.62e-26	46.281	78	459
Efra.gene31797_i0_length459.p1	putative RNA-directed DNA polymerase from transposon X-element	gi|1263135888|gb|PFX32039.1|	Stylophora pistillata	3.12e-25	49.573	76	459
Efra.gene31799_i1_length459.p1	dynein, light chain, LC8-type 2, isoform CRA_a, partial	gi|119614889|gb|EAW94483.1|	Homo sapiens	5.58e-52	79.775	58	459
Efra.gene31799_i2_length405.p1	PREDICTED: dynein light chain 2, cytoplasmic isoform X1	gi|1059213799|ref|XP_017763661.1|	Eufriesea mexicana	1.89e-60	83.168	75	405
Efra.gene31799_i3_length378.p1	PREDICTED: dynein light chain 2, cytoplasmic-like isoform X1	gi|974079799|ref|XP_015237611.1|	Cyprinodon variegatus	1.71e-59	77.273	87	378
Efra.gene3179_i0_length2340.p1	putative autophagy-related protein 9A-like	gi|1275003379|gb|PIK50002.1|	Apostichopus japonicus	0.0	76.334	97	2340
Efra.gene31801_i0_length459.p1	hypothetical protein DPX16_0565	gi|1515235353|gb|ROL55387.1|	Anabarilius grahami	4.03e-50	55.000	92	459
Efra.gene31801_i0_length459.p1	ReO_6	gi|18157526|dbj|BAB83841.1|	Oryzias latipes	2.22e-42	50.714	92	459
Efra.gene31801_i1_length338.p1	PREDICTED: mas-related G-protein coupled receptor member B5-like	gi|928060453|ref|XP_013879695.1|	Austrofundulus limnaeus	2.33e-18	55.882	89	228
Efra.gene31801_i2_length243.p1	hypothetical protein DPX16_0565	gi|1515235353|gb|ROL55387.1|	Anabarilius grahami	3.00e-12	53.846	64	243
Efra.gene31801_i2_length243.p1	PREDICTED: mas-related G-protein coupled receptor member B5-like	gi|928060453|ref|XP_013879695.1|	Austrofundulus limnaeus	2.55e-11	52.632	70	243
Efra.gene31803_i1_length327.p1	putative ATP synthase subunit g, mitochondrial, partial	gi|1274996756|gb|PIK43769.1|	Apostichopus japonicus	1.86e-63	91.667	88	327
Efra.gene31805_i0_length381.p1	anaphase-promoting complex subunit CDC26-like	gi|1229194951|ref|XP_022111468.1|	Acanthaster planci	9.92e-16	40.206	74	381
Efra.gene31805_i1_length459.p1	anaphase-promoting complex subunit CDC26-like	gi|1229194951|ref|XP_022111468.1|	Acanthaster planci	2.10e-16	41.237	61	459
Efra.gene31814_i0_length459.p1	proteasome inhibitor PI31 subunit-like	gi|1229176106|ref|XP_022101501.1|	Acanthaster planci	8.73e-41	45.926	88	459
Efra.gene31817_i0_length459.p1	putative tetratricopeptide repeat protein 32	gi|1275007741|gb|PIK54186.1|	Apostichopus japonicus	1.06e-58	63.830	92	459
Efra.gene31828_i0_length459.p1	hypothetical protein BSL78_22372	gi|1274993503|gb|PIK40774.1|	Apostichopus japonicus	1.27e-33	38.571	92	459
Efra.gene31828_i0_length459.p1	enhancing factor	gi|557248|emb|CAA52325.1|	Mus musculus	2.31e-28	45.669	81	459
Efra.gene31829_i0_length459.p1	PREDICTED: uncharacterized protein LOC764662	gi|115686281|ref|XP_001201086.1|	Strongylocentrotus purpuratus	1.73e-12	47.887	46	459
Efra.gene31830_i0_length459.p1	protein C19orf12 homolog isoform X1	gi|1229158613|ref|XP_022092140.1|	Acanthaster planci	1.71e-43	57.047	97	459
Efra.gene31832_i0_length459.p1	putative trafficking protein particle complex subunit 1	gi|1275001935|gb|PIK48632.1|	Apostichopus japonicus	2.47e-91	90.714	92	459
Efra.gene31845_i0_length459.p1	hypothetical protein BSL78_13033	gi|1275003487|gb|PIK50107.1|	Apostichopus japonicus	2.50e-19	61.194	44	459
Efra.gene31845_i0_length459.p1	RNA-directed DNA polymerase from mobile element jockey	gi|808856474|gb|KKF09339.1|	Larimichthys crocea	6.64e-16	58.730	41	459
Efra.gene31848_i0_length459.p1	PREDICTED: aminoacyl tRNA synthase complex-interacting multifunctional protein 1 isoform X2	gi|780009261|ref|XP_011663543.1|	Strongylocentrotus purpuratus	1.17e-55	74.576	77	459
Efra.gene3184_i0_length2337.p1	uncharacterized protein LOC110250714	gi|1191068813|ref|XP_020912990.1|	Exaiptasia pallida	0.0	51.908	99	2337
Efra.gene3184_i0_length2337.p1	putative DNA polymerase	gi|999985433|gb|KXJ24574.1|	Exaiptasia pallida	0.0	55.015	87	2337
Efra.gene31858_i0_length459.p1	Apicoplast 30S ribosomal protein S12	gi|916421328|ref|XP_013231895.1|	Eimeria tenella	1.88e-87	86.897	95	459
Efra.gene31864_i0_length459.p1	Histone H2A deubiquitinase MYSM1	gi|1274997011|gb|PIK44006.1|	Apostichopus japonicus	4.56e-23	46.087	69	459
Efra.gene31865_i0_length459.p1	hypothetical protein DAPPUDRAFT_309281	gi|321459762|gb|EFX70812.1|	Daphnia pulex	2.04e-67	75.497	99	459
Efra.gene31865_i0_length459.p1	ATP synthase subunit alpha, mitochondrial	gi|1022760045|gb|KZS06308.1|	Daphnia magna	1.69e-66	74.834	99	459
Efra.gene31868_i0_length459.p1	putative laminin subunit alpha-2-like	gi|1275000084|gb|PIK46886.1|	Apostichopus japonicus	2.05e-70	71.242	100	459
Efra.gene31877_i0_length459.p1	putative histamine N-methyltransferase A	gi|1274990877|gb|PIK38424.1|	Apostichopus japonicus	1.11e-40	43.137	99	459
Efra.gene31881_i0_length459.p1	putative zinc finger protein	gi|1275010422|gb|PIK56772.1|	Apostichopus japonicus	5.31e-29	51.685	58	459
Efra.gene31884_i0_length459.p1	putative ficolin-2-like	gi|1274997988|gb|PIK44919.1|	Apostichopus japonicus	2.15e-36	51.299	96	459
Efra.gene3188_i0_length2337.p1	sodium channel protein 1 brain-like	gi|1229184940|ref|XP_022106176.1|	Acanthaster planci	0.0	62.779	98	2337
Efra.gene31908_i0_length459.p1	PREDICTED: LOW QUALITY PROTEIN: ras-related protein Rab-11B-like, partial	gi|675608773|ref|XP_008948351.1|	Merops nubicus	8.23e-77	79.310	95	459
Efra.gene31909_i0_length459.p1	hypothetical protein BSL78_14328	gi|1275002103|gb|PIK48790.1|	Apostichopus japonicus	9.77e-39	48.611	93	459
Efra.gene31909_i0_length459.p1	putative plexin-A2	gi|1274993289|gb|PIK40581.1|	Apostichopus japonicus	2.64e-36	45.752	99	459
Efra.gene3190_i0_length2335.p1	ovoperoxidase	gi|1274988879|gb|PIK36698.1|	Apostichopus japonicus	9.15e-166	41.963	90	2286
Efra.gene31917_i0_length459.p1	PREDICTED: polyubiquitin-C isoform X2	gi|1096000963|ref|XP_018772340.1|	Serinus canaria	3.31e-90	90.541	97	459
Efra.gene31919_i0_length459.p1	putative hexosaminidase D	gi|1274997645|gb|PIK44597.1|	Apostichopus japonicus	5.65e-45	67.521	76	459
Efra.gene31924_i0_length420.p1	i-type lysozyme	gi|584596265|gb|AHJ11174.1|	Branchiostoma japonicum	2.91e-27	63.636	55	420
Efra.gene31924_i1_length321.p1	i-type lysozyme	gi|584596265|gb|AHJ11174.1|	Branchiostoma japonicum	2.42e-25	77.778	50	321
Efra.gene31924_i2_length459.p1	lysozyme	gi|347990522|gb|ABK34500.2|	Apostichopus japonicus	5.26e-65	68.613	90	459
Efra.gene31926_i0_length384.p1	putative transcription elongation factor SPT4-A	gi|1275014323|gb|PIK60562.1|	Apostichopus japonicus	6.69e-63	89.000	78	384
Efra.gene31926_i1_length459.p1	putative transcription elongation factor SPT4-A	gi|1275014323|gb|PIK60562.1|	Apostichopus japonicus	8.53e-75	89.565	75	459
Efra.gene31931_i1_length459.p1	putative 60S ribosomal protein L31	gi|1275005777|gb|PIK52298.1|	Apostichopus japonicus	4.87e-70	87.611	74	459
Efra.gene31931_i3_length450.p1	putative 60S ribosomal protein L31	gi|1275005777|gb|PIK52298.1|	Apostichopus japonicus	2.64e-75	86.066	81	450
Efra.gene31936_i0_length459.p1	Vesicle transport protein GOT1B	gi|1274998824|gb|PIK45702.1|	Apostichopus japonicus	1.05e-68	87.143	92	459
Efra.gene31966_i0_length457.p1	uncharacterized protein LOC113667950	gi|1524852083|ref|XP_027039628.1|	Pocillopora damicornis	7.04e-28	52.632	80	357
Efra.gene31966_i0_length457.p1	putative RNA-directed DNA polymerase from mobile element jockey-like, partial	gi|1274987033|gb|PIK35183.1|	Apostichopus japonicus	3.21e-24	42.017	97	357
Efra.gene31968_i0_length456.p1	PREDICTED: REST corepressor 1	gi|115681487|ref|XP_780930.2|	Strongylocentrotus purpuratus	2.40e-66	73.026	97	456
Efra.gene3196_i0_length2331.p1	putative intraflagellar transport protein	gi|1275009719|gb|PIK56093.1|	Apostichopus japonicus	0.0	90.489	97	2331
Efra.gene31975_i0_length456.p1	hypothetical protein BSL78_04306	gi|1275012497|gb|PIK58785.1|	Apostichopus japonicus	5.63e-40	50.000	90	456
Efra.gene31975_i0_length456.p1	putative retinol dehydrogenase 8	gi|1274989570|gb|PIK37281.1|	Apostichopus japonicus	5.00e-35	48.276	89	456
Efra.gene31977_i0_length456.p2	RNA-directed DNA polymerase from mobile element jockey	gi|808856474|gb|KKF09339.1|	Larimichthys crocea	4.96e-10	48.000	78	267
Efra.gene31978_i0_length456.p1	hypothetical protein CLUG_00477	gi|260950043|ref|XP_002619318.1|	Clavispora lusitaniae ATCC 42720	4.26e-15	45.455	51	456
Efra.gene31978_i0_length456.p1	DUF1771-domain-containing protein	gi|1147421821|ref|XP_020075554.1|	Hyphopichia burtonii NRRL Y-1933	4.98e-15	41.860	57	456
Efra.gene31980_i0_length456.p1	cytochrome c-1	gi|1201333858|gb|ARW71504.1|	Apostichopus japonicus	9.54e-69	88.182	81	405
Efra.gene31980_i1_length393.p1	cytochrome c-1	gi|1201333858|gb|ARW71504.1|	Apostichopus japonicus	1.10e-69	89.091	84	393
Efra.gene31980_i2_length360.p1	cytochrome c-1	gi|1201333858|gb|ARW71504.1|	Apostichopus japonicus	2.03e-34	88.710	52	360
Efra.gene31980_i3_length426.p1	cytochrome c-1	gi|1201333858|gb|ARW71504.1|	Apostichopus japonicus	3.64e-34	88.710	44	426
Efra.gene31981_i0_length456.p1	glutathione peroxidase 1	gi|211971089|ref|NP_001130041.1|	Taeniopygia guttata	5.11e-74	68.919	97	456
Efra.gene31981_i1_length343.p1	putative glutathione peroxidase 1-like	gi|1274995393|gb|PIK42507.1|	Apostichopus japonicus	1.23e-41	63.736	88	312
Efra.gene31982_i0_length456.p1	hypothetical protein BSL78_24738	gi|1274990875|gb|PIK38422.1|	Apostichopus japonicus	2.60e-41	60.360	71	456
Efra.gene31982_i0_length456.p1	PREDICTED: succinate dehydrogenase assembly factor 3, mitochondrial	gi|1079762398|ref|XP_018550759.1|	Lates calcarifer	1.36e-32	49.558	70	456
Efra.gene31982_i2_length258.p1	PREDICTED: succinate dehydrogenase assembly factor 3, mitochondrial	gi|1079762398|ref|XP_018550759.1|	Lates calcarifer	6.95e-20	59.322	69	258
Efra.gene31986_i0_length456.p1	PREDICTED: protein cornichon homolog 1	gi|115780867|ref|XP_787571.2|	Strongylocentrotus purpuratus	1.16e-90	88.194	95	456
Efra.gene31986_i1_length402.p1	PREDICTED: protein cornichon homolog 1	gi|115780867|ref|XP_787571.2|	Strongylocentrotus purpuratus	1.44e-73	88.034	87	402
Efra.gene31988_i0_length456.p1	PREDICTED: zinc finger CCHC domain-containing protein 24-like isoform X1	gi|645001158|ref|XP_008209403.1|	Nasonia vitripennis	2.47e-37	58.879	69	456
Efra.gene31994_i0_length456.p1	putative 3-keto-steroid reductase	gi|1274985907|gb|PIK34311.1|	Apostichopus japonicus	1.00e-51	55.072	91	456
Efra.gene31995_i0_length456.p1	hypothetical protein BSL78_12962	gi|1275003547|gb|PIK50164.1|	Apostichopus japonicus	1.33e-42	51.538	82	456
Efra.gene31995_i0_length456.p1	putative fibroblast growth factor receptor 4-like isoform X2	gi|1275000307|gb|PIK47095.1|	Apostichopus japonicus	7.45e-36	43.571	89	456
Efra.gene31998_i0_length456.p1	heat shock protein 70	gi|1275013945|gb|PIK60195.1|	Apostichopus japonicus	5.20e-73	85.484	82	456
Efra.gene32003_i0_length456.p1	caspase-6	gi|1327760981|gb|AUO29848.1|	Holothuria leucospilota	2.70e-26	64.789	47	456
Efra.gene32014_i0_length456.p1	putative spondin-2-like	gi|1275009806|gb|PIK56177.1|	Apostichopus japonicus	1.03e-52	58.442	99	456
Efra.gene32016_i0_length456.p1	uncharacterized protein LOC111328018	gi|1270029834|ref|XP_022788099.1|	Stylophora pistillata	7.07e-17	49.485	59	456
Efra.gene32016_i0_length456.p1	RING finger protein 166	gi|1514950402|gb|ROJ36101.1|	Anabarilius grahami	1.34e-13	45.361	59	456
Efra.gene32024_i0_length456.p1	p53 and DNA damage-regulated protein 1	gi|334562410|gb|AEG79728.1|	Apostichopus japonicus	1.53e-53	70.290	88	456
Efra.gene32026_i0_length456.p1	hypothetical protein BSL78_14683	gi|1275001727|gb|PIK48435.1|	Apostichopus japonicus	5.48e-33	49.153	78	456
Efra.gene32026_i0_length456.p1	putative adenosine receptor A3-like	gi|1275015264|gb|PIK61481.1|	Apostichopus japonicus	1.99e-19	40.708	71	456
Efra.gene32027_i0_length456.p1	PREDICTED: phospholipase A2-like	gi|1083271090|ref|XP_018604972.1|	Scleropages formosus	1.27e-33	44.218	94	456
Efra.gene32029_i0_length456.p1	thioredoxin-like	gi|1249013055|ref|XP_015456924.2|	Astyanax mexicanus	1.39e-36	58.095	69	456
Efra.gene3202_i1_length2022.p1	helicase	gi|123448118|ref|XP_001312792.1|	Trichomonas vaginalis G3	1.89e-15	21.260	56	2022
Efra.gene3202_i2_length2331.p1	putative apoptotic chromatin condensation inducer in the nucleus-like isoform X1	gi|1275000544|gb|PIK47318.1|	Apostichopus japonicus	5.68e-38	58.170	18	2331
Efra.gene3203_i0_length2328.p1	hypothetical protein BSL78_14328	gi|1275002103|gb|PIK48790.1|	Apostichopus japonicus	0.0	62.188	91	2328
Efra.gene3203_i0_length2328.p1	PREDICTED: plexin-A4	gi|780160650|ref|XP_011683027.1|	Strongylocentrotus purpuratus	0.0	41.966	99	2328
Efra.gene32041_i1_length456.p1	PREDICTED: MORN repeat-containing protein 4	gi|390338460|ref|XP_791541.3|	Strongylocentrotus purpuratus	2.30e-54	57.241	95	456
Efra.gene32046_i0_length456.p1	hypothetical protein BSL78_14643, partial	gi|1275001789|gb|PIK48494.1|	Apostichopus japonicus	1.55e-16	36.082	60	456
Efra.gene32046_i0_length456.p1	Si:ch211-262h13.3 protein	gi|156230813|gb|AAI52521.1|	Danio rerio	4.49e-11	37.895	63	456
Efra.gene3205_i0_length2328.p1	PREDICTED: zinc transporter 5	gi|115901579|ref|XP_784123.2|	Strongylocentrotus purpuratus	0.0	60.870	99	2328
Efra.gene3205_i1_length465.p1	PREDICTED: zinc transporter 5	gi|115901579|ref|XP_784123.2|	Strongylocentrotus purpuratus	3.12e-28	48.113	68	465
Efra.gene3205_i2_length1077.p1	zinc transporter 5-like	gi|1229182078|ref|XP_022104644.1|	Acanthaster planci	1.15e-100	54.603	88	1077
Efra.gene32062_i0_length456.p1	hypothetical protein BSL78_16898	gi|1274999395|gb|PIK46239.1|	Apostichopus japonicus	1.91e-35	42.000	97	456
Efra.gene32062_i0_length456.p1	Protein CBR-GST-11	gi|1274999393|gb|PIK46237.1|	Apostichopus japonicus	6.43e-35	43.506	99	456
Efra.gene32063_i0_length456.p1	hypothetical protein AB894_15350, partial	gi|838097683|gb|KLV34197.1|	Piscirickettsia salmonis	7.03e-23	41.463	79	456
Efra.gene32063_i0_length456.p1	endonuclease and reverse transcriptase-like protein	gi|34099638|gb|AAQ57129.1|	Bombyx mori	2.08e-13	35.398	73	456
Efra.gene32065_i0_length456.p1	fibrinogen-like protein A	gi|1275013437|gb|PIK59698.1|	Apostichopus japonicus	2.87e-35	43.506	97	456
Efra.gene3206_i0_length2328.p1	hypothetical protein BSL78_09000	gi|1275007622|gb|PIK54072.1|	Apostichopus japonicus	0.0	63.149	77	2328
Efra.gene3206_i0_length2328.p1	probable ubiquitin carboxyl-terminal hydrolase MINDY-4	gi|1229136249|ref|XP_022080106.1|	Acanthaster planci	0.0	42.462	95	2328
Efra.gene32077_i0_length456.p1	uncharacterized protein Dvir_GJ26425, isoform A	gi|968088441|ref|XP_015023629.1|	Drosophila virilis	1.10e-18	47.000	63	456
Efra.gene32077_i0_length456.p1	putative gag protein	gi|1275004829|gb|PIK51390.1|	Apostichopus japonicus	2.26e-16	46.753	49	456
Efra.gene32078_i0_length456.p1	PREDICTED: protein NLRC5-like	gi|828208588|ref|XP_012557692.1|	Hydra vulgaris	9.88e-12	38.776	64	456
Efra.gene32096_i0_length456.p1	hypothetical protein D910_10648, partial	gi|546683558|gb|ERL93356.1|	Dendroctonus ponderosae	6.24e-17	43.836	52	408
Efra.gene32096_i0_length456.p1	PREDICTED: ikaros family zinc finger protein isoform X1	gi|1130207959|ref|XP_019753710.1|	Dendroctonus ponderosae	6.99e-17	43.836	52	408
Efra.gene320_i0_length1287.p1	putative myosin heavy chain, striated muscle isoform X5	gi|1274993217|gb|PIK40516.1|	Apostichopus japonicus	0.0	83.621	84	1242
Efra.gene320_i3_length5349.p1	putative myosin heavy chain, striated muscle isoform X5	gi|1274993217|gb|PIK40516.1|	Apostichopus japonicus	0.0	86.213	95	5349
Efra.gene32109_i0_length456.p1	PREDICTED: SAP domain-containing ribonucleoprotein	gi|1059385555|ref|XP_017768000.1|	Nicrophorus vespilloides	3.64e-12	46.835	52	456
Efra.gene32113_i1_length258.p1	reverse transcriptase-like protein	gi|1275002199|gb|PIK48880.1|	Apostichopus japonicus	7.05e-10	50.000	62	258
Efra.gene32115_i0_length456.p1	PREDICTED: immunoglobulin superfamily containing leucine-rich repeat protein 2-like	gi|1079739037|ref|XP_018538822.1|	Lates calcarifer	2.93e-10	35.780	61	456
Efra.gene3211_i0_length2325.p1	PREDICTED: leucine-rich repeat and death domain-containing protein 1	gi|780111863|ref|XP_003725942.2|	Strongylocentrotus purpuratus	4.33e-170	43.271	89	2325
Efra.gene32124_i0_length456.p1	hypothetical protein BSL78_24681	gi|1274990945|gb|PIK38484.1|	Apostichopus japonicus	8.82e-51	66.116	80	456
Efra.gene32124_i0_length456.p1	nuclease EXOG, mitochondrial	gi|919085900|ref|XP_013380076.1|	Lingula anatina	4.07e-48	62.393	77	456
Efra.gene32124_i1_length453.p1	hypothetical protein BSL78_24681	gi|1274990945|gb|PIK38484.1|	Apostichopus japonicus	4.75e-51	66.116	80	453
Efra.gene32124_i1_length453.p1	nuclease EXOG, mitochondrial	gi|919085900|ref|XP_013380076.1|	Lingula anatina	1.27e-48	62.393	77	453
Efra.gene32127_i0_length456.p1	hypothetical protein BSL78_19340	gi|1274996804|gb|PIK43814.1|	Apostichopus japonicus	5.01e-11	42.857	51	456
Efra.gene32127_i0_length456.p1	CR1-3	gi|300218775|gb|ADJ80991.1|	Lycodichthys dearborni	5.59e-11	39.048	64	456
Efra.gene32128_i0_length456.p1	barrier-to-autointegration factor	gi|350022705|dbj|GAA37562.1|	Clonorchis sinensis	3.02e-19	48.864	58	456
Efra.gene32137_i0_length456.p1	hypothetical protein BSL78_09899	gi|1275006707|gb|PIK53189.1|	Apostichopus japonicus	3.97e-32	54.808	67	456
Efra.gene32137_i0_length456.p1	DUF946 domain-containing protein	gi|920665102|ref|WP_053042858.1|	Thalassomonas actiniarum	2.50e-19	42.718	64	456
Efra.gene32141_i0_length456.p1	hypothetical protein	gi|1496177242|ref|WP_121795598.1|	Aeromicrobium sp. 9W16Y-2	4.35e-15	34.302	76	456
Efra.gene32141_i0_length456.p1	PREDICTED: RNA-directed DNA polymerase from mobile element jockey-like	gi|390353251|ref|XP_003728072.1|	Strongylocentrotus purpuratus	9.97e-14	35.079	87	456
Efra.gene32149_i0_length455.p1	PREDICTED: maleylacetoacetate isomerase isoform X2	gi|780028013|ref|XP_011666296.1|	Strongylocentrotus purpuratus	3.13e-28	60.000	60	378
Efra.gene3214_i0_length2325.p1	E3 ubiquitin-protein ligase SMURF2-like	gi|1229136572|ref|XP_022080280.1|	Acanthaster planci	0.0	74.525	99	2325
Efra.gene32151_i0_length455.p1	hypothetical protein BSL78_13033	gi|1275003487|gb|PIK50107.1|	Apostichopus japonicus	2.57e-19	47.826	84	327
Efra.gene32151_i0_length455.p1	putative RNA-directed DNA polymerase from transposon BS	gi|999975764|gb|KXJ14938.1|	Exaiptasia pallida	6.46e-12	36.792	93	327
Efra.gene32163_i0_length454.p1	U6 snRNA-associated Sm-like protein LSm5 isoform X1	gi|884914541|ref|XP_013007959.1|	Cavia porcellus	1.72e-24	78.333	43	411
Efra.gene32173_i0_length453.p1	PREDICTED: zinc finger protein 525-like	gi|1025333179|ref|XP_016390058.1|	Sinocyclocheilus rhinocerous	1.75e-66	68.874	100	453
Efra.gene32178_i0_length453.p1	putative cleavage and polyadenylation specificity factor subunit 1	gi|1275016853|gb|PIK63040.1|	Apostichopus japonicus	2.47e-78	83.571	93	453
Efra.gene32187_i0_length453.p1	Vesicle transport protein GOT1B	gi|1274998824|gb|PIK45702.1|	Apostichopus japonicus	5.13e-74	90.580	91	453
Efra.gene32189_i0_length453.p2	PREDICTED: uncharacterized protein LOC100892540	gi|390342288|ref|XP_003725634.1|	Strongylocentrotus purpuratus	3.20e-16	39.216	82	366
Efra.gene32189_i0_length453.p2	PREDICTED: RNA-directed DNA polymerase from mobile element jockey-like	gi|1108970488|ref|XP_019123801.1|	Larimichthys crocea	6.45e-14	41.803	88	366
Efra.gene32193_i2_length399.p1	PREDICTED: BET1 homolog	gi|390358866|ref|XP_003729353.1|	Strongylocentrotus purpuratus	2.54e-33	54.082	74	399
Efra.gene32193_i3_length246.p1	PREDICTED: BET1 homolog	gi|557013203|ref|XP_006007143.1|	Latimeria chalumnae	3.84e-12	50.685	88	246
Efra.gene32194_i0_length453.p1	putative transient receptor potential cation channel subfamily M member 2 isoform X6	gi|1275011933|gb|PIK58237.1|	Apostichopus japonicus	2.91e-33	59.794	64	453
Efra.gene32196_i0_length453.p1	Nucleolar protein 6	gi|405968315|gb|EKC33396.1|	Crassostrea gigas	2.39e-45	96.250	53	453
Efra.gene32198_i0_length453.p1	PREDICTED: keratinocyte-associated protein 2	gi|390354016|ref|XP_003728241.1|	Strongylocentrotus purpuratus	3.24e-54	63.077	86	453
Efra.gene32198_i1_length297.p1	PREDICTED: keratinocyte-associated protein 2	gi|390354016|ref|XP_003728241.1|	Strongylocentrotus purpuratus	1.35e-21	68.333	61	297
Efra.gene32198_i2_length225.p1	keratinocyte-associated protein 2-like	gi|1229168525|ref|XP_022097454.1|	Acanthaster planci	8.57e-16	64.815	72	225
Efra.gene32213_i0_length453.p1	PREDICTED: polyubiquitin-like isoform X2	gi|1126170638|ref|XP_019617324.1|	Branchiostoma belcheri	1.62e-25	39.161	91	453
Efra.gene3221_i1_length2322.p1	putative inter-alpha-trypsin inhibitor heavy chain H3	gi|1275008830|gb|PIK55238.1|	Apostichopus japonicus	0.0	55.441	88	2322
Efra.gene32223_i0_length453.p1	COBW domain-containing protein 1-like	gi|1229176627|ref|XP_022101747.1|	Acanthaster planci	1.08e-15	58.333	40	453
Efra.gene32227_i0_length453.p1	putative deleted in malignant brain tumors 1 protein-like isoform X1	gi|1275003235|gb|PIK49865.1|	Apostichopus japonicus	1.09e-30	50.000	94	453
Efra.gene3222_i0_length2322.p1	putative inositol hexakisphosphate kinase 3	gi|1275007634|gb|PIK54084.1|	Apostichopus japonicus	8.07e-103	63.910	34	2322
Efra.gene3222_i1_length1155.p1	putative inositol hexakisphosphate kinase 3	gi|1275007634|gb|PIK54084.1|	Apostichopus japonicus	5.39e-142	65.732	82	1155
Efra.gene32232_i0_length453.p1	putative solute carrier family 13 member 5	gi|1275014533|gb|PIK60767.1|	Apostichopus japonicus	1.33e-51	74.545	74	441
Efra.gene32234_i0_length453.p1	PREDICTED: serine-arginine protein 55-like	gi|1133411927|ref|XP_019865031.1|	Aethina tumida	3.14e-27	72.581	41	453
Efra.gene32235_i0_length453.p1	GL10601	gi|195150605|ref|XP_002016241.1|	Drosophila persimilis	1.79e-17	39.744	52	453
Efra.gene32246_i0_length453.p1	hypothetical protein BSL78_00824	gi|1275016014|gb|PIK62216.1|	Apostichopus japonicus	8.59e-19	52.113	47	453
Efra.gene32246_i0_length453.p1	general transcription factor 3C polypeptide 4	gi|432888603|ref|XP_004075073.1|	Oryzias latipes	3.44e-08	35.938	42	453
Efra.gene32247_i0_length453.p1	PREDICTED: peroxisomal acyl-coenzyme A oxidase 1-like	gi|780182469|ref|XP_011662208.1|	Strongylocentrotus purpuratus	2.74e-12	32.941	56	453
Efra.gene32249_i0_length453.p1	unnamed protein product	gi|873237304|emb|CEL97895.1|	Vitrella brassicaformis CCMP3155	1.15e-15	50.617	54	453
Efra.gene32249_i0_length453.p1	isoleucyl-tRNA synthetase, putative	gi|510900222|ref|XP_004828840.1|	Theileria equi strain WA	1.62e-14	32.836	87	453
Efra.gene32250_i0_length453.p1	chaperonin containing TCP1 eta subunit	gi|66802602|ref|XP_635173.1|	Dictyostelium discoideum AX4	2.53e-58	62.238	94	453
Efra.gene32267_i0_length453.p1	E3 SUMO-protein ligase RanBP2	gi|919046248|ref|XP_013406302.1|	Lingula anatina	1.22e-11	56.604	32	453
Efra.gene32267_i1_length423.p1	nuclear pore complex protein Nup50-like	gi|1325255366|ref|XP_023319697.1|	Eurytemora affinis	3.72e-10	44.286	48	423
Efra.gene32268_i0_length453.p1	putative exostosin-like 3	gi|1275009398|gb|PIK55784.1|	Apostichopus japonicus	4.44e-32	47.857	92	453
Efra.gene3226_i0_length2319.p1	putative recQ-mediated genome instability protein 1	gi|1275006302|gb|PIK52801.1|	Apostichopus japonicus	3.71e-102	58.974	35	2319
Efra.gene32270_i0_length453.p1	PREDICTED: NHP2-like protein 1 homolog	gi|1130264303|ref|XP_019770676.1|	Dendroctonus ponderosae	6.10e-52	86.207	58	453
Efra.gene32271_i0_length453.p1	unnamed protein product	gi|313231876|emb|CBY08988.1|	Oikopleura dioica	3.25e-17	37.113	64	453
Efra.gene32271_i0_length453.p1	zinc finger protein 18 isoform X4	gi|829730577|ref|XP_012632960.1|	Microcebus murinus	9.75e-16	38.824	56	453
Efra.gene32287_i0_length366.p1	putative valine--tRNA ligase	gi|1274988412|gb|PIK36300.1|	Apostichopus japonicus	8.97e-40	64.286	70	366
Efra.gene32287_i1_length453.p1	putative valine--tRNA ligase	gi|1274988412|gb|PIK36300.1|	Apostichopus japonicus	1.08e-55	61.940	81	453
Efra.gene32294_i0_length453.p1	Tubulin alpha-3 chain	gi|676281065|gb|KFO34843.1|	Fukomys damarensis	5.57e-104	97.351	100	453
Efra.gene32297_i0_length453.p1	hypothetical protein H355_005364	gi|1215478106|gb|OXB71646.1|	Colinus virginianus	2.94e-91	85.430	100	453
Efra.gene32297_i0_length453.p1	elongation factor 1-alpha	gi|1268239643|gb|PHJ22795.1|	Cystoisospora suis	5.62e-91	84.768	100	453
Efra.gene3229_i0_length2319.p1	putative organellar oligopeptidase A, chloroplastic/mitochondrial-like	gi|1274997438|gb|PIK44402.1|	Apostichopus japonicus	0.0	69.702	82	2319
Efra.gene32303_i0_length453.p1	leucine-rich repeat and immunoglobulin-like domain-containing nogo receptor-interacting protein 1	gi|657805150|ref|XP_008329711.1|	Cynoglossus semilaevis	1.22e-12	38.095	56	453
Efra.gene3230_i0_length2319.p1	putative exocyst complex component 3	gi|1274991368|gb|PIK38860.1|	Apostichopus japonicus	0.0	66.928	83	1836
Efra.gene32310_i0_length453.p1	rna-directed dna polymerase from mobile element jockey-like	gi|1315515141|gb|PKU49591.1|	Limosa lapponica baueri	1.80e-28	39.865	95	453
Efra.gene32312_i0_length453.p1	putative ficolin-2-like	gi|1274990428|gb|PIK38029.1|	Apostichopus japonicus	1.09e-33	51.266	95	453
Efra.gene32313_i0_length453.p1	reverse transcriptase-like protein	gi|1275003955|gb|PIK50556.1|	Apostichopus japonicus	1.28e-31	55.556	72	453
Efra.gene32315_i0_length453.p1	PREDICTED: proteoglycan 4-like	gi|780180352|ref|XP_011661909.1|	Strongylocentrotus purpuratus	1.11e-38	57.018	75	453
Efra.gene32316_i0_length453.p1	putative la-related protein 7 isoform X2	gi|1275001562|gb|PIK48279.1|	Apostichopus japonicus	9.47e-45	51.351	91	453
Efra.gene32317_i0_length453.p1	putative E3 ubiquitin-protein ligase listerin	gi|1275001265|gb|PIK47997.1|	Apostichopus japonicus	7.12e-62	64.901	100	453
Efra.gene32323_i0_length453.p1	galectin	gi|1275010567|gb|PIK56913.1|	Apostichopus japonicus	1.37e-50	58.140	87	453
Efra.gene3233_i0_length2318.p1	Long-chain-fatty-acid--CoA ligase 1	gi|1275008140|gb|PIK54570.1|	Apostichopus japonicus	0.0	78.148	90	2316
Efra.gene32343_i0_length453.p1	cysteine-rich PDZ-binding protein-like	gi|1229168219|ref|XP_022097285.1|	Acanthaster planci	2.85e-62	88.000	66	453
Efra.gene32343_i1_length438.p1	cysteine-rich PDZ-binding protein-like	gi|1229168219|ref|XP_022097285.1|	Acanthaster planci	8.37e-61	88.000	68	438
Efra.gene32343_i2_length447.p1	cysteine-rich PDZ-binding protein-like	gi|1229168219|ref|XP_022097285.1|	Acanthaster planci	3.43e-62	88.000	67	447
Efra.gene32343_i3_length432.p1	cysteine-rich PDZ-binding protein-like	gi|1229168219|ref|XP_022097285.1|	Acanthaster planci	5.16e-62	88.000	69	432
Efra.gene32348_i2_length453.p1	hypothetical protein BSL78_12082	gi|1275004422|gb|PIK51002.1|	Apostichopus japonicus	3.24e-47	60.432	92	453
Efra.gene32352_i0_length231.p1	PREDICTED: uncharacterized protein LOC107331459	gi|1005427623|ref|XP_015751535.1|	Acropora digitifera	3.32e-26	69.118	88	231
Efra.gene32352_i0_length231.p1	Fibrillin-3	gi|1263119630|gb|PFX16310.1|	Stylophora pistillata	4.54e-24	63.077	84	231
Efra.gene32360_i2_length453.p1	PREDICTED: E3 ubiquitin-protein ligase HERC2-like isoform X9	gi|1083311723|ref|XP_018605556.1|	Scleropages formosus	2.32e-19	36.879	87	453
Efra.gene32370_i0_length312.p1	PREDICTED: uncharacterized protein LOC587493	gi|115618032|ref|XP_792312.2|	Strongylocentrotus purpuratus	1.02e-10	38.384	82	312
Efra.gene32370_i0_length312.p1	ORF2-encoded protein, partial	gi|77403694|dbj|BAE46429.1|	Danio rerio	1.28e-10	34.906	88	312
Efra.gene32370_i1_length453.p1	ORF2-encoded protein, partial	gi|77403694|dbj|BAE46429.1|	Danio rerio	9.52e-15	40.000	69	369
Efra.gene32371_i1_length453.p1	unnamed protein product	gi|1528650590|emb|VDN00885.1|	Thelazia callipaeda	1.94e-13	40.741	54	453
Efra.gene32371_i1_length453.p1	barrier to autointegration factor	gi|1233060188|gb|OZC06509.1|	Onchocerca flexuosa	4.67e-13	40.741	54	453
Efra.gene32373_i0_length452.p1	proprotein convertase subtilisin/kexin type 9, partial	gi|297382883|gb|ADI40137.1|	Apostichopus japonicus	1.15e-22	59.302	65	399
Efra.gene3237_i0_length2316.p1	putative transmembrane protein	gi|1275000528|gb|PIK47303.1|	Apostichopus japonicus	2.88e-172	57.179	51	2316
Efra.gene3237_i2_length525.p1	putative transmembrane protein	gi|1275000528|gb|PIK47303.1|	Apostichopus japonicus	4.76e-50	70.536	64	525
Efra.gene32386_i1_length452.p1	uncharacterized protein LOC109202625	gi|1110948380|ref|XP_019215970.1|	Oreochromis niloticus	3.13e-25	47.000	88	342
Efra.gene32386_i1_length452.p1	PREDICTED: RNA-directed DNA polymerase from mobile element jockey-like	gi|1101553695|ref|XP_018942780.1|	Cyprinus carpio	1.43e-23	44.000	88	342
Efra.gene3238_i0_length2316.p1	cleavage and polyadenylation specificity factor subunit 2-like	gi|1229141954|ref|XP_022083164.1|	Acanthaster planci	0.0	70.298	98	2316
Efra.gene3238_i1_length399.p1	hypothetical protein BSL78_10987	gi|1275005612|gb|PIK52140.1|	Apostichopus japonicus	6.55e-51	82.828	74	399
Efra.gene3238_i1_length399.p1	cleavage and polyadenylation specificity factor subunit 2-like	gi|1229141954|ref|XP_022083164.1|	Acanthaster planci	9.65e-30	60.440	68	399
Efra.gene32400_i0_length450.p1	putative cytochrome P450 2J6	gi|1274983854|gb|PIK32949.1|	Apostichopus japonicus	3.95e-30	40.667	99	450
Efra.gene32407_i0_length450.p1	PREDICTED: uncharacterized protein LOC100892540	gi|390342288|ref|XP_003725634.1|	Strongylocentrotus purpuratus	2.11e-18	42.157	66	450
Efra.gene32407_i0_length450.p1	PREDICTED: RNA-directed DNA polymerase from mobile element jockey-like	gi|1108970488|ref|XP_019123801.1|	Larimichthys crocea	1.36e-13	39.370	75	450
Efra.gene32425_i0_length450.p1	protein lin-31-like	gi|1229151297|ref|XP_022088203.1|	Acanthaster planci	9.57e-49	81.111	60	450
Efra.gene32426_i0_length450.p1	GMC oxidoreductase	gi|675124232|ref|XP_008884003.1|	Hammondia hammondi	2.82e-58	65.248	94	450
Efra.gene32437_i0_length450.p1	ribosomal protein L27A, partial	gi|1218187575|gb|ASM61886.1|	Cadra cautella	4.51e-66	60.811	98	450
Efra.gene3243_i0_length2313.p1	putative conserved oligomeric Golgi complex subunit 4-like	gi|1274996677|gb|PIK43695.1|	Apostichopus japonicus	0.0	86.807	98	2313
Efra.gene3243_i2_length393.p1	putative conserved oligomeric Golgi complex subunit 4-like	gi|1274996677|gb|PIK43695.1|	Apostichopus japonicus	2.15e-48	83.000	76	393
Efra.gene32444_i0_length450.p1	PREDICTED: zinc finger protein 93-like	gi|1025001325|ref|XP_016319621.1|	Sinocyclocheilus anshuiensis	5.70e-69	67.333	100	450
Efra.gene32448_i0_length450.p1	retinal rod rhodopsin-sensitive cGMP 3',5'-cyclic phosphodiesterase subunit delta isoform 1	gi|6679245|ref|NP_032827.1|	Mus musculus	1.66e-92	84.028	96	450
Efra.gene3244_i0_length827.p1	PREDICTED: probable 28S rRNA (cytosine(4447)-C(5))-methyltransferase isoform X2	gi|1108952838|ref|XP_019120875.1|	Larimichthys crocea	1.57e-16	36.316	65	732
Efra.gene32454_i0_length450.p1	egg permeability glycoprotein	gi|1275010334|gb|PIK56687.1|	Apostichopus japonicus	2.24e-19	43.966	71	450
Efra.gene32462_i0_length450.p1	hypothetical protein C0J52_19384	gi|1370631017|gb|PSN40123.1|	Blattella germanica	2.00e-21	46.429	56	450
Efra.gene32462_i0_length450.p1	PREDICTED: zinc finger protein 775	gi|859854244|ref|XP_012918642.1|	Mustela putorius furo	6.93e-21	39.394	87	450
Efra.gene32469_i0_length285.p1	NEDD8	gi|1270067652|ref|XP_022796591.1|	Stylophora pistillata	1.76e-48	95.000	84	285
Efra.gene32469_i1_length450.p1	NEDD8	gi|1524881013|ref|XP_027048171.1|	Pocillopora damicornis	4.63e-41	85.526	51	450
Efra.gene32470_i0_length297.p1	uncharacterized protein LOC110991038	gi|1229133486|ref|XP_022111822.1|	Acanthaster planci	3.84e-16	42.157	100	297
Efra.gene32470_i0_length297.p1	HYR domain-containing protein	gi|1120509969|ref|WP_073370391.1|	Flavobacterium fluvii	7.35e-15	39.583	97	297
Efra.gene32470_i1_length450.p1	gliding motility-associated C-terminal domain-containing protein, partial	gi|1110302307|emb|SHF19446.1|	Mariniphaga anaerophila	4.32e-17	35.878	87	450
Efra.gene32471_i0_length450.p1	PREDICTED: gamma-aminobutyric acid receptor-associated protein-like 2	gi|390340511|ref|XP_786800.3|	Strongylocentrotus purpuratus	1.67e-69	80.172	77	450
Efra.gene32474_i0_length450.p1	putative ribonuclease H2 subunit C-like isoform X2	gi|1275015297|gb|PIK61513.1|	Apostichopus japonicus	3.75e-44	55.906	83	450
Efra.gene32475_i0_length450.p1	NADH dehydrogenase subunit 1 (mitochondrion)	gi|570700611|ref|YP_008994262.1|	Nacospatangus alta	9.02e-13	84.615	26	450
Efra.gene3247_i1_length591.p1	phospholipase C delta isoform	gi|1275013078|gb|PIK59349.1|	Apostichopus japonicus	5.84e-65	60.656	90	591
Efra.gene3247_i3_length324.p1	phospholipase C delta isoform	gi|1275013078|gb|PIK59349.1|	Apostichopus japonicus	2.62e-29	80.328	56	324
Efra.gene3247_i4_length258.p1	predicted protein	gi|156403822|ref|XP_001640107.1|	Nematostella vectensis	3.26e-26	64.286	81	258
Efra.gene3247_i4_length258.p1	inactive phospholipase C-like protein 2	gi|1191060841|ref|XP_020908681.1|	Exaiptasia pallida	3.03e-25	69.118	78	258
Efra.gene32486_i0_length450.p1	40S ribosomal protein s3a	gi|1148369156|gb|AQS22814.1|	Pseudodiaptomus poplesia	2.40e-92	84.667	100	450
Efra.gene32489_i0_length450.p1	endoplasmin-like	gi|1228396020|ref|XP_021956836.1|	Folsomia candida	2.48e-74	71.622	99	450
Efra.gene3248_i0_length2313.p1	hypothetical protein BSL78_04594, partial	gi|1275012163|gb|PIK58461.1|	Apostichopus japonicus	0.0	84.986	91	2313
Efra.gene3248_i0_length2313.p1	cleavage stimulation factor subunit 3-like	gi|1229133238|ref|XP_022111256.1|	Acanthaster planci	0.0	69.475	94	2313
Efra.gene3248_i3_length417.p1	hypothetical protein BSL78_04594, partial	gi|1275012163|gb|PIK58461.1|	Apostichopus japonicus	2.30e-41	86.076	57	417
Efra.gene3248_i3_length417.p1	cleavage stimulation factor subunit 3-like	gi|1229133238|ref|XP_022111256.1|	Acanthaster planci	1.04e-33	67.470	60	417
Efra.gene32491_i0_length450.p1	hypothetical protein EH28_19344	gi|808870036|gb|KKF19963.1|	Larimichthys crocea	1.15e-25	52.381	70	450
Efra.gene32491_i0_length450.p1	PREDICTED: RNA-directed DNA polymerase from mobile element jockey-like, partial	gi|1108965144|ref|XP_019122896.1|	Larimichthys crocea	4.80e-24	52.381	70	450
Efra.gene32502_i0_length450.p1	putative acid-sensing ion channel 1	gi|1275003711|gb|PIK50321.1|	Apostichopus japonicus	1.17e-41	65.546	78	450
Efra.gene32503_i0_length450.p1	hypothetical protein BSL78_15657	gi|1275000722|gb|PIK47486.1|	Apostichopus japonicus	3.61e-34	54.622	77	450
Efra.gene32503_i0_length450.p1	ORF2-encoded protein, partial	gi|77403694|dbj|BAE46429.1|	Danio rerio	3.21e-22	48.855	85	450
Efra.gene32507_i0_length450.p1	putative receptor-type tyrosine-protein phosphatase kappa, partial	gi|1274986383|gb|PIK34676.1|	Apostichopus japonicus	3.05e-30	54.255	63	450
Efra.gene32517_i0_length450.p1	hypothetical protein BSL78_26210	gi|1274989184|gb|PIK36957.1|	Apostichopus japonicus	1.04e-38	70.652	61	450
Efra.gene32517_i0_length450.p1	PREDICTED: protein dispatched homolog 1	gi|780036713|ref|XP_011667506.1|	Strongylocentrotus purpuratus	6.83e-32	52.632	76	450
Efra.gene3252_i0_length2313.p1	hypothetical protein BSL78_20936	gi|1274995087|gb|PIK42224.1|	Apostichopus japonicus	0.0	95.170	99	2313
Efra.gene3252_i0_length2313.p1	PREDICTED: protein transport protein Sec23A	gi|72109181|ref|XP_780042.1|	Strongylocentrotus purpuratus	0.0	84.073	99	2313
Efra.gene32530_i0_length450.p1	zinc finger and SCAN domain-containing protein 2-like isoform X4	gi|1511191959|ref|XP_026887921.1|	Electrophorus electricus	2.55e-15	55.738	40	450
Efra.gene32532_i0_length450.p1	putative interleukin enhancer-binding factor 2 isoform X2	gi|1275003369|gb|PIK49993.1|	Apostichopus japonicus	9.74e-62	81.250	75	450
Efra.gene32556_i0_length450.p1	putative enoyl-CoA delta isomerase 2, mitochondrial	gi|1275013583|gb|PIK59841.1|	Apostichopus japonicus	5.61e-28	75.000	45	450
Efra.gene32558_i0_length450.p1	putative DNA-directed RNA polymerase II subunit RPB9-like isoform X1	gi|1274992016|gb|PIK39441.1|	Apostichopus japonicus	1.85e-89	96.154	87	450
Efra.gene32559_i1_length450.p1	hypothetical protein BRAFLDRAFT_124447	gi|260799776|ref|XP_002594860.1|	Branchiostoma floridae	4.23e-71	71.333	97	450
Efra.gene32559_i1_length450.p1	PREDICTED: endothelial differentiation-related factor 1 homolog	gi|1126214142|ref|XP_019640969.1|	Branchiostoma belcheri	1.21e-70	71.333	97	450
Efra.gene3255_i0_length2311.p1	putative mitofusin-2	gi|1275015089|gb|PIK61310.1|	Apostichopus japonicus	0.0	78.581	95	2310
Efra.gene32561_i0_length450.p1	PREDICTED: uncharacterized protein LOC105442863	gi|780088890|ref|XP_011673786.1|	Strongylocentrotus purpuratus	1.89e-29	46.154	83	450
Efra.gene32561_i0_length450.p1	PREDICTED: tyrosine-protein kinase receptor Tie-1-like	gi|779989405|ref|XP_011666932.1|	Strongylocentrotus purpuratus	2.69e-24	40.580	88	450
Efra.gene32565_i0_length450.p1	hypothetical protein AWC38_SpisGene9614	gi|1263129479|gb|PFX25745.1|	Stylophora pistillata	4.86e-12	48.810	53	450
Efra.gene32565_i0_length450.p1	putative RNA-directed DNA polymerase from transposon BS	gi|999972326|gb|KXJ11500.1|	Exaiptasia pallida	1.63e-11	43.038	53	450
Efra.gene32568_i1_length450.p1	core histone H2A/H2B/H3/H4	gi|1275002433|gb|PIK49100.1|	Apostichopus japonicus	4.27e-95	100.000	99	414
Efra.gene3256_i0_length2311.p1	putative nucleolar RNA helicase 2-like isoform X2	gi|1275000087|gb|PIK46888.1|	Apostichopus japonicus	0.0	53.526	97	2310
Efra.gene3256_i2_length2156.p1	putative nucleolar RNA helicase 2-like isoform X2	gi|1275000087|gb|PIK46888.1|	Apostichopus japonicus	0.0	57.895	88	2091
Efra.gene3257_i0_length2310.p1	putative set1/Ash2 histone methyltransferase complex subunit ASH2-like	gi|1275006082|gb|PIK52591.1|	Apostichopus japonicus	0.0	67.779	88	2310
Efra.gene3257_i2_length987.p1	putative set1/Ash2 histone methyltransferase complex subunit ASH2-like	gi|1275006082|gb|PIK52591.1|	Apostichopus japonicus	2.96e-161	79.298	87	987
Efra.gene3258_i1_length1881.p1	putative DIS3-like exonuclease 1	gi|1275010824|gb|PIK57161.1|	Apostichopus japonicus	0.0	70.568	92	1881
Efra.gene32601_i0_length448.p1	putative RNA-directed DNA polymerase from transposon BS	gi|1263129512|gb|PFX25777.1|	Stylophora pistillata	3.76e-15	50.000	70	264
Efra.gene3260_i0_length2310.p1	rho-related BTB domain-containing protein 2-like	gi|1229148442|ref|XP_022086662.1|	Acanthaster planci	0.0	52.174	98	2310
Efra.gene3260_i1_length453.p1	putative rho-related BTB domain-containing protein 1	gi|1275009069|gb|PIK55469.1|	Apostichopus japonicus	4.64e-32	61.842	50	453
Efra.gene3260_i2_length249.p1	putative rho-related BTB domain-containing protein 1	gi|1275009069|gb|PIK55469.1|	Apostichopus japonicus	8.75e-14	52.830	64	249
Efra.gene32612_i0_length447.p1	Golgin subfamily A member 7	gi|1275009481|gb|PIK55864.1|	Apostichopus japonicus	3.80e-74	79.845	87	447
Efra.gene32613_i0_length447.p1	unnamed protein product	gi|642053670|emb|CDQ91870.1|	Oncorhynchus mykiss	6.27e-37	58.654	70	447
Efra.gene32613_i0_length447.p1	PREDICTED: RNA-directed DNA polymerase from mobile element jockey-like	gi|1108970488|ref|XP_019123801.1|	Larimichthys crocea	9.84e-34	56.140	77	447
Efra.gene32613_i1_length366.p1	uncharacterized protein LOC109202625	gi|1110948380|ref|XP_019215970.1|	Oreochromis niloticus	2.07e-33	51.240	99	366
Efra.gene32613_i1_length366.p1	putative RNA-directed DNA polymerase from transposon BS	gi|999972326|gb|KXJ11500.1|	Exaiptasia pallida	5.94e-31	51.376	89	366
Efra.gene32617_i0_length447.p1	ATP-binding cassette transporter subfamily G member 2a	gi|1275004194|gb|PIK50784.1|	Apostichopus japonicus	8.57e-58	78.295	81	447
Efra.gene32619_i0_length447.p1	uncharacterized protein LOC113138288	gi|1469978465|ref|XP_026176392.1|	Mastacembelus armatus	2.54e-22	45.872	97	336
Efra.gene32619_i0_length447.p1	putative RNA-directed DNA polymerase from transposon X-element	gi|999966959|gb|KXJ06133.1|	Exaiptasia pallida	2.31e-20	42.342	98	336
Efra.gene32623_i0_length447.p1	hypothetical protein BSL78_20554	gi|1274995493|gb|PIK42601.1|	Apostichopus japonicus	5.65e-28	47.692	83	447
Efra.gene32623_i0_length447.p1	PREDICTED: LOW QUALITY PROTEIN: RING finger protein nhl-1-like	gi|1133429309|ref|XP_019870590.1|	Aethina tumida	6.30e-16	34.454	77	447
Efra.gene32624_i0_length447.p1	hypothetical protein BSL78_20554	gi|1274995493|gb|PIK42601.1|	Apostichopus japonicus	4.34e-25	46.341	78	447
Efra.gene32624_i0_length447.p1	RING finger protein nhl-1	gi|749782499|ref|XP_011145394.1|	Harpegnathos saltator	6.06e-14	33.077	77	447
Efra.gene32625_i0_length447.p1	PREDICTED: coiled-coil-helix-coiled-coil-helix domain-containing protein 2, mitochondrial-like	gi|291239049|ref|XP_002739425.1|	Saccoglossus kowalevskii	6.04e-39	55.152	98	447
Efra.gene32626_i0_length447.p1	PREDICTED: E3 ubiquitin-protein ligase HERC2-like isoform X9	gi|1083311723|ref|XP_018605556.1|	Scleropages formosus	1.11e-18	38.406	87	447
Efra.gene32634_i0_length447.p1	putative INO80 complex subunit C-like	gi|1274994401|gb|PIK41592.1|	Apostichopus japonicus	4.69e-56	76.923	76	447
Efra.gene32634_i1_length411.p1	putative INO80 complex subunit C-like	gi|1274994401|gb|PIK41592.1|	Apostichopus japonicus	3.18e-50	78.302	76	411
Efra.gene32638_i0_length447.p1	transmembrane emp24 domain-containing protein 10-like isoform X3	gi|1229152064|ref|XP_022088618.1|	Acanthaster planci	1.74e-74	75.000	99	447
Efra.gene32649_i0_length447.p1	PREDICTED: cytochrome c oxidase subunit 5A, mitochondrial	gi|72013753|ref|XP_784558.1|	Strongylocentrotus purpuratus	7.95e-76	72.727	96	447
Efra.gene32650_i0_length447.p1	gamma-aminobutyric acid receptor-associated protein-like 2	gi|1191034481|ref|XP_020894371.1|	Exaiptasia pallida	2.13e-55	67.544	77	447
Efra.gene32656_i0_length447.p1	putative C-mannosyltransferase DPY19L3 isoform X2	gi|1275008284|gb|PIK54707.1|	Apostichopus japonicus	3.05e-60	65.957	93	447
Efra.gene32666_i0_length447.p1	PREDICTED: RNA-directed DNA polymerase from mobile element jockey-like	gi|780010224|ref|XP_011663659.1|	Strongylocentrotus purpuratus	2.79e-24	39.073	99	447
Efra.gene32667_i0_length447.p1	LPS-induced TNF-alpha factor	gi|646223326|gb|AIB51692.1|	Apostichopus japonicus	2.33e-34	47.561	93	447
Efra.gene32668_i0_length447.p1	hypothetical protein BSL78_04998	gi|1275011775|gb|PIK58084.1|	Apostichopus japonicus	7.18e-70	78.462	87	447
Efra.gene32668_i0_length447.p1	PREDICTED: guanine nucleotide exchange factor MSS4-like	gi|390364116|ref|XP_796474.3|	Strongylocentrotus purpuratus	8.39e-50	61.017	79	447
Efra.gene3266_i0_length2310.p1	hypothetical protein BSL78_12135	gi|1275004385|gb|PIK50967.1|	Apostichopus japonicus	0.0	73.403	98	2310
Efra.gene3266_i0_length2310.p1	macoilin-like	gi|1229163530|ref|XP_022094783.1|	Acanthaster planci	0.0	55.556	98	2310
Efra.gene32670_i0_length447.p1	putative TNF receptor-associated factor 4, partial	gi|1274997473|gb|PIK44436.1|	Apostichopus japonicus	8.02e-53	89.888	60	447
Efra.gene32671_i0_length447.p1	putative mediator of RNA polymerase II transcription subunit 22 isoform X2	gi|1274983754|gb|PIK32913.1|	Apostichopus japonicus	3.01e-88	87.586	97	447
Efra.gene32679_i0_length447.p1	hypothetical protein T03_693, partial	gi|954381026|gb|KRY44976.1|	Trichinella britovi	2.32e-18	71.698	71	225
Efra.gene32679_i0_length447.p1	Zinc finger and BTB domain-containing protein 38	gi|808871408|gb|KKF21118.1|	Larimichthys crocea	8.48e-18	58.904	97	225
Efra.gene3268_i0_length2046.p1	putative regulator of chromatin subfamily E member 1-like	gi|1274999483|gb|PIK46321.1|	Apostichopus japonicus	1.88e-177	70.823	55	2046
Efra.gene3268_i1_length2308.p1	putative regulator of chromatin subfamily E member 1-like	gi|1274999483|gb|PIK46321.1|	Apostichopus japonicus	2.02e-73	60.426	27	2307
Efra.gene3268_i2_length1488.p1	putative regulator of chromatin subfamily E member 1-like	gi|1274999483|gb|PIK46321.1|	Apostichopus japonicus	1.30e-76	62.332	40	1488
Efra.gene32692_i0_length447.p1	PREDICTED: RNA-directed DNA polymerase from mobile element jockey-like	gi|780161103|ref|XP_011683098.1|	Strongylocentrotus purpuratus	2.29e-35	48.462	87	447
Efra.gene32695_i0_length447.p1	ninein-like protein isoform X2	gi|1229163362|ref|XP_022094689.1|	Acanthaster planci	2.36e-32	50.000	95	447
Efra.gene32698_i0_length447.p1	CLUMA_CG012867, isoform A	gi|1108472243|emb|CRK99550.1|	Clunio marinus	1.11e-24	42.254	95	447
Efra.gene32699_i0_length447.p1	hypothetical protein H355_015183	gi|1215478223|gb|OXB71741.1|	Colinus virginianus	2.07e-13	28.571	95	447
Efra.gene32699_i0_length447.p1	PREDICTED: somatostatin receptor type 3-like	gi|291243682|ref|XP_002741730.1|	Saccoglossus kowalevskii	2.18e-13	34.307	87	447
Efra.gene326_i0_length5307.p1	putative deleted in malignant brain tumors 1 protein-like isoform X1	gi|1274995227|gb|PIK42354.1|	Apostichopus japonicus	4.66e-137	47.575	50	5307
Efra.gene326_i1_length5130.p1	putative deleted in malignant brain tumors 1 protein-like isoform X1	gi|1274995227|gb|PIK42354.1|	Apostichopus japonicus	2.40e-137	47.575	52	5130
Efra.gene326_i2_length2346.p1	putative deleted in malignant brain tumors 1 protein-like isoform X1	gi|1274995227|gb|PIK42354.1|	Apostichopus japonicus	1.10e-176	49.060	79	2346
Efra.gene32700_i0_length447.p1	ribosomal protein L32, putative	gi|557199581|emb|CDJ48545.1|	Eimeria brunetti	9.48e-42	52.756	85	447
Efra.gene32701_i0_length447.p1	putative carboxypeptidase E-like	gi|1274998580|gb|PIK45478.1|	Apostichopus japonicus	8.31e-16	39.669	86	366
Efra.gene32713_i0_length447.p1	unnamed protein product	gi|873225948|emb|CEM22489.1|	Vitrella brassicaformis CCMP3155	1.44e-39	57.627	79	447
Efra.gene32713_i0_length447.p1	20S proteasome, regulatory subunit beta, putative	gi|242001650|ref|XP_002435468.1|	Ixodes scapularis	7.63e-37	56.250	74	447
Efra.gene32714_i0_length447.p1	sigma class glutathione-s-transferase 2	gi|1274994643|gb|PIK41815.1|	Apostichopus japonicus	2.14e-25	41.353	89	447
Efra.gene32730_i0_length447.p1	hypothetical protein BSL78_09385	gi|1275007255|gb|PIK53716.1|	Apostichopus japonicus	1.17e-20	38.835	69	447
Efra.gene32730_i0_length447.p1	PREDICTED: protein Skeletor, isoforms B/C, partial	gi|780006979|ref|XP_011663281.1|	Strongylocentrotus purpuratus	5.11e-19	39.450	72	447
Efra.gene32736_i0_length447.p1	Catenin alpha	gi|1274991399|gb|PIK38889.1|	Apostichopus japonicus	1.70e-45	54.902	90	447
Efra.gene32745_i1_length447.p1	PREDICTED: allatostatin-A receptor-like	gi|780124905|ref|XP_011678446.1|	Strongylocentrotus purpuratus	3.04e-30	39.521	99	447
Efra.gene32746_i0_length447.p1	putative RNA-directed DNA polymerase from transposon X-element	gi|999977742|gb|KXJ16916.1|	Exaiptasia pallida	7.07e-40	52.459	99	369
Efra.gene32755_i0_length447.p1	hypothetical protein BSL78_19242	gi|1274996911|gb|PIK43912.1|	Apostichopus japonicus	7.15e-26	33.974	87	447
Efra.gene32755_i0_length447.p1	putative GTPase IMAP family member 4-like	gi|1275008610|gb|PIK55023.1|	Apostichopus japonicus	1.58e-24	36.667	99	447
Efra.gene32763_i0_length447.p1	nardilysin-like	gi|1229149449|ref|XP_022087201.1|	Acanthaster planci	1.74e-46	57.778	91	447
Efra.gene32763_i1_length342.p1	nardilysin-like	gi|1229149449|ref|XP_022087201.1|	Acanthaster planci	1.09e-22	49.451	80	342
Efra.gene32767_i0_length447.p1	hypothetical protein C7M84_005490	gi|1516442829|gb|ROT75943.1|	Penaeus vannamei	3.61e-30	44.444	100	447
Efra.gene32767_i0_length447.p1	hepatopancreas kazal-type proteinase inhibitor	gi|1249612744|dbj|GAX92693.1|	Pythium insidiosum	2.96e-27	43.558	100	447
Efra.gene32776_i0_length447.p1	zinc finger protein 420-like	gi|1338821117|ref|XP_023653081.1|	Paramormyrops kingsleyae	2.16e-11	34.615	83	447
Efra.gene3277_i0_length2304.p1	putative poly(ADP-ribose) glycohydrolase	gi|1274994452|gb|PIK41639.1|	Apostichopus japonicus	0.0	69.847	68	2304
Efra.gene32792_i0_length429.p1	serine proteinase	gi|1274995163|gb|PIK42293.1|	Apostichopus japonicus	4.48e-29	67.470	58	429
Efra.gene32792_i1_length447.p1	serine proteinase	gi|1274995163|gb|PIK42293.1|	Apostichopus japonicus	5.29e-28	56.250	70	447
Efra.gene327_i0_length5304.p1	putative sodium leak channel non-selective protein	gi|1275009367|gb|PIK55754.1|	Apostichopus japonicus	0.0	82.081	81	5304
Efra.gene32800_i0_length447.p1	Transmembrane protein 26	gi|1263136514|gb|PFX32657.1|	Stylophora pistillata	6.34e-09	39.437	48	447
Efra.gene32827_i0_length446.p1	putative NADH dehydrogenase	gi|1275011789|gb|PIK58098.1|	Apostichopus japonicus	3.27e-81	77.333	97	444
Efra.gene32829_i0_length446.p1	hypothetical protein BSL78_27560	gi|1274987570|gb|PIK35616.1|	Apostichopus japonicus	7.44e-68	82.906	80	441
Efra.gene32829_i0_length446.p1	PREDICTED: protein C10	gi|390360425|ref|XP_791395.3|	Strongylocentrotus purpuratus	6.82e-46	61.207	79	441
Efra.gene3282_i0_length2304.p1	probable ATP-dependent RNA helicase DHX40	gi|1229164849|ref|XP_022095485.1|	Acanthaster planci	0.0	68.675	96	2304
Efra.gene3283_i0_length2304.p1	putative E3 ubiquitin-protein ligase AMFR	gi|1274990812|gb|PIK38366.1|	Apostichopus japonicus	0.0	58.667	95	2304
Efra.gene32845_i0_length444.p1	putative peptidyl-prolyl cis-trans isomerase FKBP8	gi|1275004549|gb|PIK51124.1|	Apostichopus japonicus	7.84e-20	40.132	99	444
Efra.gene32846_i1_length444.p1	putative cryptochrome-1, partial	gi|1275008933|gb|PIK55338.1|	Apostichopus japonicus	5.56e-49	62.121	99	393
Efra.gene32846_i2_length417.p1	putative cryptochrome-1, partial	gi|1275008933|gb|PIK55338.1|	Apostichopus japonicus	1.97e-45	62.903	88	417
Efra.gene32847_i0_length444.p1	sorting nexin-29-like	gi|1229153453|ref|XP_022089361.1|	Acanthaster planci	5.71e-50	62.308	85	444
Efra.gene32849_i0_length444.p1	putative E3 ubiquitin-protein ligase HERC2	gi|1275007851|gb|PIK54292.1|	Apostichopus japonicus	2.72e-67	81.967	82	444
Efra.gene3284_i0_length2304.p1	hypothetical protein BSL78_07517	gi|1275009165|gb|PIK55561.1|	Apostichopus japonicus	0.0	54.700	96	2304
Efra.gene3284_i0_length2304.p1	xaa-Pro aminopeptidase 1-like isoform X1	gi|1229154292|ref|XP_022089809.1|	Acanthaster planci	0.0	40.219	94	2304
Efra.gene32859_i0_length444.p1	putative neuronal acetylcholine receptor subunit alpha-10, partial	gi|1274991180|gb|PIK38692.1|	Apostichopus japonicus	1.30e-39	49.593	83	444
Efra.gene32864_i0_length441.p1	putative 39S ribosomal protein L14, mitochondrial	gi|1274994601|gb|PIK41776.1|	Apostichopus japonicus	4.78e-77	81.944	97	441
Efra.gene32864_i1_length444.p1	putative 39S ribosomal protein L14, mitochondrial	gi|1274994601|gb|PIK41776.1|	Apostichopus japonicus	5.20e-73	85.938	86	444
Efra.gene32867_i0_length444.p1	GPI mannosyltransferase 3-like isoform X1	gi|1229174942|ref|XP_022100893.1|	Acanthaster planci	3.63e-46	55.714	93	444
Efra.gene32867_i1_length213.p1	putative GPI mannosyltransferase 3	gi|1275005575|gb|PIK52104.1|	Apostichopus japonicus	1.15e-15	70.213	66	213
Efra.gene32875_i0_length444.p1	hypothetical protein BSL78_19340	gi|1274996804|gb|PIK43814.1|	Apostichopus japonicus	3.21e-28	44.538	80	444
Efra.gene32875_i0_length444.p1	RNA-directed DNA polymerase from mobile element jockey	gi|808856474|gb|KKF09339.1|	Larimichthys crocea	1.46e-27	48.182	72	444
Efra.gene32875_i1_length307.p1	RNA-directed DNA polymerase from mobile element jockey	gi|808856474|gb|KKF09339.1|	Larimichthys crocea	5.49e-13	42.683	91	258
Efra.gene32876_i0_length444.p1	putative thioredoxin, mitochondrial-like	gi|1275000174|gb|PIK46969.1|	Apostichopus japonicus	3.27e-66	73.387	84	444
Efra.gene32882_i0_length444.p1	GPI mannosyltransferase 3-like isoform X2	gi|1229174950|ref|XP_022100896.1|	Acanthaster planci	3.20e-10	60.000	30	444
Efra.gene32885_i0_length444.p1	transmembrane protein 242-like isoform X1	gi|1229181757|ref|XP_022104470.1|	Acanthaster planci	3.27e-40	52.800	84	444
Efra.gene32886_i0_length444.p1	putative NTF2-related export protein 2	gi|1275007856|gb|PIK54297.1|	Apostichopus japonicus	1.06e-60	51.852	93	444
Efra.gene32888_i0_length444.p1	solute carrier family 23 member 2-like, partial	gi|1041135529|ref|XP_017292386.1|	Kryptolebias marmoratus	8.54e-20	44.186	58	444
Efra.gene3288_i0_length2301.p1	ninein-like protein isoform X2	gi|1229163362|ref|XP_022094689.1|	Acanthaster planci	8.22e-57	28.920	62	2301
Efra.gene3288_i1_length345.p1	ninein-like protein isoform X2	gi|1229163362|ref|XP_022094689.1|	Acanthaster planci	1.12e-17	52.857	61	345
Efra.gene32894_i0_length444.p1	polyubiquitin	gi|926618848|ref|XP_013774647.1|	Limulus polyphemus	3.21e-73	75.862	99	444
Efra.gene32899_i0_length444.p1	putative fatty acid-binding protein, adipocyte-like	gi|1274997705|gb|PIK44654.1|	Apostichopus japonicus	4.81e-70	67.626	94	444
Efra.gene3289_i0_length2301.p1	putative zygotic DNA replication licensing factor mcm6-B isoform X1	gi|1275005941|gb|PIK52455.1|	Apostichopus japonicus	0.0	90.959	95	2301
Efra.gene3289_i1_length1146.p1	putative zygotic DNA replication licensing factor mcm6-B isoform X1	gi|1275005941|gb|PIK52455.1|	Apostichopus japonicus	0.0	87.879	94	1146
Efra.gene3289_i2_length792.p1	putative zygotic DNA replication licensing factor mcm6-B isoform X1	gi|1275005941|gb|PIK52455.1|	Apostichopus japonicus	3.87e-106	82.569	81	792
Efra.gene3289_i3_length756.p1	putative zygotic DNA replication licensing factor mcm6-B isoform X1	gi|1275005941|gb|PIK52455.1|	Apostichopus japonicus	4.19e-70	80.667	58	756
Efra.gene32900_i0_length444.p1	hypothetical protein BRAFLDRAFT_270856	gi|260816195|ref|XP_002602857.1|	Branchiostoma floridae	2.53e-18	39.552	90	444
Efra.gene32900_i0_length444.p1	PREDICTED: immunoglobulin superfamily member 10	gi|762118030|ref|XP_011441888.1|	Crassostrea gigas	5.63e-16	37.063	91	444
Efra.gene3290_i0_length2301.p1	origin recognition complex subunit 3-like	gi|1229176185|ref|XP_022101545.1|	Acanthaster planci	0.0	49.141	96	2301
Efra.gene32912_i0_length444.p1	PREDICTED: sushi, von Willebrand factor type A, EGF and pentraxin domain-containing protein 1-like	gi|780077867|ref|XP_011672416.1|	Strongylocentrotus purpuratus	1.25e-09	42.105	39	444
Efra.gene3291_i0_length2301.p1	PREDICTED: probable RNA-directed DNA polymerase from transposon X-element	gi|91095311|ref|XP_973868.1|	Tribolium castaneum	5.18e-92	31.672	85	2301
Efra.gene3291_i1_length456.p1	reverse transcriptase-like protein	gi|1172365749|ref|WP_080749020.1|	Solemya velum gill symbiont	2.72e-24	39.161	94	456
Efra.gene32921_i0_length444.p1	PREDICTED: uncharacterized protein LOC109484980	gi|1126219524|ref|XP_019643911.1|	Branchiostoma belcheri	9.84e-16	32.231	83	444
Efra.gene32921_i0_length444.p1	Protein CBG16427	gi|309358230|emb|CAP34059.2|	Caenorhabditis briggsae	2.33e-11	37.864	69	444
Efra.gene32923_i0_length444.p1	putative amine sulfotransferase-like	gi|1275008589|gb|PIK55002.1|	Apostichopus japonicus	4.74e-38	50.394	86	444
Efra.gene3293_i1_length2301.p1	cullin-3-like	gi|1229150864|ref|XP_022087967.1|	Acanthaster planci	0.0	85.676	98	2301
Efra.gene32944_i0_length444.p1	PREDICTED: HD domain-containing protein 2 homolog isoform X2	gi|1133465887|ref|XP_011404693.2|	Amphimedon queenslandica	7.47e-38	45.652	93	444
Efra.gene32949_i0_length444.p1	Chromobox protein homolog 1	gi|225712476|gb|ACO12084.1|	Lepeophtheirus salmonis	2.00e-69	61.628	99	444
Efra.gene32950_i0_length444.p1	putative organic cation transporter protein-like	gi|1274994383|gb|PIK41575.1|	Apostichopus japonicus	2.83e-45	56.757	100	444
Efra.gene3297_i0_length2301.p1	reverse transcriptase	gi|1275015024|gb|PIK61247.1|	Apostichopus japonicus	0.0	47.994	81	2301
Efra.gene32993_i0_length444.p1	alpha tubulin 84B, partial	gi|418207526|gb|AFX62860.1|	Drosophila melanogaster	1.24e-97	91.216	100	444
Efra.gene32994_i0_length444.p1	hypothetical protein BSL78_00859	gi|1275015934|gb|PIK62137.1|	Apostichopus japonicus	7.36e-20	35.374	88	444
Efra.gene32994_i0_length444.p1	PREDICTED: protein AIG1-like	gi|695053781|ref|XP_009414999.1|	Musa acuminata subsp. malaccensis	1.95e-11	31.507	93	444
Efra.gene33006_i0_length444.p1	protocadherin Fat 3 isoform X5	gi|1488360695|ref|XP_026562612.1|	Pseudonaja textilis	3.32e-20	50.685	49	444
Efra.gene33007_i0_length444.p1	protocadherin Fat 1-like	gi|1242770097|ref|XP_022324474.1|	Crassostrea virginica	1.85e-09	35.227	59	444
Efra.gene33012_i0_length444.p1	hypothetical protein BSL78_18348	gi|1274997844|gb|PIK44784.1|	Apostichopus japonicus	2.99e-18	44.000	64	444
Efra.gene33012_i0_length444.p1	HYR domain-containing protein	gi|1120509969|ref|WP_073370391.1|	Flavobacterium fluvii	1.84e-10	33.333	66	444
Efra.gene33013_i0_length444.p1	hypothetical protein BSL78_14245	gi|1275002198|gb|PIK48879.1|	Apostichopus japonicus	2.79e-15	38.333	80	444
Efra.gene33013_i0_length444.p1	frizzled-7-B	gi|1483645596|ref|XP_026322405.1|	Hyposmocoma kahamanoa	1.23e-12	32.258	81	444
Efra.gene33016_i0_length444.p1	putative RNA-directed DNA polymerase from transposon BS	gi|1263129512|gb|PFX25777.1|	Stylophora pistillata	2.92e-28	43.333	91	444
Efra.gene3301_i0_length2300.p1	hypothetical protein BSL78_07137, partial	gi|1275009561|gb|PIK55941.1|	Apostichopus japonicus	3.11e-122	46.729	99	1302
Efra.gene3301_i0_length2300.p1	RNA-directed DNA polymerase from mobile element jockey, partial	gi|999965911|gb|KXJ05089.1|	Exaiptasia pallida	2.36e-103	40.455	99	1302
Efra.gene33023_i0_length438.p1	E3 ubiquitin-protein ligase rnf213-alpha-like	gi|1367391197|ref|XP_024257967.1|	Oncorhynchus tshawytscha	4.51e-10	34.066	62	438
Efra.gene3302_i0_length2298.p1	putative digestive organ expansion factor-like	gi|1275016297|gb|PIK62494.1|	Apostichopus japonicus	0.0	59.694	99	2298
Efra.gene3302_i1_length279.p1	putative digestive organ expansion factor-like	gi|1275016297|gb|PIK62494.1|	Apostichopus japonicus	1.71e-27	56.962	85	279
Efra.gene33034_i0_length444.p1	putative RNA-directed DNA polymerase from mobile element jockey-like	gi|1274987478|gb|PIK35540.1|	Apostichopus japonicus	5.48e-37	50.376	90	444
Efra.gene33036_i0_length444.p1	NADH dehydrogenase [ubiquinone] flavoprotein 1, mitochondrial-like	gi|1229142252|ref|XP_022083330.1|	Acanthaster planci	1.86e-30	79.104	45	444
Efra.gene33037_i0_length444.p1	putative pterin-4-alpha-carbinolamine dehydratase isoform X2	gi|1275006967|gb|PIK53440.1|	Apostichopus japonicus	6.73e-67	83.186	76	444
Efra.gene3303_i0_length2298.p1	putative sentrin-specific protease 1	gi|1274998054|gb|PIK44981.1|	Apostichopus japonicus	1.07e-152	43.865	87	2298
Efra.gene33049_i0_length444.p1	c-type lectin	gi|341869830|gb|AEK99010.1|	Apostichopus japonicus	9.38e-46	51.034	98	444
Efra.gene33056_i0_length443.p2	PREDICTED: uncharacterized protein LOC106813460	gi|957845305|ref|XP_014673078.1|	Priapulus caudatus	2.63e-19	54.054	79	276
Efra.gene33056_i0_length443.p2	Retrovirus-related Pol polyprotein from transposon 297	gi|999976297|gb|KXJ15471.1|	Exaiptasia pallida	4.26e-13	48.000	82	276
Efra.gene3305_i0_length722.p1	putative muskelin isoform X2, partial	gi|1275010914|gb|PIK57248.1|	Apostichopus japonicus	1.50e-76	60.849	90	702
Efra.gene3305_i1_length2298.p1	muskelin-like	gi|1229191539|ref|XP_022109692.1|	Acanthaster planci	0.0	57.357	96	2298
Efra.gene33066_i0_length443.p2	hypothetical protein BSL78_05739	gi|1275011019|gb|PIK57350.1|	Apostichopus japonicus	3.10e-17	46.667	81	279
Efra.gene33066_i0_length443.p2	RNA-directed DNA polymerase from mobile element jockey	gi|1274990666|gb|PIK38235.1|	Apostichopus japonicus	5.85e-18	45.455	83	279
Efra.gene33073_i1_length442.p1	normal mucosa of esophagus-specific gene 1 protein-like	gi|1229127638|ref|XP_022081759.1|	Acanthaster planci	1.78e-26	51.111	61	438
Efra.gene3307_i0_length2298.p1	ReO_6	gi|18157526|dbj|BAB83841.1|	Oryzias latipes	0.0	44.776	95	2298
Efra.gene33089_i0_length442.p2	PREDICTED: uncharacterized protein LOC589552	gi|780150325|ref|XP_011681765.1|	Strongylocentrotus purpuratus	2.84e-34	56.842	95	300
Efra.gene33089_i0_length442.p2	PREDICTED: RNA-directed DNA polymerase from mobile element jockey-like	gi|780003694|ref|XP_011683696.1|	Strongylocentrotus purpuratus	1.78e-26	48.421	95	300
Efra.gene33098_i0_length441.p1	putative methyltransferase-like protein 2-A-like	gi|1274994402|gb|PIK41593.1|	Apostichopus japonicus	2.43e-74	81.818	90	441
Efra.gene33102_i0_length441.p1	putative cellular retinoic acid-binding protein 1-like	gi|1274997707|gb|PIK44656.1|	Apostichopus japonicus	5.69e-75	75.556	92	441
Efra.gene33103_i0_length312.p1	putative DNA polymerase delta subunit 4	gi|1275011004|gb|PIK57335.1|	Apostichopus japonicus	1.06e-23	62.500	62	312
Efra.gene33103_i1_length441.p1	putative DNA polymerase delta subunit 4	gi|1275011004|gb|PIK57335.1|	Apostichopus japonicus	1.28e-28	49.550	71	441
Efra.gene33106_i0_length441.p1	putative retinol dehydrogenase 8	gi|1274989570|gb|PIK37281.1|	Apostichopus japonicus	6.57e-35	73.034	61	429
Efra.gene33106_i1_length258.p1	putative retinol dehydrogenase 8	gi|1274989570|gb|PIK37281.1|	Apostichopus japonicus	8.20e-14	77.778	52	258
Efra.gene33106_i2_length240.p1	putative retinol dehydrogenase 8	gi|1274989570|gb|PIK37281.1|	Apostichopus japonicus	3.89e-23	73.770	76	240
Efra.gene33107_i0_length441.p1	uncharacterized protein LOC113138288	gi|1469978465|ref|XP_026176392.1|	Mastacembelus armatus	6.30e-16	42.308	63	369
Efra.gene33107_i0_length441.p1	Titin	gi|999968368|gb|KXJ07542.1|	Exaiptasia pallida	1.62e-14	39.286	68	369
Efra.gene33109_i0_length441.p1	pol-like protein	gi|1274985794|gb|PIK34223.1|	Apostichopus japonicus	2.75e-56	59.441	97	441
Efra.gene3310_i0_length2298.p1	chondroitin sulfate synthase 1-like	gi|1229192790|ref|XP_022110348.1|	Acanthaster planci	0.0	47.933	97	2298
Efra.gene33113_i0_length441.p1	selenoprotein T1b-like	gi|1229164230|ref|XP_022095152.1|	Acanthaster planci	8.16e-61	63.504	93	441
Efra.gene33113_i2_length363.p1	PREDICTED: selenoprotein T1b-like	gi|1126202643|ref|XP_019634730.1|	Branchiostoma belcheri	3.45e-43	60.952	87	363
Efra.gene3311_i0_length2298.p1	zinc finger protein 658B-like	gi|1176339817|ref|XP_020634616.1|	Pogona vitticeps	4.60e-95	41.627	54	2298
Efra.gene33122_i0_length441.p1	putative huntingtin-interacting protein K-like	gi|1275007933|gb|PIK54370.1|	Apostichopus japonicus	8.73e-58	77.193	78	441
Efra.gene33128_i0_length441.p1	hypothetical protein BSL78_04955	gi|1275011848|gb|PIK58155.1|	Apostichopus japonicus	3.59e-46	56.061	88	441
Efra.gene33128_i0_length441.p1	PREDICTED: pseudouridine-metabolizing bifunctional protein C1861.05-like	gi|1126217314|ref|XP_019642705.1|	Branchiostoma belcheri	3.06e-33	44.853	93	441
Efra.gene33132_i0_length441.p1	PREDICTED: uncharacterized protein LOC106709424	gi|943947162|ref|XP_014356712.1|	Papilio machaon	6.38e-26	42.857	84	441
Efra.gene33132_i0_length441.p1	PREDICTED: RNA-directed DNA polymerase from mobile element jockey-like, partial	gi|910316989|ref|XP_013161242.1|	Papilio xuthus	5.85e-25	42.520	85	441
Efra.gene33134_i0_length441.p1	PREDICTED: protein phosphatase 1 regulatory subunit 14C	gi|390332255|ref|XP_003723453.1|	Strongylocentrotus purpuratus	1.16e-23	41.739	76	441
Efra.gene33135_i0_length441.p1	NADH dehydrogenase subunit 2	gi|228015375|ref|YP_002836166.1|	Apostichopus japonicus	2.12e-25	50.000	88	441
Efra.gene33138_i0_length441.p1	putative sia-alpha-2,3-Gal-beta-1,4-GlcNAc-R:alpha 2,8-sialyltransferase	gi|1275009153|gb|PIK55550.1|	Apostichopus japonicus	1.23e-34	40.816	99	441
Efra.gene3313_i0_length2295.p1	LOW QUALITY PROTEIN: deleted in malignant brain tumors 1 protein-like	gi|1520594437|ref|XP_027035210.1|	Tachysurus fulvidraco	2.51e-57	31.065	75	2295
Efra.gene33144_i0_length441.p1	putative proline-rich transmembrane protein 1	gi|1274994379|gb|PIK41572.1|	Apostichopus japonicus	5.14e-24	68.182	48	414
Efra.gene33148_i0_length441.p1	putative glutamate carboxypeptidase 2-like, partial	gi|1275007021|gb|PIK53490.1|	Apostichopus japonicus	3.71e-63	66.418	91	441
Efra.gene33151_i0_length441.p1	PREDICTED: RING finger protein 11	gi|72084978|ref|XP_792344.1|	Strongylocentrotus purpuratus	3.66e-83	79.433	96	441
Efra.gene33155_i0_length441.p1	survivin	gi|1274987256|gb|PIK35362.1|	Apostichopus japonicus	1.83e-74	75.714	95	441
Efra.gene33158_i0_length441.p1	tyrosine-protein kinase SRK3	gi|1009542946|ref|XP_015907640.1|	Parasteatoda tepidariorum	2.17e-27	40.146	90	441
Efra.gene33159_i0_length441.p1	hypothetical protein MVES_003311	gi|1305379205|gb|PKI82935.1|	Malassezia vespertilionis	1.36e-17	54.930	72	441
Efra.gene33159_i0_length441.p1	putative microneme protein Sm70, partial	gi|13625469|gb|AAK35069.1|AF357910_1	Sarcocystis muris	2.19e-11	32.031	87	441
Efra.gene33169_i0_length441.p1	LOW QUALITY PROTEIN: uncharacterized protein LOC111866144	gi|1339044927|ref|XP_023710568.1|	Cryptotermes secundus	5.49e-12	30.769	71	441
Efra.gene33169_i0_length441.p1	Glutamate receptor ionotropic, kainate 2	gi|1330908333|gb|PNF30870.1|	Cryptotermes secundus	6.02e-12	30.769	71	441
Efra.gene33171_i0_length441.p1	pol-like protein	gi|1274989123|gb|PIK36905.1|	Apostichopus japonicus	1.40e-19	39.669	80	441
Efra.gene33174_i0_length441.p1	40s ribosomal protein	gi|1268234013|gb|PHJ19249.1|	Cystoisospora suis	3.55e-37	52.101	81	441
Efra.gene33178_i0_length441.p1	hypothetical protein LOTGIDRAFT_237885	gi|676432751|ref|XP_009046676.1|	Lottia gigantea	2.62e-16	35.780	67	441
Efra.gene33178_i0_length441.p1	tudor domain-containing protein 7A-like	gi|1469043617|ref|XP_026122596.1|	Carassius auratus	4.34e-16	44.660	67	441
Efra.gene33181_i0_length441.p1	ribosomal protein L14p/L23e	gi|156088723|ref|XP_001611768.1|	Babesia bovis T2Bo	8.24e-79	82.482	93	441
Efra.gene33183_i0_length441.p1	T-complex protein 1 alpha subunit	gi|1383623948|gb|PVC54164.1|	Theileria orientalis	4.90e-59	64.336	97	441
Efra.gene3319_i2_length408.p1	PREDICTED: zinc finger MYND domain-containing protein 11-like isoform X2	gi|585649667|ref|XP_006814428.1|	Saccoglossus kowalevskii	1.24e-31	69.620	58	408
Efra.gene19942_i0_length756.p1	putative extracellular tyrosine-protein kinase PKDCC	gi|1274995152|gb|PIK42283.1|	Apostichopus japonicus	1.03e-69	59.509	65	756
Efra.gene19945_i0_length756.p1	putative defense protein 3	gi|919004171|ref|XP_013421686.1|	Lingula anatina	8.26e-31	42.012	70	726
Efra.gene19946_i0_length756.p1	hypothetical protein BSL78_13021	gi|1275003475|gb|PIK50095.1|	Apostichopus japonicus	4.79e-99	73.936	73	756
Efra.gene19946_i0_length756.p1	protein Hikeshi-like	gi|1229166622|ref|XP_022096444.1|	Acanthaster planci	1.22e-79	60.622	75	756
Efra.gene19946_i1_length648.p1	hypothetical protein BSL78_13021	gi|1275003475|gb|PIK50095.1|	Apostichopus japonicus	4.65e-100	73.936	85	648
Efra.gene19946_i1_length648.p1	protein Hikeshi-like	gi|1229166622|ref|XP_022096444.1|	Acanthaster planci	2.19e-87	63.131	89	648
Efra.gene19947_i2_length363.p1	probable methylthioribulose-1-phosphate dehydratase isoform X3	gi|1227960450|ref|XP_021936959.1|	Zootermopsis nevadensis	4.28e-36	65.116	71	363
Efra.gene19951_i0_length756.p1	WSC domain-containing protein 1	gi|1333563809|ref|XP_023509078.1|	Equus caballus	1.51e-11	27.957	71	744
Efra.gene19956_i0_length756.p1	ras-related protein Rab-27A-like	gi|1229183848|ref|XP_022105602.1|	Acanthaster planci	3.62e-156	85.417	95	756
Efra.gene19957_i0_length756.p1	hypothetical protein BSL78_28849	gi|1274985926|gb|PIK34325.1|	Apostichopus japonicus	4.36e-81	51.867	96	756
Efra.gene19957_i0_length756.p1	PREDICTED: CD151 antigen	gi|780013256|ref|XP_011664079.1|	Strongylocentrotus purpuratus	6.67e-70	45.082	96	756
Efra.gene19961_i0_length756.p1	PREDICTED: ADP-ribosylation factor-like protein 4C	gi|780062859|ref|XP_011670619.1|	Strongylocentrotus purpuratus	3.60e-76	58.065	74	756
Efra.gene19964_i0_length756.p1	unnamed protein product, partial	gi|47229230|emb|CAG03982.1|	Tetraodon nigroviridis	8.59e-82	56.432	95	756
Efra.gene19964_i0_length756.p1	alpha tubulin 84B, partial	gi|418207526|gb|AFX62860.1|	Drosophila melanogaster	8.34e-86	54.545	95	756
Efra.gene19967_i0_length756.p1	hypothetical protein BSL78_06508	gi|1275010231|gb|PIK56587.1|	Apostichopus japonicus	1.37e-98	62.605	94	756
Efra.gene19967_i0_length756.p1	PREDICTED: RING finger protein 145-like	gi|115637267|ref|XP_786512.2|	Strongylocentrotus purpuratus	2.65e-62	45.749	97	756
Efra.gene19978_i0_length756.p1	hypothetical protein BRAFLDRAFT_125867	gi|260826444|ref|XP_002608175.1|	Branchiostoma floridae	1.30e-20	37.681	55	756
Efra.gene19978_i0_length756.p1	PREDICTED: fibrillin-1-like isoform X3	gi|957816494|ref|XP_014679229.1|	Priapulus caudatus	6.59e-19	39.706	58	756
Efra.gene1997_i0_length2866.p1	PREDICTED: nuclear pore complex protein Nup107 isoform X2	gi|390350655|ref|XP_791160.3|	Strongylocentrotus purpuratus	0.0	54.842	96	2856
Efra.gene19987_i0_length678.p1	PREDICTED: rab3 GTPase isoform X2	gi|780081143|ref|XP_011672806.1|	Strongylocentrotus purpuratus	1.45e-153	91.855	98	678
Efra.gene1998_i0_length2865.p1	hypothetical protein BSL78_06906	gi|1275009797|gb|PIK56168.1|	Apostichopus japonicus	0.0	49.307	65	2865
Efra.gene1998_i0_length2865.p1	LOW QUALITY PROTEIN: nidogen-1-like	gi|1229138369|ref|XP_022081243.1|	Acanthaster planci	7.10e-168	42.238	97	2865
Efra.gene19991_i0_length756.p1	arginase	gi|992324665|gb|AMH87238.1|	Apostichopus japonicus	3.41e-109	66.807	93	756
Efra.gene19996_i0_length755.p1	hypothetical protein BSL78_18089	gi|1274998109|gb|PIK45033.1|	Apostichopus japonicus	2.93e-130	92.821	97	606
Efra.gene19996_i0_length755.p1	40S ribosomal protein S7	gi|919031421|ref|XP_013399327.1|	Lingula anatina	3.50e-113	78.756	96	606
Efra.gene19998_i1_length222.p1	putative calpain-9 isoform X1	gi|1275001741|gb|PIK48449.1|	Apostichopus japonicus	2.71e-16	50.769	88	222
Efra.gene19999_i0_length754.p1	PREDICTED: RNA-directed DNA polymerase from mobile element jockey-like	gi|1005474590|ref|XP_015774076.1|	Acropora digitifera	2.12e-72	46.862	95	753
Efra.gene20005_i0_length753.p1	Ets1/2 transcription factor	gi|1274996340|gb|PIK43380.1|	Apostichopus japonicus	2.16e-126	76.154	99	753
Efra.gene20008_i0_length753.p1	putative aldose reductase, partial	gi|1274989217|gb|PIK36985.1|	Apostichopus japonicus	8.93e-92	58.222	90	753
Efra.gene20009_i0_length753.p1	hypothetical protein BSL78_09177	gi|1275007500|gb|PIK53955.1|	Apostichopus japonicus	8.94e-40	32.114	82	753
Efra.gene20009_i0_length753.p1	metalloproteinase inhibitor 3-like	gi|1229171020|ref|XP_022098795.1|	Acanthaster planci	9.19e-28	27.317	79	753
Efra.gene20010_i0_length753.p1	V-type proton ATPase subunit E	gi|919070460|ref|XP_013416707.1|	Lingula anatina	4.94e-101	64.159	90	753
Efra.gene20011_i0_length753.p1	PREDICTED: peptidoglycan-recognition protein SC2-like	gi|585713084|ref|XP_006825027.1|	Saccoglossus kowalevskii	2.77e-75	45.798	90	753
Efra.gene20012_i0_length753.p1	putative thiopurine S-methyltransferase-like	gi|1275006958|gb|PIK53431.1|	Apostichopus japonicus	1.40e-77	63.043	73	753
Efra.gene20016_i2_length399.p1	E3 ubiquitin-protein ligase CCNB1IP1-like	gi|1229183200|ref|XP_022105245.1|	Acanthaster planci	2.24e-42	71.111	68	399
Efra.gene20018_i1_length753.p1	hypothetical protein BSL78_18790	gi|1274997380|gb|PIK44348.1|	Apostichopus japonicus	3.43e-132	75.949	94	753
Efra.gene20018_i1_length753.p1	PREDICTED: protein lifeguard 4-like	gi|1126160575|ref|XP_019625808.1|	Branchiostoma belcheri	8.45e-103	64.912	91	753
Efra.gene20019_i0_length753.p1	putative short-chain collagen C4-like	gi|1274995063|gb|PIK42201.1|	Apostichopus japonicus	5.14e-59	43.798	94	753
Efra.gene20020_i0_length753.p1	putative very long-chain acyl-CoA synthetase-like	gi|1275015381|gb|PIK61595.1|	Apostichopus japonicus	4.47e-108	62.249	99	753
Efra.gene20025_i0_length753.p1	putative Golgi SNAP receptor complex member 2-like isoform X3	gi|1275004911|gb|PIK51468.1|	Apostichopus japonicus	1.12e-99	71.287	80	753
Efra.gene20026_i0_length753.p1	PREDICTED: CD151 antigen	gi|780013256|ref|XP_011664079.1|	Strongylocentrotus purpuratus	3.28e-56	41.434	96	753
Efra.gene20027_i0_length753.p1	glutamate receptor ionotropic, kainate 2-like	gi|1229179959|ref|XP_022103507.1|	Acanthaster planci	1.04e-101	59.363	100	753
Efra.gene20031_i0_length753.p1	PREDICTED: carbohydrate sulfotransferase 15	gi|780184471|ref|XP_011662499.1|	Strongylocentrotus purpuratus	3.89e-37	33.858	98	753
Efra.gene20038_i0_length753.p1	PREDICTED: uncharacterized protein LOC109462922	gi|1126166561|ref|XP_019615109.1|	Branchiostoma belcheri	3.30e-36	45.000	69	753
Efra.gene20038_i0_length753.p1	endonuclease-reverse transcriptase	gi|298204347|gb|ADI61822.1|	Bombyx mori	1.54e-25	33.333	75	753
Efra.gene2003_i0_length2862.p1	putative c-1-tetrahydrofolate synthase, cytoplasmic-like	gi|1275015329|gb|PIK61545.1|	Apostichopus japonicus	0.0	89.369	95	2862
Efra.gene20040_i0_length753.p1	putative TP53-regulating kinase	gi|1274993376|gb|PIK40660.1|	Apostichopus japonicus	1.28e-120	73.707	92	753
Efra.gene20041_i0_length753.p1	aristaless-like homeobox protein, partial	gi|1013822502|dbj|BAU71487.1|	Holothuria leucospilota	1.96e-119	75.417	96	753
Efra.gene2004_i0_length2862.p1	PREDICTED: uncharacterized protein LOC100891178	gi|780112951|ref|XP_011676786.1|	Strongylocentrotus purpuratus	8.37e-152	46.374	53	2862
Efra.gene2004_i0_length2862.p1	ankyrin repeat domain-containing protein 6-like isoform X2	gi|1229174503|ref|XP_022100672.1|	Acanthaster planci	2.85e-140	37.241	74	2862
Efra.gene20051_i0_length753.p1	Toll	gi|409709941|gb|AFV38972.1|	Apostichopus japonicus	1.20e-22	32.129	96	753
Efra.gene20054_i0_length753.p1	sushi, nidogen and EGF-like domain-containing protein 1	gi|537217432|gb|ERE82041.1|	Cricetulus griseus	2.31e-17	29.911	84	753
Efra.gene20059_i0_length753.p1	XCaspase-6 protein	gi|1274995113|gb|PIK42248.1|	Apostichopus japonicus	1.32e-72	51.429	80	753
Efra.gene20065_i0_length753.p1	glyceraldehyde-3-phosphate dehydrogenase	gi|700676003|gb|AIU97795.1|	Anomala corpulenta	7.44e-137	81.466	92	753
Efra.gene20066_i0_length753.p1	putative growth factor receptor-bound protein 2	gi|1275009315|gb|PIK55704.1|	Apostichopus japonicus	3.53e-95	80.120	66	753
Efra.gene20068_i0_length753.p1	hypothetical protein BSL78_16271	gi|1275000051|gb|PIK46854.1|	Apostichopus japonicus	4.58e-26	31.278	94	753
Efra.gene20068_i0_length753.p1	PREDICTED: BTB/POZ domain-containing protein KCTD6-like	gi|1126192996|ref|XP_019629523.1|	Branchiostoma belcheri	1.97e-16	29.482	88	753
Efra.gene20076_i0_length751.p1	putative PR domain zinc finger protein 4-like, partial	gi|1275012798|gb|PIK59078.1|	Apostichopus japonicus	2.03e-95	64.251	88	708
Efra.gene20083_i0_length750.p1	putative alcohol dehydrogenase class-3 isoform X1	gi|1274993616|gb|PIK40878.1|	Apostichopus japonicus	5.09e-138	79.835	97	750
Efra.gene20083_i1_length369.p1	putative alcohol dehydrogenase class-3 isoform X1	gi|1274993616|gb|PIK40878.1|	Apostichopus japonicus	3.29e-57	87.000	81	369
Efra.gene20087_i0_length750.p1	putative peptidyl-tRNA hydrolase ICT1, mitochondrial	gi|1275013406|gb|PIK59668.1|	Apostichopus japonicus	1.03e-92	59.091	88	750
Efra.gene20090_i2_length693.p1	hypothetical protein BSL78_06610, partial	gi|1275010135|gb|PIK56495.1|	Apostichopus japonicus	3.01e-58	44.037	93	693
Efra.gene20090_i2_length693.p1	glutathione S-transferase theta-1-like	gi|1248995495|ref|XP_022524152.1|	Astyanax mexicanus	6.38e-56	41.951	89	693
Efra.gene20090_i4_length717.p1	hypothetical protein BSL78_06610, partial	gi|1275010135|gb|PIK56495.1|	Apostichopus japonicus	1.74e-57	44.495	90	717
Efra.gene20090_i4_length717.p1	glutathione S-transferase theta-1-like isoform X1	gi|1041134988|ref|XP_017292086.1|	Kryptolebias marmoratus	4.05e-56	40.488	86	717
Efra.gene20093_i0_length750.p1	PREDICTED: uncharacterized protein LOC585101	gi|390363834|ref|XP_790033.2|	Strongylocentrotus purpuratus	1.31e-63	45.749	99	750
Efra.gene20093_i0_length750.p1	PREDICTED: tyrosine-protein kinase receptor Tie-1-like	gi|779989405|ref|XP_011666932.1|	Strongylocentrotus purpuratus	9.31e-59	47.727	88	750
Efra.gene2009_i0_length2861.p1	uncharacterized protein LOC110975817	gi|1229128126|ref|XP_022084317.1|	Acanthaster planci	3.97e-69	46.584	49	1851
Efra.gene2009_i0_length2861.p1	cDNA sequence BC030867, isoform CRA_b, partial	gi|148702155|gb|EDL34102.1|	Mus musculus	3.02e-53	44.628	37	1851
Efra.gene20101_i0_length750.p1	hypothetical protein BSL78_30167	gi|1274984034|gb|PIK33019.1|	Apostichopus japonicus	4.16e-74	53.636	79	750
Efra.gene20103_i0_length750.p1	uncharacterized protein LOC110983978	gi|1229172194|ref|XP_022099425.1|	Acanthaster planci	1.82e-66	45.259	93	750
Efra.gene20105_i0_length750.p1	putative uridine diphosphate glucose pyrophosphatase isoform X1	gi|1274995807|gb|PIK42888.1|	Apostichopus japonicus	4.58e-82	64.835	73	750
Efra.gene20118_i0_length750.p1	putative GTPase IMAP family member 8-like	gi|1274986473|gb|PIK34748.1|	Apostichopus japonicus	4.74e-18	35.507	54	750
Efra.gene2011_i0_length2859.p1	putative DNA ligase 4	gi|1275016518|gb|PIK62711.1|	Apostichopus japonicus	0.0	84.170	96	2859
Efra.gene20129_i0_length750.p1	hypothetical protein BSL78_08201	gi|1275008502|gb|PIK54918.1|	Apostichopus japonicus	7.94e-21	25.510	88	750
Efra.gene20129_i0_length750.p1	PREDICTED: tripartite motif-containing protein 3-like	gi|1126177881|ref|XP_019621271.1|	Branchiostoma belcheri	1.02e-20	27.477	79	750
Efra.gene20133_i0_length750.p1	putative multiple coagulation factor deficiency protein 2-like	gi|1274991668|gb|PIK39129.1|	Apostichopus japonicus	3.58e-44	62.185	51	684
Efra.gene20133_i1_length690.p1	putative multiple coagulation factor deficiency protein 2-like	gi|1274991668|gb|PIK39129.1|	Apostichopus japonicus	1.57e-44	63.025	51	690
Efra.gene20134_i0_length618.p1	hypothetical protein BSL78_02883	gi|1275013912|gb|PIK60162.1|	Apostichopus japonicus	1.73e-90	82.424	80	618
Efra.gene20134_i0_length618.p1	triokinase/FMN cyclase-like	gi|1229187446|ref|XP_022107509.1|	Acanthaster planci	5.73e-83	72.941	83	618
Efra.gene20134_i1_length570.p1	hypothetical protein BSL78_02883	gi|1275013912|gb|PIK60162.1|	Apostichopus japonicus	1.98e-70	82.576	69	570
Efra.gene20134_i1_length570.p1	PREDICTED: triokinase/FMN cyclase	gi|762124335|ref|XP_011445176.1|	Crassostrea gigas	5.98e-58	58.385	85	570
Efra.gene20134_i2_length750.p1	hypothetical protein BSL78_02883	gi|1275013912|gb|PIK60162.1|	Apostichopus japonicus	1.00e-130	81.116	93	750
Efra.gene20134_i2_length750.p1	triokinase/FMN cyclase-like	gi|1229187446|ref|XP_022107509.1|	Acanthaster planci	8.20e-117	70.886	95	750
Efra.gene20136_i1_length285.p1	hypothetical protein BSL78_19949	gi|1274996140|gb|PIK43193.1|	Apostichopus japonicus	2.35e-33	72.727	77	285
Efra.gene20136_i1_length285.p1	COMM domain-containing protein 2-like isoform X2	gi|1229151136|ref|XP_022088116.1|	Acanthaster planci	2.30e-27	68.571	74	285
Efra.gene20136_i2_length750.p1	hypothetical protein BSL78_19949	gi|1274996140|gb|PIK43193.1|	Apostichopus japonicus	9.23e-115	77.000	80	750
Efra.gene20136_i2_length750.p1	COMM domain-containing protein 2-like isoform X1	gi|1229151134|ref|XP_022088115.1|	Acanthaster planci	6.53e-90	62.500	80	750
Efra.gene20136_i3_length432.p1	hypothetical protein BSL78_19949	gi|1274996140|gb|PIK43193.1|	Apostichopus japonicus	5.12e-37	77.922	53	432
Efra.gene20136_i3_length432.p1	PREDICTED: COMM domain-containing protein 2 isoform X2	gi|742240275|ref|XP_010904076.1|	Esox lucius	1.74e-25	57.500	56	432
Efra.gene2013_i1_length2859.p1	transmembrane and TPR repeat-containing protein 2-like isoform X1	gi|1229130756|ref|XP_022098333.1|	Acanthaster planci	0.0	55.150	97	2859
Efra.gene2013_i2_length456.p1	putative transmembrane and TPR repeat-containing protein 2	gi|1275002625|gb|PIK49284.1|	Apostichopus japonicus	8.92e-54	69.421	80	456
Efra.gene20141_i0_length749.p1	putative MORN repeat-containing protein 3	gi|1275014938|gb|PIK61163.1|	Apostichopus japonicus	7.30e-160	91.139	98	726
Efra.gene20142_i0_length749.p1	ORF2-encoded protein	gi|1274998689|gb|PIK45578.1|	Apostichopus japonicus	7.26e-107	69.811	85	747
Efra.gene20147_i0_length747.p1	putative ribonuclease 3-like	gi|1274992108|gb|PIK39524.1|	Apostichopus japonicus	2.47e-115	68.548	99	747
Efra.gene20159_i0_length747.p1	hypothetical protein BSL78_21023	gi|1274994968|gb|PIK42114.1|	Apostichopus japonicus	2.26e-56	58.659	70	747
Efra.gene20159_i0_length747.p1	28S ribosomal protein S11, mitochondrial-like isoform X2	gi|1229148876|ref|XP_022086893.1|	Acanthaster planci	5.05e-56	56.627	65	747
Efra.gene20159_i2_length576.p1	uncharacterized protein LOC110977253 isoform X1	gi|1229148874|ref|XP_022086891.1|	Acanthaster planci	4.06e-57	67.742	65	576
Efra.gene20159_i2_length576.p1	28S ribosomal protein S11, mitochondrial-like isoform X2	gi|1229148876|ref|XP_022086893.1|	Acanthaster planci	4.49e-57	67.742	65	576
Efra.gene20159_i3_length726.p1	hypothetical protein BSL78_21023	gi|1274994968|gb|PIK42114.1|	Apostichopus japonicus	2.16e-54	60.843	67	726
Efra.gene20159_i3_length726.p1	28S ribosomal protein S11, mitochondrial-like isoform X2	gi|1229148876|ref|XP_022086893.1|	Acanthaster planci	9.52e-31	48.092	52	726
Efra.gene20160_i0_length747.p1	very-long-chain (3R)-3-hydroxyacyl-CoA dehydratase 2-like	gi|1229156615|ref|XP_022091066.1|	Acanthaster planci	2.85e-112	66.957	92	747
Efra.gene20168_i0_length747.p1	coiled-coil domain-containing protein 150-like	gi|1229173251|ref|XP_022099991.1|	Acanthaster planci	8.12e-47	43.779	87	747
Efra.gene20170_i0_length747.p1	putative proteasome subunit alpha type-5	gi|1275016557|gb|PIK62749.1|	Apostichopus japonicus	2.55e-164	92.975	97	747
Efra.gene20175_i0_length747.p1	PREDICTED: uncharacterized protein LOC100375184	gi|291235818|ref|XP_002737844.1|	Saccoglossus kowalevskii	1.69e-58	51.309	76	747
Efra.gene20175_i0_length747.p1	PREDICTED: short-chain collagen C4-like	gi|585664412|ref|XP_006812011.1|	Saccoglossus kowalevskii	3.12e-53	46.196	73	747
Efra.gene2017_i0_length2858.p1	pre-rRNA processing protein FTSJ3-like	gi|1229166438|ref|XP_022096346.1|	Acanthaster planci	0.0	47.178	99	2772
Efra.gene2017_i2_length474.p1	putative pre-rRNA processing protein FTSJ3	gi|1275004313|gb|PIK50898.1|	Apostichopus japonicus	8.38e-63	76.471	86	474
Efra.gene20185_i0_length747.p1	putative receptor-type tyrosine-protein phosphatase beta-like	gi|1275011146|gb|PIK57473.1|	Apostichopus japonicus	4.37e-21	37.342	62	747
Efra.gene20185_i1_length699.p1	putative receptor-type tyrosine-protein phosphatase beta-like	gi|1275011146|gb|PIK57473.1|	Apostichopus japonicus	8.57e-67	52.966	100	699
Efra.gene20189_i0_length747.p1	putative acetolactate synthase-like protein	gi|1275012977|gb|PIK59251.1|	Apostichopus japonicus	2.35e-131	84.112	86	747
Efra.gene20199_i1_length747.p1	ubiquitin-conjugating enzyme E2 R2-like isoform X2	gi|1229130123|ref|XP_022094990.1|	Acanthaster planci	8.93e-118	76.699	82	747
Efra.gene20201_i0_length747.p1	PREDICTED: endonuclease V isoform X1	gi|611993658|ref|XP_007482954.1|	Monodelphis domestica	1.40e-92	53.012	98	747
Efra.gene20210_i0_length746.p2	hypothetical protein BSL78_04121	gi|1275012671|gb|PIK58954.1|	Apostichopus japonicus	2.39e-13	56.897	57	288
Efra.gene20210_i0_length746.p2	pol-like protein	gi|1274985794|gb|PIK34223.1|	Apostichopus japonicus	1.25e-09	41.333	74	288
Efra.gene20211_i0_length746.p1	tumor protein p53-inducible protein 11-like isoform X2	gi|1229189575|ref|XP_022108651.1|	Acanthaster planci	2.18e-64	64.238	88	510
Efra.gene20211_i1_length495.p1	PREDICTED: tumor protein p53-inducible protein 11-like isoform X3	gi|780099658|ref|XP_011675083.1|	Strongylocentrotus purpuratus	5.34e-64	59.873	93	495
Efra.gene20211_i2_length624.p1	PREDICTED: tumor protein p53-inducible protein 11-like isoform X1	gi|115764699|ref|XP_001192757.1|	Strongylocentrotus purpuratus	1.07e-72	58.378	87	624
Efra.gene20211_i3_length555.p1	tumor protein p53-inducible protein 11-like isoform X3	gi|1229189577|ref|XP_022108652.1|	Acanthaster planci	4.68e-63	63.699	79	555
Efra.gene20211_i4_length552.p1	PREDICTED: tumor protein p53-inducible protein 11-like isoform X2	gi|780099654|ref|XP_011675082.1|	Strongylocentrotus purpuratus	2.50e-63	64.789	84	507
Efra.gene20211_i5_length561.p1	PREDICTED: tumor protein p53-inducible protein 11-like isoform X2	gi|780099654|ref|XP_011675082.1|	Strongylocentrotus purpuratus	3.95e-63	63.636	86	501
Efra.gene20211_i6_length492.p1	PREDICTED: tumor protein p53-inducible protein 11-like isoform X2	gi|780099654|ref|XP_011675082.1|	Strongylocentrotus purpuratus	2.79e-68	62.264	97	492
Efra.gene20211_i7_length566.p1	PREDICTED: tumor protein p53-inducible protein 11-like isoform X3	gi|780099658|ref|XP_011675083.1|	Strongylocentrotus purpuratus	2.51e-63	63.889	89	483
Efra.gene20216_i0_length745.p1	hypothetical protein BSL78_15410	gi|1275000953|gb|PIK47702.1|	Apostichopus japonicus	5.84e-60	48.588	77	690
Efra.gene20216_i0_length745.p1	Eppin	gi|405953203|gb|EKC20909.1|	Crassostrea gigas	2.19e-35	34.123	90	690
Efra.gene2021_i0_length2853.p1	putative calsyntenin-1 isoform X2	gi|1275012045|gb|PIK58346.1|	Apostichopus japonicus	0.0	71.910	56	2853
Efra.gene20223_i0_length744.p1	putative UDP-glucuronosyltransferase 2C1 isoform X2	gi|1275008870|gb|PIK55277.1|	Apostichopus japonicus	1.04e-85	57.561	83	744
Efra.gene20224_i0_length744.p1	putative glycerate kinase	gi|1274985270|gb|PIK33843.1|	Apostichopus japonicus	4.81e-77	63.861	81	744
Efra.gene20226_i0_length744.p1	hypothetical protein BSL78_10934	gi|1275005628|gb|PIK52155.1|	Apostichopus japonicus	5.03e-99	56.557	96	744
Efra.gene20226_i0_length744.p1	putative glutathione S-transferase omega-1	gi|1275005629|gb|PIK52156.1|	Apostichopus japonicus	4.63e-84	47.603	96	744
Efra.gene20227_i0_length744.p1	putative 60S ribosomal protein RPL15	gi|1274984130|gb|PIK33073.1|	Apostichopus japonicus	1.04e-121	88.780	82	744
Efra.gene20227_i1_length414.p1	PREDICTED: 60S ribosomal protein L15	gi|72020321|ref|XP_780026.1|	Strongylocentrotus purpuratus	4.38e-57	79.612	75	414
Efra.gene20227_i2_length720.p1	putative 60S ribosomal protein RPL15	gi|1274984130|gb|PIK33073.1|	Apostichopus japonicus	1.06e-100	89.412	71	720
Efra.gene20227_i3_length576.p1	60S ribosomal protein L15	gi|1041139629|ref|XP_017294632.1|	Kryptolebias marmoratus	1.90e-83	75.974	80	576
Efra.gene20227_i5_length708.p1	putative 60S ribosomal protein RPL15	gi|1274984130|gb|PIK33073.1|	Apostichopus japonicus	1.45e-120	88.780	86	708
Efra.gene20229_i0_length744.p1	putative transcription initiation factor TFIID subunit 12	gi|1275006445|gb|PIK52940.1|	Apostichopus japonicus	1.09e-81	62.857	85	744
Efra.gene2022_i0_length2853.p1	putative AT-rich interactive domain-containing protein 5B isoform X3	gi|1275002822|gb|PIK49472.1|	Apostichopus japonicus	2.57e-168	46.866	69	2853
Efra.gene20231_i0_length477.p1	ferritin	gi|152143915|gb|ABS29643.1|	Holothuria glaberrima	1.38e-86	74.522	99	477
Efra.gene20231_i1_length744.p1	ferritin	gi|152143915|gb|ABS29643.1|	Holothuria glaberrima	8.89e-109	83.908	70	744
Efra.gene20231_i2_length381.p2	ferritin	gi|152143915|gb|ABS29643.1|	Holothuria glaberrima	1.13e-14	83.333	42	255
Efra.gene20231_i4_length372.p1	ferritin	gi|152143915|gb|ABS29643.1|	Holothuria glaberrima	3.50e-50	80.220	73	372
Efra.gene20231_i5_length501.p1	ferritin	gi|152143915|gb|ABS29643.1|	Holothuria glaberrima	1.61e-85	82.979	84	501
Efra.gene20231_i6_length402.p1	ferritin	gi|152143915|gb|ABS29643.1|	Holothuria glaberrima	5.01e-50	80.899	66	402
Efra.gene20231_i7_length381.p1	ferritin	gi|152143915|gb|ABS29643.1|	Holothuria glaberrima	3.27e-50	82.022	70	381
Efra.gene20232_i0_length744.p1	putative coiled-coil domain-containing protein	gi|1274998222|gb|PIK45140.1|	Apostichopus japonicus	9.52e-49	57.692	61	744
Efra.gene20232_i1_length713.p1	putative coiled-coil domain-containing protein	gi|1274998222|gb|PIK45140.1|	Apostichopus japonicus	1.01e-47	54.545	81	594
Efra.gene20233_i0_length744.p1	PREDICTED: asialoglycoprotein receptor 2-like	gi|1126190630|ref|XP_019628236.1|	Branchiostoma belcheri	2.27e-24	31.915	74	744
Efra.gene20233_i2_length690.p1	PREDICTED: asialoglycoprotein receptor 2-like	gi|1126190630|ref|XP_019628236.1|	Branchiostoma belcheri	1.08e-23	32.065	78	690
Efra.gene20233_i3_length579.p1	PREDICTED: asialoglycoprotein receptor 2-like	gi|1126190630|ref|XP_019628236.1|	Branchiostoma belcheri	9.56e-26	33.714	88	579
Efra.gene20234_i0_length471.p1	hypothetical protein BSL78_05142	gi|1275011629|gb|PIK57943.1|	Apostichopus japonicus	3.26e-71	91.150	72	471
Efra.gene20234_i0_length471.p1	protein archease-like	gi|1229156607|ref|XP_022091061.1|	Acanthaster planci	3.52e-68	74.815	86	471
Efra.gene20234_i1_length744.p1	protein archease-like	gi|1229156607|ref|XP_022091061.1|	Acanthaster planci	4.84e-72	66.667	67	744
Efra.gene20234_i2_length690.p1	protein archease-like	gi|1229156607|ref|XP_022091061.1|	Acanthaster planci	1.56e-73	66.467	73	690
Efra.gene20235_i0_length744.p1	B-type nuclear lamin	gi|1274994969|gb|PIK42115.1|	Apostichopus japonicus	1.78e-56	57.831	66	744
Efra.gene20236_i0_length744.p1	hypothetical protein BRAFLDRAFT_171176	gi|260782125|ref|XP_002586142.1|	Branchiostoma floridae	6.35e-20	39.130	53	744
Efra.gene20236_i0_length744.p1	PREDICTED: fucolectin-6-like	gi|1002602620|ref|XP_015680457.1|	Protobothrops mucrosquamatus	5.53e-18	38.621	54	744
Efra.gene20236_i1_length495.p1	PREDICTED: fucolectin-6-like	gi|1002602620|ref|XP_015680457.1|	Protobothrops mucrosquamatus	8.41e-19	37.500	85	495
Efra.gene20237_i0_length744.p1	ribosomal RNA small subunit methyltransferase NEP1-like	gi|1229177301|ref|XP_022102085.1|	Acanthaster planci	1.14e-118	70.940	94	744
Efra.gene20243_i0_length744.p1	CD63 antigen	gi|1126594968|ref|XP_019698522.1|	Harpegnathos saltator	5.54e-41	33.333	98	744
Efra.gene20249_i0_length744.p1	putative melatonin receptor type 1C	gi|1275009563|gb|PIK55943.1|	Apostichopus japonicus	7.79e-86	52.752	88	744
Efra.gene2024_i0_length2853.p1	Transportin-3	gi|1274993547|gb|PIK40814.1|	Apostichopus japonicus	0.0	79.681	99	2853
Efra.gene2024_i1_length243.p1	Transportin-3	gi|1274993547|gb|PIK40814.1|	Apostichopus japonicus	2.71e-21	73.684	70	243
Efra.gene20250_i0_length744.p1	putative inorganic pyrophosphatase-like, partial	gi|1275013196|gb|PIK59464.1|	Apostichopus japonicus	1.14e-96	65.888	85	744
Efra.gene20254_i0_length744.p1	hypothetical protein BSL78_30040	gi|1274984240|gb|PIK33147.1|	Apostichopus japonicus	2.81e-28	28.926	94	744
Efra.gene20254_i0_length744.p1	putative gypsy retrotransposon integrase-like protein 1-like	gi|1275004460|gb|PIK51039.1|	Apostichopus japonicus	1.32e-17	31.034	56	744
Efra.gene20268_i0_length744.p1	putative carboxypeptidase B	gi|1274988764|gb|PIK36597.1|	Apostichopus japonicus	1.54e-89	68.852	73	744
Efra.gene20271_i0_length744.p1	hypothetical protein BSL78_16271	gi|1275000051|gb|PIK46854.1|	Apostichopus japonicus	4.53e-23	30.455	94	744
Efra.gene20271_i0_length744.p1	PREDICTED: BTB/POZ domain-containing protein KCTD6-like	gi|1126192996|ref|XP_019629523.1|	Branchiostoma belcheri	3.29e-16	29.200	88	744
Efra.gene20275_i0_length690.p1	baculoviral IAP repeat-containing protein 2	gi|1275015414|gb|PIK61628.1|	Apostichopus japonicus	9.12e-27	40.260	66	690
Efra.gene20277_i0_length744.p1	hypothetical protein BSL78_16271	gi|1275000051|gb|PIK46854.1|	Apostichopus japonicus	5.41e-21	29.646	91	744
Efra.gene20277_i0_length744.p1	BTB/POZ domain-containing protein KCTD21	gi|1263133202|gb|PFX29391.1|	Stylophora pistillata	4.86e-12	27.803	86	744
Efra.gene20278_i0_length744.p1	PCNA-associated factor-like	gi|1229130504|ref|XP_022097034.1|	Acanthaster planci	9.97e-27	62.921	32	744
Efra.gene20279_i3_length744.p1	putative proline-rich transmembrane protein 1	gi|1274994379|gb|PIK41572.1|	Apostichopus japonicus	2.51e-23	72.308	26	744
Efra.gene20280_i0_length744.p1	putative acylamino-acid-releasing enzyme isoform X2	gi|1274992414|gb|PIK39799.1|	Apostichopus japonicus	3.03e-87	54.393	96	744
Efra.gene20282_i0_length743.p1	putative coiled-coil domain-containing protein	gi|1275013707|gb|PIK59962.1|	Apostichopus japonicus	3.31e-100	76.585	83	741
Efra.gene20282_i1_length483.p1	putative coiled-coil domain-containing protein	gi|1275013707|gb|PIK59962.1|	Apostichopus japonicus	5.45e-48	72.868	80	483
Efra.gene20288_i0_length742.p1	Ketohexokinase	gi|1274997759|gb|PIK44705.1|	Apostichopus japonicus	3.39e-40	59.633	64	513
Efra.gene20289_i2_length318.p1	lysine-specific demethylase 5A, partial	gi|358332441|dbj|GAA51102.1|	Clonorchis sinensis	6.79e-08	34.831	76	318
Efra.gene20289_i4_length519.p1	hypothetical protein SISSUDRAFT_845593	gi|1023247003|gb|KZT42762.1|	Sistotremastrum suecicum HHB10207 ss-3	1.79e-07	34.653	57	519
Efra.gene20289_i4_length519.p1	lysine-specific demethylase 5A, partial	gi|358332441|dbj|GAA51102.1|	Clonorchis sinensis	5.32e-07	31.683	58	519
Efra.gene20291_i0_length741.p1	amassin-4	gi|1275009054|gb|PIK55454.1|	Apostichopus japonicus	7.41e-55	50.307	96	510
Efra.gene20294_i0_length741.p1	PREDICTED: insulin-like growth factor-binding protein 7	gi|115894472|ref|XP_796900.2|	Strongylocentrotus purpuratus	1.13e-37	37.056	78	741
Efra.gene20294_i1_length306.p1	PREDICTED: insulin-like growth factor-binding protein 7	gi|731277829|ref|XP_010607830.1|	Fukomys damarensis	2.28e-23	42.453	95	306
Efra.gene20296_i0_length741.p1	putative peptidyl-prolyl cis-trans isomerase B-like	gi|1274993282|gb|PIK40575.1|	Apostichopus japonicus	4.86e-110	73.333	85	741
Efra.gene20296_i1_length531.p1	putative peptidyl-prolyl cis-trans isomerase B-like	gi|1274993282|gb|PIK40575.1|	Apostichopus japonicus	1.29e-79	73.585	82	531
Efra.gene20296_i3_length480.p1	putative peptidyl-prolyl cis-trans isomerase B-like	gi|1274993282|gb|PIK40575.1|	Apostichopus japonicus	1.75e-77	75.694	90	480
Efra.gene20296_i4_length612.p1	PREDICTED: peptidyl-prolyl cis-trans isomerase B-like	gi|291230392|ref|XP_002735150.1|	Saccoglossus kowalevskii	1.45e-100	68.966	93	612
Efra.gene20297_i1_length741.p1	putative translation initiation factor eIF-2B subunit delta	gi|1275007963|gb|PIK54399.1|	Apostichopus japonicus	3.92e-85	67.925	83	741
Efra.gene20299_i2_length741.p1	putative 60S ribosomal protein L10	gi|1274999238|gb|PIK46091.1|	Apostichopus japonicus	9.21e-142	94.059	82	741
Efra.gene20299_i5_length675.p1	putative 60S ribosomal protein L10	gi|1274999238|gb|PIK46091.1|	Apostichopus japonicus	2.48e-120	86.154	87	675
Efra.gene2029_i0_length2850.p1	putative gamma-tubulin complex component 5 isoform X1	gi|1275003399|gb|PIK50021.1|	Apostichopus japonicus	2.49e-178	51.803	49	2850
Efra.gene20300_i0_length741.p1	tumor protein D54-like isoform X4	gi|1229152251|ref|XP_022088718.1|	Acanthaster planci	2.93e-64	50.000	88	741
Efra.gene20300_i2_length681.p1	putative tumor protein D52 isoform X3	gi|1274989775|gb|PIK37461.1|	Apostichopus japonicus	1.44e-66	73.510	67	681
Efra.gene20311_i0_length741.p1	PREDICTED: uncharacterized protein LOC580011	gi|115660746|ref|XP_785185.2|	Strongylocentrotus purpuratus	2.44e-92	69.756	82	741
Efra.gene20311_i0_length741.p1	transmembrane protein 232-like isoform X2	gi|1229156109|ref|XP_022090789.1|	Acanthaster planci	2.15e-86	61.233	90	741
Efra.gene20315_i0_length741.p1	putative transmembrane emp24 domain-containing protein 3	gi|1275013957|gb|PIK60206.1|	Apostichopus japonicus	1.20e-113	87.500	71	741
Efra.gene20316_i0_length741.p1	putative syntaxin-8	gi|1274996244|gb|PIK43292.1|	Apostichopus japonicus	8.05e-81	73.864	71	741
Efra.gene20318_i0_length741.p1	hypothetical protein BSL78_04150	gi|1275012649|gb|PIK58933.1|	Apostichopus japonicus	9.65e-65	52.381	76	741
Efra.gene20318_i0_length741.p1	glutathione S-transferase theta-1-like	gi|1469038751|ref|XP_026096211.1|	Carassius auratus	3.21e-64	42.795	93	741
Efra.gene2031_i0_length2847.p1	WD repeat-containing protein 3-like	gi|1229174509|ref|XP_022100676.1|	Acanthaster planci	0.0	60.672	96	2847
Efra.gene20325_i0_length741.p1	hypothetical protein BSL78_26686	gi|1274988634|gb|PIK36487.1|	Apostichopus japonicus	2.56e-134	75.519	98	741
Efra.gene20328_i0_length741.p1	putative UDP-glucuronosyltransferase 2A1-like	gi|1274989473|gb|PIK37197.1|	Apostichopus japonicus	9.87e-45	47.297	60	741
Efra.gene20329_i0_length741.p1	hypothetical protein CAPTEDRAFT_176086	gi|443696940|gb|ELT97538.1|	Capitella teleta	3.01e-34	33.019	81	741
Efra.gene20329_i0_length741.p1	PREDICTED: neuronal acetylcholine receptor subunit alpha-3-like	gi|1126161757|ref|XP_019632288.1|	Branchiostoma belcheri	2.17e-31	31.193	80	741
Efra.gene2032_i0_length2847.p1	putative acyl-CoA dehydrogenase family member 10-like	gi|1275010170|gb|PIK56528.1|	Apostichopus japonicus	0.0	71.941	99	2847
Efra.gene2032_i1_length1020.p1	putative acyl-CoA dehydrogenase family member 10	gi|1275014030|gb|PIK60277.1|	Apostichopus japonicus	8.53e-168	81.648	79	1020
Efra.gene2032_i2_length846.p1	putative acyl-CoA dehydrogenase family member 10-like	gi|1275010170|gb|PIK56528.1|	Apostichopus japonicus	3.18e-120	71.721	87	846
Efra.gene20347_i0_length741.p2	PREDICTED: E3 ubiquitin-protein ligase MIB2	gi|1078797052|ref|XP_018494739.1|	Galendromus occidentalis	4.26e-17	65.909	42	312
Efra.gene20348_i0_length309.p1	putative zinc finger Ran-binding domain-containing protein 2 isoform X2	gi|1275016407|gb|PIK62602.1|	Apostichopus japonicus	1.30e-21	78.182	53	309
Efra.gene20350_i0_length597.p1	hypothetical protein BSL78_02613, partial	gi|1275014190|gb|PIK60432.1|	Apostichopus japonicus	1.88e-66	59.412	85	597
Efra.gene20350_i0_length597.p1	PREDICTED: microfibril-associated glycoprotein 4-like isoform X2	gi|1126206914|ref|XP_019637055.1|	Branchiostoma belcheri	5.33e-65	57.310	85	597
Efra.gene20350_i1_length741.p1	hypothetical protein BSL78_02613, partial	gi|1275014190|gb|PIK60432.1|	Apostichopus japonicus	5.25e-94	56.627	95	741
Efra.gene20350_i1_length741.p1	ficolin-1-like	gi|1229187298|ref|XP_022107434.1|	Acanthaster planci	4.09e-89	57.466	89	741
Efra.gene20353_i0_length741.p1	pinopsin-like	gi|1229130384|ref|XP_022096382.1|	Acanthaster planci	1.04e-48	46.386	67	741
Efra.gene20358_i0_length741.p1	uncharacterized protein LOC110987206	gi|1229183519|ref|XP_022105424.1|	Acanthaster planci	2.78e-61	52.551	81	741
Efra.gene20358_i0_length741.p1	putative alpha-amylase 4N isoform X2	gi|1274995673|gb|PIK42765.1|	Apostichopus japonicus	4.54e-58	50.980	81	741
Efra.gene20366_i0_length740.p1	peroxiredoxin-6-like	gi|1229145652|ref|XP_022085153.1|	Acanthaster planci	2.54e-121	77.523	96	681
Efra.gene20366_i2_length684.p1	peroxiredoxin-6-like	gi|1270065268|ref|XP_022795312.1|	Stylophora pistillata	2.68e-107	72.115	91	684
Efra.gene20368_i0_length740.p1	putative oligoribonuclease, mitochondrial	gi|1274996196|gb|PIK43246.1|	Apostichopus japonicus	2.85e-111	75.385	81	726
Efra.gene20370_i0_length740.p1	hypothetical protein BSL78_16796	gi|1274999510|gb|PIK46347.1|	Apostichopus japonicus	4.99e-57	62.759	79	546
Efra.gene20371_i1_length740.p1	putative NADH dehydrogenase	gi|1275013028|gb|PIK59301.1|	Apostichopus japonicus	1.72e-127	78.319	97	678
Efra.gene20372_i0_length740.p1	putative proteasomal ubiquitin receptor ADRM1-like	gi|1275003398|gb|PIK50020.1|	Apostichopus japonicus	1.09e-102	85.227	70	738
Efra.gene20375_i0_length739.p1	putative ileal sodium/bile acid cotransporter	gi|1275014907|gb|PIK61133.1|	Apostichopus japonicus	2.69e-85	62.249	99	738
Efra.gene2037_i0_length2847.p1	PREDICTED: LOW QUALITY PROTEIN: patched domain-containing protein 3	gi|780136148|ref|XP_003723967.2|	Strongylocentrotus purpuratus	0.0	48.613	94	2847
Efra.gene20386_i0_length738.p1	putative glutathione S-transferase theta-1, partial	gi|1275010134|gb|PIK56494.1|	Apostichopus japonicus	4.83e-98	67.368	77	738
Efra.gene20388_i0_length738.p1	PCNA-associated factor-like	gi|1229130504|ref|XP_022097034.1|	Acanthaster planci	5.41e-28	45.402	66	738
Efra.gene20389_i0_length738.p1	putative PHD and RING finger domain-containing protein 1	gi|1274999723|gb|PIK46546.1|	Apostichopus japonicus	7.70e-67	49.805	98	738
Efra.gene20391_i0_length738.p1	PREDICTED: cysteine dioxygenase type 1 isoform X2	gi|390334193|ref|XP_781446.3|	Strongylocentrotus purpuratus	1.75e-103	69.588	79	738
Efra.gene20392_i0_length738.p1	hypothetical protein BSL78_27388	gi|1274987782|gb|PIK35782.1|	Apostichopus japonicus	3.85e-122	72.768	91	738
Efra.gene20392_i0_length738.p1	COMM domain-containing protein 5-like isoform X1	gi|1229147549|ref|XP_022086186.1|	Acanthaster planci	7.14e-79	55.607	87	738
Efra.gene20392_i1_length468.p1	hypothetical protein BSL78_27388	gi|1274987782|gb|PIK35782.1|	Apostichopus japonicus	3.27e-60	70.000	83	468
Efra.gene20392_i1_length468.p1	COMM domain-containing protein 5-like isoform X1	gi|1229147549|ref|XP_022086186.1|	Acanthaster planci	2.82e-49	64.957	75	468
Efra.gene20393_i1_length666.p1	hypothetical protein BSL78_28483, partial	gi|1274986405|gb|PIK34693.1|	Apostichopus japonicus	2.04e-48	48.214	74	666
Efra.gene20393_i1_length666.p1	putative receptor-type tyrosine-protein phosphatase alpha	gi|1275011020|gb|PIK57351.1|	Apostichopus japonicus	7.63e-45	49.383	72	666
Efra.gene20394_i0_length738.p1	ras-related protein Rab-11B	gi|1229174199|ref|XP_022100505.1|	Acanthaster planci	1.90e-136	87.500	88	738
Efra.gene20395_i0_length738.p1	hypothetical protein BSL78_07172	gi|1275009520|gb|PIK55902.1|	Apostichopus japonicus	5.76e-135	80.889	90	738
Efra.gene20395_i0_length738.p1	B9 domain-containing protein 1-like isoform X1	gi|1229157393|ref|XP_022091483.1|	Acanthaster planci	2.29e-107	73.438	78	738
Efra.gene20397_i0_length738.p1	putative calcium-activated chloride channel regulator 4-like	gi|1274997508|gb|PIK44469.1|	Apostichopus japonicus	2.37e-48	48.087	74	738
Efra.gene20398_i0_length738.p1	PREDICTED: dual specificity protein phosphatase 3	gi|831278034|ref|XP_012669922.1|	Clupea harengus	2.66e-57	51.445	70	738
Efra.gene20398_i4_length363.p1	PREDICTED: dual specificity protein phosphatase 3	gi|72038871|ref|XP_791989.1|	Strongylocentrotus purpuratus	2.40e-23	63.077	54	363
Efra.gene2039_i0_length2844.p1	putative zinc finger protein	gi|1275009320|gb|PIK55709.1|	Apostichopus japonicus	2.98e-170	63.007	70	2844
Efra.gene20400_i1_length504.p1	putative growth arrest and DNA damage-inducible proteins-interacting protein 1-like	gi|1274996522|gb|PIK43549.1|	Apostichopus japonicus	1.68e-60	68.310	84	504
Efra.gene20401_i0_length738.p1	complement factor B	gi|323320820|gb|ADX36428.1|	Apostichopus japonicus	2.42e-69	49.780	92	738
Efra.gene20404_i0_length738.p1	hypothetical protein OCBIM_22022153mg	gi|918314731|gb|KOF84404.1|	Octopus bimaculoides	9.16e-12	37.168	46	738
Efra.gene20404_i0_length738.p1	PREDICTED: dopamine receptor 1-like	gi|961100638|ref|XP_014775295.1|	Octopus bimaculoides	7.75e-12	37.168	46	738
Efra.gene20408_i0_length738.p1	hypothetical protein BSL78_28851	gi|1274985928|gb|PIK34327.1|	Apostichopus japonicus	3.47e-56	42.489	94	738
Efra.gene20408_i0_length738.p1	PREDICTED: CD151 antigen	gi|390350940|ref|XP_003727534.1|	Strongylocentrotus purpuratus	6.03e-37	34.454	93	738
Efra.gene20408_i1_length273.p1	putative CD63 antigen	gi|1274985927|gb|PIK34326.1|	Apostichopus japonicus	1.16e-16	46.914	89	273
Efra.gene20413_i0_length738.p1	putative polyglutamine-binding protein 1	gi|1275016607|gb|PIK62798.1|	Apostichopus japonicus	2.29e-97	69.874	97	738
Efra.gene20417_i0_length738.p1	PREDICTED: uncharacterized protein LOC106012645, partial	gi|871252907|ref|XP_012941628.1|	Aplysia californica	3.11e-93	95.172	59	738
Efra.gene20417_i0_length738.p1	Mothers against decapentaplegic-like 4	gi|930658026|gb|KPJ00239.1|	Papilio xuthus	4.64e-95	92.208	63	738
Efra.gene2041_i0_length2844.p1	putative golgin subfamily A member 2	gi|1275014608|gb|PIK60840.1|	Apostichopus japonicus	0.0	58.232	84	2844
Efra.gene20423_i0_length738.p1	PREDICTED: ras-related protein Rab-23 isoform X2	gi|390359535|ref|XP_003729499.1|	Strongylocentrotus purpuratus	5.68e-134	80.417	97	738
Efra.gene2042_i4_length2784.p1	hypothetical protein BSL78_23048	gi|1274992762|gb|PIK40110.1|	Apostichopus japonicus	0.0	63.025	48	2769
Efra.gene2042_i4_length2784.p1	protein artemis-like isoform X1	gi|1229131270|ref|XP_022101088.1|	Acanthaster planci	3.99e-147	49.785	49	2769
Efra.gene20437_i0_length738.p1	putative glycoprotein 3-alpha-L-fucosyltransferase A-like	gi|1274988023|gb|PIK35979.1|	Apostichopus japonicus	3.42e-25	35.838	68	738
Efra.gene20442_i0_length738.p1	hypothetical protein PTSG_06417	gi|514691465|ref|XP_004993306.1|	Salpingoeca rosetta	1.73e-10	31.361	68	738
Efra.gene20442_i0_length738.p1	Single stranded-binding protein c31A	gi|914565217|gb|KOB70331.1|	Operophtera brumata	9.87e-11	27.632	60	738
Efra.gene20443_i1_length738.p1	PREDICTED: uracil phosphoribosyltransferase homolog isoform X2	gi|72004604|ref|XP_780640.1|	Strongylocentrotus purpuratus	5.15e-91	77.326	70	738
Efra.gene20444_i0_length738.p1	uncharacterized protein LOC112119624	gi|1487135538|ref|XP_026515825.1|	Terrapene mexicana triunguis	8.22e-21	40.268	56	738
Efra.gene20444_i0_length738.p1	fucolectin-4-like, partial	gi|1168932807|ref|XP_020509732.1|	Labrus bergylta	1.59e-19	41.259	55	738
Efra.gene20444_i1_length738.p1	uncharacterized protein LOC112119624	gi|1487135538|ref|XP_026515825.1|	Terrapene mexicana triunguis	7.27e-20	40.268	56	738
Efra.gene20444_i1_length738.p1	PREDICTED: fucolectin-like	gi|1083292274|ref|XP_018595025.1|	Scleropages formosus	2.97e-19	37.576	64	738
Efra.gene20449_i0_length738.p1	hypothetical protein BSL78_18542	gi|1274997669|gb|PIK44621.1|	Apostichopus japonicus	2.53e-75	53.704	87	738
Efra.gene20449_i0_length738.p1	extracellular tyrosine-protein kinase PKDCC-like	gi|1229175346|ref|XP_022101112.1|	Acanthaster planci	3.34e-42	41.500	81	738
Efra.gene20452_i0_length339.p1	hypothetical protein ECANGB1_2401, partial	gi|1178007522|gb|ORD92879.1|	Enterospora canceri	4.60e-17	44.048	74	339
Efra.gene20452_i0_length339.p1	endonuclease and reverse transcriptase-like protein	gi|34099638|gb|AAQ57129.1|	Bombyx mori	2.22e-12	43.750	71	339
Efra.gene20452_i10_length576.p1	hypothetical protein ECANGB1_2401, partial	gi|1178007522|gb|ORD92879.1|	Enterospora canceri	9.99e-32	46.512	67	576
Efra.gene20452_i10_length576.p1	reverse transcriptase, partial	gi|57506562|dbj|BAD86652.1|	Bombyx mori	4.57e-26	41.935	65	576
Efra.gene20452_i11_length504.p1	hypothetical protein ECANGB1_2401, partial	gi|1178007522|gb|ORD92879.1|	Enterospora canceri	8.91e-35	50.394	76	504
Efra.gene20452_i11_length504.p1	reverse transcriptase, partial	gi|57506562|dbj|BAD86652.1|	Bombyx mori	4.15e-31	44.366	85	504
Efra.gene20452_i12_length453.p1	hypothetical protein ECANGB1_2401, partial	gi|1178007522|gb|ORD92879.1|	Enterospora canceri	2.74e-14	44.872	52	453
Efra.gene20452_i12_length453.p1	reverse transcriptase, partial	gi|57506562|dbj|BAD86652.1|	Bombyx mori	1.24e-09	42.466	48	453
Efra.gene20452_i14_length365.p1	hypothetical protein ECANGB1_2401, partial	gi|1178007522|gb|ORD92879.1|	Enterospora canceri	1.84e-12	38.636	83	309
Efra.gene20452_i14_length365.p1	endonuclease and reverse transcriptase-like protein	gi|34099638|gb|AAQ57129.1|	Bombyx mori	1.44e-06	38.554	79	309
Efra.gene20452_i19_length465.p1	hypothetical protein ECANGB1_2401, partial	gi|1178007522|gb|ORD92879.1|	Enterospora canceri	3.04e-31	44.444	87	465
Efra.gene20452_i19_length465.p1	reverse transcriptase, partial	gi|57506562|dbj|BAD86652.1|	Bombyx mori	3.75e-26	42.424	85	465
Efra.gene20452_i1_length474.p1	hypothetical protein ECANGB1_2401, partial	gi|1178007522|gb|ORD92879.1|	Enterospora canceri	1.15e-30	46.667	76	474
Efra.gene20452_i1_length474.p1	endonuclease and reverse transcriptase-like protein	gi|34099638|gb|AAQ57129.1|	Bombyx mori	4.34e-23	42.188	81	474
Efra.gene20452_i20_length378.p1	hypothetical protein ECANGB1_2401, partial	gi|1178007522|gb|ORD92879.1|	Enterospora canceri	4.32e-27	49.541	87	378
Efra.gene20452_i20_length378.p1	endonuclease and reverse transcriptase-like protein	gi|34099638|gb|AAQ57129.1|	Bombyx mori	7.97e-23	44.954	87	378
Efra.gene20452_i23_length738.p1	hypothetical protein ECANGB1_2401, partial	gi|1178007522|gb|ORD92879.1|	Enterospora canceri	9.86e-49	47.701	71	738
Efra.gene20452_i23_length738.p1	reverse transcriptase, partial	gi|57506562|dbj|BAD86652.1|	Bombyx mori	6.48e-42	45.562	69	738
Efra.gene20452_i24_length526.p1	hypothetical protein ECANGB1_2401, partial	gi|1178007522|gb|ORD92879.1|	Enterospora canceri	1.40e-17	44.828	52	498
Efra.gene20452_i24_length526.p1	endonuclease and reverse transcriptase-like protein	gi|34099638|gb|AAQ57129.1|	Bombyx mori	2.23e-11	44.156	46	498
Efra.gene20452_i25_length342.p1	hypothetical protein ECANGB1_2401, partial	gi|1178007522|gb|ORD92879.1|	Enterospora canceri	7.03e-13	45.205	64	342
Efra.gene20452_i25_length342.p1	reverse transcriptase, partial	gi|57506562|dbj|BAD86652.1|	Bombyx mori	6.89e-06	39.706	60	342
Efra.gene20452_i3_length513.p2	PREDICTED: uncharacterized protein LOC106113188, partial	gi|910317225|ref|XP_013161376.1|	Papilio xuthus	4.31e-21	56.757	78	285
Efra.gene20452_i3_length513.p2	reverse transcriptase, partial	gi|57506562|dbj|BAD86652.1|	Bombyx mori	6.28e-20	51.351	78	285
Efra.gene20452_i4_length669.p1	hypothetical protein ECANGB1_2401, partial	gi|1178007522|gb|ORD92879.1|	Enterospora canceri	3.02e-52	47.396	86	669
Efra.gene20452_i4_length669.p1	reverse transcriptase, partial	gi|57506562|dbj|BAD86652.1|	Bombyx mori	1.78e-42	43.646	81	669
Efra.gene20452_i5_length593.p1	hypothetical protein ECANGB1_2401, partial	gi|1178007522|gb|ORD92879.1|	Enterospora canceri	1.01e-35	46.853	73	591
Efra.gene20452_i5_length593.p1	reverse transcriptase, partial	gi|57506562|dbj|BAD86652.1|	Bombyx mori	1.38e-30	40.690	74	591
Efra.gene20452_i6_length383.p2	hypothetical protein ECANGB1_2401, partial	gi|1178007522|gb|ORD92879.1|	Enterospora canceri	1.86e-22	47.475	83	357
Efra.gene20452_i6_length383.p2	reverse transcriptase, partial	gi|57506562|dbj|BAD86652.1|	Bombyx mori	1.43e-19	43.689	87	357
Efra.gene20452_i7_length326.p1	hypothetical protein AB894_15350, partial	gi|838097683|gb|KLV34197.1|	Piscirickettsia salmonis	1.93e-14	45.570	72	324
Efra.gene20452_i7_length326.p1	endonuclease and reverse transcriptase-like protein	gi|34099638|gb|AAQ57129.1|	Bombyx mori	4.49e-12	46.774	57	324
Efra.gene20455_i1_length468.p1	Heterogeneous nuclear ribonucleoprotein F	gi|1275013643|gb|PIK59900.1|	Apostichopus japonicus	1.57e-59	70.968	79	468
Efra.gene20456_i0_length737.p1	hypothetical protein BSL78_28289	gi|1274986650|gb|PIK34884.1|	Apostichopus japonicus	7.21e-57	78.761	55	609
Efra.gene20456_i0_length737.p1	Ribosomal protein L35A	gi|674589091|emb|CDS31980.1|	Hymenolepis microstoma	1.23e-44	65.741	53	609
Efra.gene20456_i1_length228.p1	hypothetical protein BSL78_28289	gi|1274986650|gb|PIK34884.1|	Apostichopus japonicus	1.48e-24	81.481	71	228
Efra.gene20456_i1_length228.p1	LIM domain-containing protein unc-97	gi|954501263|gb|KRZ29873.1|	Trichinella pseudospiralis	6.97e-19	66.667	71	228
Efra.gene20457_i0_length737.p1	PREDICTED: zinc finger protein 525-like	gi|1025333179|ref|XP_016390058.1|	Sinocyclocheilus rhinocerous	9.25e-80	67.241	92	570
Efra.gene20464_i0_length736.p1	putative WSC domain-containing protein 1-like	gi|1275016580|gb|PIK62771.1|	Apostichopus japonicus	7.31e-54	49.733	96	579
Efra.gene20464_i1_length366.p1	hypothetical protein BSL78_00223	gi|1275016581|gb|PIK62772.1|	Apostichopus japonicus	7.26e-20	56.338	58	366
Efra.gene20464_i1_length366.p1	putative WSC domain-containing protein 2-like, partial	gi|1274996825|gb|PIK43833.1|	Apostichopus japonicus	1.93e-12	48.649	57	366
Efra.gene20466_i0_length736.p2	hypothetical protein BSL78_14644	gi|1275001790|gb|PIK48495.1|	Apostichopus japonicus	8.31e-17	52.778	60	363
Efra.gene20466_i0_length736.p2	putative RNA-directed DNA polymerase from mobile element jockey-like	gi|1274986157|gb|PIK34500.1|	Apostichopus japonicus	6.51e-16	52.778	60	363
Efra.gene20467_i0_length735.p1	tubulin beta-2A chain	gi|675681498|ref|XP_008970895.1|	Pan paniscus	2.72e-176	96.218	97	735
Efra.gene2046_i0_length2841.p1	reverse transcriptase	gi|1275015024|gb|PIK61247.1|	Apostichopus japonicus	0.0	49.355	65	2841
Efra.gene20471_i0_length735.p1	ras-related protein Rab-11B	gi|1229174199|ref|XP_022100505.1|	Acanthaster planci	1.26e-127	82.407	88	735
Efra.gene20475_i1_length570.p1	PREDICTED: zinc finger protein 667	gi|505847170|ref|XP_004617052.1|	Sorex araneus	2.30e-26	50.980	99	570
Efra.gene20475_i2_length714.p1	uncharacterized protein LOC112993718	gi|1444775327|ref|XP_025973379.1|	Dromaius novaehollandiae	7.64e-07	26.519	70	714
Efra.gene20475_i2_length714.p1	zinc finger protein 333 isoform X1	gi|1328760912|ref|XP_023408084.1|	Loxodonta africana	1.60e-06	33.333	42	714
Efra.gene20475_i3_length678.p1	uncharacterized protein LOC112993718	gi|1444775327|ref|XP_025973379.1|	Dromaius novaehollandiae	4.17e-07	26.519	74	678
Efra.gene20475_i3_length678.p1	zinc finger protein 333 isoform X1	gi|1334681089|ref|XP_023580520.1|	Trichechus manatus latirostris	1.75e-06	66.667	15	678
Efra.gene20479_i0_length678.p1	Brain protein 44	gi|1274990913|gb|PIK38455.1|	Apostichopus japonicus	2.08e-87	71.351	78	678
Efra.gene20479_i1_length735.p1	Brain protein 44	gi|1274990913|gb|PIK38455.1|	Apostichopus japonicus	7.00e-88	71.351	72	735
Efra.gene2047_i0_length2841.p1	probable RNA-binding protein 19	gi|1229175342|ref|XP_022101109.1|	Acanthaster planci	0.0	52.467	99	2841
Efra.gene20483_i0_length735.p1	putative monocarboxylate transporter 12-like	gi|1274999494|gb|PIK46332.1|	Apostichopus japonicus	4.47e-33	34.375	89	735
Efra.gene20488_i0_length735.p1	putative charged multivesicular body protein 3 isoform X3	gi|1274984624|gb|PIK33397.1|	Apostichopus japonicus	2.10e-118	90.000	82	735
Efra.gene20491_i0_length735.p1	PREDICTED: protein arginine N-methyltransferase 7	gi|390343044|ref|XP_780353.2|	Strongylocentrotus purpuratus	3.08e-77	48.780	99	735
Efra.gene20494_i0_length735.p1	PREDICTED: RNA-directed DNA polymerase from mobile element jockey-like	gi|780034575|ref|XP_011667201.1|	Strongylocentrotus purpuratus	1.77e-67	47.863	95	735
Efra.gene20497_i0_length735.p1	putative secretion-regulating guanine nucleotide exchange factor	gi|1274996561|gb|PIK43587.1|	Apostichopus japonicus	1.54e-95	57.661	99	735
Efra.gene20498_i0_length735.p1	putative selenoprotein P	gi|1274995418|gb|PIK42530.1|	Apostichopus japonicus	1.24e-28	42.667	60	735
Efra.gene2049_i0_length2841.p1	two-pore channel 1	gi|269993229|emb|CBI63263.1|	Strongylocentrotus purpuratus	0.0	55.849	82	2841
Efra.gene204_i2_length5139.p1	probable E3 ubiquitin-protein ligase HERC1	gi|1229132391|ref|XP_022107053.1|	Acanthaster planci	0.0	43.350	91	5139
Efra.gene20508_i0_length735.p1	putative spliceosome RNA helicase Ddx39b	gi|1275010947|gb|PIK57280.1|	Apostichopus japonicus	1.17e-163	95.918	99	735
Efra.gene20509_i0_length735.p1	uncharacterized protein LOC110991038	gi|1229133486|ref|XP_022111822.1|	Acanthaster planci	9.40e-19	35.526	87	735
Efra.gene20509_i0_length735.p1	epidermal growth factor	gi|514688306|ref|XP_004991729.1|	Salpingoeca rosetta	4.94e-16	38.286	90	735
Efra.gene20510_i0_length735.p1	putative glutathione peroxidase	gi|1275001566|gb|PIK48283.1|	Apostichopus japonicus	8.25e-70	50.235	91	705
Efra.gene20511_i0_length735.p1	ras-related protein Rab-3B-like isoform X2	gi|1229129560|ref|XP_022091868.1|	Acanthaster planci	2.86e-52	49.143	71	735
Efra.gene20518_i1_length579.p1	hypothetical protein BSL78_21797	gi|1274994134|gb|PIK41347.1|	Apostichopus japonicus	2.37e-30	55.208	50	579
Efra.gene20518_i1_length579.p1	putative tripartite motif-containing protein 2-like	gi|1274992272|gb|PIK39672.1|	Apostichopus japonicus	1.57e-20	46.316	49	579
Efra.gene2051_i0_length2838.p1	pre-mRNA-processing factor 6-like	gi|1229178385|ref|XP_022102665.1|	Acanthaster planci	0.0	79.418	97	2838
Efra.gene20528_i0_length735.p1	hypothetical protein BSL78_24699	gi|1274990922|gb|PIK38463.1|	Apostichopus japonicus	1.61e-117	72.124	92	735
Efra.gene20528_i0_length735.p1	adenylyl cyclase-associated protein 1-like, partial	gi|1435338085|ref|XP_025830665.1|	Agrilus planipennis	1.22e-64	46.087	91	735
Efra.gene20537_i0_length735.p1	putative proline-rich transmembrane protein 1	gi|1274994379|gb|PIK41572.1|	Apostichopus japonicus	7.81e-23	69.231	27	735
Efra.gene20537_i1_length726.p1	putative proline-rich transmembrane protein 1	gi|1274994379|gb|PIK41572.1|	Apostichopus japonicus	1.11e-23	60.714	35	726
Efra.gene20540_i0_length735.p1	putative GTP-binding protein Di-Ras2-like	gi|1275014624|gb|PIK60855.1|	Apostichopus japonicus	6.51e-175	94.650	99	735
Efra.gene20542_i0_length735.p1	putative BTB/POZ domain-containing protein KCTD5	gi|1275004950|gb|PIK51505.1|	Apostichopus japonicus	1.88e-127	82.096	93	735
Efra.gene20546_i0_length288.p1	CDP-diacylglycerol--inositol 3-phosphatidyltransferase	gi|1275005733|gb|PIK52255.1|	Apostichopus japonicus	1.24e-39	76.543	84	288
Efra.gene20546_i1_length735.p1	CDP-diacylglycerol--inositol 3-phosphatidyltransferase-like	gi|1229191149|ref|XP_022109488.1|	Acanthaster planci	1.98e-123	76.712	89	735
Efra.gene20547_i0_length735.p1	hypothetical protein BRAFLDRAFT_81185	gi|260799503|ref|XP_002594735.1|	Branchiostoma floridae	1.78e-17	39.437	55	735
Efra.gene20547_i0_length735.p1	PREDICTED: cell migration-inducing and hyaluronan-binding protein-like	gi|1126160858|ref|XP_019627177.1|	Branchiostoma belcheri	1.50e-15	39.189	58	735
Efra.gene20551_i0_length735.p1	hypothetical protein BSL78_10600	gi|1275005990|gb|PIK52502.1|	Apostichopus japonicus	1.73e-136	87.446	93	735
Efra.gene20551_i0_length735.p1	PREDICTED: calcium-independent protein kinase C isoform X2	gi|390333235|ref|XP_003723669.1|	Strongylocentrotus purpuratus	1.09e-100	62.288	93	735
Efra.gene20555_i0_length734.p1	PRA1 family protein 3-like	gi|1229188021|ref|XP_022107823.1|	Acanthaster planci	9.99e-82	63.483	73	732
Efra.gene20555_i2_length654.p1	PRA1 family protein 3-like	gi|1229188021|ref|XP_022107823.1|	Acanthaster planci	5.15e-82	63.483	82	654
Efra.gene2055_i1_length552.p1	interleukin-1 receptor-associated kinase 1	gi|746873480|gb|AJD81431.1|	Apostichopus japonicus	2.68e-22	41.221	70	552
Efra.gene20560_i0_length733.p1	hypothetical protein BSL78_26608, partial	gi|1274988715|gb|PIK36556.1|	Apostichopus japonicus	2.23e-29	38.732	90	453
Efra.gene20562_i0_length733.p1	hypothetical protein XELAEV_18029518mg	gi|1050376210|gb|OCT78408.1|	Xenopus laevis	2.90e-16	29.825	95	693
Efra.gene20562_i0_length733.p1	PREDICTED: CUB and sushi domain-containing protein 1-like	gi|1069359848|ref|XP_018120178.1|	Xenopus laevis	3.37e-16	29.825	95	693
Efra.gene20567_i0_length732.p1	putative nuclear speckle splicing regulatory protein 1-like	gi|1275005273|gb|PIK51814.1|	Apostichopus japonicus	2.98e-89	76.768	80	732
Efra.gene20568_i0_length732.p1	Prostaglandin reductase 1	gi|1274996927|gb|PIK43927.1|	Apostichopus japonicus	1.41e-111	61.508	99	732
Efra.gene20568_i2_length582.p1	putative prostaglandin reductase 1-like	gi|1274988985|gb|PIK36788.1|	Apostichopus japonicus	1.87e-65	60.870	83	582
Efra.gene20568_i3_length579.p1	putative prostaglandin reductase 1-like	gi|1274988985|gb|PIK36788.1|	Apostichopus japonicus	3.96e-72	60.465	89	579
Efra.gene20568_i4_length641.p1	putative prostaglandin reductase 1-like	gi|1274988985|gb|PIK36788.1|	Apostichopus japonicus	9.22e-72	61.272	99	525
Efra.gene20568_i5_length534.p1	putative prostaglandin reductase 1-like	gi|1274988985|gb|PIK36788.1|	Apostichopus japonicus	3.82e-48	60.484	91	408
Efra.gene20569_i0_length732.p1	putative neuronal acetylcholine receptor subunit alpha-10-like, partial	gi|1275014355|gb|PIK60594.1|	Apostichopus japonicus	1.90e-56	40.928	96	732
Efra.gene20576_i0_length732.p1	hypothetical protein BSL78_16364	gi|1274999959|gb|PIK46766.1|	Apostichopus japonicus	1.37e-89	84.667	62	699
Efra.gene20576_i0_length732.p1	PREDICTED: protein canopy homolog 4	gi|390349032|ref|XP_783800.2|	Strongylocentrotus purpuratus	6.42e-80	58.173	87	699
Efra.gene20585_i0_length732.p1	putative lipoyltransferase 2, mitochondrial	gi|1274992384|gb|PIK39772.1|	Apostichopus japonicus	1.26e-106	61.441	95	732
Efra.gene20585_i1_length303.p1	putative lipoyltransferase 2, mitochondrial	gi|1274992384|gb|PIK39772.1|	Apostichopus japonicus	2.78e-29	61.250	79	303
Efra.gene2058_i0_length1173.p1	PREDICTED: LOW QUALITY PROTEIN: deubiquitinating protein VCIP135	gi|780028843|ref|XP_011666388.1|	Strongylocentrotus purpuratus	3.95e-36	51.562	33	1173
Efra.gene2058_i1_length2832.p1	deubiquitinating protein VCIP135-like isoform X2	gi|1229172302|ref|XP_022099478.1|	Acanthaster planci	0.0	47.706	78	2832
Efra.gene2058_i3_length2541.p1	deubiquitinating protein VCIP135-like isoform X1	gi|1229172296|ref|XP_022099475.1|	Acanthaster planci	0.0	55.879	99	2541
Efra.gene20591_i0_length732.p1	putative histone deacetylase 8	gi|1275008278|gb|PIK54701.1|	Apostichopus japonicus	9.01e-123	76.623	93	732
Efra.gene20593_i0_length732.p1	putative tRNA-specific adenosine deaminase 1-like	gi|1275011784|gb|PIK58093.1|	Apostichopus japonicus	1.56e-57	63.333	61	732
Efra.gene20596_i0_length732.p1	rRNA-processing protein UTP23 homolog	gi|1229129085|ref|XP_022089352.1|	Acanthaster planci	3.71e-61	44.672	98	732
Efra.gene20600_i0_length732.p1	putative LDLR chaperone boca-like isoform X1	gi|1275015957|gb|PIK62160.1|	Apostichopus japonicus	4.49e-94	72.362	81	732
Efra.gene20601_i0_length732.p1	putative lysoplasmalogenase-like protein TMEM86A	gi|1275001877|gb|PIK48578.1|	Apostichopus japonicus	3.19e-123	75.214	95	732
Efra.gene20604_i0_length732.p1	alpha tubulin 84B, partial	gi|418207526|gb|AFX62860.1|	Drosophila melanogaster	3.23e-162	85.246	100	732
Efra.gene20605_i0_length732.p1	putative alkylated DNA repair protein alkB-like 8	gi|1274987663|gb|PIK35687.1|	Apostichopus japonicus	9.02e-66	57.068	77	732
Efra.gene20608_i0_length732.p1	hypothetical protein XELAEV_18015452mg	gi|1050390201|gb|OCT92393.1|	Xenopus laevis	2.86e-26	32.127	84	732
Efra.gene20608_i0_length732.p1	gem-associated protein 8-like	gi|1397671915|ref|XP_025087556.1|	Pomacea canaliculata	4.62e-25	32.883	84	732
Efra.gene20613_i0_length732.p1	hypothetical protein HELRODRAFT_189192	gi|675879957|ref|XP_009025498.1|	Helobdella robusta	9.96e-25	41.060	66	732
Efra.gene20613_i0_length732.p1	PREDICTED: fibrillin-1-like isoform X3	gi|957816494|ref|XP_014679229.1|	Priapulus caudatus	4.61e-24	40.132	75	732
Efra.gene20616_i0_length732.p1	zinc finger protein 391-like, partial	gi|1338774798|ref|XP_023684056.1|	Paramormyrops kingsleyae	2.44e-64	56.818	72	732
Efra.gene20621_i1_length732.p1	neurogenic locus notch homolog protein 1-like isoform X7	gi|1229175338|ref|XP_022101107.1|	Acanthaster planci	3.23e-23	37.500	86	732
Efra.gene20631_i0_length732.p1	putative multiple epidermal growth factor-like domains protein 10, partial	gi|1275000559|gb|PIK47332.1|	Apostichopus japonicus	6.98e-30	38.265	80	732
Efra.gene20634_i0_length480.p1	Fibrinogen-like protein A	gi|1274985526|gb|PIK34025.1|	Apostichopus japonicus	1.32e-50	58.394	85	480
Efra.gene20634_i1_length732.p1	ficolin-1-like isoform X2	gi|1229167768|ref|XP_022097048.1|	Acanthaster planci	3.71e-61	52.198	75	732
Efra.gene20639_i0_length258.p1	putative ras-related protein	gi|1275006591|gb|PIK53078.1|	Apostichopus japonicus	7.49e-31	85.246	71	258
Efra.gene20639_i2_length732.p1	ras-related protein Rab-28-like	gi|1229176222|ref|XP_022101564.1|	Acanthaster planci	1.36e-118	69.912	93	732
Efra.gene2063_i1_length2832.p1	PREDICTED: LOW QUALITY PROTEIN: dual 3',5'-cyclic-AMP and -GMP phosphodiesterase 11	gi|780168224|ref|XP_011684095.1|	Strongylocentrotus purpuratus	0.0	74.230	91	2832
Efra.gene20644_i1_length730.p1	hypothetical protein BSL78_05559	gi|1275011169|gb|PIK57495.1|	Apostichopus japonicus	1.00e-88	65.909	81	654
Efra.gene20644_i1_length730.p1	putative glutathione-specific gamma-glutamylcyclotransferase 2 isoform X1	gi|1242783214|ref|XP_022331507.1|	Crassostrea virginica	3.52e-73	59.429	79	654
Efra.gene20649_i0_length729.p1	putative CDK2-associated and cullin domain-containing protein 1	gi|1274997092|gb|PIK44080.1|	Apostichopus japonicus	3.01e-88	61.307	82	729
Efra.gene2064_i0_length2832.p1	putative guanylate-binding protein 3-like	gi|1275013562|gb|PIK59821.1|	Apostichopus japonicus	6.87e-66	33.409	46	2832
Efra.gene20650_i0_length729.p1	putative inosine triphosphate pyrophosphatase	gi|1274999678|gb|PIK46504.1|	Apostichopus japonicus	1.74e-113	85.475	74	729
Efra.gene20653_i0_length729.p1	putative cleavage and polyadenylation specificity factor subunit 5	gi|1274994926|gb|PIK42076.1|	Apostichopus japonicus	6.66e-150	90.749	93	729
Efra.gene20653_i1_length480.p1	putative cleavage and polyadenylation specificity factor subunit 5	gi|1274994926|gb|PIK42076.1|	Apostichopus japonicus	8.83e-86	76.543	93	480
Efra.gene20653_i4_length216.p1	PREDICTED: cleavage and polyadenylation specificity factor subunit 5	gi|72008807|ref|XP_784907.1|	Strongylocentrotus purpuratus	3.81e-26	80.702	75	216
Efra.gene20655_i0_length729.p1	zinc finger protein 511-like	gi|1524869601|ref|XP_027042093.1|	Pocillopora damicornis	4.15e-53	42.574	83	729
Efra.gene20658_i1_length369.p1	putative solute carrier family 22 member 3	gi|1274991645|gb|PIK39107.1|	Apostichopus japonicus	1.59e-21	55.128	63	369
Efra.gene20662_i0_length729.p1	PREDICTED: dihydropteridine reductase	gi|390356943|ref|XP_781350.3|	Strongylocentrotus purpuratus	1.35e-112	66.245	98	729
Efra.gene20663_i0_length729.p1	PREDICTED: isoleucine--tRNA ligase, mitochondrial-like	gi|585719130|ref|XP_006826008.1|	Saccoglossus kowalevskii	3.42e-91	56.250	99	729
Efra.gene20664_i0_length729.p1	hypothetical protein BSL78_17786	gi|1274998462|gb|PIK45365.1|	Apostichopus japonicus	3.61e-72	53.030	81	729
Efra.gene20664_i0_length729.p1	gamma-glutamyl hydrolase A-like	gi|1270046288|ref|XP_022785146.1|	Stylophora pistillata	2.16e-50	40.299	82	729
Efra.gene20665_i0_length729.p1	PREDICTED: C-type mannose receptor 2-like	gi|831271396|ref|XP_012694511.1|	Clupea harengus	2.27e-16	28.125	86	729
Efra.gene20674_i0_length729.p1	PREDICTED: dimethylaniline monooxygenase [N-oxide-forming] 5-like	gi|1007793026|ref|XP_015832479.1|	Nothobranchius furzeri	8.60e-91	56.432	99	729
Efra.gene20676_i0_length729.p1	PREDICTED: hydrocephalus-inducing protein homolog	gi|780025368|ref|XP_011665894.1|	Strongylocentrotus purpuratus	3.77e-74	71.250	97	729
Efra.gene20682_i0_length729.p1	putative kinetochore protein Spc25	gi|1275015186|gb|PIK61404.1|	Apostichopus japonicus	3.43e-91	59.735	91	729
Efra.gene20685_i0_length729.p1	PREDICTED: uncharacterized protein LOC105438565	gi|780018903|ref|XP_011664841.1|	Strongylocentrotus purpuratus	1.96e-29	40.212	76	729
Efra.gene20685_i0_length729.p1	putative RNA-directed DNA polymerase from transposon X-element	gi|999969966|gb|KXJ09140.1|	Exaiptasia pallida	9.38e-29	36.139	77	729
Efra.gene20689_i0_length729.p1	Importin-alpha, importin-beta-binding domain protein	gi|585108233|gb|EWM26234.1|	Nannochloropsis gaditana	2.14e-100	60.581	100	729
Efra.gene20699_i0_length729.p1	putative E3 ubiquitin-protein ligase RNF31 isoform 3	gi|1275016441|gb|PIK62635.1|	Apostichopus japonicus	1.47e-37	48.462	53	729
Efra.gene20700_i0_length729.p1	putative tRNA (cytosine(38)-C(5))-methyltransferase-like, partial	gi|1275011507|gb|PIK57824.1|	Apostichopus japonicus	1.90e-49	55.696	64	729
Efra.gene20702_i0_length729.p1	putative NADH dehydrogenase, partial	gi|1274987262|gb|PIK35367.1|	Apostichopus japonicus	1.29e-121	92.090	73	729
Efra.gene20706_i0_length537.p1	alpha-tubulin	gi|1040842424|gb|ANN83870.1|	Patiria miniata	5.72e-92	92.754	77	537
Efra.gene20706_i1_length729.p1	alpha tubulin 84B, partial	gi|418207526|gb|AFX62860.1|	Drosophila melanogaster	1.20e-135	90.000	82	729
Efra.gene20707_i0_length729.p1	GPR54	gi|1475504987|gb|AXY40114.1|	Apostichopus japonicus	7.44e-21	32.692	61	729
Efra.gene20709_i0_length729.p1	putative RNA-directed DNA polymerase from transposon BS	gi|999986322|gb|KXJ25463.1|	Exaiptasia pallida	1.26e-36	39.869	63	729
Efra.gene20710_i0_length729.p1	hypothetical protein BSL78_06170	gi|1275010561|gb|PIK56907.1|	Apostichopus japonicus	2.99e-126	78.319	93	729
Efra.gene20710_i0_length729.p1	leucine-rich repeat-containing protein 57-like	gi|1229169466|ref|XP_022097964.1|	Acanthaster planci	8.68e-97	61.765	98	729
Efra.gene20711_i1_length729.p1	hypothetical protein	gi|1225530611|ref|WP_093538818.1|	Streptomyces sp. DvalAA-43	1.99e-09	35.849	43	729
Efra.gene20711_i1_length729.p1	reticulocyte binding protein 2 homologue a	gi|124513454|ref|XP_001350083.1|	Plasmodium falciparum 3D7	1.51e-06	32.075	42	729
Efra.gene20712_i1_length729.p1	putative calcyclin-binding protein	gi|1274998318|gb|PIK45229.1|	Apostichopus japonicus	6.83e-88	61.233	89	729
Efra.gene20712_i2_length303.p1	putative calcyclin-binding protein	gi|1274998318|gb|PIK45229.1|	Apostichopus japonicus	3.95e-30	67.059	84	303
Efra.gene20722_i0_length727.p2	PREDICTED: RNA-directed DNA polymerase from mobile element jockey-like	gi|1005440259|ref|XP_015757462.1|	Acropora digitifera	5.94e-15	49.351	77	276
Efra.gene20722_i1_length705.p1	hypothetical protein BSL78_28955	gi|1274985790|gb|PIK34220.1|	Apostichopus japonicus	7.79e-54	54.857	73	705
Efra.gene20722_i1_length705.p1	PREDICTED: RNA-directed DNA polymerase from mobile element jockey-like	gi|1005440259|ref|XP_015757462.1|	Acropora digitifera	9.23e-47	48.295	73	705
Efra.gene20724_i0_length727.p1	ras-related protein Rab-2	gi|1270038604|ref|XP_022781040.1|	Stylophora pistillata	3.62e-148	93.868	88	723
Efra.gene20724_i1_length516.p1	putative ras-related protein	gi|1274997599|gb|PIK44555.1|	Apostichopus japonicus	1.14e-107	98.667	87	516
Efra.gene20728_i0_length726.p1	putative helicase with zinc finger domain 2	gi|1275011550|gb|PIK57866.1|	Apostichopus japonicus	2.71e-28	45.270	56	726
Efra.gene20729_i0_length726.p1	peroxiredoxin-6-like	gi|1176118033|ref|XP_020630207.1|	Orbicella faveolata	4.98e-116	69.545	91	726
Efra.gene20736_i1_length360.p1	carbonic anhydrase 2-like	gi|198416389|ref|XP_002127899.1|	Ciona intestinalis	2.24e-12	44.444	60	360
Efra.gene20739_i0_length726.p1	putative translation machinery-associated protein 16, partial	gi|1274992273|gb|PIK39673.1|	Apostichopus japonicus	2.39e-67	54.040	82	726
Efra.gene20740_i1_length726.p1	hypothetical protein C7M84_005490	gi|1516442829|gb|ROT75943.1|	Penaeus vannamei	1.21e-16	45.631	57	726
Efra.gene20740_i1_length726.p1	Protease inhibitor protein	gi|1378172300|ref|XP_024585834.1|	Plasmopara halstedii	2.13e-14	36.364	44	726
Efra.gene20742_i0_length726.p1	putative grpE protein-like 1, mitochondrial	gi|1275007559|gb|PIK54012.1|	Apostichopus japonicus	9.07e-90	66.820	89	726
Efra.gene20744_i0_length726.p1	putative rab-like protein 3 isoform X4	gi|1274990594|gb|PIK38173.1|	Apostichopus japonicus	7.03e-137	88.350	91	681
Efra.gene20744_i1_length423.p1	putative rab-like protein 3 isoform X4	gi|1275012844|gb|PIK59122.1|	Apostichopus japonicus	8.77e-43	80.488	58	423
Efra.gene20745_i1_length474.p1	hypothetical protein BSL78_23473, partial	gi|1274992285|gb|PIK39683.1|	Apostichopus japonicus	4.46e-15	44.086	59	474
Efra.gene20745_i1_length474.p1	putative receptor-interacting serine/threonine-protein kinase 1-like	gi|1274992440|gb|PIK39822.1|	Apostichopus japonicus	1.01e-13	47.561	52	474
Efra.gene20746_i0_length726.p1	PREDICTED: 3-beta-hydroxysteroid-Delta(8),Delta(7)-isomerase	gi|72150816|ref|XP_794451.1|	Strongylocentrotus purpuratus	4.19e-52	38.710	90	726
Efra.gene20765_i0_length726.p1	PREDICTED: zinc finger protein 525-like	gi|1025333179|ref|XP_016390058.1|	Sinocyclocheilus rhinocerous	1.13e-56	58.025	67	726
Efra.gene20770_i0_length726.p1	potassium channel subfamily K member 13-like	gi|1229163338|ref|XP_022094676.1|	Acanthaster planci	9.65e-110	65.975	99	726
Efra.gene20772_i0_length726.p1	PREDICTED: uncharacterized protein LOC105438043	gi|780010234|ref|XP_011663663.1|	Strongylocentrotus purpuratus	1.76e-22	28.936	89	726
Efra.gene20772_i0_length726.p1	E3 ubiquitin-protein ligase TRIM56-like	gi|1229192579|ref|XP_022110242.1|	Acanthaster planci	3.29e-21	30.315	99	726
Efra.gene20780_i0_length726.p1	PREDICTED: protein PML-like	gi|975100263|ref|XP_015265218.1|	Gekko japonicus	1.45e-09	24.044	76	726
Efra.gene20787_i1_length726.p1	calcium-binding protein P-like	gi|1339051105|ref|XP_023713845.1|	Cryptotermes secundus	2.04e-10	53.448	45	726
Efra.gene20792_i0_length726.p1	HYR domain-containing protein	gi|1181255771|ref|WP_084568708.1|	Chloroflexus sp. Y-396-1	8.19e-34	35.537	99	726
Efra.gene20796_i0_length726.p1	putative alpha-amylase 4N isoform X2	gi|1274995673|gb|PIK42765.1|	Apostichopus japonicus	3.11e-81	64.500	81	726
Efra.gene20798_i1_length726.p1	esterase OVCA2-like	gi|1229128605|ref|XP_022086799.1|	Acanthaster planci	7.95e-87	57.009	88	726
Efra.gene2079_i0_length345.p1	PREDICTED: uncharacterized protein LOC101241534	gi|828218463|ref|XP_012560975.1|	Hydra vulgaris	4.67e-10	41.558	82	345
Efra.gene2079_i0_length345.p1	ankyrin-1-like	gi|1173959229|gb|OQS05485.1|	Thraustotheca clavata	2.87e-09	49.020	51	345
Efra.gene20808_i0_length723.p1	Ras GTPase-activating-like protein IQGAP1	gi|1395229491|gb|AWP01106.1|	Scophthalmus maximus	1.26e-150	96.396	92	723
Efra.gene20809_i0_length723.p1	zinc finger protein 208-like isoform X1	gi|1207169526|ref|XP_021328583.1|	Danio rerio	2.24e-15	57.895	36	723
Efra.gene2080_i0_length2820.p1	PREDICTED: LOW QUALITY PROTEIN: DNA mismatch repair protein Msh2	gi|780000064|ref|XP_011679316.1|	Strongylocentrotus purpuratus	0.0	73.451	96	2820
Efra.gene2080_i1_length285.p1	putative DNA mismatch repair protein Msh2, partial	gi|1275004392|gb|PIK50974.1|	Apostichopus japonicus	2.00e-26	85.246	64	285
Efra.gene20812_i0_length723.p1	putative zinc finger protein	gi|1274984113|gb|PIK33063.1|	Apostichopus japonicus	2.93e-41	52.308	54	723
Efra.gene20812_i1_length300.p1	putative zinc finger protein	gi|1275012248|gb|PIK58543.1|	Apostichopus japonicus	2.55e-32	65.060	83	300
Efra.gene20814_i0_length723.p1	B-cell receptor-associated protein 31	gi|1274992952|gb|PIK40279.1|	Apostichopus japonicus	8.47e-123	70.248	97	723
Efra.gene20816_i0_length723.p1	RWD domain-containing protein 1-like	gi|1229154373|ref|XP_022089850.1|	Acanthaster planci	1.31e-77	58.371	92	723
Efra.gene20816_i1_length642.p1	putative RWD domain-containing protein 1-like	gi|1275001006|gb|PIK47753.1|	Apostichopus japonicus	9.46e-61	61.850	81	642
Efra.gene20816_i2_length720.p1	putative RWD domain-containing protein 1-like	gi|1275001006|gb|PIK47753.1|	Apostichopus japonicus	1.46e-69	61.421	82	720
Efra.gene20818_i0_length720.p1	PREDICTED: rac GTPase-activating protein 1 isoform X5	gi|390354417|ref|XP_003728327.1|	Strongylocentrotus purpuratus	1.73e-69	49.160	99	720
Efra.gene20818_i1_length651.p1	PREDICTED: rac GTPase-activating protein 1 isoform X5	gi|390354417|ref|XP_003728327.1|	Strongylocentrotus purpuratus	4.91e-70	54.545	91	651
Efra.gene20818_i2_length723.p1	PREDICTED: rac GTPase-activating protein 1 isoform X3	gi|779986506|ref|XP_011661278.1|	Strongylocentrotus purpuratus	5.41e-87	52.479	100	723
Efra.gene20821_i0_length723.p1	Charged multivesicular body protein 2a	gi|1275008924|gb|PIK55329.1|	Apostichopus japonicus	1.54e-130	90.455	91	723
Efra.gene20828_i0_length723.p1	hypothetical protein Pmar_PMAR015824	gi|294952825|ref|XP_002787468.1|	Perkinsus marinus ATCC 50983	1.13e-16	51.852	33	723
Efra.gene20828_i0_length723.p1	UOS5/S1 protein, putative	gi|294909782|ref|XP_002777849.1|	Perkinsus marinus ATCC 50983	1.05e-16	46.988	34	723
Efra.gene20830_i0_length723.p1	putative vesicle-associated membrane protein 7	gi|1275009996|gb|PIK56360.1|	Apostichopus japonicus	2.36e-93	79.245	66	723
Efra.gene20834_i0_length723.p1	putative parkin coregulated protein-like	gi|1275009373|gb|PIK55760.1|	Apostichopus japonicus	1.47e-147	84.914	96	723
Efra.gene20836_i0_length723.p1	hypothetical protein BSL78_10143	gi|1275006496|gb|PIK52989.1|	Apostichopus japonicus	7.71e-145	82.353	99	723
Efra.gene20836_i0_length723.p1	aldehyde dehydrogenase family 8 member A1-like	gi|1229152466|ref|XP_022088838.1|	Acanthaster planci	1.65e-113	65.966	99	723
Efra.gene20837_i0_length723.p1	putative tctex1 domain-containing protein 1-B-like	gi|1275006442|gb|PIK52937.1|	Apostichopus japonicus	8.46e-48	48.000	69	723
Efra.gene20840_i0_length723.p1	histone chaperone asf1b-B-like	gi|1229150773|ref|XP_022087920.1|	Acanthaster planci	1.81e-93	60.851	95	723
Efra.gene20842_i0_length723.p1	putative uronyl 2-sulfotransferase isoform 2	gi|1275013812|gb|PIK60064.1|	Apostichopus japonicus	1.70e-24	33.333	77	723
Efra.gene20843_i0_length723.p1	apoptosis inhibitor, putative	gi|294892828|ref|XP_002774254.1|	Perkinsus marinus ATCC 50983	1.35e-47	41.553	91	723
Efra.gene2084_i1_length405.p1	hypothetical protein BSL78_18797, partial	gi|1274997387|gb|PIK44355.1|	Apostichopus japonicus	8.63e-30	55.140	76	405
Efra.gene2084_i1_length405.p1	polynucleotide 5'-hydroxyl-kinase NOL9-like	gi|1229137860|ref|XP_022080971.1|	Acanthaster planci	1.26e-14	40.777	73	405
Efra.gene20854_i1_length723.p1	hypothetical protein BSL78_11510	gi|1275005036|gb|PIK51586.1|	Apostichopus japonicus	4.86e-24	35.556	72	723
Efra.gene20854_i1_length723.p1	agrin isoform X9	gi|1343954952|ref|XP_023812085.1|	Oryzias latipes	9.45e-11	31.016	70	723
Efra.gene20871_i0_length721.p1	phospholipid phosphatase 6-like	gi|1270030993|ref|XP_022794037.1|	Stylophora pistillata	1.50e-44	40.086	96	720
Efra.gene20880_i0_length720.p1	Prostaglandin reductase 1	gi|1274996927|gb|PIK43927.1|	Apostichopus japonicus	4.93e-107	71.296	85	720
Efra.gene20882_i0_length720.p1	putative kynurenine formamidase	gi|1275003003|gb|PIK49643.1|	Apostichopus japonicus	3.20e-78	54.286	94	672
Efra.gene20884_i0_length720.p1	putative transcription initiation factor TFIID subunit 12	gi|1275006445|gb|PIK52940.1|	Apostichopus japonicus	4.43e-82	66.010	84	720
Efra.gene2088_i1_length2784.p1	putative phosphatidylinositol 4-kinase beta	gi|1274992002|gb|PIK39429.1|	Apostichopus japonicus	0.0	82.185	83	2784
Efra.gene20891_i0_length720.p1	nucleolar protein 12-like isoform X1	gi|1229136705|ref|XP_022080352.1|	Acanthaster planci	2.51e-18	42.143	55	720
Efra.gene20892_i1_length720.p1	hypothetical protein BSL78_06604	gi|1275010129|gb|PIK56489.1|	Apostichopus japonicus	2.52e-94	70.000	82	720
Efra.gene20892_i1_length720.p1	RPA-interacting protein B-like	gi|1229191470|ref|XP_022109654.1|	Acanthaster planci	2.18e-54	39.419	92	720
Efra.gene20892_i2_length300.p1	hypothetical protein BSL78_06604	gi|1275010129|gb|PIK56489.1|	Apostichopus japonicus	2.23e-36	76.000	75	300
Efra.gene20892_i2_length300.p1	RPA-interacting protein A-like isoform X2	gi|1242807170|ref|XP_022344340.1|	Crassostrea virginica	7.95e-21	42.553	94	300
Efra.gene20893_i1_length240.p1	unnamed protein product	gi|1529005879|emb|VDD93986.1|	Enterobius vermicularis	6.01e-08	44.000	63	240
Efra.gene20893_i1_length240.p1	protein C3orf33 homolog	gi|198438405|ref|XP_002126699.1|	Ciona intestinalis	4.67e-07	41.818	69	240
Efra.gene20903_i0_length720.p1	putative glutamate--cysteine ligase regulatory subunit	gi|1275006912|gb|PIK53387.1|	Apostichopus japonicus	3.34e-100	67.544	95	720
Efra.gene20905_i0_length720.p1	hypothetical protein BSL78_05357	gi|1275011430|gb|PIK57749.1|	Apostichopus japonicus	1.40e-84	59.500	83	720
Efra.gene20905_i0_length720.p1	putative homocysteine S-methyltransferase 1-like	gi|1275011429|gb|PIK57748.1|	Apostichopus japonicus	1.08e-77	58.000	83	720
Efra.gene20907_i0_length720.p1	hypothetical protein BSL78_03698	gi|1275013126|gb|PIK59396.1|	Apostichopus japonicus	1.26e-71	60.428	78	720
Efra.gene20907_i0_length720.p1	PREDICTED: FK506-binding protein 2-like	gi|524886760|ref|XP_005099972.1|	Aplysia californica	2.05e-40	36.792	87	720
Efra.gene20908_i0_length720.p1	putative sodium-dependent multivitamin transporter isoform X1	gi|1275011220|gb|PIK57545.1|	Apostichopus japonicus	7.42e-109	86.772	79	720
Efra.gene20909_i0_length720.p1	putative opsin-5	gi|1274986898|gb|PIK35078.1|	Apostichopus japonicus	1.44e-26	40.714	57	720
Efra.gene2090_i0_length2817.p1	alpha-aminoadipic semialdehyde synthase, mitochondrial-like isoform X2	gi|1229190284|ref|XP_022109027.1|	Acanthaster planci	0.0	62.979	97	2817
Efra.gene20914_i0_length720.p1	ubiquitin domain-containing protein 2-like	gi|1229137460|ref|XP_022080752.1|	Acanthaster planci	2.38e-120	71.489	97	720
Efra.gene20923_i1_length651.p1	PREDICTED: voltage dependent calcium channel L-type isoform X7	gi|780058852|ref|XP_011670134.1|	Strongylocentrotus purpuratus	1.14e-91	75.714	96	651
Efra.gene2092_i0_length2814.p1	putative periodic tryptophan protein 2-like isoform X2	gi|1275000598|gb|PIK47368.1|	Apostichopus japonicus	0.0	78.749	98	2814
Efra.gene20936_i0_length720.p1	putative CWF19-like protein 1-like	gi|1274995165|gb|PIK42295.1|	Apostichopus japonicus	5.64e-122	73.932	96	720
Efra.gene20943_i0_length366.p1	hypothetical protein BSL78_09177	gi|1275007500|gb|PIK53955.1|	Apostichopus japonicus	6.83e-22	40.833	94	366
Efra.gene20943_i0_length366.p1	putative metalloproteinase inhibitor 3 isoform X2	gi|1275007120|gb|PIK53586.1|	Apostichopus japonicus	2.68e-14	34.862	82	366
Efra.gene20943_i2_length720.p1	hypothetical protein BSL78_09177	gi|1275007500|gb|PIK53955.1|	Apostichopus japonicus	1.57e-42	33.193	79	720
Efra.gene20943_i2_length720.p1	PREDICTED: metalloproteinase inhibitor 3 isoform X1	gi|390341777|ref|XP_003725523.1|	Strongylocentrotus purpuratus	2.36e-32	32.218	93	720
Efra.gene20943_i3_length627.p1	hypothetical protein BSL78_09177	gi|1275007500|gb|PIK53955.1|	Apostichopus japonicus	2.24e-25	32.768	63	627
Efra.gene20943_i3_length627.p1	metalloproteinase inhibitor 3-like	gi|1229171020|ref|XP_022098795.1|	Acanthaster planci	5.91e-24	34.286	63	627
Efra.gene20945_i0_length720.p1	putative DNA-(apurinic or apyrimidinic site) lyase 2 isoform X2	gi|1275008865|gb|PIK55273.1|	Apostichopus japonicus	6.16e-78	55.042	95	720
Efra.gene20947_i2_length720.p1	methylcrotonoyl-CoA carboxylase beta chain, mitochondrial-like	gi|1229168066|ref|XP_022097204.1|	Acanthaster planci	2.21e-84	53.219	96	720
Efra.gene20948_i0_length719.p2	PREDICTED: zinc finger protein 2-like	gi|1069377518|ref|XP_018083541.1|	Xenopus laevis	9.31e-14	56.604	82	201
Efra.gene2094_i0_length2814.p1	NOS	gi|1016106487|gb|AMW91774.1|	Apostichopus japonicus	0.0	85.006	94	2814
Efra.gene2095_i0_length1401.p1	sarcosine dehydrogenase, mitochondrial-like	gi|1229175230|ref|XP_022101049.1|	Acanthaster planci	0.0	63.210	87	1401
Efra.gene2095_i1_length2814.p1	Sarcosine dehydrogenase, mitochondrial	gi|1275010945|gb|PIK57278.1|	Apostichopus japonicus	0.0	75.717	94	2814
Efra.gene20962_i0_length717.p1	putative translation initiation factor eIF-2B subunit delta	gi|1275007963|gb|PIK54399.1|	Apostichopus japonicus	1.04e-119	74.167	100	717
Efra.gene20963_i0_length717.p1	cathepsin L	gi|159792912|gb|ABW98676.1|	Apostichopus japonicus	1.85e-138	77.447	98	717
Efra.gene20963_i1_length312.p1	cathepsin L	gi|159792912|gb|ABW98676.1|	Apostichopus japonicus	2.86e-48	71.154	100	312
Efra.gene20965_i0_length717.p1	hypothetical protein BSL78_15075	gi|1275001335|gb|PIK48063.1|	Apostichopus japonicus	1.61e-93	59.414	100	717
Efra.gene20965_i0_length717.p1	Venom dipeptidyl peptidase 4	gi|1022759672|gb|KZS05993.1|	Daphnia magna	2.64e-50	39.407	95	717
Efra.gene20966_i0_length717.p1	hypothetical protein BSL78_07137, partial	gi|1275009561|gb|PIK55941.1|	Apostichopus japonicus	4.01e-54	44.130	99	717
Efra.gene20966_i0_length717.p1	Protein lin-52-like	gi|999976112|gb|KXJ15286.1|	Exaiptasia pallida	9.01e-48	43.636	90	717
Efra.gene20966_i2_length306.p1	PREDICTED: uncharacterized protein LOC105444571	gi|780116537|ref|XP_011677291.1|	Strongylocentrotus purpuratus	5.06e-16	51.429	69	306
Efra.gene20966_i2_length306.p1	RNA-directed DNA polymerase from mobile element jockey	gi|999980359|gb|KXJ19533.1|	Exaiptasia pallida	4.33e-14	48.571	69	306
Efra.gene20970_i0_length717.p1	putative N-terminal Xaa-Pro-Lys N-methyltransferase 1-like	gi|1274986826|gb|PIK35020.1|	Apostichopus japonicus	4.11e-124	70.870	96	717
Efra.gene20973_i0_length717.p1	PREDICTED: lysophospholipase-like protein 1	gi|1072243497|ref|XP_018427487.1|	Nanorana parkeri	3.24e-87	54.626	95	717
Efra.gene20974_i0_length717.p1	putative SOSS complex subunit B1-like isoform X3	gi|1275011490|gb|PIK57807.1|	Apostichopus japonicus	1.60e-99	69.643	93	717
Efra.gene20976_i0_length717.p1	hypothetical protein BSL78_11123	gi|1275005441|gb|PIK51975.1|	Apostichopus japonicus	8.74e-86	63.547	84	717
Efra.gene20976_i0_length717.p1	protein kinase C-binding protein NELL2-like isoform X2	gi|1229134101|ref|XP_022112154.1|	Acanthaster planci	4.14e-68	51.046	98	717
Efra.gene20977_i0_length717.p1	putative PRKR-interacting protein 1-like	gi|1275004311|gb|PIK50896.1|	Apostichopus japonicus	1.77e-54	66.406	54	717
Efra.gene20977_i1_length648.p1	putative PRKR-interacting protein 1-like	gi|1275004311|gb|PIK50896.1|	Apostichopus japonicus	6.46e-66	68.063	88	648
Efra.gene20979_i0_length657.p1	hypothetical protein BSL78_17421	gi|1274998838|gb|PIK45715.1|	Apostichopus japonicus	9.75e-86	89.032	70	657
Efra.gene20979_i0_length657.p1	60S ribosomal protein L24-like	gi|918999423|ref|XP_013399463.1|	Lingula anatina	8.38e-68	67.105	69	657
Efra.gene20979_i1_length717.p1	hypothetical protein BSL78_17421	gi|1274998838|gb|PIK45715.1|	Apostichopus japonicus	9.90e-73	91.339	53	717
Efra.gene20979_i1_length717.p1	RecName: Full=60S ribosomal protein L24	gi|52783263|sp|Q9DFQ7.2|RL24_GILMI	no data	3.65e-61	72.000	52	717
Efra.gene20979_i2_length450.p1	hypothetical protein BSL78_17421	gi|1274998838|gb|PIK45715.1|	Apostichopus japonicus	5.48e-64	87.597	85	450
Efra.gene20979_i2_length450.p1	60S ribosomal protein L24-like	gi|918999423|ref|XP_013399463.1|	Lingula anatina	1.77e-53	69.919	81	450
Efra.gene6243_i0_length1694.p1	putative chondroitin sulfate synthase 1	gi|1274994993|gb|PIK42138.1|	Apostichopus japonicus	0.0	52.353	94	1626
Efra.gene6244_i1_length1694.p1	putative copine-8	gi|1275008082|gb|PIK54514.1|	Apostichopus japonicus	0.0	88.379	99	987
Efra.gene62479_i0_length282.p1	hypothetical protein BSL78_00102	gi|1275016787|gb|PIK62975.1|	Apostichopus japonicus	1.22e-29	54.348	98	282
Efra.gene62479_i0_length282.p1	putative cytochrome P450 2J2-like, partial	gi|1275006549|gb|PIK53039.1|	Apostichopus japonicus	1.38e-23	51.111	96	282
Efra.gene6247_i1_length1692.p1	putative acetylcholinesterase-like	gi|1274993557|gb|PIK40824.1|	Apostichopus japonicus	0.0	51.167	96	1692
Efra.gene624_i0_length4401.p1	putative pseudouridylate synthase 7-like	gi|1275002115|gb|PIK48802.1|	Apostichopus japonicus	0.0	67.606	34	4401
Efra.gene624_i1_length276.p1	putative pseudouridylate synthase 7-like	gi|1275007039|gb|PIK53508.1|	Apostichopus japonicus	1.37e-29	67.089	86	276
Efra.gene6250_i0_length1692.p1	pre-mRNA-splicing factor RBM22-like	gi|1229126640|ref|XP_022089325.1|	Acanthaster planci	0.0	64.522	90	1692
Efra.gene6252_i0_length1692.p1	hypothetical protein BSL78_23061, partial	gi|1274992729|gb|PIK40079.1|	Apostichopus japonicus	0.0	80.443	95	1692
Efra.gene6252_i0_length1692.p1	LOW QUALITY PROTEIN: alanine aminotransferase 1-like	gi|1229163103|ref|XP_022094551.1|	Acanthaster planci	0.0	72.597	87	1692
Efra.gene6252_i1_length417.p1	hypothetical protein BSL78_23061, partial	gi|1274992729|gb|PIK40079.1|	Apostichopus japonicus	1.27e-43	85.366	59	417
Efra.gene6252_i1_length417.p1	alanine aminotransferase	gi|1275000186|gb|PIK46981.1|	Apostichopus japonicus	2.07e-43	76.344	67	417
Efra.gene6253_i0_length1692.p1	putative beta-galactosidase	gi|1275016240|gb|PIK62438.1|	Apostichopus japonicus	0.0	61.020	99	1692
Efra.gene6253_i2_length1434.p1	PREDICTED: beta-galactosidase	gi|1020571643|ref|XP_016113786.1|	Sinocyclocheilus grahami	0.0	63.194	90	1434
Efra.gene6254_i1_length1692.p1	PREDICTED: cytochrome P450 10	gi|72012651|ref|XP_781842.1|	Strongylocentrotus purpuratus	3.54e-169	47.035	86	1692
Efra.gene62559_i0_length282.p1	serine proteinase	gi|1274997318|gb|PIK44290.1|	Apostichopus japonicus	3.63e-29	61.957	98	282
Efra.gene6255_i0_length1692.p1	putative WD repeat-containing protein 46 isoform X1	gi|1274984800|gb|PIK33506.1|	Apostichopus japonicus	0.0	66.044	97	1692
Efra.gene6255_i1_length297.p1	putative WD repeat-containing protein 46 isoform X1	gi|1274984800|gb|PIK33506.1|	Apostichopus japonicus	1.12e-11	47.436	76	297
Efra.gene6256_i0_length1692.p1	PREDICTED: synembryn-A	gi|390348573|ref|XP_003727033.1|	Strongylocentrotus purpuratus	8.45e-173	48.741	96	1692
Efra.gene6256_i1_length1632.p1	PREDICTED: synembryn-A	gi|390348573|ref|XP_003727033.1|	Strongylocentrotus purpuratus	1.00e-177	50.186	96	1632
Efra.gene62581_i0_length282.p1	putative RNA-directed DNA polymerase from mobile element jockey-like	gi|1275012500|gb|PIK58788.1|	Apostichopus japonicus	2.22e-17	57.627	63	282
Efra.gene62598_i0_length282.p1	reverse transcriptase, partial	gi|59799395|gb|AAX07243.1|	Brotheas granulatus	1.99e-19	49.425	89	282
Efra.gene62607_i0_length282.p1	galectin-3-binding protein	gi|1176265844|ref|XP_020669604.1|	Pogona vitticeps	3.39e-36	61.957	98	282
Efra.gene62621_i0_length282.p1	hypothetical protein BSL78_02614	gi|1275014191|gb|PIK60433.1|	Apostichopus japonicus	7.89e-30	60.870	98	282
Efra.gene62621_i0_length282.p1	putative ficolin-2-like	gi|1274994182|gb|PIK41391.1|	Apostichopus japonicus	4.01e-28	54.348	98	282
Efra.gene62624_i0_length282.p1	PREDICTED: neurogenic locus Notch protein-like	gi|585657183|ref|XP_006815798.1|	Saccoglossus kowalevskii	1.29e-08	49.020	51	282
Efra.gene6263_i0_length1692.p1	putative TBC1 domain family member 24 isoform X5	gi|1274997333|gb|PIK44304.1|	Apostichopus japonicus	0.0	74.359	76	1692
Efra.gene62649_i0_length282.p1	reverse transcriptase-like protein	gi|32394793|gb|AAN15747.1|	Paralichthys olivaceus	5.03e-19	51.087	96	282
Efra.gene62657_i0_length282.p1	putative RNA-directed DNA polymerase from transposon X-element	gi|999969966|gb|KXJ09140.1|	Exaiptasia pallida	9.04e-12	51.515	70	282
Efra.gene6265_i0_length1692.p1	frizzled 4	gi|1041941072|gb|ANP39040.1|	Eupentacta fraudatrix	0.0	100.000	96	1692
Efra.gene6266_i0_length1692.p1	neuronal acetylcholine receptor subunit alpha-10-like isoform X1	gi|1229181232|ref|XP_022104189.1|	Acanthaster planci	0.0	58.692	93	1692
Efra.gene62677_i0_length282.p1	putative FGGY carbohydrate kinase domain-containing protein isoform X3	gi|1274991561|gb|PIK39032.1|	Apostichopus japonicus	4.24e-21	67.308	55	282
Efra.gene62696_i0_length282.p1	PREDICTED: dephospho-CoA kinase domain-containing protein	gi|657543514|ref|XP_008277352.1|	Stegastes partitus	6.90e-15	71.111	48	282
Efra.gene62711_i0_length282.p1	putative enoyl-CoA delta isomerase 2, mitochondrial	gi|1275013583|gb|PIK59841.1|	Apostichopus japonicus	5.52e-33	75.676	79	282
Efra.gene62719_i0_length282.p1	putative RNA-directed DNA polymerase from transposon BS	gi|999983182|gb|KXJ22323.1|	Exaiptasia pallida	3.49e-12	49.333	80	282
Efra.gene6271_i0_length1692.p1	PREDICTED: dolichyl pyrophosphate Man9GlcNAc2 alpha-1,3-glucosyltransferase	gi|780162686|ref|XP_011683340.1|	Strongylocentrotus purpuratus	0.0	53.321	92	1692
Efra.gene62728_i0_length282.p1	fibrinogen-like protein A	gi|1274990424|gb|PIK38025.1|	Apostichopus japonicus	3.11e-31	63.333	96	282
Efra.gene6273_i0_length1691.p1	putative UDP-glucuronosyltransferase 2C1 isoform X2	gi|1275004995|gb|PIK51548.1|	Apostichopus japonicus	4.99e-135	40.198	92	1632
Efra.gene6274_i0_length1691.p1	hypothetical protein BSL78_07137, partial	gi|1275009561|gb|PIK55941.1|	Apostichopus japonicus	4.77e-105	40.972	98	1320
Efra.gene6274_i0_length1691.p1	PREDICTED: RNA-directed DNA polymerase from mobile element jockey-like	gi|390364266|ref|XP_003730562.1|	Strongylocentrotus purpuratus	3.79e-108	43.230	95	1320
Efra.gene6276_i0_length1690.p1	putative 6-phosphogluconate dehydrogenase, decarboxylating isoform X2, partial	gi|1275012897|gb|PIK59174.1|	Apostichopus japonicus	0.0	84.910	90	1473
Efra.gene62776_i0_length282.p1	GilT, partial	gi|77819855|gb|ABB04054.1|	Giardia intestinalis	3.35e-13	85.714	45	282
Efra.gene62784_i0_length282.p1	PREDICTED: techylectin-5A-like	gi|957827458|ref|XP_014663577.1|	Priapulus caudatus	5.50e-15	43.820	93	282
Efra.gene6282_i1_length474.p1	putative tolloid-like protein 1	gi|1275008701|gb|PIK55112.1|	Apostichopus japonicus	1.08e-29	61.386	79	474
Efra.gene6282_i3_length408.p1	putative tolloid-like protein 1	gi|1275008701|gb|PIK55112.1|	Apostichopus japonicus	4.61e-36	62.626	73	408
Efra.gene6284_i0_length1689.p1	translation elongation factor 2 family protein, putative	gi|1084995161|ref|XP_002367778.2|	Toxoplasma gondii ME49	0.0	78.237	99	1689
Efra.gene62864_i0_length234.p1	hypothetical protein BOX15_Mlig015592g1	gi|1236541850|gb|PAA65062.1|	Macrostomum lignano	1.57e-10	55.000	51	234
Efra.gene62864_i0_length234.p1	PREDICTED: organic cation transporter protein	gi|913315825|ref|XP_013188819.1|	Amyelois transitella	1.31e-10	52.174	59	234
Efra.gene62866_i0_length281.p1	transcription factor BTF3	gi|1275013477|gb|PIK59737.1|	Apostichopus japonicus	6.02e-33	77.333	81	279
Efra.gene6286_i0_length1689.p1	putative T-complex protein 1 subunit gamma	gi|1274992845|gb|PIK40185.1|	Apostichopus japonicus	0.0	93.878	96	1689
Efra.gene6287_i0_length1689.p1	putative cholinesterase 2	gi|1275011122|gb|PIK57449.1|	Apostichopus japonicus	0.0	50.180	96	1689
Efra.gene6288_i0_length1689.p1	hypothetical protein BSL78_23679	gi|1274992067|gb|PIK39487.1|	Apostichopus japonicus	0.0	79.749	98	1689
Efra.gene6288_i0_length1689.p1	folliculin-like	gi|1229165008|ref|XP_022095568.1|	Acanthaster planci	0.0	58.907	98	1689
Efra.gene6289_i0_length1689.p1	phosphodiesterase 1	gi|148539632|ref|NP_001091918.1|	Strongylocentrotus purpuratus	0.0	63.704	93	1689
Efra.gene628_i0_length4395.p1	PREDICTED: uncharacterized protein LOC100888496	gi|390339629|ref|XP_003725052.1|	Strongylocentrotus purpuratus	0.0	44.066	99	4395
Efra.gene628_i0_length4395.p1	TPA_exp: pol polyprotein	gi|44829169|tpg|DAA04498.1|	Schistosoma mansoni	0.0	38.595	99	4395
Efra.gene62905_i0_length281.p1	hypothetical protein BSL78_07187	gi|1275009535|gb|PIK55917.1|	Apostichopus japonicus	1.99e-09	64.865	53	210
Efra.gene62905_i0_length281.p1	similar to GenBank Accession Number AB073376 non-LTR retrotransposable element partially supported by GENSCAN in Oryzias latipes	gi|29841219|gb|AAP06232.1|	Schistosoma japonicum	4.83e-07	56.410	56	210
Efra.gene6291_i0_length879.p1	putative carbohydrate sulfotransferase 15	gi|1274995742|gb|PIK42828.1|	Apostichopus japonicus	2.78e-90	57.384	80	879
Efra.gene6293_i0_length1686.p1	PREDICTED: solute carrier family 45 member 3	gi|390345451|ref|XP_782092.3|	Strongylocentrotus purpuratus	1.35e-133	41.209	96	1686
Efra.gene62952_i0_length281.p1	putative target of rapamycin complex subunit lst8	gi|1275002849|gb|PIK49498.1|	Apostichopus japonicus	1.85e-32	93.220	68	261
Efra.gene62956_i0_length281.p1	hypothetical protein BSL78_25140	gi|1274990427|gb|PIK38028.1|	Apostichopus japonicus	6.02e-16	51.190	91	255
Efra.gene62956_i0_length281.p1	tenascin	gi|1275012488|gb|PIK58776.1|	Apostichopus japonicus	4.90e-17	53.086	86	255
Efra.gene6299_i0_length1686.p1	putative arylsulfatase B	gi|1275007613|gb|PIK54064.1|	Apostichopus japonicus	0.0	67.395	95	1686
Efra.gene629_i0_length4389.p1	uncharacterized protein LOC110975082	gi|1229141480|ref|XP_022082906.1|	Acanthaster planci	0.0	52.086	99	4389
Efra.gene629_i0_length4389.p1	reverse transcriptase, partial	gi|599127537|gb|AHN53443.1|	Nuttalliella namaqua	0.0	42.623	91	4389
Efra.gene6300_i0_length1686.p1	putative intraflagellar transport protein	gi|1274999956|gb|PIK46763.1|	Apostichopus japonicus	0.0	95.455	98	1686
Efra.gene63035_i0_length280.p1	PREDICTED: uncharacterized protein LOC100893233	gi|390367779|ref|XP_003731328.1|	Strongylocentrotus purpuratus	4.55e-11	30.435	90	276
Efra.gene63035_i0_length280.p1	putative RNA-directed DNA polymerase from transposon BS	gi|999975764|gb|KXJ14938.1|	Exaiptasia pallida	8.90e-08	38.095	60	276
Efra.gene63064_i0_length279.p1	fibrinogen-like protein A	gi|1275012083|gb|PIK58383.1|	Apostichopus japonicus	8.94e-21	53.191	99	279
Efra.gene6306_i0_length1686.p1	PREDICTED: T-complex protein 1 subunit zeta	gi|291239024|ref|XP_002739423.1|	Saccoglossus kowalevskii	0.0	82.642	94	1686
Efra.gene63076_i0_length279.p1	mitochondrial coiled-coil-helix-coiled-coil-helix domain-containing protein	gi|1191560213|gb|OTF72049.1|	Euroglyphus maynei	1.53e-27	57.609	96	279
Efra.gene63083_i0_length279.p1	tenascin	gi|668583121|gb|AIH07018.1|	Apostichopus japonicus	1.49e-29	59.783	98	279
Efra.gene6308_i0_length1686.p1	putative ER degradation-enhancing alpha-mannosidase-like protein 2	gi|1274986912|gb|PIK35089.1|	Apostichopus japonicus	0.0	71.945	94	1686
Efra.gene6309_i0_length1686.p1	Threonylcarbamoyladenosine tRNA methylthiotransferase	gi|1274991656|gb|PIK39117.1|	Apostichopus japonicus	0.0	84.239	98	1677
Efra.gene63108_i0_length279.p1	tenascin	gi|1275016728|gb|PIK62917.1|	Apostichopus japonicus	6.45e-22	52.000	95	279
Efra.gene6310_i0_length1686.p1	putative b(0,+)-type amino acid transporter 1 isoform X1	gi|1274997529|gb|PIK44489.1|	Apostichopus japonicus	0.0	65.868	86	1686
Efra.gene63113_i0_length279.p1	tenascin, partial	gi|1275012490|gb|PIK58778.1|	Apostichopus japonicus	7.29e-28	55.238	99	279
Efra.gene63119_i0_length279.p1	LOW QUALITY PROTEIN: deleted in malignant brain tumors 1 protein	gi|1110947923|ref|XP_019215852.1|	Oreochromis niloticus	3.30e-15	46.237	98	279
Efra.gene6311_i0_length1686.p1	hypothetical protein BSL78_22771	gi|1274993064|gb|PIK40379.1|	Apostichopus japonicus	0.0	91.091	98	1686
Efra.gene6311_i0_length1686.p1	leucine-rich repeat protein SHOC-2-like	gi|1229168817|ref|XP_022097609.1|	Acanthaster planci	0.0	72.560	96	1686
Efra.gene6315_i1_length1686.p1	putative deleted in malignant brain tumors 1 protein-like isoform X1	gi|1275002202|gb|PIK48883.1|	Apostichopus japonicus	0.0	59.478	100	1686
Efra.gene63170_i0_length279.p1	phosphatidylinositol 4,5-bisphosphate 3-kinase catalytic subunit beta isoform	gi|1274992804|gb|PIK40148.1|	Apostichopus japonicus	8.44e-37	72.941	91	279
Efra.gene63178_i0_length279.p1	PREDICTED: multiple coagulation factor deficiency protein 2 homolog	gi|1126219410|ref|XP_019643850.1|	Branchiostoma belcheri	1.30e-09	56.098	44	279
Efra.gene6317_i0_length1685.p1	putative fatty acyl-CoA reductase 1-like	gi|1274996337|gb|PIK43377.1|	Apostichopus japonicus	0.0	85.798	92	1683
Efra.gene6318_i0_length1685.p1	catalase	gi|406816993|gb|AFS60095.1|	Apostichopus japonicus	0.0	81.600	94	1596
Efra.gene6318_i4_length750.p1	catalase	gi|406816993|gb|AFS60095.1|	Apostichopus japonicus	1.09e-144	89.450	87	750
Efra.gene6318_i5_length987.p1	catalase	gi|406816993|gb|AFS60095.1|	Apostichopus japonicus	4.87e-153	87.234	71	987
Efra.gene63206_i0_length279.p1	tenascin	gi|1275005370|gb|PIK51907.1|	Apostichopus japonicus	5.16e-21	49.474	95	279
Efra.gene6321_i0_length1683.p1	putative DDB1- and CUL4-associated factor 8 isoform X3, partial	gi|1275006963|gb|PIK53436.1|	Apostichopus japonicus	0.0	79.810	88	1431
Efra.gene6326_i0_length1683.p1	aspartate--tRNA ligase, cytoplasmic-like	gi|1229174203|ref|XP_022100507.1|	Acanthaster planci	0.0	77.264	92	1683
Efra.gene6326_i2_length498.p1	putative aspartate--tRNA ligase, cytoplasmic-like	gi|1275011577|gb|PIK57892.1|	Apostichopus japonicus	1.35e-89	96.241	80	498
Efra.gene6327_i0_length1683.p1	putative ATP-dependent RNA helicase DDX56	gi|1275012380|gb|PIK58672.1|	Apostichopus japonicus	0.0	72.505	95	1683
Efra.gene6327_i3_length762.p1	putative ATP-dependent RNA helicase DDX56	gi|1275012380|gb|PIK58672.1|	Apostichopus japonicus	1.79e-92	66.204	85	762
Efra.gene6328_i0_length1683.p1	PREDICTED: neuronal acetylcholine receptor subunit alpha-3 isoform X3	gi|390335473|ref|XP_786790.3|	Strongylocentrotus purpuratus	0.0	67.800	88	1683
Efra.gene63316_i0_length279.p1	uncharacterized protein LOC111559200	gi|1304875089|ref|XP_023105578.1|	Felis catus	4.79e-09	51.923	56	279
Efra.gene63316_i0_length279.p1	reverse transcriptase-like protein	gi|146147385|gb|ABQ01988.1|	Salmo salar	1.23e-09	48.077	56	279
Efra.gene6334_i0_length387.p1	putative gamma-glutamyltranspeptidase 3-like	gi|1274998932|gb|PIK45803.1|	Apostichopus japonicus	8.60e-34	55.455	80	387
Efra.gene6334_i1_length1683.p1	hypothetical protein BSL78_28675	gi|1274986156|gb|PIK34499.1|	Apostichopus japonicus	0.0	64.299	90	1683
Efra.gene6334_i1_length1683.p1	PREDICTED: putative gamma-glutamyltransferase YwrD	gi|1002599555|ref|XP_015678825.1|	Protobothrops mucrosquamatus	0.0	52.585	98	1683
Efra.gene6335_i2_length516.p1	translation initiation factor eIF4A II, partial	gi|2370593|emb|CAA73168.1|	Xenopus laevis	6.44e-91	85.430	88	516
Efra.gene6335_i3_length1227.p1	eukaryotic translation initiation factor 4A	gi|726974059|gb|AIY54285.1|	Apostichopus japonicus	9.98e-145	64.872	91	1227
Efra.gene6335_i4_length1683.p1	eukaryotic translation initiation factor 4A	gi|726974059|gb|AIY54285.1|	Apostichopus japonicus	0.0	74.957	99	1683
Efra.gene6335_i5_length999.p1	eukaryotic translation initiation factor 4A	gi|726974059|gb|AIY54285.1|	Apostichopus japonicus	6.14e-170	86.395	88	999
Efra.gene6335_i7_length809.p1	translation initiation factor eIF4A II, partial	gi|2370593|emb|CAA73168.1|	Xenopus laevis	1.41e-141	84.120	91	768
Efra.gene6335_i9_length246.p1	hypothetical protein PROFUN_13644	gi|1357882400|gb|PRP78467.1|	Planoprotostelium fungivorum	1.92e-21	76.000	61	246
Efra.gene6335_i9_length246.p1	eukaryotic initiation factor 4A-III	gi|1173945732|gb|OQR94325.1|	Achlya hypogyna	2.96e-21	75.000	63	246
Efra.gene6336_i0_length1683.p1	putative arylsulfatase G-like	gi|1274991242|gb|PIK38747.1|	Apostichopus japonicus	0.0	58.148	96	1683
Efra.gene63405_i0_length279.p1	putative adipocyte plasma membrane-associated protein	gi|1275004466|gb|PIK51045.1|	Apostichopus japonicus	1.98e-22	57.143	75	279
Efra.gene6340_i0_length1683.p1	reverse transcriptase-like protein	gi|4378025|gb|AAD19348.1|	Takifugu rubripes	4.99e-158	43.585	98	1683
Efra.gene63414_i0_length228.p1	hypothetical protein BSL78_17692	gi|1274998561|gb|PIK45460.1|	Apostichopus japonicus	2.62e-15	60.000	66	228
Efra.gene63414_i0_length228.p1	reverse transcriptase-like protein	gi|1275003955|gb|PIK50556.1|	Apostichopus japonicus	3.27e-09	48.000	66	228
Efra.gene63417_i0_length279.p1	PREDICTED: zinc finger protein 501-like	gi|1020563209|ref|XP_016112109.1|	Sinocyclocheilus grahami	2.29e-31	59.783	100	279
Efra.gene63443_i0_length279.p1	60S ribosomal protein L37, partial	gi|1178068178|gb|ORE22572.1|	Rhizopus microsporus	3.25e-29	63.014	78	279
Efra.gene6344_i0_length1683.p1	putative basic salivary proline-rich protein 1-like isoform X1	gi|1275015591|gb|PIK61801.1|	Apostichopus japonicus	1.10e-34	80.488	56	1683
Efra.gene63469_i0_length279.p1	putative lysosomal Pro-X carboxypeptidase	gi|1274984159|gb|PIK33090.1|	Apostichopus japonicus	1.40e-29	77.419	67	279
Efra.gene6349_i1_length777.p1	hypothetical protein BSL78_26648	gi|1274988673|gb|PIK36522.1|	Apostichopus japonicus	1.42e-12	31.646	54	777
Efra.gene6349_i1_length777.p1	putative bifunctional glutamate/proline--tRNA ligase isoform X4	gi|1275008713|gb|PIK55123.1|	Apostichopus japonicus	1.26e-11	36.905	63	777
[truncated: 58,099 more rows]
