# Supplementary material for: The Eupentacta fraudatrix transcriptome provides insights into regulation of cell transdifferentiation
Source: Sci Rep. 2020 Jan 30;10:1522. doi: 10.1038/s41598-020-58470-0 (PMC6992634; doi:10.1038/s41598-020-58470-0)
Supplement: Supplementary file 5 — Table S4. [file 41598_2020_58470_MOESM5_ESM.xls]

## Sheet: Лист1
Phylum	Count sequences	Percent identity	Sequences coverage	Superkingdom	Count sequences	Percent identity	Sequences coverage
Echinodermata	30047	55.3	80.99	Eukaryota	37426	53.94	80.32
Chordata	2637	47.79	78.19	Bacteria	341	42.42	73.79
Cnidaria	1391	46.85	78.06	kingdom	Count sequences	Percent identity	Sequences coverage
Arthropoda	863	49.3	77.07	Metazoa	36760	54.03	80.39
Mollusca	653	46.33	76.94	Fungi	179	45.76	70.37
Hemichordata	601	55.94	77.69	Viridiplantae	82	43.37	69.48
Apicomplexa	213	53.61	82.08	none	770	47.25	77.53
