# Supplementary material for: The Eupentacta fraudatrix transcriptome provides insights into regulation of cell transdifferentiation
Source: Sci Rep. 2020 Jan 30;10:1522. doi: 10.1038/s41598-020-58470-0 (PMC6992634; doi:10.1038/s41598-020-58470-0)
Supplement: Supplementary file 6 — Table S5. [file 41598_2020_58470_MOESM6_ESM.csv]

seqid	human id	spur id	human name	spur name	spur function	first	second	third	intact
Efra.gene1348_i1_length3363.p1	ENSG00000115816	none	CEBPZ	none	none	6.486	6.566	7.277	15.757
Efra.gene21409_i0_length702.p1	ENSG00000066422	none	ZBTB11	none	none	0.997	0.513	0.594	0.915
Efra.gene8130_i0_length1482.p1	ENSG00000173404	SPU_027472	INSM1	Ia1	TF_ZNF,ZNF	0	0	0	0
Efra.gene45063_i0_length342.p1	ENSG00000204335	SPU_016114	SP5	Sp8, Sp8_1	TF_ZNF,ZNF	0	0	0	0
Efra.gene9648_i0_length1341.p1	ENSG00000103241	SPU_000975	FOXF1	FoxF	TF_Forkhead	1.611	1.053	2.372	2.625
Efra.gene11125_i0_length1221.p1	ENSG00000184058	SPU_006150	TBX1	Tbx1	TF_Tbox	1.315	1.611	1.284	6.561
Efra.gene8118_i0_length1482.p1	ENSG00000124664	SPU_008528	SPDEF	Ets4	TF_Ets	1.556	0.808	0.337	0.166
Efra.gene1666_i0_length3090.p1	ENSG00000168813	none	ZNF507	none	none	0.822	0.825	0.943	1.194
Efra.gene22405_i0_length672.p1	ENSG00000181722	none	ZBTB20	none	none	0	0	0	0
Efra.gene41933_i0_length360.p1	ENSG00000085644	none	ZNF213	none	none	2.647	4.705	3.389	2.175
Efra.gene2827_i0_length2469.p1	ENSG00000102974	SPU_012546	CTCF	Ctcf	TF_ZNF,ZNF	2.957	2.849	3.325	3.179
Efra.gene11661_i0_length1184.p1	ENSG00000187801	none	ZFP69B	none	none	4.878	5.566	3.965	6.083
Efra.gene8825_i0_length1410.p1	ENSG00000197363	none	ZNF517	none	none	1.816	1.766	1.52	1.922
Efra.gene3311_i0_length2298.p1	ENSG00000189180	none	ZNF33A	none	none	0.374	0.297	0.29	0.028
Efra.gene4503_i3_length1992.p1	ENSG00000196081	none	ZNF724	none	none	1.377	2.49	3.071	1.57
Efra.gene17056_i0_length885.p1	ENSG00000197213	none	ZSCAN5B	none	none	0.605	0.381	0.662	0.93
Efra.gene38656_i0_length384.p1	ENSG00000163666	SPU_025492	HESX1	Gbx, Hypp_2792	Nervous_TF,TF_Homeo	0	0	0	0
Efra.gene3773_i0_length2166.p1	ENSG00000125850	none	OVOL2	none	none	0.675	0.308	0.611	0.215
Efra.gene14711_i0_length1004.p1	ENSG00000066136	none	NFYC	none	none	3.24	4.322	3.684	3.558
Efra.gene4628_i0_length1965.p1	ENSG00000112246	SPU_008353	SIM1	Sim, Sim_1	Signaling_Notch,TF_bHLH	0.143	0.204	0.713	2.084
Efra.gene5634_i0_length1779.p1	ENSG00000157554	SPU_018483	ERG	Erg	Immunity_TF,TF_Ets	2.921	2.783	1.249	1.29
Efra.gene11885_i2_length1170.p1	ENSG00000205683	none	DPF3	none	none	2.95	2.926	2.849	1.7
Efra.gene10211_i0_length1292.p1	ENSG00000176293	none	ZNF135	none	none	1.057	1.675	0.871	0.999
Efra.gene20561_i0_length733.p1	ENSG00000152443	none	ZNF776	none	none	2.304	3.515	3.135	3.999
Efra.gene16815_i0_length897.p1	ENSG00000122859	SPU_007147	NEUROG3	Ngn	Nervous_TF,TF_bHLH	0.366	0.526	0.999	0.076
Efra.gene18940_i0_length798.p1	ENSG00000117505	none	DR1	none	none	2.022	1.853	2.173	2.116
Efra.gene8993_i0_length1397.p2	ENSG00000100219	SPU_008703	XBP1	Xbp1	Immunity_TF,TF_bzip	108.996	124.517	98.186	177.489
Efra.gene16500_i0_length912.p1	none	SPU_004844	none	Lztf1, Lztf1_1	TF_bzip	3.415	3.061	3.361	3.244
Efra.gene481_i1_length4725.p1	ENSG00000130816	none	DNMT1	none	none	3.811	3.097	4.364	3.965
Efra.gene12570_i0_length1128.p1	ENSG00000180613	SPU_013436	GSX2	Gsx	TF_Homeo	0.215	0.427	0.493	0.09
Efra.gene10953_i0_length1236.p1	ENSG00000162367	SPU_028093	TAL1	Scl	Immunity_TF,TF_bHLH	4.829	2.962	1.307	0.118
Efra.gene7140_i0_length1587.p1	ENSG00000213799	none	ZNF845	none	none	0.451	0.407	0.547	1.222
Efra.gene10266_i0_length1287.p1	ENSG00000215397	none	SCRT2	none	none	0.097	0.162	0.204	0.876
Efra.gene9905_i0_length1317.p1	ENSG00000197587	SPU_011297	DMBX1	Mbx1	Nervous_TF,TF_Homeo	0.043	0.027	0.061	1.957
Efra.gene30503_i0_length480.p1	ENSG00000105261	none	OVOL3	none	none	1.482	2.412	1.244	0.84
Efra.gene2942_i0_length2433.p1	ENSG00000154832	none	CXXC1	none	none	0.873	0.671	0.728	1.409
Efra.gene4676_i0_length1950.p1	ENSG00000185278	none	ZBTB37	none	none	1.3	1.44	1.005	1.297
Efra.gene15527_i0_length960.p1	none	SPU_014528	none	Giant	TF_bzip	4.964	4.07	4.722	0.0
Efra.gene19916_i0_length759.p1	ENSG00000162624	none	LHX8	none	none	0	0	0	0
Efra.gene13257_i0_length1086.p1	ENSG00000278091	none	ZNF85	none	none	3.481	3.345	4.455	3.696
Efra.gene11059_i0_length1227.p1	none	SPU_017404	none	Nr1h6	Defensome_Sensor,TF_NR	0	0	0	0
Efra.gene8790_i0_length1413.p1	ENSG00000278644	none	PCGF2	none	none	2.616	2.864	1.495	12.549
Efra.gene1690_i0_length3072.p1	ENSG00000175787	none	ZNF169	none	none	2.017	2.586	1.934	2.014
Efra.gene7255_i0_length1572.p1	ENSG00000180479	none	ZNF571	none	none	1.385	1.206	0.873	0.784
Efra.gene1650_i2_length3099.p1	ENSG00000102901	none	CENPT	none	none	3.011	3.507	3.269	3.058
Efra.gene13957_i0_length1044.p1	ENSG00000197114	none	ZGPAT	none	none	1.694	1.485	1.508	1.73
Efra.gene1619_i0_length3126.p1	ENSG00000181444	none	ZNF467	none	none	2.721	2.266	2.766	2.672
Efra.gene15664_i0_length954.p1	ENSG00000138136	SPU_014177	LBX1	Lbx	TF_Homeo	0	0	0	0
Efra.gene20597_i0_length732.p1	ENSG00000159915	none	ZNF233	none	none	0.333	0.212	0.24	1.056
Efra.gene16474_i0_length912.p1	ENSG00000188313	none	PLSCR1	none	none	6.683	5.192	7.236	14.118
Efra.gene12394_i0_length1137.p1	ENSG00000170949	none	ZNF160	none	none	2.058	3.311	2.428	2.585
Efra.gene3250_i0_length2313.p1	ENSG00000228628	SPU_007749	ATF6B	Atf6b	TF_bzip	3.361	2.842	2.565	2.625
Efra.gene2997_i1_length2415.p1	ENSG00000182141	none	ZNF708	none	none	1.842	1.252	1.708	1.88
Efra.gene19332_i0_length782.p1	ENSG00000281661	none	ZNF501	none	none	3.367	4.5	4.826	3.832
Efra.gene16185_i0_length927.p1	ENSG00000006047	none	YBX2	none	none	188.687	184.416	185.036	274.473
Efra.gene10271_i0_length1287.p1	ENSG00000131115	none	ZNF227	none	none	0.524	0.844	0.923	0.909
Efra.gene11750_i0_length1179.p1	ENSG00000196267	none	ZNF836	none	none	6.126	7.389	5.331	10.764
Efra.gene744_i0_length4188.p1	ENSG00000102189	none	EEA1	none	none	1.409	1.002	1.171	2.235
Efra.gene22961_i0_length654.p1	ENSG00000143178	SPU_023441	TBX19	Tbx4	TF_Tbox	0.224	1.133	0.571	0.382
Efra.gene3115_i0_length2360.p1	ENSG00000141956	none	PRDM15	none	none	0.944	0.738	0.797	1.478
Efra.gene45769_i0_length339.p1	ENSG00000237900	none	ZBTB12	none	none	0	0	0	0
Efra.gene12513_i0_length1131.p1	ENSG00000135111	SPU_023386	TBX3	Tbx2-3	TF_Tbox	1.372	0.98	1.033	0.923
Efra.gene4692_i0_length1947.p1	ENSG00000118620	none	ZNF430	none	none	1.329	1.175	1.542	1.201
Efra.gene7429_i0_length1554.p1	ENSG00000162601	none	MYSM1	none	none	0.217	0.319	0.227	0.174
Efra.gene1661_i0_length3090.p1	ENSG00000132024	none	CC2D1A	none	none	2.709	2.554	3.022	5.784
Efra.gene24258_i0_length615.p1	ENSG00000124613	none	ZNF391	none	none	3.248	5.144	4.433	5.998
Efra.gene7118_i0_length1590.p1	ENSG00000185238	none	PRMT3	none	none	3.795	3.276	4.035	4.708
Efra.gene75124_i0_length255.p1	ENSG00000120963	none	ZNF706	none	none	15.474	13.374	17.194	16.633
Efra.gene5425_i0_length1813.p1	ENSG00000167232	none	ZNF91	none	none	4.722	6.595	5.735	6.971
Efra.gene30069_i0_length486.p1	ENSG00000063587	none	ZNF275	none	none	2.664	3.871	4.096	2.214
Efra.gene27177_i0_length543.p1	ENSG00000203326	none	ZNF525	none	none	5.284	6.883	4.375	8.835
Efra.gene26153_i0_length567.p1	ENSG00000235109	none	ZSCAN31	none	none	0	0	0	0
Efra.gene8763_i0_length1416.p1	ENSG00000263001	none	GTF2I	none	none	2.399	1.712	7.378	2.11
Efra.gene10026_i0_length1308.p1	ENSG00000126804	none	ZBTB1	none	none	0.779	0.343	0.728	0.561
Efra.gene16576_i0_length909.p1	ENSG00000167785	none	ZNF558	none	none	0.294	0.226	0.104	0.625
Efra.gene1003_i1_length3750.p1	ENSG00000149948	none	HMGA2	none	none	0.723	0.567	0.633	0.562
Efra.gene15538_i0_length960.p1	ENSG00000258405	none	ZNF578	none	none	3.5	2.373	5.049	1.478
Efra.gene8905_i0_length1403.p1	ENSG00000281448	none	ZNF502	none	none	5.457	4.337	5.677	5.718
Efra.gene22317_i1_length675.p1	ENSG00000198081	none	ZBTB14	none	none	1.324	1.054	1.124	0.909
Efra.gene11399_i0_length1203.p1	ENSG00000173153	SPU_013134	ESRRA	Nr2C	Nervous_TF,TF_NR	0.981	0.918	0.885	2.084
Efra.gene10086_i0_length1305.p1	ENSG00000249459	none	ZNF286B	none	none	1.473	1.382	1.497	0.764
Efra.gene107166_i0_length216.p1	ENSG00000123411	none	IKZF4	none	none	0	0	0	0
Efra.gene1868_i0_length2940.p1	ENSG00000167967	none	E4F1	none	none	2.918	3.494	2.511	3.638
Efra.gene27874_i0_length528.p1	ENSG00000167840	none	ZNF232	none	none	0	0	0	0
Efra.gene12560_i0_length1128.p1	ENSG00000196323	none	ZBTB44	none	none	0.877	0.863	0.947	0.708
Efra.gene16322_i2_length921.p1	ENSG00000165244	none	ZNF367	none	none	0.653	0.392	0.599	0.215
Efra.gene22761_i0_length660.p1	ENSG00000175329	SPU_016786	ISX	Rhox3	TF_Homeo	0	0	0	0
Efra.gene15018_i0_length987.p1	ENSG00000139154	none	AEBP2	none	none	6.389	6.826	6.614	4.791
Efra.gene32180_i0_length453.p1	ENSG00000152433	none	ZNF547	none	none	2.659	3.958	4.541	4.922
Efra.gene15_i0_length11907.p1	none	SPU_026465	none	Mll3	TF_Other	0.971	0.598	0.815	2.423
Efra.gene572_i0_length4512.p1	ENSG00000168769	none	TET2	none	none	3.221	3.089	2.612	5.27
Efra.gene17629_i0_length858.p1	ENSG00000167562	none	ZNF701	none	none	1.861	1.769	2.168	1.382
Efra.gene6005_i1_length1724.p1	ENSG00000171425	none	ZNF581	none	none	1.151	1.0	0.923	0.791
Efra.gene1284_i0_length3423.p1	ENSG00000109320	SPU_008177	NFKB1	Nfkb	Immunity_Signal,Immunity_TF,Signaling_TGFB_SmadInteract,TF_Other	5.625	4.713	5.095	8.975
Efra.gene1558_i0_length3174.p1	ENSG00000114861	SPU_009876	FOXP1	FoxP	Immunity_TF,TF_Forkhead	3.558	4.315	4.222	9.604
Efra.gene10037_i0_length1308.p1	ENSG00000196172	none	ZNF681	none	none	1.824	2.492	2.889	1.513
Efra.gene1148_i0_length3561.p1	ENSG00000075407	none	ZNF37A	none	none	0.65	0.66	0.716	1.5
Efra.gene3165_i0_length2343.p1	ENSG00000277015	SPU_014793	SALL3	Spalt	TF_ZNF,ZNF	0.561	0.277	0.534	0.841
Efra.gene31753_i1_length462.p1	ENSG00000148143	none	ZNF462	none	none	0	0	0	0
Efra.gene3423_i0_length2265.p1	ENSG00000153975	none	ZUFSP	none	none	1.722	1.331	1.449	1.555
Efra.gene15673_i0_length951.p1	ENSG00000185811	none	IKZF1	none	none	0.969	1.444	1.505	2.04
Efra.gene8779_i1_length1416.p1	ENSG00000186350	SPU_028422	RXRA	Rxr, Z166	Immunity_TF,Nervous_Retinal,ZNF,Defensome_Sensor,Nervous_GrowthFactorRelated,Nervous_TF,TF_NR	1.938	1.152	1.314	3.352
Efra.gene2225_i0_length2744.p1	ENSG00000237440	none	ZNF737	none	none	0.321	0.357	0.718	0.514
Efra.gene17167_i0_length879.p1	ENSG00000164107	none	HAND2	none	none	52.189	58.815	57.665	2.173
Efra.gene1554_i0_length3177.p1	ENSG00000135164	SPU_026633	DMTF1	Dmtf	TF_Other	1.58	1.248	1.279	1.499
Efra.gene25315_i0_length588.p1	ENSG00000109132	SPU_015982	PHOX2B	Gsc	TF_Homeo	0	0	0	0
Efra.gene3067_i0_length2388.p1	ENSG00000196693	none	ZNF33B	none	none	0.295	0.284	0.314	0.083
Efra.gene220_i0_length5949.p1	ENSG00000130856	none	ZNF236	none	none	1.758	1.685	1.652	1.839
Efra.gene16260_i0_length924.p1	ENSG00000175879	none	HOXD8	none	none	0	0	0	0
Efra.gene12773_i0_length1113.p1	ENSG00000229676	none	ZNF492	none	none	2.143	1.803	2.444	1.321
Efra.gene2742_i0_length2508.p1	ENSG00000196233	none	LCOR	none	none	1.369	1.014	0.995	1.784
Efra.gene26643_i0_length555.p1	ENSG00000197279	none	ZNF165	none	none	0	0	0	0
Efra.gene8196_i0_length1473.p1	ENSG00000176399	SPU_028120	DMRTA1	Dmrt	GermLineDeterminant,TF_Other	0.915	1.47	1.861	11.282
Efra.gene56134_i0_length300.p1	ENSG00000197343	none	ZNF655	none	none	0	0	0	0
Efra.gene30933_i0_length474.p1	ENSG00000161298	none	ZNF382	none	none	4.716	4.015	4.055	1.991
Efra.gene14228_i0_length1032.p1	ENSG00000112837	SPU_013015	TBX18	Bra, Bra_1	TF_Tbox	3.92	5.473	3.271	0.756
Efra.gene18508_i0_length816.p1	ENSG00000095794	SPU_005358	CREM	Creb	CalciumToolkit,EggActivation,TF_bzip	2.959	2.844	2.646	4.178
Efra.gene5551_i0_length1794.p1	ENSG00000162676	SPU_012645	GFI1	Rxr, Z166	Immunity_TF,Nervous_Retinal,ZNF,Defensome_Sensor,Nervous_GrowthFactorRelated,Nervous_TF,TF_NR	0.385	0.441	1.083	4.046
Efra.gene38751_i0_length384.p1	ENSG00000170265	none	ZNF282	none	none	3.353	2.384	2.241	1.444
Efra.gene7979_i0_length1497.p1	ENSG00000126003	none	PLAGL2	none	none	2.154	2.813	1.984	2.638
Efra.gene18472_i0_length819.p1	ENSG00000144485	none	HES6	none	none	0	0	0	0
Efra.gene5855_i0_length1746.p1	ENSG00000140632	none	GLYR1	none	none	16.689	15.079	16.689	8.485
Efra.gene13854_i0_length1051.p1	ENSG00000196418	none	ZNF124	none	none	3.043	3.187	2.567	1.3
Efra.gene24943_i0_length597.p1	ENSG00000188816	SPU_024093	HMX2	Phb2	TF_Homeo	0	0	0	0
Efra.gene32272_i0_length453.p1	ENSG00000223614	none	ZNF735	none	none	5.527	7.058	7.588	5.028
Efra.gene23769_i0_length630.p1	none	SPU_013689	none	L3mbt_1	TF_Other	0	0	0	0
Efra.gene21162_i0_length711.p1	ENSG00000177683	none	THAP5	none	none	0.637	0.439	0.403	0.875
Efra.gene3832_i0_length2148.p1	ENSG00000006704	none	GTF2IRD1	none	none	0.373	0.223	0.341	1.083
Efra.gene28032_i0_length525.p1	ENSG00000198105	none	ZNF248	none	none	0.416	0.64	1.557	0.195
Efra.gene4796_i0_length1929.p1	ENSG00000130818	none	ZNF426	none	none	0.277	0.518	0.291	0.25
Efra.gene5049_i1_length1881.p1	ENSG00000164749	SPU_021192	HNF4G	Hnf4	Defensome_Sensor,Nervous_GrowthFactorRelated,TF_NR	0.274	0.37	0.661	5.728
Efra.gene8142_i0_length1479.p1	ENSG00000167081	SPU_023739	PBX3	Pbx, Pbx_1	Nervous_TF,TF_Homeo	6.745	8.13	6.985	7.241
Efra.gene12862_i0_length1110.p1	ENSG00000084093	none	REST	none	none	0	0	0	0
Efra.gene8333_i0_length1461.p1	none	SPU_016617	none	Tulp4L	TF_Other	0	0	0	0
Efra.gene45723_i0_length339.p1	ENSG00000173276	none	ZBTB21	none	none	0.686	1.256	0.869	2.223
Efra.gene4814_i0_length1923.p1	ENSG00000162086	none	ZNF75A	none	none	1.436	1.169	1.377	1.881
Efra.gene2790_i0_length2484.p1	ENSG00000119042	SPU_015151	SATB2	Hypp_2193, Mib1_1, Satb1	TF_Homeo	0.99	0.955	0.597	2.402
Efra.gene23801_i0_length630.p1	ENSG00000162992	SPU_024918	NEUROD1	NeuroD1	Nervous_Retinal,Nervous_TF,TF_bHLH	0	0	0	0
Efra.gene16791_i0_length897.p1	ENSG00000136630	SPU_014802	HLX	Hlx	TF_Homeo	0.085	0.745	3.683	0.049
Efra.gene26053_i0_length570.p1	ENSG00000232237	SPU_030149	ASCL5	Ash3L	TF_bHLH	0	0	0	0
Efra.gene6479_i1_length1665.p1	ENSG00000122034	none	GTF3A	none	none	1.903	1.437	1.582	1.513
Efra.gene5439_i0_length1812.p1	ENSG00000020256	none	ZFP64	none	none	0.822	0.483	0.483	0.951
Efra.gene12544_i0_length1128.p1	ENSG00000198093	none	ZNF649	none	none	4.884	3.88	4.184	4.692
Efra.gene74_i0_length7947.p1	ENSG00000118058	SPU_022485	KMT2A	Mll1L, Mll4L, Trx2	TF_Other	1.002	0.584	0.91	1.451
Efra.gene15671_i0_length951.p1	ENSG00000280706	none	REXO4	none	none	2.749	2.043	1.867	2.721
Efra.gene10428_i0_length1275.p1	ENSG00000198466	none	ZNF587	none	none	3.25	4.129	5.978	2.478
Efra.gene11801_i0_length1176.p1	ENSG00000198464	none	ZNF480	none	none	2.124	2.78	1.901	1.846
Efra.gene1883_i0_length2934.p1	ENSG00000113916	none	BCL6	none	none	0.325	0.295	0.221	0.493
Efra.gene2497_i0_length2613.p1	ENSG00000151322	SPU_014249	NPAS3	Trh	TF_bHLH	0.671	0.496	0.718	1.111
Efra.gene10390_i0_length1278.p1	ENSG00000184937	none	WT1	none	none	1.107	1.002	0.577	0.637
Efra.gene5562_i0_length1791.p1	ENSG00000131127	none	ZNF141	none	none	1.607	1.351	1.353	2.933
Efra.gene57031_i0_length297.p1	ENSG00000196381	none	ZNF781	none	none	0.906	1.706	1.566	2.534
Efra.gene22055_i0_length681.p1	ENSG00000173258	none	ZNF483	none	none	3.324	3.345	3.059	3.28
Efra.gene536_i0_length4596.p1	ENSG00000102935	none	ZNF423	none	none	0.459	0.369	0.486	0.695
Efra.gene14575_i0_length1011.p1	ENSG00000198783	none	ZNF830	none	none	3.836	4.396	3.664	3.995
Efra.gene152_i0_length6652.p1	ENSG00000123636	none	BAZ2B	none	none	1.613	0.661	0.895	2.582
Efra.gene6362_i0_length1680.p1	ENSG00000116833	SPU_013843	NR5A2	FtzF	TF_NR	0	0	0	0
Efra.gene505_i0_length4668.p1	ENSG00000171735	none	CAMTA1	none	none	0.324	0.191	0.338	0.736
Efra.gene10311_i0_length1284.p1	ENSG00000167380	none	ZNF226	none	none	2.108	1.756	2.216	1.77
Efra.gene11178_i0_length1218.p1	ENSG00000041988	none	THAP3	none	none	3.606	3.296	5.183	3.723
Efra.gene21610_i0_length696.p1	ENSG00000122386	none	ZNF205	none	none	0.305	2.141	0.858	0.723
Efra.gene9712_i0_length1335.p1	ENSG00000104221	none	BRF2	none	none	3.659	2.907	3.748	1.375
Efra.gene29056_i0_length504.p1	ENSG00000180035	none	ZNF48	none	none	0	0	0	0
Efra.gene17776_i0_length849.p1	ENSG00000196793	none	ZNF239	none	none	4.756	7.797	7.511	4.604
Efra.gene11340_i1_length1206.p1	ENSG00000101457	none	DNTTIP1	none	none	2.999	2.535	2.856	3.292
Efra.gene840_i0_length3972.p1	ENSG00000178150	none	ZNF114	none	none	1.78	1.157	1.692	2.757
Efra.gene9078_i0_length1389.p1	ENSG00000143578	SPU_006803	CREB3L4	Creb3l3	CalciumToolkit,EggActivation,TF_bzip	11.029	10.052	8.441	11.226
Efra.gene11893_i0_length1167.p1	none	SPU_011061	none	Gcnf1, Gcnf1_1	TF_NR	0	0	0	0
Efra.gene10802_i0_length1245.p1	ENSG00000257446	none	ZNF878	none	none	6.274	6.206	6.291	8.774
Efra.gene10466_i0_length1272.p1	ENSG00000136504	none	KAT7	none	none	3.74	3.314	3.732	4.477
Efra.gene34211_i1_length429.p1	ENSG00000119866	none	BCL11A	none	none	1.829	1.753	1.258	0.637
Efra.gene32911_i0_length444.p1	ENSG00000236104	none	ZBTB22	none	none	0.666	1.801	1.673	1.069
Efra.gene2508_i0_length2607.p1	none	SPU_004382	none	Trx, Whsc1	TF_Other	5.24	4.877	4.101	4.234
Efra.gene3008_i0_length2412.p1	ENSG00000110693	SPU_004217	SOX6	Sox6L, SoxD1	Nervous_TF,TF_Sox/HMG	0.286	0.126	0.199	0.666
Efra.gene5596_i0_length1787.p1	ENSG00000115966	SPU_026905	ATF2	Atf2	Immunity_TF,Signaling_TGFB_SmadInteract,TF_bzip	4.389	4.11	3.936	4.229
Efra.gene7666_i0_length1527.p1	ENSG00000276644	SPU_028061	DACH1	Dac, Dach1	TF_Other	2.679	4.668	6.271	2.817
Efra.gene9306_i0_length1368.p1	ENSG00000180257	none	ZNF816	none	none	4.618	5.709	3.714	5.481
Efra.gene695_i0_length4290.p1	ENSG00000143390	none	RFX5	none	none	0.413	0.178	0.414	1.347
Efra.gene1422_i0_length3288.p1	ENSG00000135148	none	TRAFD1	none	none	0.859	0.41	0.759	1.777
Efra.gene18532_i0_length816.p1	ENSG00000196275	none	GTF2IRD2	none	none	0.605	0.752	0.515	0.16
Efra.gene6911_i0_length1614.p1	ENSG00000186300	none	ZNF555	none	none	1.662	1.912	1.677	1.542
Efra.gene16093_i0_length933.p1	ENSG00000148704	SPU_002129	VAX1	Not	TF_Homeo	0	0	0	0
Efra.gene6431_i0_length1671.p1	ENSG00000132170	SPU_018366	PPARG	Rara	Immunity_TF,TF_NR	0.734	0.753	0.872	2.326
Efra.gene1861_i0_length2941.p1	none	SPU_000749	none	Gcnf1, Gcnf1_1	TF_NR	0.998	0.843	0.579	2.006
Efra.gene11866_i0_length1170.p1	none	SPU_000948	none	Lass6	TF_Homeo	0.366	0.334	0.552	1.299
Efra.gene16107_i1_length933.p1	ENSG00000172888	none	ZNF621	none	none	0.784	0.812	0.822	0.644
Efra.gene24662_i0_length606.p1	ENSG00000179943	none	FIZ1	none	none	1.236	1.681	1.265	1.713
Efra.gene40659_i0_length369.p1	ENSG00000172466	none	ZNF24	none	none	8.739	8.461	8.559	10.227
Efra.gene13928_i0_length1047.p1	ENSG00000156150	SPU_023177	ALX3	Hbn	Nervous_TF,TF_Homeo	0	0	0	0
Efra.gene18322_i0_length825.p1	ENSG00000167635	none	ZNF146	none	none	1.438	1.022	1.808	4.175
Efra.gene7888_i0_length1506.p1	ENSG00000189420	none	ZFP92	none	none	2.185	2.367	2.694	5.409
Efra.gene10462_i0_length1272.p1	ENSG00000168874	SPU_011315	ATOH8	Ato	Nervous_TF,TF_bHLH	5.45	5.529	3.112	0.535
Efra.gene3358_i1_length2283.p1	ENSG00000156374	none	PCGF6	none	none	2.723	1.996	1.704	2.521
Efra.gene12159_i0_length1152.p1	ENSG00000181449	SPU_022820	SOX2	Soxb1	Nervous_TF,TF_Sox/HMG	0.081	0.013	0.16	5.38
Efra.gene7117_i0_length1590.p1	ENSG00000119715	none	ESRRB	none	none	0.203	0.093	0.173	0.986
Efra.gene23484_i0_length639.p1	ENSG00000120149	SPU_022049	MSX2	Msx	TF_Homeo	0	0	0	0
Efra.gene30730_i0_length477.p1	ENSG00000105392	SPU_022817	CRX	Alx1, Alx1_1	TF_Homeo	0	0	0	0
Efra.gene37527_i1_length393.p1	ENSG00000111269	none	CREBL2	none	none	11.282	10.094	9.831	10.715
Efra.gene2328_i1_length2702.p1	ENSG00000142611	SPU_018797	PRDM16	Evi1	Signaling_TGFB_SmadInteract,TF_ZNF,ZNF	0.595	0.246	0.314	0.555
Efra.gene29164_i0_length504.p1	ENSG00000125398	SPU_016881	SOX9	SoxE	GermLineDeterminant,TF_Sox/HMG	14.27	16.182	12.236	0.542
Efra.gene9228_i0_length1374.p1	ENSG00000281894	none	ZKSCAN7	none	none	1.74	1.494	2.254	1.909
Efra.gene12_i0_length12744.p1	ENSG00000065526	SPU_013990	SPEN	P53L, Pink1L, Rrm	CellCycle,TF_Other,Kinase_Other	1.086	0.496	0.828	2.652
Efra.gene256_i0_length5736.p1	ENSG00000066827	none	ZFAT	none	none	0.443	0.224	0.641	0.889
Efra.gene17308_i0_length873.p1	ENSG00000130544	none	ZNF557	none	none	0.911	0.887	1.161	1.369
Efra.gene20457_i0_length737.p1	ENSG00000267508	none	ZNF285	none	none	1.902	2.872	2.793	3.665
Efra.gene70873_i0_length264.p1	ENSG00000184436	none	THAP7	none	none	0	0	0	0
Efra.gene23675_i0_length633.p1	ENSG00000151500	none	THYN1	none	none	0.369	0.914	1.169	0.833
Efra.gene8279_i0_length1467.p1	ENSG00000178229	none	ZNF543	none	none	0.063	0.383	0.109	0.411
Efra.gene3042_i1_length2397.p1	none	SPU_023366	none	Enz1, Enz2	TF_Other	5.505	3.935	4.889	3.786
Efra.gene30050_i0_length486.p1	ENSG00000197024	none	ZNF398	none	none	5.588	7.779	4.905	10.338
Efra.gene33976_i0_length432.p1	ENSG00000223858	none	ZFP57	none	none	0	0	0	0
Efra.gene3901_i1_length2133.p1	ENSG00000185947	none	ZNF267	none	none	1.413	1.183	1.4	1.604
Efra.gene31713_i0_length462.p1	ENSG00000197062	none	ZSCAN26	none	none	0	0	0	0
Efra.gene35183_i0_length417.p1	ENSG00000205189	none	ZBTB10	none	none	0	0	0	0
Efra.gene27107_i0_length543.p1	ENSG00000188295	none	ZNF669	none	none	0.498	1.285	1.721	0.77
Efra.gene15208_i0_length977.p1	ENSG00000143365	none	RORC	none	none	0.877	0.841	1.118	2.965
Efra.gene22363_i0_length672.p1	ENSG00000139352	SPU_028148	ASCL1	Ac/Sc	Nervous_TF,TF_bHLH	0.059	0.169	0.913	0.805
Efra.gene8119_i0_length1482.p1	ENSG00000153560	SPU_014836	UBP1	Cp2	TF_Other	4.288	4.146	3.49	2.784
Efra.gene4112_i0_length2079.p1	ENSG00000143033	none	MTF2	none	none	1.209	0.972	1.2	1.625
Efra.gene20708_i1_length729.p1	ENSG00000281306	none	ZNF35	none	none	0.681	0.7	0.427	0.0
Efra.gene778_i1_length4086.p1	ENSG00000104885	none	DOT1L	none	none	0.157	0.044	0.14	0.805
Efra.gene5078_i0_length1875.p1	ENSG00000196357	none	ZNF565	none	none	1.714	1.587	1.51	0.806
Efra.gene4845_i1_length1917.p1	ENSG00000185513	SPU_021123	L3MBTL1	L3mbt	TF_Other	2.064	2.201	1.671	2.145
Efra.gene13703_i0_length1059.p1	ENSG00000109705	SPU_013047	NKX3-2	Nkx3-2	TF_Homeo	16.015	23.766	16.387	9.96
Efra.gene4909_i0_length1906.p1	ENSG00000182158	SPU_012838	CREB3L2	Creb3l1, Tcp11	TF_bzip	88.094	116.411	91.071	135.027
Efra.gene31862_i0_length459.p1	ENSG00000275111	none	ZNF2	none	none	3.542	3.615	2.51	2.143
Efra.gene14232_i0_length1032.p1	ENSG00000116017	SPU_005718	ARID3A	Dr_1, Dri_2	Immunity_TF,TF_Other	0	0	0	0
Efra.gene14722_i0_length1002.p1	ENSG00000197483	none	ZNF628	none	none	0.113	0.569	0.225	0.285
Efra.gene13391_i0_length1080.p1	ENSG00000253293	SPU_002632	HOXA10	Hox11/13a	TF_Homeo	0.973	2.261	3.406	0.042
Efra.gene3077_i0_length2382.p1	none	SPU_018692	none	Groucho, Tle1/Groucho	TF_Other	2.095	1.523	1.523	2.735
Efra.gene8797_i0_length1413.p1	ENSG00000165495	SPU_012122	PKNOX2	Pknox	TF_Homeo	2.129	2.642	1.914	2.604
Efra.gene1304_i0_length3405.p1	ENSG00000089094	none	KDM2B	none	none	5.8	5.678	5.833	5.769
Efra.gene19789_i0_length762.p1	ENSG00000281178	none	MLXIP	none	none	6.606	6.389	6.745	9.602
Efra.gene33101_i0_length441.p1	ENSG00000185155	none	MIXL1	none	none	0	0	0	0
Efra.gene3398_i0_length2271.p1	ENSG00000080298	SPU_007611	RFX3	Rfx2, Rfx3	Nervous_TF,TF_Other	4.241	4.672	4.811	4.2
Efra.gene13769_i0_length1056.p1	ENSG00000164438	SPU_023893	TLX3	Tlx3	TF_Homeo	1.214	1.898	2.353	0.472
Efra.gene6946_i0_length1608.p1	ENSG00000106459	SPU_017725	NRF1	P3a2	TF_Other	4.118	4.034	4.831	4.383
Efra.gene16771_i0_length900.p1	ENSG00000083812	none	ZNF324	none	none	0.84	1.307	1.121	1.575
Efra.gene12687_i0_length1119.p1	ENSG00000165259	none	HDX	none	none	0.447	0.546	0.544	0.978
Efra.gene16840_i0_length897.p1	none	SPU_004526	none	Nr1h6c	Defensome_Sensor,TF_NR	6.552	5.62	6.47	12.07
Efra.gene29776_i0_length492.p1	ENSG00000143067	none	ZNF697	none	none	1.397	1.545	1.228	0.791
Efra.gene3864_i0_length2139.p1	ENSG00000141568	SPU_025010	FOXK2	FoxK	TF_Forkhead	1.035	0.712	0.976	5.191
Efra.gene11439_i0_length1200.p1	ENSG00000151657	none	KIN	none	none	0.277	0.171	0.432	0.375
Efra.gene6617_i0_length1650.p1	ENSG00000160062	none	ZBTB8A	none	none	0.989	0.676	0.629	3.249
Efra.gene7857_i0_length1371.p1	ENSG00000187079	SPU_021210	TEAD1	Tead4	TF_Other	0.214	0.156	0.324	0.5
Efra.gene6774_i0_length1629.p1	ENSG00000069667	SPU_015456	RORA	Nr1h6b	Defensome_Sensor,TF_NR	0.232	0.189	0.251	0.945
Efra.gene8368_i0_length1457.p1	ENSG00000125813	SPU_006683	PAX1	Pax1-9	Nervous_Placode,TF_Homeo	2.859	1.875	1.518	1.812
Efra.gene18102_i0_length836.p1	none	SPU_005572	none	Hmg2	TF_Sox/HMG	488.875	493.956	625.576	215.175
Efra.gene42689_i0_length357.p1	none	SPU_013962	none	Sim, Sim_1	Signaling_Notch,TF_bHLH	0	0	0	0
Efra.gene3390_i0_length2274.p1	ENSG00000057657	SPU_027235	PRDM1	Blimp1	Immunity_TF,Nervous_Retinal,TF_ZNF,ZNF	0.0	0.0	0.143	2.331
Efra.gene27361_i0_length537.p1	ENSG00000164684	none	ZNF704	none	none	5.943	6.739	4.854	5.002
Efra.gene25544_i0_length582.p1	ENSG00000136535	SPU_025584	TBR1	Tbr	Immunity_TF,TF_Tbox	0	0	0	0
Efra.gene75065_i0_length256.p1	ENSG00000167034	none	NKX3-1	none	none	0	0	0	0
Efra.gene33924_i0_length432.p1	ENSG00000140265	none	ZSCAN29	none	none	2.205	2.89	2.841	3.18
Efra.gene22566_i0_length666.p1	ENSG00000178860	SPU_012008	MSC	Myor2	TF_bHLH	3.41	4.187	0.875	0.035
Efra.gene11773_i1_length1176.p1	ENSG00000109381	SPU_020123	ELF2	ElfA, ElfB	Immunity_TF,TF_Ets	2.719	3.18	0.476	1.808
Efra.gene7457_i0_length1551.p1	ENSG00000196482	SPU_004723	ESRRG	Err	Defensome_Sensor,TF_NR	0.863	0.293	0.604	2.165
Efra.gene18369_i0_length822.p1	ENSG00000081386	none	ZNF510	none	none	3.626	3.73	4.269	3.437
Efra.gene5647_i0_length1779.p1	ENSG00000163320	none	CGGBP1	none	none	0	0	0	0
Efra.gene29614_i0_length495.p1	ENSG00000005801	SPU_023140	ZNF195	Glis1_1, Z111	ZNF,TF_ZNF	0	0	0	0
Efra.gene5939_i0_length1734.p1	ENSG00000215474	none	SKOR2	none	none	0.956	0.846	1.125	0.125
Efra.gene17833_i0_length847.p1	ENSG00000185591	SPU_009831	SP1	Sp2, Sp2_1	TF_ZNF,ZNF	0.506	0.494	0.219	0.076
Efra.gene7676_i0_length1527.p1	ENSG00000167766	none	ZNF83	none	none	0.294	0.294	0.616	0.361
Efra.gene3294_i0_length2301.p1	ENSG00000214575	none	CPEB1	none	none	0.786	0.825	0.633	0.028
Efra.gene23297_i0_length645.p1	ENSG00000214022	none	REPIN1	none	none	0	0	0	0
Efra.gene25457_i2_length585.p1	none	SPU_019586	none	Lmo4	TF_Other	6.24	8.242	11.149	18.213
Efra.gene12146_i1_length1152.p1	ENSG00000120075	SPU_005171	HOXB5	Hox6	TF_Homeo	4.547	5.715	4.626	1.534
Efra.gene12096_i0_length1155.p1	ENSG00000196605	none	ZNF846	none	none	2.966	2.107	2.045	1.658
Efra.gene1983_i0_length2874.p1	ENSG00000103449	none	SALL1	none	none	0.638	0.459	0.604	0.562
Efra.gene7515_i2_length1545.p1	ENSG00000131381	none	RBSN	none	none	0.585	0.445	0.229	0.881
Efra.gene21485_i0_length699.p1	ENSG00000197360	none	ZNF98	none	none	3.353	3.745	2.952	2.022
Efra.gene9819_i0_length1326.p1	ENSG00000169957	none	ZNF768	none	none	0	0	0	0
Efra.gene1658_i0_length3093.p1	ENSG00000179588	SPU_010168	ZFPM1	Fog	Immunity_TF,TF_ZNF,ZNF	0.282	0.274	0.333	0.5
Efra.gene9654_i1_length1341.p1	ENSG00000118707	SPU_018126	TGIF2	Tgif	Signaling_TGFB_SmadInteract,TF_Homeo	4.239	4.223	4.881	7.328
Efra.gene14920_i1_length993.p1	ENSG00000186020	none	ZNF529	none	none	2.316	2.173	1.798	1.424
Efra.gene3159_i0_length2346.p1	ENSG00000112365	none	ZBTB24	none	none	1.869	2.2	2.329	3.34
Efra.gene11054_i1_length1227.p1	ENSG00000188785	none	ZNF548	none	none	1.053	0.688	1.508	1.236
Efra.gene2014_i0_length2859.p1	ENSG00000101493	none	ZNF516	none	none	1.655	0.678	1.054	2.061
Efra.gene10134_i0_length1299.p1	ENSG00000197162	none	ZNF785	none	none	2.165	1.722	2.015	0.944
Efra.gene6851_i0_length1620.p1	ENSG00000120738	SPU_015358	EGR1	Egr	Immunity_TF,Signaling_TGFB_Ligand,TF_ZNF,ZNF	5.364	8.565	3.545	3.057
Efra.gene11785_i0_length1176.p1	ENSG00000172845	SPU_024189	SP3	Sp5	TF_ZNF,ZNF	0.693	1.492	1.819	0.43
Efra.gene2800_i1_length2478.p1	ENSG00000173757	SPU_015108	STAT5B	Stat	Immunity_TF,Signaling_RTK_Docking,TF_Other	3.301	2.351	2.454	5.846
Efra.gene11097_i0_length807.p1	none	SPU_022678	none	Rora	TF_NR	0.491	0.138	0.158	1.055
Efra.gene5854_i0_length1746.p1	ENSG00000269699	none	ZIM2	none	none	1.667	0.937	0.863	2.209
Efra.gene23705_i0_length633.p1	ENSG00000256683	none	ZNF350	none	none	0	0	0	0
Efra.gene12010_i0_length1161.p1	ENSG00000166211	SPU_030060	SPIC	Pu1	Immunity_TF,TF_Ets	4.883	3.45	3.761	7.534
Efra.gene22555_i0_length666.p1	ENSG00000102034	SPU_020124	ELF4	ElfA, ElfB	Immunity_TF,TF_Ets	2.445	3.522	0.777	1.974
Efra.gene7427_i0_length1554.p1	ENSG00000068323	SPU_008175	TFE3	Mitf	Immunity_TF,Signaling_TGFB_SmadInteract,TF_bHLH	1.747	1.518	1.603	3.796
Efra.gene27692_i0_length531.p1	ENSG00000196456	none	ZNF775	none	none	3.1	1.54	1.681	0.403
Efra.gene43428_i0_length351.p1	ENSG00000103343	none	ZNF174	none	none	3.07	5.574	4.638	7.111
Efra.gene14151_i0_length1035.p1	ENSG00000140548	none	ZNF710	none	none	1.81	2.748	2.443	3.064
Efra.gene16869_i0_length894.p1	ENSG00000168875	SPU_025113	SOX14	Soxb2	Nervous_TF,TF_Sox/HMG	0.128	0.365	0.806	2.716
Efra.gene25467_i0_length584.p1	ENSG00000165606	SPU_017249	DRGX	Arxl	TF_Homeo	0.552	0.668	0.383	0.75
Efra.gene10992_i0_length1233.p1	ENSG00000168505	SPU_020565	GBX2	Msxl	TF_Homeo	1.353	0.261	0.364	0.202
Efra.gene6769_i0_length1629.p1	none	SPU_021173	none	Fos	TF_bzip	1.28	1.496	1.595	0.798
Efra.gene24285_i0_length615.p1	ENSG00000173451	none	THAP2	none	none	0	0	0	0
Efra.gene3085_i1_length2379.p1	ENSG00000116044	SPU_011174	NFE2L2	Nfe2	Defensome_Sensor,Immunity_TF,Nervous_TF,TF_bzip	4.424	3.465	3.059	3.809
Efra.gene21277_i0_length708.p1	ENSG00000171649	none	ZIK1	none	none	1.646	3.02	1.859	1.971
Efra.gene7947_i0_length1500.p1	none	SPU_015420	none	Mll1L, Mll4L, Trx2	TF_Other	0	0	0	0
Efra.gene862_i0_length3942.p1	ENSG00000283681	none	TCF20	none	none	3.002	2.624	2.312	2.7
Efra.gene4924_i0_length1903.p1	ENSG00000189164	none	ZNF527	none	none	4.396	3.016	5.119	3.399
Efra.gene14048_i0_length1041.p1	ENSG00000235608	SPU_012491	NKX1-1	Nk1	TF_Homeo	0	0	0	0
Efra.gene7009_i1_length1602.p1	ENSG00000161914	none	ZNF653	none	none	0.359	0.338	0.1	0.368
Efra.gene9555_i0_length1347.p1	ENSG00000135365	none	PHF21A	none	none	1.819	1.639	1.802	3.964
Efra.gene11369_i0_length1206.p1	ENSG00000121417	none	ZNF211	none	none	0.368	0.278	0.447	1.506
Efra.gene244_i0_length5808.p1	ENSG00000130940	none	CASZ1	none	none	0.541	0.402	0.479	2.617
Efra.gene3387_i0_length2274.p1	ENSG00000197566	none	ZNF624	none	none	0.792	0.586	0.629	0.916
Efra.gene3257_i0_length2310.p1	none	SPU_018423	none	Ash2	TF_Other	1.094	1.343	0.955	1.145
Efra.gene11858_i0_length1170.p1	ENSG00000177873	none	ZNF619	none	none	0.299	0.146	0.162	2.854
Efra.gene25445_i0_length585.p1	ENSG00000174255	none	ZNF80	none	none	0.975	1.697	1.222	1.304
Efra.gene6298_i0_length1686.p1	ENSG00000198815	SPU_011635	FOXJ3	FoxJ2_1	TF_Forkhead	1.334	1.746	1.049	1.889
Efra.gene8360_i0_length1458.p1	ENSG00000163884	SPU_015772	KLF15	Klf15	TF_ZNF,ZNF	0.863	0.649	0.762	1.451
Efra.gene12014_i0_length1161.p1	ENSG00000108001	SPU_004702	EBF3	Ebf3	Immunity_TF,Nervous_Placode,Nervous_Retinal,Nervous_TF,Signaling_TGFB_SmadInteract,TF_bHLH	2.486	1.611	1.627	0.639
Efra.gene15300_i0_length972.p1	ENSG00000148826	SPU_012699	NKX6-2	Nkx6-1	TF_Homeo	0.117	0.452	2.503	0.527
Efra.gene19036_i0_length795.p1	ENSG00000171467	none	ZNF318	none	none	2.585	2.733	2.866	4.535
Efra.gene29598_i1_length495.p1	ENSG00000171574	none	ZNF584	none	none	1.145	1.005	1.253	0.868
Efra.gene16841_i0_length897.p1	ENSG00000136866	none	ZFP37	none	none	2.918	3.891	3.144	3.374
Efra.gene21045_i0_length714.p1	ENSG00000214534	none	ZNF705E	none	none	2.148	2.298	2.402	3.184
Efra.gene12705_i0_length1119.p1	ENSG00000169057	none	MECP2	none	none	1.534	1.231	1.241	1.521
Efra.gene20354_i0_length741.p1	ENSG00000180535	SPU_019444	BHLHA15	Mist, Mist_1	TF_bHLH	1.067	0.93	0.528	1.839
Efra.gene6822_i0_length1623.p1	ENSG00000105419	SPU_011202	MEIS3	Meis	Nervous_TF,TF_Homeo	2.968	2.147	2.188	4.472
Efra.gene3996_i0_length2106.p1	ENSG00000130182	none	ZSCAN10	none	none	3.474	2.585	3.381	4.138
Efra.gene10718_i0_length1254.p1	ENSG00000112242	SPU_006753	E2F3	E2f3	CellCycle,Nervous_TF,Signaling_TGFB_SmadInteract,TF_Other	7.674	6.889	11.57	1.556
Efra.gene19139_i0_length789.p1	ENSG00000149050	none	ZNF214	none	none	2.704	2.92	2.907	5.771
Efra.gene7047_i0_length1599.p1	ENSG00000114853	none	ZBTB47	none	none	1.079	1.979	1.013	2.292
Efra.gene20046_i0_length753.p1	ENSG00000182986	none	ZNF320	none	none	1.194	2.33	2.083	1.969
Efra.gene8432_i0_length1449.p1	ENSG00000186496	none	ZNF396	none	none	0.601	0.411	0.568	0.389
Efra.gene23060_i0_length651.p1	ENSG00000166349	none	RAG1	none	none	4.84	2.42	2.573	0.659
Efra.gene37584_i0_length393.p1	ENSG00000005889	none	ZFX	none	none	0	0	0	0
Efra.gene4416_i0_length2010.p1	ENSG00000100625	SPU_017380	SIX4	Six4	Nervous_Retinal,TF_Homeo	5.716	5.083	3.172	0.452
Efra.gene13083_i0_length1098.p1	ENSG00000145908	none	ZNF300	none	none	1.286	2.665	2.58	2.069
Efra.gene17838_i0_length846.p1	ENSG00000214652	none	ZNF727	none	none	2.871	3.556	2.891	2.605
Efra.gene17605_i0_length858.p1	ENSG00000256229	none	ZNF486	none	none	4.171	4.971	4.306	3.618
Efra.gene9544_i0_length1347.p1	ENSG00000213793	none	ZNF888	none	none	0.976	0.833	0.807	0.785
Efra.gene8287_i0_length1464.p1	ENSG00000182111	none	ZNF716	none	none	0.27	0.441	0.254	0.208
Efra.gene892_i1_length3900.p1	ENSG00000160007	none	ARHGAP35	none	none	1.908	1.167	2.096	4.78
Efra.gene4358_i0_length2025.p1	ENSG00000139083	none	ETV6	none	none	0.604	0.544	0.344	1.041
Efra.gene7303_i1_length1566.p1	ENSG00000175213	none	ZNF408	none	none	0.748	0.532	0.606	0.493
Efra.gene2485_i0_length2622.p1	ENSG00000215421	none	ZNF407	none	none	1.937	1.417	1.461	1.353
Efra.gene6_i1_length15108.p1	none	SPU_001262	none	Birc6, Hif1a	Apoptosis_BIR,TF_bHLH,Defensome_Sensor	2.433	2.075	1.753	3.415
Efra.gene6640_i1_length1647.p1	ENSG00000164736	SPU_014170	SOX17	SoxF	TF_Sox/HMG	16.567	24.603	34.135	21.428
Efra.gene6145_i1_length1707.p1	ENSG00000167528	none	ZNF641	none	none	1.029	1.266	1.043	1.456
Efra.gene8547_i0_length1437.p1	ENSG00000134323	SPU_003166	MYCN	Myc	CellCycle,TF_bHLH	16.192	16.175	21.922	17.091
Efra.gene2373_i0_length2679.p1	ENSG00000100644	SPU_030140	HIF1A	Birc6, Hif1a	Apoptosis_BIR,TF_bHLH,Defensome_Sensor	12.903	7.954	12.175	8.375
Efra.gene30993_i0_length471.p1	ENSG00000119574	none	ZBTB45	none	none	1.471	1.604	0.981	0.945
Efra.gene45219_i0_length342.p1	ENSG00000169155	none	ZBTB43	none	none	0	0	0	0
Efra.gene7095_i2_length1593.p1	ENSG00000165655	none	ZNF503	none	none	14.367	19.142	22.831	7.542
Efra.gene2691_i0_length2526.p1	ENSG00000188786	none	MTF1	none	none	0.806	0.734	0.512	1.333
Efra.gene7374_i0_length1560.p1	ENSG00000198482	none	ZNF808	none	none	3.707	3.439	2.793	3.36
Efra.gene38455_i0_length387.p1	ENSG00000117010	none	ZNF684	none	none	3.408	3.117	3.891	5.824
Efra.gene51569_i0_length315.p1	ENSG00000198556	none	ZNF789	none	none	2.691	3.408	3.313	2.054
Efra.gene4175_i0_length2067.p1	ENSG00000148200	SPU_013305	NR6A1	Grf	TF_NR	2.45	1.577	1.077	0.367
Efra.gene18371_i0_length822.p1	ENSG00000196705	none	ZNF431	none	none	0.471	0.581	0.445	1.433
Efra.gene28062_i0_length525.p1	ENSG00000167554	none	ZNF610	none	none	1.666	2.413	2.69	1.917
Efra.gene22248_i0_length675.p1	ENSG00000166526	none	ZNF3	none	none	3.403	3.957	3.57	3.631
Efra.gene14470_i0_length1017.p1	ENSG00000204612	SPU_012384	FOXB2	FoxQ2	Nervous_TF,TF_Forkhead	0	0	0	0
Efra.gene14827_i0_length996.p1	ENSG00000137947	none	GTF2B	none	none	7.429	7.032	7.764	8.881
Efra.gene10473_i0_length1272.p1	ENSG00000164379	SPU_019345	FOXQ1	FoxQ1	TF_Forkhead	0.055	0.148	0.18	0.86
Efra.gene9915_i0_length1317.p1	ENSG00000198715	none	GLMP	none	none	3.422	2.623	3.828	2.311
Efra.gene7559_i0_length1539.p1	ENSG00000183647	none	ZNF530	none	none	1.427	0.991	1.341	2.58
Efra.gene8040_i0_length1491.p1	ENSG00000157557	SPU_012469	ETS2	Elk	TF_Ets	1.965	1.238	1.231	2.346
Efra.gene37986_i0_length390.p1	ENSG00000164651	SPU_011280	SP8	Sp8, Sp8_1	TF_ZNF,ZNF	0	0	0	0
Efra.gene15138_i0_length981.p1	ENSG00000138083	SPU_018908	SIX3	Six3	Nervous_Retinal,Nervous_TF,TF_Homeo	0.214	0.369	0.378	0.958
Efra.gene4219_i0_length2060.p1	ENSG00000198131	none	ZNF544	none	none	1.287	1.821	1.814	2.001
Efra.gene9931_i0_length1317.p1	none	SPU_026962	none	Ldb2	TF_Other	2.736	2.314	2.63	3.928
Efra.gene10693_i2_length1257.p1	ENSG00000114315	SPU_006814	HES1	Hairy2/4	Immunity_TF,Signaling_Notch,TF_bHLH	35.636	45.959	43.392	17.707
Efra.gene14479_i0_length1017.p1	ENSG00000090447	SPU_007723	TFAP4	Ap4, Tcfap4L	TF_bHLH	0.911	1.55	1.043	3.408
Efra.gene487_i3_length4710.p1	ENSG00000144161	none	ZC3H8	none	none	2.004	2.554	1.849	1.708
Efra.gene24295_i1_length615.p1	ENSG00000188227	none	ZNF793	none	none	0.243	1.095	0.245	1.014
Efra.gene15240_i0_length975.p1	ENSG00000171540	SPU_019290	OTP	Otp	Nervous_TF,TF_Homeo	0.711	0.603	0.404	0.361
Efra.gene8255_i0_length1470.p1	ENSG00000245680	none	ZNF585B	none	none	2.58	2.723	3.278	2.978
Efra.gene19823_i0_length762.p1	ENSG00000067082	SPU_012772	KLF6	Klf7	TF_ZNF,ZNF	0	0	0	0
Efra.gene22032_i0_length681.p1	ENSG00000168826	none	ZBTB49	none	none	0.548	0.445	0.538	1.098
Efra.gene22012_i0_length684.p1	ENSG00000169740	none	ZNF32	none	none	2.455	2.027	2.262	1.48
Efra.gene35113_i0_length417.p1	ENSG00000164048	none	ZNF589	none	none	0.857	1.554	1.782	0.709
Efra.gene32512_i0_length450.p1	ENSG00000178665	none	ZNF713	none	none	11.364	14.589	11.736	10.53
Efra.gene14584_i0_length1011.p1	ENSG00000108924	SPU_004414	HLF	Hlf	Nervous_TF,TF_bzip	0.827	0.669	0.639	3.348
Efra.gene3428_i0_length2262.p1	none	SPU_003705	none	Mta1, Mta1_1	TF_Other	16.0	15.289	14.509	12.674
Efra.gene3664_i0_length2193.p1	ENSG00000171295	none	ZNF440	none	none	2.077	2.33	1.915	1.881
Efra.gene11619_i0_length1188.p1	ENSG00000196867	none	ZFP28	none	none	2.809	4.778	3.194	3.393
Efra.gene19381_i0_length780.p1	ENSG00000106948	none	AKNA	none	none	0	0	0	0
Efra.gene13537_i0_length1069.p1	ENSG00000122592	SPU_005170	HOXA7	Hox7, Hox7_1	TF_Homeo	2.369	2.896	1.965	0.438
Efra.gene21705_i0_length693.p1	ENSG00000165512	none	ZNF22	none	none	0.797	0.968	1.095	0.27
Efra.gene6349_i0_length1680.p1	ENSG00000096654	none	ZNF184	none	none	2.689	3.365	2.876	2.306
Efra.gene28998_i0_length506.p1	ENSG00000137185	none	ZSCAN9	none	none	0	0	0	0
Efra.gene8590_i0_length1434.p1	ENSG00000167377	none	ZNF23	none	none	14.553	10.03	9.24	15.245
Efra.gene57066_i0_length297.p1	ENSG00000125520	none	SLC2A4RG	none	none	1.421	2.274	3.274	1.641
Efra.gene2277_i0_length2727.p1	ENSG00000131061	none	ZNF341	none	none	3.125	2.412	2.063	4.732
Efra.gene7355_i0_length1560.p1	ENSG00000275050	none	ZNF66	none	none	2.676	2.795	3.291	5.515
Efra.gene36672_i0_length402.p1	ENSG00000185002	none	RFX6	none	none	0	0	0	0
Efra.gene7790_i4_length1515.p1	ENSG00000171163	none	ZNF692	none	none	0.624	0.605	0.776	0.771
Efra.gene11754_i0_length1179.p1	ENSG00000214029	none	ZNF891	none	none	0.501	0.245	0.718	1.034
Efra.gene5810_i0_length1755.p1	ENSG00000197013	none	ZNF429	none	none	0.971	1.043	0.914	1.256
Efra.gene6744_i1_length1632.p1	ENSG00000162924	SPU_012203	REL	Rel	Immunity_Signal,Immunity_TF,TF_Other	1.164	0.8	0.77	1.444
Efra.gene13766_i0_length1056.p1	ENSG00000174576	none	NPAS4	none	none	0	0	0	0
Efra.gene23865_i0_length627.p1	ENSG00000197808	none	ZNF461	none	none	1.001	1.492	1.204	2.2
Efra.gene1237_i2_length3474.p1	ENSG00000106546	SPU_013788	AHR	Ahr, Ahr_1	TF_bHLH,Defensome_Sensor	0.283	0.12	0.269	0.666
Efra.gene15988_i0_length939.p1	ENSG00000067646	none	ZFY	none	none	0.596	0.167	0.373	0.27
Efra.gene13619_i0_length1065.p1	ENSG00000196387	none	ZNF140	none	none	1.149	1.716	1.648	3.051
Efra.gene6048_i0_length1716.p1	none	SPU_005169	none	Hox5	TF_Homeo	0.096	0.302	0.95	24.123
Efra.gene13710_i0_length1059.p1	ENSG00000137504	SPU_012648	CREBZF	Zhangfei	TF_bzip	4.312	3.606	4.354	7.303
Efra.gene46659_i0_length336.p1	ENSG00000178951	none	ZBTB7A	none	none	1.41	2.465	1.398	2.353
Efra.gene36280_i0_length405.p1	ENSG00000030419	none	IKZF2	none	none	7.604	5.21	8.127	2.988
Efra.gene12826_i0_length1110.p1	ENSG00000196646	none	ZNF136	none	none	3.365	4.402	2.1	2.257
Efra.gene2427_i1_length2649.p1	ENSG00000112033	SPU_018845	PPARD	Nr1m4	TF_NR	0.443	0.571	0.413	0.514
Efra.gene26598_i0_length555.p1	ENSG00000106554	none	CHCHD3	none	none	34.541	36.847	44.697	49.752
Efra.gene16084_i0_length933.p1	ENSG00000284923	SPU_018393	SCRT1	Scratch	TF_ZNF,ZNF	0.205	0.338	0.699	0.618
Efra.gene3641_i0_length2202.p1	ENSG00000257923	SPU_003595	CUX1	Cutl, Cutl1cl	TF_Homeo	7.777	8.532	7.366	11.785
Efra.gene1721_i0_length3045.p1	ENSG00000261221	none	ZNF865	none	none	2.889	2.639	2.675	3.061
Efra.gene29403_i0_length498.p1	ENSG00000167625	none	ZNF526	none	none	0	0	0	0
Efra.gene45131_i0_length342.p1	ENSG00000213015	none	ZNF580	none	none	0	0	0	0
Efra.gene10094_i2_length1305.p1	ENSG00000196437	none	ZNF569	none	none	2.154	1.712	1.554	2.006
Efra.gene13068_i0_length1098.p1	ENSG00000197961	none	ZNF121	none	none	1.87	1.812	1.774	2.522
Efra.gene99725_i0_length225.p1	ENSG00000142409	none	ZNF787	none	none	0	0	0	0
Efra.gene30070_i0_length486.p1	ENSG00000125952	SPU_022163	MAX	Max	TF_bHLH	23.343	25.681	26.861	20.015
Efra.gene9907_i0_length1317.p1	ENSG00000111206	SPU_025590	FOXM1	FoxM, FoxM_1	Nervous_TF,TF_Forkhead	2.931	2.481	2.952	1.361
Efra.gene1520_i1_length3201.p1	ENSG00000173039	none	RELA	none	none	1.102	1.42	1.2	1.946
Efra.gene7600_i0_length1533.p1	ENSG00000176165	SPU_009771	FOXG1	FoxG	Nervous_TF,Signaling_TGFB_SmadInteract,TF_Forkhead	10.714	9.968	6.533	0.98
Efra.gene13263_i0_length1086.p1	ENSG00000171940	none	ZNF217	none	none	0.346	0.322	0.355	0.341
Efra.gene64_i2_length8319.p1	ENSG00000080603	none	SRCAP	none	none	3.423	3.112	3.019	6.152
Efra.gene13899_i0_length1047.p1	ENSG00000197128	SPU_026292	ZNF772	Glis1_1, Z111	ZNF,TF_ZNF	3.17	3.973	3.314	2.031
Efra.gene22670_i0_length663.p1	ENSG00000170689	SPU_002631	HOXB9	Hox11/13b	TF_Homeo	0	0	0	0
Efra.gene7960_i1_length1500.p1	ENSG00000025434	SPU_011348	NR1H3	Fxr	Defensome_Sensor,TF_NR	1.128	0.559	0.523	2.869
Efra.gene24570_i1_length606.p1	ENSG00000119950	SPU_006583	MXI1	Mad	TF_bHLH	15.386	15.463	12.623	10.803
Efra.gene3915_i0_length2127.p1	ENSG00000267041	none	ZNF850	none	none	3.871	4.227	4.583	5.291
Efra.gene1984_i0_length2874.p1	ENSG00000197579	none	TOPORS	none	none	2.832	2.189	2.695	3.694
Efra.gene14410_i0_length1020.p1	ENSG00000181896	none	ZNF101	none	none	0.616	0.586	0.69	1.208
Efra.gene3353_i0_length2286.p1	ENSG00000198816	none	ZNF358	none	none	1.668	1.596	1.273	1.416
Efra.gene3785_i2_length2163.p1	ENSG00000140262	SPU_016343	TCF12	E12	Immunity_TF,TF_bHLH	1.394	0.887	0.637	2.338
Efra.gene11235_i0_length1215.p1	ENSG00000204604	none	ZNF468	none	none	0.601	1.19	1.437	0.805
Efra.gene3814_i0_length2157.p1	ENSG00000142556	none	ZNF614	none	none	0.452	0.392	0.452	1.313
Efra.gene30285_i0_length483.p1	none	SPU_025632	none	Pou4f2	Nervous_Retinal,Nervous_TF,TF_Homeo	0	0	0	0
Efra.gene9166_i1_length1383.p1	ENSG00000136944	SPU_014157	LMX1B	Lmx1	Nervous_TF,TF_Homeo	1.804	1.995	1.191	2.874
Efra.gene25291_i0_length588.p1	ENSG00000196417	none	ZNF765	none	none	3.372	4.903	5.416	8.072
Efra.gene25121_i1_length594.p1	none	SPU_015374	none	Id	Immunity_TF,TF_bHLH	3.686	5.231	2.75	3.386
Efra.gene4613_i0_length1968.p1	ENSG00000088876	none	ZNF343	none	none	0.392	0.215	0.304	0.472
Efra.gene14101_i0_length1038.p1	ENSG00000177606	SPU_003102	JUN	Jun	Immunity_TF,Signaling_TGFB_SmadInteract,TF_bzip	51.552	63.636	61.332	28.069
Efra.gene8540_i1_length1440.p1	ENSG00000198453	none	ZNF568	none	none	0.828	0.763	0.475	0.882
Efra.gene16453_i0_length915.p1	ENSG00000196391	none	ZNF774	none	none	0.902	1.012	1.044	0.376
Efra.gene5359_i0_length1823.p1	ENSG00000140968	SPU_026877	IRF8	Irf4	Immunity_Signal,Immunity_TF,TF_Other	5.162	7.428	5.696	2.422
Efra.gene25591_i0_length579.p1	ENSG00000172006	none	ZNF554	none	none	4.253	5.412	5.326	8.421
Efra.gene19032_i0_length795.p1	ENSG00000106852	SPU_018954	LHX6	Awh	TF_Homeo	0	0	0	0
Efra.gene11524_i0_length1194.p1	ENSG00000112333	none	NR2E1	none	none	0.571	0.123	0.378	0.139
Efra.gene9396_i1_length1362.p1	ENSG00000185252	none	ZNF74	none	none	2.067	2.298	2.057	2.346
Efra.gene9794_i2_length1329.p1	ENSG00000154727	SPU_021557	GABPA	Gabp	Immunity_TF,TF_Ets	0.837	0.645	0.245	1.409
Efra.gene21519_i1_length699.p1	ENSG00000257591	none	ZNF625	none	none	0.295	0.516	0.292	0.842
Efra.gene16087_i0_length933.p1	ENSG00000169297	none	NR0B1	none	none	18.05	16.886	9.154	2.873
Efra.gene41740_i0_length363.p1	ENSG00000155592	none	ZKSCAN2	none	none	1.887	4.625	3.712	1.514
Efra.gene76762_i0_length253.p1	ENSG00000169955	none	ZNF747	none	none	2.505	3.042	4.037	7.646
Efra.gene9066_i0_length1391.p1	ENSG00000197928	none	ZNF677	none	none	3.973	4.178	3.262	2.083
Efra.gene15831_i0_length945.p1	ENSG00000142700	SPU_001255	DMRTA2	DmrtA2	TF_Other	0	0	0	0
Efra.gene6662_i0_length1644.p1	ENSG00000010803	SPU_026763	SCMH1	Scml1	TF_Other	0.562	0.179	0.477	1.126
Efra.gene15514_i0_length960.p1	ENSG00000147117	none	ZNF157	none	none	3.001	2.611	2.032	1.145
Efra.gene8832_i1_length1410.p1	ENSG00000126351	SPU_013178	THRA	Nr1m3	Immunity_TF,TF_NR	0.659	0.657	0.37	0.348
Efra.gene4206_i0_length2063.p1	ENSG00000099326	none	MZF1	none	none	1.565	1.409	1.447	1.959
Efra.gene19605_i0_length771.p1	ENSG00000181894	none	ZNF329	none	none	5.216	4.775	5.054	7.367
Efra.gene8176_i0_length1476.p1	ENSG00000242852	none	ZNF709	none	none	0.4	0.755	0.439	0.125
Efra.gene12437_i0_length1134.p1	ENSG00000164920	SPU_024877	OSR2	Osr	TF_ZNF,ZNF	5.215	4.878	3.069	1.93
Efra.gene7249_i0_length1572.p1	ENSG00000204859	none	ZBTB48	none	none	1.504	1.268	0.982	1.728
Efra.gene7925_i2_length1503.p1	ENSG00000186130	none	ZBTB6	none	none	0.263	0.289	0.847	0.272
Efra.gene25788_i0_length576.p1	ENSG00000183770	SPU_004551	FOXL2	FoxB	Nervous_TF,TF_Forkhead	0	0	0	0
Efra.gene11999_i0_length1161.p1	ENSG00000197779	none	ZNF81	none	none	2.649	3.09	2.221	7.288
Efra.gene15361_i0_length969.p1	ENSG00000173894	none	CBX2	none	none	1.537	0.73	0.695	0.021
Efra.gene18123_i0_length834.p1	ENSG00000152439	none	ZNF773	none	none	1.734	2.622	1.591	1.466
Efra.gene10904_i0_length1239.p1	ENSG00000234284	none	ZNF879	none	none	0.918	0.599	1.428	0.589
Efra.gene4293_i0_length2040.p1	ENSG00000214717	none	ZBED1	none	none	0.958	0.729	1.036	0.264
Efra.gene11503_i0_length1194.p1	ENSG00000181450	none	ZNF678	none	none	3.259	2.738	1.915	4.38
Efra.gene8452_i0_length1449.p1	ENSG00000143157	none	POGK	none	none	0.388	0.204	0.179	0.257
Efra.gene45304_i0_length342.p1	ENSG00000134438	SPU_014289	RAX	Rx	Nervous_Retinal,Nervous_TF,TF_Homeo	0	0	0	0
Efra.gene8341_i0_length1460.p1	ENSG00000185420	none	SMYD3	none	none	1.213	1.445	1.246	2.258
Efra.gene13081_i0_length1098.p1	ENSG00000272602	none	ZNF595	none	none	9.9	10.855	9.643	21.537
Efra.gene13135_i0_length1095.p1	ENSG00000174428	none	GTF2IRD2B	none	none	0.698	0.73	0.447	0.097
Efra.gene52789_i0_length309.p1	ENSG00000010539	none	ZNF200	none	none	0	0	0	0
Efra.gene5844_i0_length1749.p1	ENSG00000115568	none	ZNF142	none	none	0	0	0	0
Efra.gene17803_i0_length849.p1	ENSG00000107249	SPU_018744	GLIS3	GlisB	Signaling_Hedgehog,TF_ZNF,ZNF	0	0	0	0
Efra.gene22168_i0_length678.p1	ENSG00000187772	none	LIN28B	none	none	0	0	0	0
Efra.gene4798_i1_length1928.p1	ENSG00000143614	none	GATAD2B	none	none	6.505	6.696	6.114	7.365
Efra.gene6832_i0_length1620.p1	ENSG00000221944	none	TIGD1	none	none	0.613	0.335	0.463	0.424
Efra.gene2120_i0_length2802.p1	ENSG00000174738	SPU_017491	NR1D2	Nr1m1	TF_NR	2.033	1.307	1.127	1.222
Efra.gene24286_i0_length615.p1	ENSG00000112238	none	PRDM13	none	none	0	0	0	0
Efra.gene404_i2_length4950.p1	ENSG00000025293	none	PHF20	none	none	2.849	2.181	2.687	2.604
Efra.gene7782_i0_length1515.p1	ENSG00000147180	none	ZNF711	none	none	0.344	0.423	0.289	0.042
Efra.gene4552_i0_length1980.p1	ENSG00000117707	SPU_015984	PROX1	Prox1	TF_Homeo	1.815	1.717	1.347	2.971
Efra.gene18635_i0_length810.p1	ENSG00000136169	none	SETDB2	none	none	0.595	0.372	0.881	1.703
Efra.gene7401_i0_length1557.p1	ENSG00000197037	none	ZSCAN25	none	none	0.664	0.861	0.458	0.291
Efra.gene11827_i0_length1173.p1	ENSG00000100426	none	ZBED4	none	none	0.318	0.187	0.467	0.285
Efra.gene11065_i0_length1227.p1	ENSG00000277462	none	ZNF670	none	none	0.766	0.568	0.922	0.96
Efra.gene11684_i0_length1182.p1	ENSG00000018869	none	ZNF582	none	none	2.609	3.045	2.032	2.173
Efra.gene8088_i0_length1485.p1	ENSG00000176678	SPU_015719	FOXL1	FoxL1	TF_Forkhead	0.084	0.431	4.165	2.381
Efra.gene17198_i0_length876.p1	ENSG00000186376	none	ZNF75D	none	none	4.508	4.928	6.827	6.095
Efra.gene24494_i0_length609.p1	ENSG00000236609	none	ZNF853	none	none	0	0	0	0
Efra.gene4177_i1_length2067.p1	ENSG00000151702	SPU_002874	FLI1	Ets1/2	Immunity_TF,TF_Ets	0.559	0.52	0.524	1.889
Efra.gene32235_i0_length453.p1	ENSG00000103495	none	MAZ	none	none	0	0	0	0
Efra.gene6987_i0_length1605.p1	ENSG00000279566	none	ZNF43	none	none	0.94	0.971	1.004	0.736
Efra.gene8640_i0_length1428.p1	ENSG00000284774	none	HSF1	none	none	5.613	4.189	5.916	6.698
Efra.gene15352_i0_length969.p1	ENSG00000180053	SPU_005472	NKX2-6	Nkx2.5	TF_Homeo	9.022	10.383	6.686	1.387
Efra.gene12655_i0_length1122.p1	ENSG00000140382	none	HMG20A	none	none	4.717	4.627	4.082	7.835
Efra.gene12141_i1_length1152.p1	ENSG00000120094	SPU_017352	HOXB1	Hox1	TF_Homeo	0.111	0.161	0.447	6.037
Efra.gene13896_i0_length1049.p1	ENSG00000187815	none	ZFP69	none	none	1.598	2.023	1.184	1.458
Efra.gene6604_i0_length1650.p1	ENSG00000102804	SPU_022435	TSC22D1	Tsc22d2	TF_Other	4.307	4.163	4.311	7.704
Efra.gene15768_i0_length948.p1	ENSG00000187607	none	ZNF286A	none	none	1.523	1.826	2.579	1.32
Efra.gene3365_i0_length2277.p1	ENSG00000179909	none	ZNF154	none	none	1.803	1.433	1.536	1.79
Efra.gene17896_i0_length846.p1	ENSG00000196378	none	ZNF34	none	none	7.165	5.955	7.273	5.591
Efra.gene12614_i0_length1125.p1	ENSG00000185730	none	ZNF696	none	none	0.266	0.3	0.187	0.242
Efra.gene11130_i0_length1221.p1	ENSG00000173875	none	ZNF791	none	none	2.341	4.01	3.905	4.96
Efra.gene21383_i0_length702.p1	ENSG00000198393	none	ZNF26	none	none	6.59	6.008	6.073	6.466
Efra.gene14341_i2_length1026.p1	ENSG00000186814	none	ZSCAN30	none	none	5.437	4.272	5.549	7.245
Efra.gene2932_i0_length2433.p1	ENSG00000164256	none	PRDM9	none	none	1.018	2.292	0.931	0.312
Efra.gene3839_i0_length2145.p1	ENSG00000276194	SPU_008196	HNF1B	Hnf1	TF_Homeo	0.009	0.049	2.176	9.782
Efra.gene5890_i0_length1740.p1	none	SPU_007981	none	Lmpt	TF_Other	3.58	2.761	2.788	5.581
Efra.gene13802_i0_length1053.p1	ENSG00000105497	none	ZNF175	none	none	1.232	0.533	0.536	1.081
Efra.gene9217_i0_length1377.p1	ENSG00000169136	none	ATF5	none	none	10.505	14.159	18.687	20.448
Efra.gene25760_i0_length576.p1	none	SPU_020346	none	Tbx6, Tbx6/16	TF_Tbox	0	0	0	0
Efra.gene761_i0_length4125.p1	ENSG00000186660	none	ZFP91	none	none	0.99	0.669	0.765	0.986
Efra.gene10164_i0_length1296.p1	ENSG00000176407	none	KCMF1	none	none	0.958	0.469	1.059	2.881
Efra.gene2856_i0_length2457.p1	ENSG00000096401	none	CDC5L	none	none	11.904	13.522	12.012	13.043
Efra.gene9520_i0_length1350.p1	ENSG00000197951	none	ZNF71	none	none	0.541	0.509	0.493	0.257
Efra.gene5731_i0_length1766.p1	ENSG00000102908	SPU_015908	NFAT5	Nfat	CalciumToolkit,Immunity_TF,TF_Other	25.344	18.601	22.976	43.392
Efra.gene28752_i0_length510.p1	ENSG00000165462	SPU_013464	PHOX2A	Phox2	Nervous_Placode,Nervous_TF,TF_Homeo	0	0	0	0
Efra.gene16710_i0_length903.p1	ENSG00000181638	none	ZFP41	none	none	3.7	1.094	2.312	1.475
Efra.gene8411_i0_length1452.p1	ENSG00000148737	SPU_009520	TCF7L2	Lef1, Tcf	Immunity_TF,TF_Sox/HMG,Signaling_TGFB_SmadInteract	0	0	0	0
Efra.gene12991_i1_length1104.p1	ENSG00000152804	SPU_027215	HHEX	Hhex	TF_Homeo	12.625	12.998	7.207	10.474
Efra.gene10716_i0_length1254.p1	ENSG00000278062	none	ZNF251	none	none	0.194	0.188	0.227	0.466
Efra.gene7614_i1_length1533.p1	ENSG00000102554	none	KLF5	none	none	0.565	0.537	0.253	2.437
Efra.gene19215_i0_length786.p1	ENSG00000172238	none	ATOH1	none	none	0.966	1.249	1.737	0.597
Efra.gene10013_i0_length1311.p1	ENSG00000124766	SPU_002603	SOX4	SoxC	Immunity_TF,Nervous_TF,TF_Sox/HMG	9.018	8.392	4.745	3.221
Efra.gene22218_i0_length678.p1	ENSG00000131848	none	ZSCAN5A	none	none	3.008	4.582	4.547	4.924
Efra.gene12263_i0_length1146.p1	ENSG00000153814	none	JAZF1	none	none	2.642	2.338	2.675	3.846
Efra.gene21962_i0_length684.p1	none	SPU_016650	none	Par1	TF_bHLH	1.496	0.992	1.858	1.776
Efra.gene23707_i0_length633.p1	ENSG00000081665	none	ZNF506	none	none	0.357	1.467	0.618	0.187
Efra.gene2110_i0_length2807.p1	ENSG00000196453	none	ZNF777	none	none	2.062	1.922	1.608	2.625
Efra.gene13474_i0_length1074.p1	ENSG00000143032	none	BARHL2	none	none	0.034	0.066	0.239	1.034
Efra.gene14140_i0_length1035.p1	ENSG00000260027	SPU_021309	HOXB7	Hox8	TF_Homeo	24.913	25.384	21.55	3.652
Efra.gene15312_i0_length972.p1	ENSG00000165821	none	SALL2	none	none	0.009	0.018	0.374	3.321
Efra.gene14218_i0_length1032.p1	ENSG00000159882	none	ZNF230	none	none	2.797	1.599	2.224	0.841
Efra.gene18724_i0_length807.p1	ENSG00000197472	none	ZNF695	none	none	0	0	0	0
Efra.gene4711_i0_length1944.p1	ENSG00000169131	none	ZNF354A	none	none	4.39	5.768	5.266	5.755
Efra.gene20725_i0_length726.p1	ENSG00000161551	none	ZNF577	none	none	0.942	0.873	1.055	1.69
Efra.gene11043_i0_length1227.p1	ENSG00000170515	none	PA2G4	none	none	7.524	5.556	6.992	9.428
Efra.gene1238_i0_length3471.p1	ENSG00000144747	none	TMF1	none	none	2.649	2.121	2.361	5.264
Efra.gene20636_i0_length732.p1	ENSG00000251369	none	ZNF550	none	none	0	0	0	0
Efra.gene10811_i0_length1245.p1	ENSG00000075891	SPU_014539	PAX2	Pax2, Pax2-5-8	Immunity_TF,Nervous_Placode,TF_Homeo	0.325	0.298	0.239	0.139
Efra.gene3610_i0_length2214.p1	ENSG00000170684	none	ZNF296	none	none	0	0	0	0
Efra.gene17483_i0_length864.p1	ENSG00000134046	none	MBD2	none	none	7.59	5.879	6.192	5.159
Efra.gene4941_i0_length1900.p1	ENSG00000276340	none	ZNF623	none	none	1.345	1.192	1.381	1.66
Efra.gene25879_i0_length573.p1	ENSG00000177030	none	DEAF1	none	none	0	0	0	0
Efra.gene35864_i0_length411.p1	ENSG00000176946	none	THAP4	none	none	0.569	1.966	1.313	1.7
Efra.gene27479_i1_length537.p1	ENSG00000169635	none	HIC2	none	none	0	0	0	0
Efra.gene12005_i0_length1161.p1	ENSG00000135373	SPU_024903	EHF	Ese	TF_Ets	14.099	12.782	6.519	11.056
Efra.gene6846_i0_length1620.p1	none	SPU_027487	none	Tll, Tll_1	Nervous_TF,TF_NR	0.013	0.018	0.112	2.271
Efra.gene3210_i1_length2327.p1	ENSG00000172748	none	ZNF596	none	none	0.433	0.525	0.611	0.965
Efra.gene7049_i0_length1599.p1	ENSG00000160321	none	ZNF208	none	none	1.617	2.144	1.582	1.761
Efra.gene27200_i0_length543.p1	ENSG00000166529	none	ZSCAN21	none	none	10.873	3.849	3.715	6.565
Efra.gene43717_i0_length351.p1	ENSG00000061455	none	PRDM6	none	none	1.138	1.551	2.516	0.0
Efra.gene2230_i0_length2742.p1	ENSG00000171604	none	CXXC5	none	none	0.569	0.528	0.286	1.223
Efra.gene14742_i0_length1002.p1	ENSG00000172216	SPU_001657	CEBPB	Cebpa	Immunity_TF,TF_bzip	32.962	37.617	38.037	25.874
Efra.gene6125_i0_length1708.p1	ENSG00000183340	none	JRKL	none	none	0	0	0	0
Efra.gene24704_i0_length603.p1	ENSG00000126368	SPU_017492	NR1D1	Reverb	TF_NR	0.615	0.756	0.461	1.18
Efra.gene18613_i0_length813.p1	ENSG00000170954	none	ZNF415	none	none	2.88	2.074	2.41	2.833
Efra.gene20503_i0_length735.p1	ENSG00000108788	SPU_005787	MLX	Mlx	TF_bHLH	43.123	43.167	43.82	40.335
Efra.gene23175_i0_length648.p1	ENSG00000160961	none	ZNF333	none	none	1.125	2.186	0.965	1.992
Efra.gene426_i1_length4851.p1	ENSG00000124496	none	TRERF1	none	none	1.096	0.926	0.815	2.394
Efra.gene2022_i0_length2853.p1	ENSG00000150347	none	ARID5B	none	none	2.012	1.761	1.507	1.325
Efra.gene15932_i0_length939.p1	ENSG00000250312	none	ZNF718	none	none	8.153	9.693	10.281	8.979
Efra.gene20257_i0_length744.p1	ENSG00000198551	none	ZNF627	none	none	0.764	0.5	0.886	0.673
Efra.gene22006_i0_length684.p1	ENSG00000105732	none	ZNF574	none	none	0.488	0.434	0.225	1.07
Efra.gene720_i0_length4235.p1	ENSG00000198026	none	ZNF335	none	none	1.398	1.669	1.607	1.936
Efra.gene621_i1_length4407.p1	ENSG00000010818	none	HIVEP2	none	none	0.944	0.135	0.552	1.798
Efra.gene11448_i0_length1200.p1	ENSG00000167384	none	ZNF180	none	none	2.241	1.671	2.017	3.29
Efra.gene22081_i0_length681.p1	ENSG00000186017	none	ZNF566	none	none	0	0	0	0
Efra.gene19626_i1_length768.p1	ENSG00000198517	none	MAFK	none	none	0.482	0.0	0.281	1.405
Efra.gene3826_i0_length2151.p1	ENSG00000109906	none	ZBTB16	none	none	2.318	2.558	1.863	4.197
Efra.gene546_i0_length4566.p1	ENSG00000163795	none	ZNF513	none	none	0.641	0.611	0.872	1.34
Efra.gene13671_i0_length1062.p1	ENSG00000180818	SPU_002633	HOXC10	Hox9/10	TF_Homeo	10.097	9.39	11.248	0.541
Efra.gene29699_i0_length492.p1	ENSG00000261787	SPU_016445	TCF24	Myor4	TF_bHLH	7.06	9.713	2.156	0.327
Efra.gene35028_i0_length420.p1	ENSG00000171606	none	ZNF274	none	none	1.811	2.415	2.128	2.737
Efra.gene171_i0_length6402.p1	ENSG00000137871	none	ZNF280D	none	none	1.352	0.883	1.195	0.639
Efra.gene2336_i0_length2695.p1	ENSG00000166454	none	ATMIN	none	none	0.569	0.554	0.539	0.742
Efra.gene13277_i0_length1086.p1	ENSG00000130711	none	PRDM12	none	none	0.189	0.552	1.381	1.061
Efra.gene5862_i0_length1746.p1	ENSG00000118689	SPU_028698	FOXO3	FoxO, FoxO_1	TF_Forkhead	0.454	0.396	0.333	0.43
Efra.gene32840_i0_length445.p1	none	SPU_020110	none	Krl, Z474_1	TF_ZNF,ZNF	1.575	1.369	1.59	0.631
Efra.gene4031_i0_length2097.p1	ENSG00000008441	SPU_023339	NFIX	Nfia	TF_Other	3.035	1.632	1.014	2.811
Efra.gene140_i0_length6801.p1	ENSG00000189079	none	ARID2	none	none	0.548	0.313	0.328	0.631
Efra.gene8272_i0_length1467.p1	ENSG00000160094	none	ZNF362	none	none	0.711	0.438	0.593	0.86
Efra.gene10563_i0_length1266.p1	ENSG00000188283	none	ZNF383	none	none	9.19	8.08	8.578	7.449
Efra.gene2878_i0_length2448.p1	ENSG00000117036	SPU_014628	ETV3	Erf	TF_Ets	2.428	2.062	1.77	3.325
Efra.gene12032_i0_length1161.p1	ENSG00000213967	none	ZNF726	none	none	2.678	3.067	3.221	2.535
Efra.gene16591_i0_length908.p1	ENSG00000274195	none	ZNF705G	none	none	1.093	1.448	1.103	1.215
Efra.gene2039_i0_length2844.p1	ENSG00000167962	none	ZNF598	none	none	2.288	2.282	1.901	4.426
Efra.gene17843_i0_length846.p1	ENSG00000167157	SPU_018951	PRRX2	Prx1	TF_Homeo	13.528	12.433	12.95	0.299
Efra.gene10793_i0_length1245.p1	ENSG00000274636	SPU_017579	GLIS2	GlisC	Signaling_Hedgehog,TF_ZNF,ZNF	1.663	1.913	2.466	6.698
Efra.gene20076_i0_length751.p1	ENSG00000110851	none	PRDM4	none	none	1.654	1.427	1.7	2.913
Efra.gene8372_i0_length1455.p1	ENSG00000256223	none	ZNF10	none	none	5.542	5.114	7.189	4.97
Efra.gene9367_i0_length1362.p1	ENSG00000198839	none	ZNF277	none	none	2.782	3.256	3.348	2.562
Efra.gene5589_i0_length1788.p1	ENSG00000197050	none	ZNF420	none	none	0.552	0.946	0.944	0.75
Efra.gene6579_i1_length1653.p1	ENSG00000168795	none	ZBTB5	none	none	1.567	0.796	0.916	1.284
Efra.gene10910_i2_length1239.p1	ENSG00000016082	SPU_023730	ISL1	Isl	Nervous_TF,TF_Homeo	3.021	3.669	5.968	0.494
Efra.gene6891_i0_length1615.p1	ENSG00000175322	none	ZNF519	none	none	3.748	4.038	3.792	4.21
Efra.gene6733_i2_length1635.p1	ENSG00000148411	none	NACC2	none	none	0	0	0	0
Efra.gene9467_i0_length1354.p1	ENSG00000196150	none	ZNF250	none	none	1.812	2.113	2.341	1.802
Efra.gene32971_i0_length444.p1	ENSG00000166188	none	ZNF319	none	none	1.052	0.52	1.444	1.071
Efra.gene4291_i0_length2040.p1	ENSG00000106536	SPU_010438	POU6F2	Hypp_2286, Pou6	Nervous_Retinal,Nervous_TF,TF_Homeo	1.107	0.653	0.693	1.403
Efra.gene22791_i0_length660.p1	ENSG00000153879	SPU_011002	CEBPG	Cebpg	Immunity_TF,TF_bzip	6.26	7.431	6.559	5.223
Efra.gene31326_i0_length468.p1	ENSG00000140987	none	ZSCAN32	none	none	9.113	6.05	10.608	8.347
Efra.gene1507_i0_length3213.p1	ENSG00000166716	none	ZNF592	none	none	3.027	2.786	2.599	4.743
Efra.gene18043_i0_length837.p1	ENSG00000197123	none	ZNF679	none	none	2.046	3.125	2.697	5.011
Efra.gene17715_i0_length852.p1	ENSG00000121903	none	ZSCAN20	none	none	2.724	2.337	3.824	5.487
Efra.gene8563_i0_length1437.p1	ENSG00000053254	SPU_015243	FOXN3	FoxN2/3	TF_Forkhead	0.699	0.519	0.758	3.297
Efra.gene33855_i0_length432.p1	ENSG00000179456	none	ZBTB18	none	none	1.267	1.322	1.347	0.993
Efra.gene37300_i0_length396.p1	ENSG00000008196	SPU_016685	TFAP2B	Ap2	TF_Other	0	0	0	0
Efra.gene20396_i0_length738.p1	none	SPU_006421	none	Z474	TF_ZNF,ZNF	8.97	7.845	6.047	7.856
Efra.gene12084_i0_length1155.p1	ENSG00000204920	none	ZNF155	none	none	1.778	1.925	1.655	0.937
Efra.gene34687_i0_length423.p1	none	SPU_004148	none	Krl, Z474_1	TF_ZNF,ZNF	3.189	4.403	3.252	5.726
Efra.gene5766_i0_length1761.p1	ENSG00000274577	SPU_006991	LHX1	Lim1	Nervous_TF,TF_Homeo	0.411	0.344	0.446	0.368
Efra.gene19335_i0_length780.p1	ENSG00000256771	none	ZNF253	none	none	7.646	10.349	11.228	14.47
Efra.gene34597_i0_length423.p1	ENSG00000171443	none	ZNF524	none	none	0	0	0	0
Efra.gene16280_i3_length924.p1	ENSG00000028839	none	TBPL1	none	none	7.685	8.921	6.709	5.616
Efra.gene8748_i1_length1418.p1	ENSG00000106689	SPU_004021	LHX2	Lhx2, Limc1	TF_Homeo	4.88	4.705	3.415	0.542
Efra.gene33097_i0_length441.p1	ENSG00000152784	none	PRDM8	none	none	1.8	1.89	1.536	1.572
Efra.gene15739_i0_length948.p1	ENSG00000158773	SPU_014332	USF1	Usf	TF_bHLH	6.445	7.821	8.18	11.492
Efra.gene4935_i0_length1902.p1	ENSG00000153266	none	FEZF2	none	none	1.133	0.712	0.627	0.042
Efra.gene23264_i0_length645.p1	ENSG00000171469	none	ZNF561	none	none	0	0	0	0
Efra.gene7957_i0_length1500.p1	ENSG00000196152	none	ZNF79	none	none	0.334	0.547	0.205	0.688
Efra.gene739_i0_length4194.p1	ENSG00000170325	none	PRDM10	none	none	1.356	1.583	0.987	1.243
Efra.gene1320_i0_length3388.p1	ENSG00000141946	none	ZIM3	none	none	1.444	1.389	1.189	2.333
Efra.gene42055_i0_length360.p1	ENSG00000218891	none	ZNF579	none	none	2.203	2.974	2.194	1.521
Efra.gene27162_i0_length543.p1	ENSG00000182983	none	ZNF662	none	none	7.916	9.892	11.924	11.315
Efra.gene4708_i0_length1944.p1	ENSG00000134874	none	DZIP1	none	none	0.943	0.913	1.008	0.881
Efra.gene7186_i0_length1581.p1	ENSG00000204532	none	ZSCAN5C	none	none	1.276	1.557	1.558	2.214
Efra.gene25825_i0_length573.p1	ENSG00000105136	none	ZNF419	none	none	4.429	7.768	5.2	4.362
Efra.gene18185_i0_length831.p1	ENSG00000136936	none	XPA	none	none	1.073	1.981	1.466	3.187
Efra.gene7148_i1_length1587.p1	ENSG00000167981	none	ZNF597	none	none	2.424	2.744	2.368	2.067
Efra.gene12290_i0_length1143.p1	ENSG00000185869	none	ZNF829	none	none	6.804	6.037	6.299	4.393
Efra.gene45_i0_length9123.p1	ENSG00000171634	none	BPTF	none	none	0.696	0.486	0.627	1.222
Efra.gene3798_i0_length2160.p1	ENSG00000197016	none	ZNF470	none	none	3.473	3.779	2.912	2.173
Efra.gene13810_i1_length1053.p1	ENSG00000106511	SPU_025486	MEOX2	Mox, Mox_1	TF_Homeo	16.212	15.763	11.685	1.596
Efra.gene7351_i0_length1560.p1	ENSG00000119725	SPU_019915	ZNF410	Apa, Hypp_2213	TF_ZNF,ZNF	0.16	0.138	0.113	0.618
Efra.gene11786_i0_length1176.p1	ENSG00000122085	none	MTERF4	none	none	1.129	1.191	1.665	2.369
Efra.gene6612_i0_length1650.p1	ENSG00000054598	SPU_024139	FOXC1	FoxC	TF_Forkhead	6.265	6.648	6.316	10.074
Efra.gene6912_i0_length1614.p1	ENSG00000198176	SPU_006312	TFDP1	Dp1	CellCycle,TF_Other	0.22	0.12	0.154	0.694
Efra.gene11817_i0_length1173.p1	ENSG00000186812	none	ZNF397	none	none	1.331	1.06	1.126	1.16
Efra.gene6111_i0_length1710.p1	ENSG00000077092	SPU_016523	RARB	Rar	TF_NR	6.2	5.209	3.438	2.521
Efra.gene4134_i0_length2073.p1	ENSG00000118513	SPU_000861	MYB	Myb	CellCycle,Immunity_TF,TF_Other	2.269	2.692	3.445	1.367
Efra.gene9522_i0_length1350.p1	ENSG00000186272	none	ZNF17	none	none	0.846	0.494	0.512	0.757
Efra.gene1292_i0_length3415.p1	ENSG00000124920	none	MYRF	none	none	1.602	1.555	1.07	3.006
Efra.gene11755_i0_length1179.p1	ENSG00000186777	none	ZNF732	none	none	0.871	1.053	1.312	1.583
Efra.gene9113_i0_length1386.p1	ENSG00000168779	none	SHOX2	none	none	0	0	0	0
Efra.gene8020_i0_length1494.p1	ENSG00000196092	none	PAX5	none	none	2.737	2.912	2.152	1.534
Efra.gene4906_i0_length1908.p1	ENSG00000111249	none	CUX2	none	none	2.696	2.437	2.68	2.215
Efra.gene10108_i0_length1302.p1	ENSG00000198538	none	ZNF28	none	none	0.245	0.529	0.272	0.402
Efra.gene5421_i1_length1815.p1	ENSG00000085274	none	MYNN	none	none	4.284	3.953	4.602	4.075
Efra.gene1313_i0_length3399.p1	ENSG00000179930	none	ZNF648	none	none	0.583	0.325	0.674	1.028
Efra.gene9122_i0_length1386.p1	ENSG00000170365	SPU_020722	SMAD1	Smad1/5/8, Smad1/5/8_1	Immunity_TF,Signaling_TGFB_SmadRelated,TF_Smad	3.42	3.131	3.434	4.895
Efra.gene9553_i0_length1347.p1	ENSG00000167394	none	ZNF668	none	none	1.077	0.904	1.434	1.623
Efra.gene9805_i0_length1326.p1	ENSG00000127081	none	ZNF484	none	none	4.562	4.365	4.901	9.584
Efra.gene6768_i0_length1629.p1	ENSG00000178187	none	ZNF454	none	none	0.901	1.085	0.536	1.472
Efra.gene9100_i0_length1389.p1	ENSG00000285178	none	ZFP1	none	none	0.387	0.213	0.41	1.14
Efra.gene7543_i0_length1542.p1	none	SPU_001998	none	Smad6/7, Smad6/7_1	Signaling_TGFB_SmadRelated,TF_Smad	1.262	0.746	0.969	2.159
Efra.gene11224_i0_length1215.p1	ENSG00000196458	none	ZNF605	none	none	1.562	1.651	1.902	0.625
Efra.gene33460_i1_length438.p1	ENSG00000125878	none	TCF15	none	none	0	0	0	0
Efra.gene16612_i0_length906.p1	ENSG00000205927	none	OLIG2	none	none	0	0	0	0
Efra.gene17279_i1_length873.p1	ENSG00000223547	none	ZNF844	none	none	0.481	0.377	0.726	1.145
Efra.gene8235_i0_length1470.p1	ENSG00000107485	SPU_027015	GATA3	GataC	Immunity_TF,TF_Other	10.973	12.34	5.651	1.921
Efra.gene15488_i0_length963.p1	ENSG00000177932	none	ZNF354C	none	none	0.48	0.681	0.94	1.0
Efra.gene31425_i0_length465.p1	ENSG00000179627	none	ZBTB42	none	none	0	0	0	0
Efra.gene2477_i0_length2625.p1	ENSG00000197841	none	ZNF181	none	none	1.413	1.439	1.264	1.576
Efra.gene20948_i0_length719.p2	ENSG00000165804	none	ZNF219	none	none	0	0	0	0
Efra.gene25504_i0_length582.p1	ENSG00000109851	none	DBX1	none	none	0	0	0	0
Efra.gene2569_i0_length2574.p1	ENSG00000168152	none	THAP9	none	none	1.139	0.893	1.016	0.513
Efra.gene527_i0_length4623.p1	ENSG00000153207	none	AHCTF1	none	none	1.323	1.228	1.034	3.886
Efra.gene9437_i1_length1356.p1	ENSG00000177463	SPU_008117	NR2C2	Shr2	Defensome_Sensor,Nervous_GrowthFactorRelated,TF_NR	2.866	2.532	3.804	5.537
Efra.gene1280_i0_length3428.p1	ENSG00000009950	SPU_008845	MLXIPL	Mlx/Ip	TF_bHLH	2.666	3.529	2.6	3.374
Efra.gene10518_i0_length1269.p1	ENSG00000188321	none	ZNF559	none	none	0	0	0	0
Efra.gene3994_i0_length2109.p1	ENSG00000160908	none	ZNF394	none	none	1.67	1.051	0.915	3.05
Efra.gene10001_i0_length1311.p1	ENSG00000187792	none	ZNF70	none	none	0.863	0.922	0.758	0.139
Efra.gene18042_i0_length837.p1	ENSG00000151623	none	NR3C2	none	none	4.798	4.582	4.463	10.149
Efra.gene6313_i2_length1686.p1	ENSG00000198040	none	ZNF84	none	none	3.909	3.828	3.251	4.862
Efra.gene6849_i0_length1620.p1	ENSG00000184677	none	ZBTB40	none	none	1.953	1.795	2.405	1.576
Efra.gene14278_i0_length1029.p1	ENSG00000152977	SPU_028583	ZIC1	Zic, Zic2	Nervous_TF,TF_ZNF,ZNF	0	0	0	0
Efra.gene15524_i0_length960.p1	ENSG00000139515	SPU_026099	PDX1	Lox	Nervous_TF,TF_Homeo	0.0	0.0	0.771	0.458
Efra.gene5563_i0_length1791.p1	ENSG00000129654	SPU_027969	FOXJ1	FoxJ1	Nervous_TF,TF_Forkhead	4.929	4.329	6.056	1.591
Efra.gene24413_i0_length612.p1	ENSG00000181315	SPU_007599	ZNF322	Glass2	Nervous_Retinal,TF_ZNF,ZNF	8.29	11.74	8.887	12.444
Efra.gene10393_i0_length1278.p1	ENSG00000188620	SPU_002815	HMX3	Dlx	Nervous_Placode,Nervous_TF,TF_Homeo	0	0	0	0
Efra.gene26398_i0_length561.p1	ENSG00000274382	SPU_006787	PROP1	Pax6_1	Nervous_Retinal,Nervous_TF,TF_Homeo	0	0	0	0
Efra.gene17539_i0_length861.p1	ENSG00000168267	SPU_002677	PTF1A	Ptf1a	TF_bHLH	0.0	0.0	0.311	9.704
Efra.gene1262_i0_length3444.p1	ENSG00000077150	none	NFKB2	none	none	2.012	1.093	1.17	4.615
Efra.gene2334_i0_length2697.p1	ENSG00000163516	none	ANKZF1	none	none	0.256	0.162	0.283	0.96
Efra.gene28460_i0_length516.p1	ENSG00000123388	none	HOXC11	none	none	0	0	0	0
Efra.gene28421_i0_length516.p1	ENSG00000160685	none	ZBTB7B	none	none	3.689	2.215	1.621	1.554
Efra.gene5031_i3_length1884.p1	ENSG00000062194	none	GPBP1	none	none	1.991	1.62	2.103	3.365
Efra.gene1480_i0_length3243.p1	ENSG00000079432	SPU_025292	CIC	Cic	TF_Sox/HMG	0.333	0.184	0.107	0.68
Efra.gene1700_i0_length3062.p1	ENSG00000143379	none	SETDB1	none	none	0.872	0.293	0.738	2.352
Efra.gene9718_i1_length1335.p1	ENSG00000180787	none	ZFP3	none	none	0.588	0.294	0.716	0.73
Efra.gene35636_i0_length411.p1	ENSG00000154957	none	ZNF18	none	none	12.259	12.461	13.579	7.014
Efra.gene22309_i2_length675.p1	ENSG00000129028	none	THAP10	none	none	0.476	0.537	0.682	0.819
Efra.gene49054_i0_length324.p1	ENSG00000177485	none	ZBTB33	none	none	0	0	0	0
Efra.gene9093_i0_length1389.p1	ENSG00000187140	SPU_027648	FOXD3	FoxD, FoxD_1	Nervous_TF,TF_Forkhead	0.897	0.599	0.54	0.562
Efra.gene2519_i0_length2601.p1	ENSG00000048405	none	ZNF800	none	none	0.887	0.788	1.01	0.945
Efra.gene30337_i0_length483.p1	ENSG00000167685	none	ZNF444	none	none	0.832	0.989	0.731	0.68
Efra.gene36441_i0_length405.p1	ENSG00000152475	none	ZNF837	none	none	0	0	0	0
Efra.gene7584_i0_length1536.p1	ENSG00000175745	SPU_023867	NR2F1	Couptf1	TF_NR	11.329	10.066	10.572	7.52
Efra.gene7166_i0_length1584.p1	ENSG00000180884	none	ZNF792	none	none	2.689	2.063	2.849	1.991
Efra.gene14033_i0_length1041.p1	ENSG00000234444	none	ZNF736	none	none	2.997	2.663	2.683	3.408
Efra.gene5538_i0_length1797.p1	ENSG00000168214	none	RBPJ	none	none	2.058	1.257	1.668	4.005
Efra.gene9005_i0_length1395.p1	ENSG00000128272	none	ATF4	none	none	22.907	22.516	24.192	34.192
Efra.gene13588_i0_length1065.p1	ENSG00000166478	none	ZNF143	none	none	3.295	3.816	3.569	3.29
Efra.gene3631_i0_length2205.p1	none	SPU_023090	none	Pric, Slc16a4L_5	Metabolism_Carbohydrate,TF_Other	1.06	1.775	1.24	1.555
Efra.gene25916_i0_length573.p1	ENSG00000115163	none	CENPA	none	none	3.531	2.274	4.877	2.033
Efra.gene34886_i0_length420.p1	none	SPU_015457	none	Apa, Hypp_2213	TF_ZNF,ZNF	0	0	0	0
Efra.gene38972_i0_length381.p1	ENSG00000100105	none	PATZ1	none	none	0	0	0	0
Efra.gene31881_i0_length459.p1	ENSG00000172818	none	OVOL1	none	none	0.736	0.859	0.732	0.917
Efra.gene20411_i0_length738.p1	ENSG00000283868	none	ZBTB4	none	none	0	0	0	0
Efra.gene9065_i0_length1391.p1	ENSG00000283009	none	ZNF436	none	none	3.668	2.697	3.207	2.006
Efra.gene71783_i0_length261.p1	ENSG00000127152	none	BCL11B	none	none	0	0	0	0
Efra.gene18939_i0_length798.p1	ENSG00000112592	none	TBP	none	none	4.617	5.767	4.796	5.16
Efra.gene32425_i0_length450.p1	ENSG00000171956	SPU_019002	FOXB1	FoxQ2_1	Nervous_TF,TF_Forkhead	0	0	0	0
Efra.gene2227_i0_length2742.p1	ENSG00000116539	SPU_025482	ASH1L	Ash1	TF_Other	7.213	4.396	5.143	6.101
Efra.gene5189_i0_length1854.p1	ENSG00000155090	none	KLF10	none	none	2.393	3.166	3.689	2.727
Efra.gene11868_i0_length1170.p1	ENSG00000173253	none	DMRT2	none	none	0.287	0.127	0.018	1.723
Efra.gene2019_i0_length2856.p1	ENSG00000177888	none	ZBTB41	none	none	3.029	3.614	2.936	2.652
Efra.gene2212_i0_length2750.p1	ENSG00000105866	SPU_009832	SP4	Sp2, Sp2_1	TF_ZNF,ZNF	1.036	1.606	1.381	1.665
Efra.gene20041_i0_length753.p1	ENSG00000052850	SPU_022816	ALX4	Alx4	TF_Homeo	0	0	0	0
Efra.gene8248_i0_length1470.p1	ENSG00000165030	SPU_024307	NFIL3	NfIL3	TF_bzip	0.539	0.295	0.276	0.972
Efra.gene7463_i0_length1551.p1	ENSG00000177125	none	ZBTB34	none	none	1.863	1.445	1.312	1.562
Efra.gene34323_i0_length426.p1	ENSG00000165588	none	OTX2	none	none	0	0	0	0
Efra.gene13742_i1_length1059.p1	ENSG00000275746	SPU_023727	KLF13	Klf13	TF_ZNF,ZNF	5.017	3.25	2.023	0.867
Efra.gene20200_i0_length747.p1	ENSG00000083817	none	ZNF416	none	none	0	0	0	0
Efra.gene4066_i1_length2091.p1	ENSG00000285109	SPU_010635	GATA4	GataL, Gatae	TF_Other	3.159	5.274	4.622	27.11
Efra.gene381_i0_length5040.p1	ENSG00000165684	none	SNAPC4	none	none	1.849	1.669	1.623	1.652
Efra.gene34600_i0_length423.p1	ENSG00000149054	none	ZNF215	none	none	1.379	1.524	1.032	0.903
Efra.gene97009_i0_length228.p1	ENSG00000171872	none	KLF17	none	none	0	0	0	0
Efra.gene9050_i0_length1392.p1	ENSG00000188290	SPU_006813	HES4	Hairy	Immunity_TF,Nervous_TF,Signaling_Notch,TF_bHLH	1.881	2.054	2.55	2.974
Efra.gene33969_i0_length399.p1	ENSG00000196946	none	ZNF705A	none	none	2.078	1.726	1.748	0.459
Efra.gene27519_i0_length534.p1	ENSG00000243678	none	NME2	none	none	776.826	792.55	834.26	1237.023
Efra.gene9016_i0_length1395.p1	ENSG00000130584	none	ZBTB46	none	none	2.507	2.849	2.779	2.414
Efra.gene20583_i0_length732.p1	ENSG00000120837	none	NFYB	none	none	2.4	2.733	1.948	1.034
Efra.gene18151_i0_length834.p1	ENSG00000251192	none	ZNF674	none	none	0	0	0	0
Efra.gene1133_i0_length3578.p1	ENSG00000095951	none	HIVEP1	none	none	2.671	1.288	1.825	3.678
Efra.gene13646_i0_length1064.p1	ENSG00000010244	none	ZNF207	none	none	5.943	6.667	6.572	5.637
Efra.gene24279_i0_length615.p1	ENSG00000198298	none	ZNF485	none	none	0.589	0.958	1.14	0.229
Efra.gene20812_i0_length723.p1	ENSG00000176083	none	ZNF683	none	none	1.129	1.705	1.157	0.73
Efra.gene34022_i0_length430.p1	ENSG00000175279	none	CENPS	none	none	6.944	5.569	7.154	6.863
Efra.gene11647_i0_length1185.p1	ENSG00000198039	none	ZNF273	none	none	0.779	0.714	0.786	0.771
Efra.gene19764_i0_length765.p1	ENSG00000102870	none	ZNF629	none	none	1.583	1.227	4.392	1.382
Efra.gene6173_i0_length1701.p1	ENSG00000162714	none	ZNF496	none	none	0	0	0	0
Efra.gene3638_i0_length2203.p1	ENSG00000166432	none	ZMAT1	none	none	7.991	7.579	8.171	8.181
Efra.gene16821_i0_length897.p1	ENSG00000273529	SPU_015712	HES5	Hey4	Immunity_TF,TF_bHLH	0.33	0.688	0.157	0.0
Efra.gene3329_i0_length2294.p1	ENSG00000134852	SPU_017407	CLOCK	Clock	Nervous_Circadian,TF_bHLH	1.514	1.268	1.596	2.688
Efra.gene34225_i0_length429.p1	ENSG00000178935	none	ZNF552	none	none	6.417	5.394	8.001	4.97
Efra.gene7510_i0_length1545.p1	ENSG00000285493	SPU_025888	NRL	Maf	TF_bzip	0.506	0.271	0.297	0.118
Efra.gene4230_i4_length2058.p1	ENSG00000204514	none	ZNF814	none	none	0.126	0.366	0.83	0.466
Efra.gene20616_i0_length732.p1	ENSG00000278129	none	ZNF8	none	none	0	0	0	0
Efra.gene28008_i0_length525.p1	ENSG00000197054	none	ZNF763	none	none	0.521	1.904	0.478	0.917
Efra.gene15930_i0_length939.p1	ENSG00000175592	SPU_021172	FOSL1	Fra2	Immunity_TF,Signaling_TGFB_SmadInteract,TF_bzip	9.02	13.003	10.152	6.347
Efra.gene14321_i0_length1026.p1	ENSG00000006194	none	ZNF263	none	none	3.7	2.195	2.278	4.001
Efra.gene32148_i0_length455.p1	ENSG00000118495	none	PLAGL1	none	none	0	0	0	0
Efra.gene10012_i0_length1311.p1	ENSG00000188171	none	ZNF626	none	none	1.917	1.845	1.631	2.3
Efra.gene1807_i0_length2982.p1	ENSG00000130254	none	SAFB2	none	none	33.033	33.735	33.584	25.531
Efra.gene14983_i0_length990.p1	ENSG00000144026	none	ZNF514	none	none	1.033	0.706	0.875	2.843
Efra.gene28299_i0_length519.p1	ENSG00000127445	none	PIN1	none	none	37.245	32.867	36.832	14.853
Efra.gene13891_i0_length1050.p1	ENSG00000185669	SPU_001113	SNAI3	Sna	TF_ZNF,ZNF	0.343	0.476	1.066	0.556
Efra.gene7325_i0_length1563.p1	ENSG00000165066	SPU_022573	NKX6-3	Nk7	TF_Homeo	7.161	6.644	7.496	0.292
Efra.gene31512_i0_length465.p1	ENSG00000169951	none	ZNF764	none	none	0	0	0	0
Efra.gene23546_i0_length636.p1	ENSG00000161940	none	BCL6B	none	none	6.578	10.22	8.146	7.742
Efra.gene14740_i0_length1002.p1	ENSG00000001167	none	NFYA	none	none	2.067	1.339	1.859	2.575
Efra.gene13490_i0_length1074.p1	ENSG00000176371	none	ZSCAN2	none	none	6.081	8.247	6.474	3.334
Efra.gene46147_i0_length338.p1	ENSG00000131931	none	THAP1	none	none	3.246	3.487	1.225	0.916
Efra.gene9433_i0_length1356.p1	ENSG00000125820	SPU_000756	NKX2-2	Nk2-2	TF_Homeo	0.0	0.035	0.672	3.679
Efra.gene29821_i0_length492.p1	ENSG00000187855	none	ASCL4	none	none	0	0	0	0
Efra.gene20895_i0_length720.p1	ENSG00000116132	none	PRRX1	none	none	1.69	1.044	0.993	1.361
Efra.gene25298_i0_length588.p1	ENSG00000204946	none	ZNF783	none	none	0	0	0	0
Efra.gene27804_i0_length528.p1	ENSG00000121864	none	ZNF639	none	none	0	0	0	0
Efra.gene7775_i0_length1515.p1	ENSG00000138738	none	PRDM5	none	none	1.476	1.276	1.598	1.222
Efra.gene11139_i2_length1221.p1	ENSG00000139651	none	ZNF740	none	none	1.248	1.202	1.691	1.055
Efra.gene39591_i0_length378.p1	ENSG00000164778	SPU_020975	EN2	Engrailed	Nervous_TF,TF_Homeo	0	0	0	0
Efra.gene11153_i0_length1221.p1	ENSG00000107187	SPU_001975	LHX3	Lhx3-4	Nervous_TF,TF_Homeo	0.332	0.327	0.885	1.458
Efra.gene41415_i0_length366.p1	none	SPU_021947	none	Z474	TF_ZNF,ZNF	5.902	7.743	6.987	6.407
Efra.gene27391_i0_length537.p1	ENSG00000177311	none	ZBTB38	none	none	3.968	3.863	5.34	1.973
Efra.gene32578_i0_length450.p1	ENSG00000179965	none	ZNF771	none	none	0.657	0.5	1.474	0.585
Efra.gene15590_i0_length957.p1	ENSG00000164683	SPU_009465	HEY1	Hey	Immunity_TF,Nervous_TF,TF_bHLH	0.643	0.826	1.248	0.208
Efra.gene36091_i0_length408.p1	ENSG00000171466	none	ZNF562	none	none	2.39	1.732	2.12	2.304
Efra.gene13125_i0_length1095.p1	ENSG00000171827	none	ZNF570	none	none	2.933	3.593	4.561	3.978
Efra.gene969_i0_length3804.p1	ENSG00000148516	SPU_022242	ZEB1	Smad_ip	Nervous_TF,Signaling_TGFB_SmadInteract,TF_Homeo,TF_ZNF,ZNF	17.454	16.257	8.91	14.788
Efra.gene2816_i0_length2472.p1	ENSG00000198963	SPU_028255	RORB	Nr1x	TF_NR	1.38	1.153	0.744	0.056
Efra.gene23575_i0_length636.p1	ENSG00000188868	none	ZNF563	none	none	2.683	2.402	2.703	3.728
Efra.gene290_i0_length5568.p1	ENSG00000140396	none	NCOA2	none	none	3.099	2.025	2.093	6.873
Efra.gene18804_i0_length804.p1	ENSG00000177842	none	ZNF620	none	none	1.014	1.272	0.992	1.118
Efra.gene49598_i0_length321.p1	ENSG00000169689	none	CENPX	none	none	0.712	0.316	5.676	0.214
Efra.gene21132_i0_length711.p1	ENSG00000175550	none	DRAP1	none	none	6.817	9.939	10.628	5.348
Efra.gene6955_i0_length1608.p1	ENSG00000156469	none	MTERF3	none	none	1.976	2.914	2.626	5.206
Efra.gene20005_i0_length753.p1	ENSG00000134954	SPU_027053	ETS1	Ets1-2	TF_Ets	1.282	1.327	1.339	2.673
Efra.gene3345_i0_length2289.p1	ENSG00000147601	none	TERF1	none	none	2.213	1.764	2.05	1.876
Efra.gene12848_i1_length1110.p1	ENSG00000135638	SPU_002592	EMX1	Emx	Nervous_TF,TF_Homeo	0.951	2.264	8.569	1.826
Efra.gene4485_i0_length1995.p1	none	SPU_006808	none	Af9	TF_Other	0.788	0.362	0.621	1.07
Efra.gene357_i0_length5142.p1	ENSG00000124782	SPU_009642	RREB1	Rreb1	TF_ZNF,ZNF	1.425	0.917	1.059	1.923
Efra.gene5327_i0_length1830.p1	ENSG00000172059	SPU_026418	KLF11	Klf11	TF_ZNF,ZNF	1.678	1.485	0.781	0.952
Efra.gene4846_i0_length1917.p1	ENSG00000159387	SPU_010351	IRX6	IrxA	Nervous_Retinal,Nervous_TF,TF_Homeo	0.482	0.574	1.059	10.507
Efra.gene4646_i0_length1959.p1	ENSG00000198740	none	ZNF652	none	none	4.173	4.95	4.894	5.138
Efra.gene28705_i0_length510.p1	ENSG00000106261	none	ZKSCAN1	none	none	7.139	7.75	7.591	10.539
Efra.gene8124_i0_length1482.p1	ENSG00000068305	SPU_016168	MEF2A	Mef2	TF_Other	0.574	0.2	0.308	2.451
Efra.gene28957_i0_length507.p1	ENSG00000215356	none	ZNF705B	none	none	4.402	6.133	4.236	5.754
Efra.gene4342_i0_length2028.p1	ENSG00000159885	none	ZNF222	none	none	0.135	0.246	0.426	1.741
Efra.gene14526_i0_length1014.p1	ENSG00000143006	none	DMRTB1	none	none	0.486	0.204	0.281	0.264
Efra.gene8344_i0_length1458.p1	ENSG00000164853	SPU_001739	UNCX	Unc4-1, Unc4.1	TF_Homeo	3.489	2.03	1.369	0.347
Efra.gene71076_i0_length264.p1	ENSG00000179922	none	ZNF784	none	none	0	0	0	0
Efra.gene2541_i0_length2589.p1	ENSG00000137492	none	THAP12	none	none	0.446	0.444	0.672	1.055
Efra.gene15037_i0_length987.p1	ENSG00000204519	none	ZNF551	none	none	3.463	3.207	3.764	6.0
Efra.gene11322_i0_length1209.p1	ENSG00000159917	none	ZNF235	none	none	5.802	5.857	4.777	6.146
Efra.gene23007_i0_length654.p1	ENSG00000215343	none	ZNF705D	none	none	0	0	0	0
Efra.gene3645_i0_length2202.p1	ENSG00000156853	none	ZNF689	none	none	3.257	4.263	2.309	4.232
Efra.gene2748_i0_length2505.p1	ENSG00000124827	SPU_006462	GCM2	Gcm	TF_Other	1.757	1.703	1.515	0.146
Efra.gene16369_i0_length918.p1	ENSG00000233608	SPU_030059	TWIST2	Twi	TF_bHLH	0.987	1.137	0.207	1.228
Efra.gene10143_i0_length1299.p1	ENSG00000170631	none	ZNF16	none	none	2.316	1.892	1.373	3.186
Efra.gene13348_i0_length1080.p1	ENSG00000171291	none	ZNF439	none	none	1.562	1.047	1.405	1.597
Efra.gene24017_i0_length623.p1	ENSG00000089335	none	ZNF302	none	none	2.046	2.266	1.904	1.813
Efra.gene32444_i0_length450.p1	ENSG00000250571	none	GLI4	none	none	1.405	0.95	1.171	0.57
Efra.gene33919_i0_length432.p1	ENSG00000189298	none	ZKSCAN3	none	none	0.523	1.193	0.803	0.883
Efra.gene509_i0_length4653.p1	ENSG00000168916	none	ZNF608	none	none	1.836	1.353	1.45	2.611
Efra.gene6020_i0_length1722.p1	ENSG00000234616	none	JRK	none	none	2.151	1.552	1.216	2.325
Efra.gene25119_i0_length594.p1	ENSG00000129071	none	MBD4	none	none	0.768	0.801	0.568	0.416
Efra.gene34_i0_length9864.p1	ENSG00000140836	SPU_017348	ZFHX3	Atbf1	Nervous_Retinal,TF_Homeo,TF_ZNF,ZNF	1.113	0.806	1.02	1.23
Efra.gene56040_i0_length300.p1	ENSG00000184828	none	ZBTB7C	none	none	0	0	0	0
Efra.gene6637_i0_length1647.p1	ENSG00000172273	none	HINFP	none	none	2.776	2.588	3.051	1.943
Efra.gene6139_i0_length1707.p1	ENSG00000109101	SPU_002320	FOXN1	FoxN1/4	TF_Forkhead	0.66	0.526	0.511	2.194
Efra.gene11211_i0_length1215.p1	ENSG00000078900	SPU_008979	TP73	P53L, Pink1L, Rrm	CellCycle,TF_Other,Kinase_Other	3.503	2.597	2.834	10.412
Efra.gene5437_i0_length1812.p1	ENSG00000160352	none	ZNF714	none	none	1.445	1.485	1.146	1.284
Efra.gene13524_i0_length1071.p1	ENSG00000164093	SPU_014461	PITX2	Pitx1, Pitx1_1	Nervous_Placode,TF_Homeo	1.071	1.423	0.443	0.035
Efra.gene15957_i0_length939.p1	ENSG00000136826	SPU_017470	KLF4	Klf3/8/12	TF_ZNF,ZNF	1.472	1.073	1.278	2.784
Efra.gene2610_i0_length2559.p1	ENSG00000110925	none	CSRNP2	none	none	1.51	1.108	1.228	3.075
Efra.gene12110_i0_length1155.p1	ENSG00000125492	SPU_014164	BARHL1	Barh1	Nervous_Retinal,Nervous_TF,TF_Homeo	0	0	0	0
Efra.gene1600_i0_length3141.p1	ENSG00000124440	none	HIF3A	none	none	0.907	0.317	0.534	0.743
Efra.gene4435_i0_length2007.p1	ENSG00000125826	none	RBCK1	none	none	0.81	0.554	0.709	1.808
Efra.gene1970_i0_length2880.p1	ENSG00000249471	none	ZNF324B	none	none	2.576	1.371	1.242	2.02
Efra.gene15023_i0_length987.p1	ENSG00000164458	SPU_020451	T	Bra, Bra_1	TF_Tbox	0	0	0	0
Efra.gene10201_i0_length1293.p1	ENSG00000141646	SPU_004287	SMAD4	Smad4	Immunity_TF,Signaling_TGFB_SmadRelated,TF_Smad	1.833	0.865	1.119	1.457
Efra.gene9934_i0_length1317.p1	ENSG00000124216	SPU_015640	SNAI1	ScratchX	TF_ZNF,ZNF	1.301	1.179	1.429	0.854
Efra.gene15635_i0_length954.p1	ENSG00000126778	SPU_017379	SIX1	Six1/2	Nervous_Retinal,TF_Homeo	0.985	0.93	0.839	0.201
Efra.gene1575_i0_length3159.p1	ENSG00000129173	none	E2F8	none	none	0.388	0.436	0.365	0.305
Efra.gene4757_i0_length1935.p1	ENSG00000166987	none	MBD6	none	none	0.198	0.077	0.159	0.598
Efra.gene20655_i0_length729.p1	ENSG00000198546	none	ZNF511	none	none	1.849	2.59	2.324	2.859
Efra.gene23376_i0_length642.p1	ENSG00000060138	none	YBX3	none	none	0	0	0	0
Efra.gene25545_i0_length582.p1	ENSG00000173480	none	ZNF417	none	none	1.008	0.76	0.902	1.463
Efra.gene15410_i0_length966.p1	ENSG00000004848	none	ARX	none	none	0	0	0	0
Efra.gene17110_i0_length882.p1	ENSG00000221994	none	ZNF630	none	none	0.456	0.318	0.599	0.327
Efra.gene35980_i0_length408.p1	ENSG00000170260	none	ZNF212	none	none	0	0	0	0
Efra.gene37797_i0_length392.p1	ENSG00000187626	none	ZKSCAN4	none	none	17.008	29.862	38.704	15.752
Efra.gene8490_i0_length1443.p1	ENSG00000138380	none	CARF	none	none	2.574	2.767	2.667	2.798
Efra.gene9443_i0_length1356.p1	ENSG00000062370	none	ZNF112	none	none	4.837	5.114	5.643	3.123
Efra.gene7167_i0_length1584.p1	ENSG00000125812	none	GZF1	none	none	0.639	0.486	0.561	0.909
Efra.gene20765_i0_length726.p1	ENSG00000187987	none	ZSCAN23	none	none	1.51	1.702	1.922	1.73
Efra.gene41139_i0_length366.p1	ENSG00000198146	none	ZNF770	none	none	0	0	0	0
Efra.gene3698_i0_length2184.p1	ENSG00000113761	none	ZNF346	none	none	15.694	15.641	15.807	14.719
Efra.gene4353_i1_length2028.p1	ENSG00000173275	none	ZNF449	none	none	2.11	2.176	2.127	1.819
Efra.gene7912_i0_length1503.p1	ENSG00000196597	SPU_025346	ZNF782	Spz12_1	TF_ZNF,ZNF	3.552	2.077	2.651	1.534
Efra.gene9762_i0_length1332.p1	ENSG00000019549	none	SNAI2	none	none	2.115	2.461	1.011	0.194
Efra.gene7299_i0_length1566.p1	ENSG00000125347	SPU_010404	IRF1	Irf	Immunity_Signal,Immunity_TF,TF_Other	3.208	3.614	2.789	2.914
Efra.gene897_i0_length3886.p1	ENSG00000074047	SPU_017627	GLI2	GliA	Nervous_Retinal,Signaling_Hedgehog,Signaling_TGFB_SmadInteract,TF_ZNF,ZNF	3.445	2.263	3.189	2.042
Efra.gene14472_i0_length1017.p1	ENSG00000185129	none	PURA	none	none	5.028	3.332	2.792	15.939
Efra.gene6719_i0_length1635.p1	ENSG00000186918	none	ZNF395	none	none	8.762	7.796	7.16	8.477
Efra.gene8959_i0_length1398.p1	ENSG00000147421	SPU_022737	HMBOX1	Hmbox1, Hmbox1-2	TF_Homeo	3.939	3.729	3.314	3.019
Efra.gene35695_i0_length411.p1	ENSG00000217236	none	SP9	none	none	0	0	0	0
Efra.gene1654_i1_length3096.p1	ENSG00000070476	none	ZXDC	none	none	8.621	8.047	8.497	13.027
Efra.gene16440_i0_length915.p1	ENSG00000130675	SPU_002816	MNX1	Hb9	TF_Homeo	0	0	0	0
Efra.gene15715_i0_length951.p1	ENSG00000119614	SPU_000485	VSX2	Chx10	TF_Homeo	0.932	0.018	0.085	0.242
Efra.gene8765_i0_length1416.p1	ENSG00000188033	none	ZNF490	none	none	3.735	5.95	5.04	4.676
Efra.gene14870_i0_length993.p1	ENSG00000175395	none	ZNF25	none	none	4.784	4.56	4.71	6.305
Efra.gene36947_i0_length399.p1	ENSG00000172000	none	ZNF556	none	none	2.808	4.23	3.719	4.364
Efra.gene27398_i0_length537.p1	ENSG00000166261	none	ZNF202	none	none	1.133	1.382	1.421	0.527
Efra.gene17507_i0_length864.p1	ENSG00000124459	none	ZNF45	none	none	0.907	1.069	1.109	1.034
Efra.gene10220_i0_length1290.p1	ENSG00000138073	none	PREB	none	none	6.449	6.81	7.563	6.644
Efra.gene12618_i2_length1125.p1	ENSG00000130844	none	ZNF331	none	none	2.232	2.433	2.762	1.611
Efra.gene9865_i0_length1322.p1	ENSG00000186951	SPU_019332	PPARA	Ppar1	Defensome_Sensor,TF_NR	7.699	6.61	7.258	5.874
Efra.gene9285_i0_length1371.p1	ENSG00000136352	SPU_000757	NKX2-1	Nkx2.1	Nervous_TF,TF_Homeo	3.723	3.489	3.819	2.353
Efra.gene35251_i0_length417.p1	ENSG00000180532	none	ZSCAN4	none	none	7.462	8.949	8.603	7.42
Efra.gene10409_i0_length1277.p1	ENSG00000103199	none	ZNF500	none	none	1.245	0.889	1.075	0.562
Efra.gene44526_i0_length345.p1	none	SPU_015983	none	MyoD3	TF_bHLH	0	0	0	0
Efra.gene6712_i0_length1638.p1	ENSG00000164185	none	ZNF474	none	none	1.365	1.548	1.259	0.542
Efra.gene9517_i0_length1350.p1	ENSG00000166949	SPU_017642	SMAD3	Smad2/3	Immunity_TF,Signaling_TGFB_SmadRelated,TF_Smad	0.723	0.554	0.816	1.562
Efra.gene10636_i0_length1260.p1	ENSG00000105708	none	ZNF14	none	none	0.499	0.694	0.631	0.125
Efra.gene6393_i0_length1676.p1	ENSG00000006468	SPU_014576	ETV1	Pea	TF_Ets	3.109	2.48	3.204	6.277
Efra.gene457_i0_length4793.p1	ENSG00000116731	SPU_027147	PRDM2	Riz	TF_ZNF,ZNF	1.696	1.462	1.123	2.304
Efra.gene53557_i0_length306.p1	ENSG00000196812	none	ZSCAN16	none	none	0	0	0	0
Efra.gene27471_i0_length537.p1	ENSG00000170345	none	FOS	none	none	0.126	4.81	0.202	0.049
Efra.gene40645_i0_length369.p1	ENSG00000167395	none	ZNF646	none	none	0	0	0	0
Efra.gene4231_i0_length2058.p1	ENSG00000116809	none	ZBTB17	none	none	0	0	0	0
Efra.gene15973_i0_length939.p1	ENSG00000197372	none	ZNF675	none	none	8.59	7.636	7.54	7.476
Efra.gene40415_i0_length372.p1	ENSG00000163848	none	ZNF148	none	none	0.831	0.736	2.033	0.93
Efra.gene9153_i0_length1383.p1	ENSG00000133794	SPU_027935	ARNTL	Bmal	Nervous_Circadian,TF_bHLH	0.665	0.534	0.721	1.534
Efra.gene9916_i0_length1317.p1	ENSG00000132010	none	ZNF20	none	none	0.726	1.548	1.246	0.957
Efra.gene38626_i0_length384.p1	ENSG00000177374	none	HIC1	none	none	2.04	2.98	2.629	2.486
Efra.gene21570_i0_length696.p1	ENSG00000198315	none	ZKSCAN8	none	none	4.242	5.205	5.396	3.47
Efra.gene6817_i0_length1623.p1	ENSG00000123095	none	BHLHE41	none	none	1.26	1.54	0.7	1.438
Efra.gene4082_i0_length2085.p1	ENSG00000157933	none	SKI	none	none	5.829	3.593	3.686	5.582
Efra.gene24059_i0_length621.p1	ENSG00000182318	none	ZSCAN22	none	none	4.821	6.276	5.478	6.11
Efra.gene4244_i0_length2055.p1	ENSG00000197714	none	ZNF460	none	none	0.543	0.721	0.626	0.694
Efra.gene18638_i0_length810.p1	ENSG00000179195	none	ZNF664	none	none	6.861	5.511	6.652	3.023
Efra.gene14641_i0_length1008.p1	ENSG00000133740	SPU_028827	E2F5	E2f4	CellCycle,TF_Other	0.92	1.22	1.87	3.97
Efra.gene8954_i0_length1398.p1	ENSG00000213762	none	ZNF134	none	none	0.752	0.651	0.913	1.394
Efra.gene6046_i0_length1719.p1	ENSG00000147596	none	PRDM14	none	none	2.231	2.509	3.014	3.44
Efra.gene4192_i0_length2064.p1	ENSG00000153234	SPU_000255	NR4A2	Nurr1	Nervous_TF,TF_NR	1.02	0.912	0.944	5.532
Efra.gene8026_i4_length1494.p1	ENSG00000171448	SPU_012448	ZBTB26	Hypp_2032, Ovo	GPCRRhodopsin_All,Nervous_Chemosensory,GermLineDeterminant,TF_ZNF,ZNF	0.445	0.391	0.776	0.466
Efra.gene7040_i0_length1599.p1	none	SPU_018351	none	PaxB	Nervous_Placode,TF_Homeo	0	0	0	0
Efra.gene3450_i1_length2256.p1	ENSG00000143437	SPU_000129	ARNT	Arnt, ArntL	Defensome_Sensor,Nervous_Circadian,Nervous_TF,TF_bHLH	10.86	12.169	9.861	9.623
Efra.gene6427_i1_length1671.p1	none	SPU_023788	none	Creb3l1, Tcp11	TF_bzip	2.745	1.706	2.219	2.86
Efra.gene12197_i0_length1149.p1	ENSG00000198597	none	ZNF536	none	none	0.888	0.505	0.708	0.695
Efra.gene5297_i1_length1836.p1	ENSG00000198440	none	ZNF583	none	none	1.129	1.316	1.432	1.195
Efra.gene18362_i0_length822.p1	ENSG00000111049	SPU_021119	MYF5	MyoD	TF_bHLH	0.0	0.0	0.053	1.327
Efra.gene5599_i0_length1785.p1	ENSG00000159216	SPU_006917	RUNX1	Runt1, Runt1_1	CellCycle,Immunity_TF,Signaling_TGFB_SmadInteract,TF_Other	70.88	68.623	41.054	6.276
Efra.gene32096_i0_length456.p1	ENSG00000136451	none	VEZF1	none	none	0.96	1.909	0.933	0.689
Efra.gene31386_i0_length465.p1	ENSG00000157429	none	ZNF19	none	none	3.728	3.681	3.902	6.38
Efra.gene11590_i0_length1188.p1	ENSG00000147124	none	ZNF41	none	none	5.155	3.14	4.127	2.805
Efra.gene6975_i0_length1605.p1	ENSG00000197497	none	ZNF665	none	none	3.859	5.562	7.374	4.292
Efra.gene15989_i0_length939.p1	ENSG00000162702	none	ZNF281	none	none	1.319	1.639	1.683	1.654
Efra.gene41282_i0_length366.p1	ENSG00000166860	none	ZBTB39	none	none	0	0	0	0
Efra.gene17664_i0_length855.p1	ENSG00000069011	SPU_004599	PITX1	Pitx2	Nervous_Placode,TF_Homeo	0.734	0.42	0.209	1.04
Efra.gene22466_i0_length669.p1	ENSG00000131668	SPU_001519	BARX1	Barx, Barx_1	TF_Homeo	0	0	0	0
Efra.gene2367_i0_length2682.p1	ENSG00000170448	none	NFXL1	none	none	3.2	3.59	3.848	8.152
Efra.gene32271_i0_length453.p1	ENSG00000181690	none	PLAG1	none	none	0	0	0	0
Efra.gene26650_i0_length555.p1	ENSG00000161277	none	THAP8	none	none	0	0	0	0
Efra.gene8930_i0_length1401.p1	ENSG00000164532	SPU_018392	TBX20	Tbx20_1	TF_Tbox	4.062	8.545	4.377	0.764
Efra.gene12620_i0_length1125.p1	ENSG00000127528	SPU_020311	KLF2	Klf2/4	Immunity_TF,TF_ZNF,ZNF	11.107	19.197	9.728	18.713
Efra.gene16116_i0_length931.p1	ENSG00000188629	none	ZNF177	none	none	1.675	1.458	1.269	1.472
Efra.gene4139_i0_length2073.p1	ENSG00000189308	none	LIN54	none	none	0	0	0	0
Efra.gene7322_i0_length1563.p1	ENSG00000184635	none	ZNF93	none	none	1.221	1.603	1.533	1.208
Efra.gene17188_i0_length879.p1	ENSG00000158691	none	ZSCAN12	none	none	3.22	3.32	4.588	4.128
Efra.gene57045_i0_length297.p1	ENSG00000258873	none	DUXA	none	none	0	0	0	0
Efra.gene9022_i0_length1395.p1	ENSG00000112658	SPU_027774	SRF	Srf	TF_Other	0.792	0.499	0.511	1.243
Efra.gene1101_i0_length3606.p1	ENSG00000086102	none	NFX1	none	none	1.221	0.951	1.156	2.673
Efra.gene1919_i0_length2911.p1	none	SPU_027218	none	Trx, Whsc1	TF_Other	9.198	9.788	9.71	8.19
Efra.gene23934_i0_length626.p1	ENSG00000172262	none	ZNF131	none	none	1.81	1.531	1.308	2.194
Efra.gene24905_i1_length599.p1	none	SPU_013569	none	Lmo2t	Immunity_TF,TF_Other	6.872	6.474	2.405	0.41
Efra.gene8307_i0_length1464.p1	ENSG00000171161	none	ZNF672	none	none	1.914	2.534	1.663	2.678
Efra.gene41051_i0_length366.p1	ENSG00000185670	none	ZBTB3	none	none	0	0	0	0
Efra.gene26902_i0_length549.p1	ENSG00000197008	none	ZNF138	none	none	0	0	0	0
Efra.gene25395_i0_length585.p1	ENSG00000159140	none	SON	none	none	9.987	10.311	9.069	10.471
Efra.gene50845_i0_length318.p1	none	SPU_025239	none	Thr, Thrb	Nervous_GrowthFactorRelated,TF_NR	0	0	0	0
Efra.gene1096_i0_length3615.p1	ENSG00000186487	none	MYT1L	none	none	0.678	0.542	0.382	1.249
Efra.gene73588_i0_length258.p1	ENSG00000151612	none	ZNF827	none	none	0	0	0	0
Efra.gene33314_i0_length440.p1	ENSG00000178386	none	ZNF223	none	none	0.923	1.066	1.103	0.278
Efra.gene25538_i0_length582.p1	ENSG00000168269	SPU_010403	FOXI1	FoxY	TF_Forkhead	0	0	0	0
Efra.gene19511_i1_length774.p1	ENSG00000185177	none	ZNF479	none	none	0.669	0.557	1.015	0.742
Efra.gene7234_i0_length1575.p1	ENSG00000274349	none	ZNF658	none	none	6.62	10.305	11.812	9.01
Efra.gene17847_i0_length846.p1	ENSG00000069812	SPU_021608	HES2	HesC	Immunity_TF,Nervous_TF,TF_bHLH	1.291	0.986	5.84	10.238
Efra.gene1460_i0_length3260.p1	ENSG00000072310	SPU_007253	SREBF1	Srebp	TF_bHLH	11.316	12.493	11.239	14.864
Efra.gene28252_i0_length519.p1	ENSG00000169554	none	ZEB2	none	none	11.649	14.689	8.084	8.504
Efra.gene23582_i0_length636.p1	ENSG00000179528	none	LBX2	none	none	0	0	0	0
Efra.gene27956_i0_length525.p1	ENSG00000274352	none	ZNF707	none	none	0	0	0	0
Efra.gene1402_i0_length3306.p1	ENSG00000178175	none	ZNF366	none	none	1.068	1.117	0.989	1.312
Efra.gene21453_i0_length702.p1	ENSG00000171970	none	ZNF57	none	none	2.524	2.886	3.256	4.587
Efra.gene7980_i0_length1497.p1	ENSG00000251247	none	ZNF345	none	none	3.228	3.641	3.222	4.022
Efra.gene5322_i0_length1830.p1	ENSG00000143190	SPU_009262	POU2F1	Hypp_1837, Oct1-2	Immunity_TF,TF_Homeo	2.099	2.45	2.016	3.77
Efra.gene18956_i0_length798.p1	ENSG00000161405	none	IKZF3	none	none	0.425	1.523	0.353	0.445
Efra.gene8988_i0_length1398.p1	ENSG00000198939	none	ZFP2	none	none	1.276	0.882	0.972	1.953
Efra.gene35427_i0_length414.p1	ENSG00000115507	SPU_010424	OTX1	Otx	Nervous_TF,TF_Homeo	0	0	0	0
Efra.gene8978_i0_length1398.p1	ENSG00000129514	SPU_006676	FOXA1	FoxA	TF_Forkhead	0.389	0.472	3.829	20.466
Efra.gene10071_i0_length1305.p1	ENSG00000100811	SPU_010295	YY1	Yyi	TF_ZNF,ZNF	7.097	5.18	5.75	3.36
Efra.gene8822_i0_length1410.p1	ENSG00000141040	none	ZNF287	none	none	2.32	3.085	3.194	2.303
Efra.gene8365_i1_length1458.p1	ENSG00000281626	SPU_003470	ZNF852	Spz12	TF_ZNF,ZNF	7.337	9.271	8.004	8.627
Efra.gene8700_i0_length1423.p1	ENSG00000180346	none	TIGD2	none	none	0	0	0	0
Efra.gene13000_i0_length1101.p1	ENSG00000196214	none	ZNF766	none	none	4.925	6.092	6.624	7.684
Efra.gene29922_i0_length489.p1	ENSG00000181220	none	ZNF746	none	none	1.489	1.382	1.053	0.659
Efra.gene2933_i0_length2433.p1	ENSG00000070444	SPU_026205	MNT	Mnt	TF_bHLH	2.679	2.21	2.218	1.292
