# Supplementary material for: The Eupentacta fraudatrix transcriptome provides insights into regulation of cell transdifferentiation
Source: Sci Rep. 2020 Jan 30;10:1522. doi: 10.1038/s41598-020-58470-0 (PMC6992634; doi:10.1038/s41598-020-58470-0)
Supplement: Supplementary file 7 — Table S6. [file 41598_2020_58470_MOESM7_ESM.xls]

## Sheet: Лист1
SeqID	Human id	Human name	ForwardSeq	ReverseSeq	RNA-seq		qPCR
					LogFC(2vs1)	LogFC(3vs1)	LogFC(2vs1)	LogFC(3vs1)
Efra.gene6612_i0_length1650.p1	ENSG00000054598	FOXC1	GGCCAACACAGTCGCTAATAAC	GTCATGTCGTATGGCGTGTAATG	0.12	-0.02	0.23	0.065
Efra.gene10693_i2_length1257.p1	ENSG00000114315	HES1	CCAGCAGCATACGATAACCATAC	GGATGACGAGTGCGATCTCT	0.4	0.25	0.915	0.375
Efra.gene30070_i0_length486.p1	ENSG00000125952	MAX	GACAAGAGAGCCCACCACAAT	TTCTGTCTTTTGAGGTCGTCTATGT	0.18	0.17	0.267	0.598
Efra.gene29164_i0_length504.p1	ENSG00000125398	SOX9	ACGGATACGACTGGTCAACGA	ATTCGGCGTTATGGATGTTCG	0.23	-0.25	-0.103	-0.463
Efra.gene29699_i0_length492.p1	ENSG00000261787	TCF24	ATTTGATTGATTCCCGCAAG	CGACGGAAAATAGTATGAAGGTAG	0.5	-1.68	-0.993	-3.252
