# Supplementary material for: The Eupentacta fraudatrix transcriptome provides insights into regulation of cell transdifferentiation
Source: Sci Rep. 2020 Jan 30;10:1522. doi: 10.1038/s41598-020-58470-0 (PMC6992634; doi:10.1038/s41598-020-58470-0)
Supplement: Supplementary file 8 — Supplementary Note. [file 41598_2020_58470_MOESM8_ESM.zip]

Archive with 2 entries (2 files):
- README.doc
- best-reciproce-hit.py
