# Supplementary material for: The Eupentacta fraudatrix transcriptome provides insights into regulation of cell transdifferentiation
Source: Sci Rep. 2020 Jan 30;10:1522. doi: 10.1038/s41598-020-58470-0 (PMC6992634; doi:10.1038/s41598-020-58470-0)
Supplement: Supplementary file 8 — Supplementary Note. [file 41598_2020_58470_MOESM8_ESM.zip › best-reciproce-hit.py]

#!/usr/bin/python3.6
from sys import argv
from Bio import SeqIO

if argv[1] == ("-h" or "-help" or "--help" or ""):
    print( "USAGE: %s full-blast-outfmt-results column-of-(qseqid, sseqid, bitscore) swiss(optional)" )
    print( "       Example: %s human.outfmt 0 1 2" )
    exit()

index_seqid = int(argv[2])
index_hit = int(argv[3])
index_score = int(argv[4])

file = open(argv[1], "r")
lib_full = {}
lib_seqid2hit = {}
lib_hit2seqid = {}
for line in file:
	seqid = line.split("\t")[index_seqid]
	if "swiss" in argv:
		if "GN=" not in line.split("\t")[index_hit]:
			hit = line.split("\t")[index_hit].split("|")[2].split("_")[0].upper()
		else:
			hit = line.split("\t")[index_hit].split("GN=")[1].split(" ")[0].upper()
	else:
		hit = line.split("\t")[index_hit]
	score = float( line.split("\t")[index_score] )
	seqid = seqid.split("_i")[0]
	hit = hit.split("_i")[0]
	if seqid not in lib_seqid2hit:
		lib_seqid2hit[ seqid ] = [[ score, hit ]]
	else:
		lib_seqid2hit[ seqid ].append([ score, hit ])
	if hit not in lib_hit2seqid:
		lib_hit2seqid[ hit ] = [[ score, seqid ]]
	else:
		lib_hit2seqid[ hit ].append([ score, seqid ])
	if hit not in lib_full:
		lib_full[ hit ] = [[ score, seqid, line ]]
	else:
		lib_full[ hit ].append([ score, seqid, line ])
#фильтрация хитов по score
for seqid in lib_seqid2hit:
	lib_seqid2hit[ seqid ].sort( reverse=True )
	bestscore = lib_seqid2hit[ seqid ][0][0]
	tmp = []
	for hit in lib_seqid2hit[ seqid ]:
		if hit[1] in tmp: continue
		if hit[0] >= bestscore*0.6:
			tmp.append(hit[1])
	lib_seqid2hit[ seqid ] = tmp
#то же самое, но в обратную сторону
for hit in lib_hit2seqid:
	lib_hit2seqid[ hit ].sort( reverse=True )
	bestscore = lib_hit2seqid[ hit ][0][0]
	tmp = []
	for seqid in lib_hit2seqid[ hit ]:
		if seqid[1] in tmp: continue
		if seqid[0] >= bestscore*0.6:
			tmp.append(seqid[1])
	lib_hit2seqid[ hit ] = tmp
#фильтрация совсем уж плохих выравниваний в полном списке
for hit in lib_full:
	lib_full[ hit ].sort( reverse=True )
	bestscore = lib_full[ hit ][0][0]
	tmp = []
	for seqid in lib_full[ hit ]:
		if seqid[1] in tmp: continue
		if seqid[0] >= bestscore*0.5:
			tmp.append([seqid[1], seqid[2]])
	lib_full[ hit ] = tmp

def main(lib_hit2seqid, lib_seqid2hit, remove_hits, remove_seqid, lock_pair):
	for hit in lib_hit2seqid:
        #если нет seqid для хита - удаления хита
		if len( lib_hit2seqid[hit] ) == 0:
			remove_hits.add(hit)
			continue
        #если для лучшего seqid, соответствующему hit, нет хитов - удаление seqid
		seqid = lib_hit2seqid[hit][0]
		if len( lib_seqid2hit[seqid] ) == 0:
            #если такому seqid соответствует только этот hit, то удаление и hit
			if len( lib_hit2seqid[hit] ) == 1:
				lib_hit2seqid[hit] = []
				remove_hits.add(hit)
			remove_seqid.add( seqid )
			continue
        #сохранение пары seqid-hit, если она безусловно лучшая
		if hit == lib_seqid2hit[ seqid ][0]:
			lib_hit2seqid[hit] = [ lib_hit2seqid[hit][0] ]
			if "%s:::%s" % (hit, seqid) not in lock_pair:
				lock_pair.add("%s:::%s" % (hit, seqid))
			remove_seqid.add( seqid )
			remove_hits.add(hit)

def clean(lib_hit2seqid, lib_seqid2hit, remove_hits, remove_seqid, lock_pair):
	for hit in lib_hit2seqid:
		for seqid in lib_hit2seqid[hit]:
			for seqid_hit in list( remove_hits.intersection( set(lib_seqid2hit[seqid]) )):
				if "%s:::%s" % (seqid_hit, seqid) in lock_pair: continue
				try: lib_seqid2hit[seqid].remove(seqid_hit)
				except ValueError: continue
		for seqid in list( remove_seqid.intersection( set(lib_hit2seqid[hit]) )):
			if "%s:::%s" % (hit, seqid) in lock_pair: continue
			try: lib_hit2seqid[hit].remove(seqid)
			except ValueError: continue

def count(lib_hit2seqid):
	count0 = 0; count1 = 0; count2 = 0
	for hit in lib_hit2seqid:
		if len(lib_hit2seqid[hit]) > 1: count2+=1
		elif len(lib_hit2seqid[hit]) == 0: count0+=1
		else: count1+=1
	print(count0)
	print(count1)
	print(count2)
	return(count2)
	

print("Разрешение конфликтов")
lock_pair = set()
iteration = 0
count2 = 1
while count2 != 0:
    print("\niteration: %s" % iteration)
    remove_hits = set(); remove_seqid = set()
    main(lib_hit2seqid, lib_seqid2hit, remove_hits, remove_seqid, lock_pair)
    clean(lib_hit2seqid, lib_seqid2hit, remove_hits, remove_seqid, lock_pair)
    count2 = count(lib_hit2seqid)
    iteration+=1

fileout = open("%s.best" % argv[1], "a")
for hit in lib_hit2seqid:
    if len( lib_hit2seqid[hit] ) == 0: continue
    for seqid in lib_full[hit]:
        if lib_hit2seqid[hit][0] == seqid[0]:
            fileout.write(seqid[1])
            break
fileout.close()
