# Supplementary material for: The Eupentacta fraudatrix transcriptome provides insights into regulation of cell transdifferentiation
Source: Sci Rep. 2020 Jan 30;10:1522. doi: 10.1038/s41598-020-58470-0 (PMC6992634; doi:10.1038/s41598-020-58470-0)
Supplement: Supplementary file 9 — Data S1. [file 41598_2020_58470_MOESM9_ESM.zip]

Archive with 1 entries (1 files):
- efra.tf11.log05.1.cys
