# Supplementary material for: The Eupentacta fraudatrix transcriptome provides insights into regulation of cell transdifferentiation
Source: Sci Rep. 2020 Jan 30;10:1522. doi: 10.1038/s41598-020-58470-0 (PMC6992634; doi:10.1038/s41598-020-58470-0)
Supplement: Supplementary file 10 — Data S2. [file 41598_2020_58470_MOESM10_ESM.zip]

Archive with 8 entries (6 files):
- DESeq2.2s/
- DESeq2.2s/10day_vs_5-7day.DESeq2.DE_results
- DESeq2.2s/3day_vs_5-7day.DESeq2.DE_results
- DESeq2.2s/intact_vs_5-7day.DESeq2.DE_results
- DESeq2.Intact/
- DESeq2.Intact/10day_vs_intact.DESeq2.DE_results
- DESeq2.Intact/3day_vs_intact.DESeq2.DE_results
- DESeq2.Intact/5-7day_vs_intact.DESeq2.DE_results
