# Supplementary material for: The Eupentacta fraudatrix transcriptome provides insights into regulation of cell transdifferentiation
Source: Sci Rep. 2020 Jan 30;10:1522. doi: 10.1038/s41598-020-58470-0 (PMC6992634; doi:10.1038/s41598-020-58470-0)
Supplement: Supplementary file 10 — Data S2. [file 41598_2020_58470_MOESM10_ESM.zip › DESeq2.2s/10day_vs_5-7day.DESeq2.DE_results]

sampleA	sampleB	baseMeanA	baseMeanB	baseMean	log2FoldChange	lfcSE	stat	pvalue	padj
Efra.gene23046_i0_length651.p1	10day	5-7day	1712.98389830245	7.99879190947859	860.491345105963	7.73361082171519	0.493152740718179	15.6819787931275	2.00896841500475e-55	7.41389703873353e-51
Efra.gene49459_i0_length324.p1	10day	5-7day	2429.65659629712	3.54263289705656	1216.59961459709	9.40612288996306	0.610537185643317	15.4063063006587	1.48458475120404e-53	2.7393557829217e-49
Efra.gene2629_i2_length387.p1	10day	5-7day	920.848025819076	21.4946650203507	471.171345419713	5.42016293895513	0.400746982566516	13.5251497197624	1.11117196429694e-41	1.36688967234715e-37
Efra.gene23012_i1_length654.p1	10day	5-7day	1029.01843479654	2.22011725161063	515.619276024075	8.84313170642606	0.729884332840019	12.1157987759745	8.71112984316865e-34	6.93305166007421e-30
Efra.gene1196_i0_length3510.p1	10day	5-7day	593.509796485454	20.1721493749048	306.84097293018	4.8780900403851	0.402827826835274	12.1096153627437	9.39336069270839e-34	6.93305166007421e-30
Efra.gene19499_i0_length774.p1	10day	5-7day	554.468345247039	7.60572688859889	281.037036067819	6.18444282180123	0.526046225326496	11.7564626910169	6.54179964850723e-32	4.02364290380851e-28
Efra.gene18687_i0_length810.p1	10day	5-7day	554.725174453539	6.67627626403266	280.700725358786	6.36858417605782	0.558548591738781	11.4020235128195	4.08512018674035e-30	2.15367536244951e-26
Efra.gene43963_i1_length348.p1	10day	5-7day	510.806439577076	16.0294328373587	263.417936207217	4.98917399224502	0.476293066229039	10.4750086574761	1.12527307357852e-25	5.19088468841773e-22
Efra.gene11944_i1_length1074.p1	10day	5-7day	1130.60862352457	53.0221928005208	591.815408162544	4.41540838667672	0.42577312911159	10.3703312510346	3.38349835094652e-25	1.38738470159256e-21
Efra.gene11944_i0_length1166.p1	10day	5-7day	1236.42413773254	67.7877603200974	652.105949026316	4.18771459345655	0.404216957182611	10.3600665905876	3.76699690012097e-25	1.39017253602064e-21
Efra.gene9337_i0_length1365.p1	10day	5-7day	542.006596005091	2.66095580009261	272.333775902592	7.65841540518425	0.746905429362004	10.2535275606792	1.14101702709693e-24	3.82800839708956e-21
Efra.gene17213_i0_length876.p1	10day	5-7day	709.367542913068	1.33844015464668	355.352991533857	9.04251105184881	0.903612367444524	10.0070687140124	1.41894535550979e-23	4.36372994997777e-20
Efra.gene24572_i4_length528.p1	10day	5-7day	1522.99455733569	0.897601606164709	761.94607947093	10.7291526369515	1.07327237673131	9.99667267094628	1.57603683661969e-23	4.47400487835485e-20
Efra.gene28239_i5_length243.p1	10day	5-7day	463.07528666377	2.70872932769488	232.892007995732	7.42309320457137	0.744825652783608	9.96621582088283	2.14236353662223e-23	5.6472702825362e-20
Efra.gene19863_i1_length759.p1	10day	5-7day	354.307767301648	3.10179434857459	178.704780825111	6.82237693595597	0.686217985508131	9.94199668331942	2.73293418083532e-23	6.72374686730312e-20
Efra.gene39421_i0_length378.p1	10day	5-7day	332.366408890716	15.6682168348805	174.017312862798	4.40475414091052	0.455350281737702	9.67333131781789	3.91424812705325e-22	9.02821330504833e-19
Efra.gene4989_i1_length1890.p1	10day	5-7day	667.024270609605	55.0034424141201	361.013856511862	3.59938810271672	0.375649451597223	9.58177387831258	9.53922643871031e-22	2.07079772055391e-18
Efra.gene18009_i0_length840.p1	10day	5-7day	252.01547546637	5.82644818547023	128.92096182592	5.43368149471489	0.57024680513537	9.5286487285536	1.59343736276217e-21	3.26690069085418e-18
Efra.gene11426_i0_length1200.p1	10day	5-7day	298.549936324897	9.46462813773134	154.007282231314	4.98407404776148	0.539643671888073	9.23586119396805	2.56216522418754e-20	4.97653397017985e-17
Efra.gene13478_i0_length1074.p1	10day	5-7day	590.752119161338	58.721244912385	324.736682036862	3.33087302419704	0.364410079548045	9.14045250429985	6.21915519528999e-20	1.14755851663491e-16
Efra.gene4439_i0_length2005.p1	10day	5-7day	272.095587490474	8.8963935156433	140.495990503059	4.9282330601269	0.548121272325044	8.99113628489934	2.4468741621791e-19	4.29997352766941e-16
Efra.gene4544_i1_length1980.p1	10day	5-7day	302.074099262448	1.79520321232942	151.934651237389	7.39507609358097	0.824338115389032	8.97092583192152	2.94032402767971e-19	4.93225990534055e-16
Efra.gene25375_i0_length585.p1	10day	5-7day	254.269969675082	4.42430999402051	129.347139834551	5.83177392466671	0.65685369421812	8.87834532408089	6.78622799226646e-19	1.0888650340287e-15
Efra.gene23285_i0_length645.p1	10day	5-7day	585.590582430066	62.4708964290514	324.030739429559	3.22867667656526	0.364315207529374	8.86231650460252	7.83687339500881e-19	1.20504989903919e-15
Efra.gene3744_i0_length2172.p1	10day	5-7day	282.330266410435	1.77927870312866	142.054772556782	7.29883058909009	0.830837166020054	8.78491103624259	1.56488336322852e-18	2.31001822546341e-15
Efra.gene30079_i0_length486.p1	10day	5-7day	205.672871152418	2.67688030929337	104.174875730856	6.2576621864756	0.734797628316776	8.51617090927502	1.6491539805431e-17	2.34078378838318e-14
Efra.gene20805_i0_length725.p1	10day	5-7day	201.243332700584	4.91292207010476	103.078127385344	5.35049019581019	0.630802745641438	8.48203377803864	2.21291298877863e-17	3.02464225695876e-14
Efra.gene1019_i2_length3726.p1	10day	5-7day	1083.82439690681	51.9602983932093	567.892347650011	4.38065962641153	0.518722910258039	8.44508607540078	3.03821505514012e-17	4.00436744267468e-14
Efra.gene4168_i0_length2070.p1	10day	5-7day	202.500995411223	3.11771885777534	102.809357134499	6.01192841317659	0.720939487430869	8.33901945723715	7.49090874781821e-17	9.53256884239597e-14
Efra.gene16339_i0_length919.p1	10day	5-7day	204.615068998485	2.67688030929337	103.645974653889	6.25186987159325	0.759223566836789	8.23455717746078	1.80223021328973e-16	2.21698345970813e-13
Efra.gene13614_i0_length1065.p1	10day	5-7day	287.923540303655	18.9451807846634	153.434360544159	3.92781324135434	0.478452171068246	8.20941669589389	2.22265608562352e-16	2.64596452205969e-13
Efra.gene17213_i1_length507.p1	10day	5-7day	202.704857973997	2.22011725161063	102.462487612804	6.49931785980201	0.79667607960592	8.15804318238968	3.40495793782759e-16	3.92676774179967e-13
Efra.gene3808_i3_length1998.p1	10day	5-7day	426.749961968202	0.897601606164709	213.823781787183	8.89438989680514	1.09537777565051	8.11992911899555	4.66456027506379e-16	5.21639189063497e-13
Efra.gene1019_i1_length561.p1	10day	5-7day	193.059285426561	9.85769315861104	101.458489292586	4.28993751487348	0.528900033823784	8.11105547462071	5.01819371485795e-16	5.44680649567993e-13
Efra.gene38019_i0_length390.p1	10day	5-7day	3.30829435657779	200.255657520795	101.781975938687	-5.93519608614098	0.735450040720703	-8.07015535728953	7.02087745254119e-16	7.40281318595943e-13
Efra.gene15210_i0_length976.p1	10day	5-7day	184.754827561422	4.45615901242203	94.6054932869218	5.3654846461209	0.669264597544645	8.01698560749432	1.08371814222656e-15	1.11093150890914e-12
Efra.gene12490_i0_length1131.p1	10day	5-7day	196.9302028338	7.55795336099661	102.244078097399	4.69639096602565	0.591915375209197	7.93422702420229	2.11810339650606e-15	2.11260777688269e-12
Efra.gene14929_i0_length990.p1	10day	5-7day	175.36208221442	3.54263289705656	89.4523575557381	5.61624537424621	0.70986257863118	7.91173607865899	2.53824051689591e-15	2.46503231672438e-12
Efra.gene25714_i0_length576.p1	10day	5-7day	714.488119018813	98.1092917283661	406.29870537359	2.86547062265935	0.366415813837747	7.8202700714446	5.27101268237542e-15	4.98772953924058e-12
Efra.gene22313_i1_length675.p1	10day	5-7day	154.639897174064	2.67688030929337	78.6583887416788	5.84624990719949	0.755457083445454	7.73869229015126	1.00444549000487e-14	9.26701409078495e-12
Efra.gene30084_i0_length486.p1	10day	5-7day	175.830777995827	2.23604176081139	89.0334098783193	6.29132502057617	0.814506056662462	7.72409851236176	1.12647700042406e-14	1.01393920057682e-11
Efra.gene1935_i0_length2901.p1	10day	5-7day	175.38056152415	6.75589881003645	91.0682301670932	4.70330808010973	0.611330925869758	7.69355496520677	1.43102188982063e-14	1.25739123385573e-11
Efra.gene22641_i0_length663.p1	10day	5-7day	3.0514651500772	178.399776497966	90.7256208240218	-5.79417746414806	0.754600516669117	-7.6784700462758	1.60999792133508e-14	1.38175263462674e-11
Efra.gene34841_i0_length420.p1	10day	5-7day	156.611078854412	3.99939595473929	80.3052374045758	5.28363497883256	0.697919536289736	7.57055033438568	3.71646394635491e-14	3.11709966991549e-11
Efra.gene9746_i0_length1332.p1	10day	5-7day	144.307288978783	2.66095580009261	73.4841223894379	5.74792993425266	0.776248584551281	7.40475415819961	1.31393652552369e-13	1.07754474528725e-10
Efra.gene17529_i0_length861.p1	10day	5-7day	134.378403902983	3.1336433669761	68.7560236349797	5.42117464166428	0.735297902024294	7.37275956689071	1.67131753532291e-13	1.34083265920775e-10
Efra.gene26315_i0_length563.p1	10day	5-7day	181.16322067648	1.35436466384744	91.2587926701636	7.06958838818236	0.960642757162761	7.35922728347243	1.84977848501202e-13	1.45243032363582e-10
Efra.gene23467_i0_length639.p1	10day	5-7day	132.535636825885	2.69280481849413	67.6142208221898	5.62077501587624	0.766759645943081	7.33055664263986	2.29198731796323e-13	1.73271490572155e-10
Efra.gene15211_i0_length976.p1	10day	5-7day	201.276289313978	7.57387787019737	104.425083592088	4.72968830135944	0.645246271782852	7.33005134348323	2.30064573976685e-13	1.73271490572155e-10
Efra.gene32650_i0_length447.p1	10day	5-7day	288.704503220754	27.0395197493466	157.87201148505	3.41948965346371	0.469418298369199	7.28452568922712	3.22803964654255e-13	2.38255150232013e-10
Efra.gene91517_i0_length234.p1	10day	5-7day	181.687354387078	1.35436466384744	91.5208595254628	7.0775024634221	0.976247089539933	7.24970403420865	4.17683318702493e-13	3.02238925360722e-10
Efra.gene3839_i0_length2145.p1	10day	5-7day	127.35409006428	4.01532046394005	65.68470526411	4.98177422639965	0.693212995054153	7.1864986114556	6.64739658246223e-13	4.71760622075358e-10
Efra.gene5479_i0_length1806.p1	10day	5-7day	194.879571187862	15.7796883992858	105.329629793574	3.62858505548115	0.506760646678605	7.16035287914227	8.0469648962357e-13	5.57904694186872e-10
Efra.gene24807_i0_length601.p1	10day	5-7day	315.901915787953	0.897601606164709	158.399758697059	8.45765628882239	1.18150416245209	7.15838044215555	8.16357399904917e-13	5.57904694186872e-10
Efra.gene15282_i1_length972.p1	10day	5-7day	179.56927879375	13.9685606777556	96.7689197357526	3.68624184298305	0.517016417293544	7.12983518449886	1.00489181689613e-12	6.74264138376996e-10
Efra.gene11134_i0_length1221.p1	10day	5-7day	242.883561331935	18.9929543122657	130.938257822101	3.68058772752509	0.521732161475398	7.05455403998254	1.73155149768591e-12	1.14109243697501e-09
Efra.gene22811_i0_length659.p1	10day	5-7day	200.521809718742	0.897601606164709	100.709705662453	7.80328725372983	1.1131593960724	7.01003583248048	2.38257097318328e-12	1.54256840691852e-09
Efra.gene6448_i0_length1668.p1	10day	5-7day	194.777639906475	0.897601606164709	97.83762075632	7.76123327463187	1.11504403527889	6.96047243792545	3.39133509021683e-12	2.15782465809245e-09
Efra.gene14822_i3_length703.p1	10day	5-7day	547.905663742471	3706.60055171168	2127.25310772708	-2.75670310871582	0.396385759366491	-6.95459673708161	3.53571954035995e-12	2.21156260877023e-09
Efra.gene30424_i0_length481.p1	10day	5-7day	19.0303138823048	258.407886429309	138.719100155807	-3.79088117596579	0.555585131546278	-6.82322287030107	8.9020383660936e-12	5.47534706437197e-09
Efra.gene24259_i0_length615.p1	10day	5-7day	110.993999528368	4.47208352162279	57.7330415249954	4.62940161757651	0.689534384944255	6.71380821414842	1.89609490553861e-11	1.14710633432782e-08
Efra.gene12480_i0_length1132.p1	10day	5-7day	176.660705550586	0.897601606164709	88.7791535783755	7.62342687657828	1.14421050940173	6.66260868427462	2.69009242013184e-11	1.60121243020235e-08
Efra.gene11587_i0_length1189.p1	10day	5-7day	200.752155603379	868.464317528218	534.608236565799	-2.11393607852705	0.319091247274143	-6.62486388011417	3.47568311264196e-11	2.03215026156751e-08
Efra.gene39339_i0_length379.p1	10day	5-7day	109.736336817728	1.77927870312866	55.7578077604285	5.9363663451658	0.896350894426938	6.62281521898974	3.52421463094301e-11	2.03215026156751e-08
Efra.gene13113_i0_length1095.p1	10day	5-7day	1089.09987093767	268.366955734047	678.733413335859	2.02087709866466	0.30688739430938	6.5850769244284	4.54649936561341e-11	2.58129250136303e-08
Efra.gene2026_i0_length2352.p1	10day	5-7day	42.879412032261	294.200479111492	168.539945571877	-2.7823070279275	0.425354621804417	-6.54114681092341	6.104886432416e-11	3.41355649851334e-08
Efra.gene31742_i0_length377.p1	10day	5-7day	214.588916705879	1198.61585303212	706.602384868999	-2.4784420876202	0.380574722731151	-6.51236653300026	7.39759363699944e-11	4.07463873999742e-08
Efra.gene2341_i2_length1455.p1	10day	5-7day	117.561623603863	1.35436466384744	59.4579941338554	6.44487328015056	0.993994401271238	6.48381245599381	8.94333809543377e-11	4.79352931335713e-08
Efra.gene27949_i0_length525.p1	10day	5-7day	1.10276478552593	171.389085540718	86.2459251631219	-7.2979862290385	1.12585790600089	-6.48215568780021	9.04212617625132e-11	4.79352931335713e-08
Efra.gene18341_i0_length825.p1	10day	5-7day	153.710509623382	0.897601606164709	77.3040556147735	7.42261087379218	1.14523156039864	6.48131882709248	9.09243041228591e-11	4.79352931335713e-08
Efra.gene58_i0_length8505.p1	10day	5-7day	10365.5034502357	2850.25370742992	6607.87857883281	1.86264144537082	0.28750433808852	6.47865509701398	9.25437734411214e-11	4.81019072545231e-08
Efra.gene16640_i0_length906.p1	10day	5-7day	4.76981962999124	154.829096190595	79.7994579102931	-4.99947757902381	0.772088657699694	-6.47526359721292	9.46465637075894e-11	4.85116220425678e-08
Efra.gene5687_i0_length1771.p1	10day	5-7day	112.243658226875	1.77927870312866	57.0114684650016	5.97246890783988	0.923500234522313	6.46720886966443	9.98296204178027e-11	5.04672919438163e-08
Efra.gene8210_i1_length1473.p1	10day	5-7day	112.689872692485	3.10179434857459	57.8958335205299	5.16923563083246	0.806628108560635	6.40844966344721	1.47006797646817e-10	7.33126873021367e-08
Efra.gene22432_i0_length669.p1	10day	5-7day	138.532633838586	0.897601606164709	69.7151177223755	7.27153034432645	1.13596962207397	6.40116619584478	1.5419461605198e-10	7.58719748104304e-08
Efra.gene68565_i0_length267.p1	10day	5-7day	162.204352747632	11.5573493157359	86.880851031684	3.80630407469255	0.595322462620946	6.39368462250701	1.61935259200136e-10	7.86323527042347e-08
Efra.gene16342_i0_length918.p1	10day	5-7day	827.624206176909	179.371952940996	503.498079558952	2.20557108550269	0.345675863113811	6.3804601965412	1.7655661277669e-10	8.46187693235191e-08
Efra.gene1850_i0_length2947.p1	10day	5-7day	96.0424676221428	1.79520321232942	48.9188354172361	5.74081833341212	0.906573263902357	6.33243728002819	2.41318395860893e-10	1.14174539498082e-07
Efra.gene1019_i4_length351.p1	10day	5-7day	107.708186487587	3.63817995226111	55.6731832199241	4.90052160299783	0.774446260403329	6.32777489356803	2.48721621256663e-10	1.1618762925134e-07
Efra.gene3464_i0_length2253.p1	10day	5-7day	97.4775095736929	2.72465383689564	50.1010817052943	5.17274304211188	0.819884657378908	6.30911067252879	2.80643388604004e-10	1.29460795163027e-07
Efra.gene14941_i0_length990.p1	10day	5-7day	210.90738455775	15.9816593097564	113.444521933753	3.71744475075793	0.591767688952349	6.2819326234915	3.34389772971771e-10	1.5234963187346e-07
Efra.gene40476_i0_length372.p1	10day	5-7day	1.10276478552593	151.211107074891	76.1569359302083	-7.11672945543696	1.13514471350879	-6.26944685619757	3.62332929495558e-10	1.6306749305005e-07
Efra.gene10932_i1_length1236.p1	10day	5-7day	14.5927714183377	167.638652642268	91.115712030303	-3.53962343816718	0.570437629970507	-6.20510157850243	5.46615846614676e-10	2.43039894017687e-07
Efra.gene15060_i0_length984.p1	10day	5-7day	613.516931835499	2555.99571879098	1584.75632531324	-2.05771378145676	0.332517443515296	-6.18828822844027	6.08210452818108e-10	2.67207125604755e-07
Efra.gene8607_i0_length1431.p1	10day	5-7day	105.944869376079	5.40153414618901	55.6732017611342	4.29341960388108	0.694622710924083	6.18093755985804	6.37220182833723e-10	2.76658513262303e-07
Efra.gene27333_i0_length540.p1	10day	5-7day	88.9611851336463	2.25196627001215	45.6065757018292	5.3096100375131	0.859934489052542	6.17443550073578	6.64002809806314e-10	2.84934415035956e-07
Efra.gene113709_i0_length210.p1	10day	5-7day	116.689204702975	7.22858637691994	61.9588955399473	4.01560204399669	0.651298462001039	6.16553282140299	7.02461969950323e-10	2.97973063667204e-07
Efra.gene55566_i3_length231.p1	10day	5-7day	1.10276478552593	275.502339201112	138.302551993319	-7.98010020408541	1.2963987831337	-6.1555906314534	7.47982052049267e-10	3.12560328467551e-07
Efra.gene35334_i0_length415.p1	10day	5-7day	132.172874331931	12.9913365255871	72.5821054287593	3.3472474753267	0.543902175698779	6.15413510899515	7.54883106220561e-10	3.12560328467551e-07
Efra.gene5067_i0_length1875.p1	10day	5-7day	144.125907731806	609.806686660836	376.966297196321	-2.08106546492382	0.338241984637047	-6.15259358520179	7.62259634784295e-10	3.12560328467551e-07
Efra.gene26331_i0_length561.p1	10day	5-7day	62.857592774978	624.100707413753	343.479150094366	-3.31377483133517	0.542602183512482	-6.10719037266636	1.01400266039288e-09	4.11217078891634e-07
Efra.gene23526_i0_length638.p1	10day	5-7day	1767.87602341646	168.096197081734	967.986110249098	3.39404812128237	0.555985594351393	6.10456126159496	1.03083447765682e-09	4.13499082211382e-07
Efra.gene10991_i0_length1233.p1	10day	5-7day	98.447857749902	1.35436466384744	49.9011112068747	6.19357145622588	1.01499957754447	6.10204338331808	1.04720939990941e-09	4.15550706389861e-07
Efra.gene16008_i0_length936.p1	10day	5-7day	320.235996249931	55.4283564534013	187.832176351666	2.52882942351472	0.414976339756259	6.09391230594028	1.1018403569553e-09	4.3257783545828e-07
Efra.gene5454_i0_length1809.p1	10day	5-7day	87.1673826942087	1.77927870312866	44.4733306986687	5.60540452643014	0.922498276824187	6.07633062007165	1.22963755945589e-09	4.77668889412213e-07
Efra.gene14447_i3_length342.p1	10day	5-7day	86.729172240731	1.79520321232942	44.2621877265302	5.59701477062886	0.929042208162294	6.02449998660461	1.69633218811697e-09	6.52098365315298e-07
Efra.gene27957_i0_length525.p1	10day	5-7day	84.474678032019	1.77927870312866	43.1269783675738	5.56016752308144	0.926371733425733	6.00209108552986	1.9479236682696e-09	7.41094588183723e-07
Efra.gene6634_i0_length1647.p1	10day	5-7day	494.933524132302	1750.61055456858	1122.77203935044	-1.82325669896658	0.303995869689563	-5.99763641798313	2.00210158232128e-09	7.49329435064161e-07
Efra.gene19793_i0_length762.p1	10day	5-7day	3.56512356307838	124.676905292612	64.1210144278453	-5.20676305705111	0.86823050217504	-5.9969824188478	2.01017813980468e-09	7.49329435064161e-07
Efra.gene14514_i2_length1014.p1	10day	5-7day	308.890548532311	1390.47226176807	849.681405150189	-2.16935758511674	0.363096173067524	-5.97460878419478	2.30642988125916e-09	8.51164883379882e-07
Efra.gene23350_i0_length642.p1	10day	5-7day	245.166069583113	17.1022040447317	131.134136813923	3.84010105495594	0.642989601004284	5.97225996961397	2.33989267196393e-09	8.54964348179771e-07
Efra.gene38443_i0_length387.p1	10day	5-7day	181.782812376935	970.186550663149	575.984681520042	-2.42001725753861	0.40571387525186	-5.96483730322584	2.44877915488238e-09	8.85977901291954e-07
Efra.gene12333_i0_length1143.p1	10day	5-7day	107.640742540197	4.06309399154233	55.8519182658695	4.72858191210542	0.793163299547344	5.96167512390451	2.49665150029981e-09	8.94528417155961e-07
Efra.gene13361_i4_length618.p1	10day	5-7day	224.593249741203	26.2961155260502	125.444682633626	3.09347729629504	0.519180529953045	5.9583846423802	2.54743369872217e-09	9.03947050169645e-07
Efra.gene13113_i1_length942.p1	10day	5-7day	160.335102348671	21.9514280780335	91.1432652133522	2.86737810294613	0.481617849651471	5.95363752614474	2.62247286253063e-09	9.21711795417431e-07
Efra.gene39393_i0_length378.p1	10day	5-7day	28.7738157050611	189.548136283622	109.160975994341	-2.71896910409555	0.458157814081367	-5.93456887676845	2.94618631964164e-09	1.02571754660429e-06
Efra.gene4989_i0_length1008.p1	10day	5-7day	430.975637857262	52.0717699576146	241.523703907438	3.04837722713702	0.514497684660314	5.92495810578749	3.12377016625551e-09	1.07737957210741e-06
Efra.gene31742_i2_length462.p1	10day	5-7day	377.153560662001	1613.59016991847	995.371865290236	-2.09895549569997	0.355634296214417	-5.90200528476162	3.59109658976203e-09	1.22653495216628e-06
Efra.gene727_i0_length4221.p1	10day	5-7day	100.121249598222	4.88107305170325	52.5011613249628	4.34846562348284	0.736958161260434	5.90055969533681	3.62270512102007e-09	1.22653495216628e-06
Efra.gene5885_i0_length1740.p1	10day	5-7day	80.5243106591897	2.67688030929337	41.6005954842415	4.90680666528742	0.832252684154532	5.89581356565061	3.72839751334576e-09	1.25084347120465e-06
Efra.gene10949_i0_length1236.p1	10day	5-7day	84.4257133943588	1.35436466384744	42.8900390291031	5.96764617016662	1.01764428917467	5.86417693652711	4.51365973366266e-09	1.49459807069707e-06
Efra.gene14514_i0_length840.p1	10day	5-7day	462.178855726482	1980.49751992953	1221.33818782801	-2.09940573530889	0.358055118236137	-5.86335909859646	4.53595772593952e-09	1.49459807069707e-06
Efra.gene87234_i0_length237.p1	10day	5-7day	6561.22719144192	1487.78653138152	4024.50686141172	2.14066582899214	0.365680952988534	5.8539166765387	4.80129237326851e-09	1.56802560834603e-06
Efra.gene46320_i0_length336.p1	10day	5-7day	365.664630881726	0.897601606164709	183.281116243946	8.67138647771221	1.48303042594625	5.84707253877103	5.00299374491221e-09	1.61956562423018e-06
Efra.gene708_i0_length4263.p1	10day	5-7day	1304.51471319224	4668.60659293634	2986.56065306429	-1.83909271330494	0.315711283289127	-5.82523593754712	5.70319696723362e-09	1.83018070329382e-06
Efra.gene11510_i0_length1194.p1	10day	5-7day	80.2450001368923	3.11771885777534	41.6813594973338	4.67788895875034	0.804368938794807	5.81560119136283	6.04163515535897e-09	1.9220733083911e-06
Efra.gene15224_i2_length888.p1	10day	5-7day	290.879547463875	44.1098747756768	167.494711119776	2.72387869225114	0.468710852350378	5.81142655134203	6.19427095137765e-09	1.95378953153539e-06
Efra.gene13858_i0_length1050.p1	10day	5-7day	106.038796645333	8.04656543708086	57.042681041207	3.72034881646779	0.640817339911673	5.80563069186079	6.4124163297009e-09	2.00545603585832e-06
Efra.gene34273_i1_length420.p1	10day	5-7day	89.1200850648265	4.51985704922506	46.8199710570258	4.30485650890727	0.745841792867383	5.77180918269179	7.84248978669055e-09	2.43209447973133e-06
Efra.gene20270_i0_length744.p1	10day	5-7day	2.33394417430216	121.472953416128	61.903448795215	-5.76955018156827	1.00016220213325	-5.76861449999046	7.99259007249982e-09	2.45798786696278e-06
Efra.gene111988_i0_length213.p1	10day	5-7day	84.3422614227021	1.77927870312866	43.0607700629154	5.56142375431889	0.964420866986044	5.76659417552748	8.08895171248609e-09	2.46706342146766e-06
Efra.gene8088_i0_length1485.p1	10day	5-7day	162.864905073614	18.3291726349731	90.5970388542935	3.15245894600336	0.54702461937708	5.76291968283476	8.2671142866724e-09	2.50073430848654e-06
Efra.gene22381_i0_length672.p1	10day	5-7day	103.814787764551	632.063383977474	367.939085871013	-2.60893982026193	0.453085157229178	-5.75816660209481	8.50324112615069e-09	2.55124886601191e-06
Efra.gene8978_i0_length1398.p1	10day	5-7day	139.510986026929	18.8177847110574	79.164385368993	2.88889186059742	0.504590051196429	5.72522556429243	1.03296402009602e-08	3.07423420948577e-06
Efra.gene18500_i0_length816.p1	10day	5-7day	314.520781044991	49.7611533599387	182.140967202465	2.66183435730519	0.465386997857223	5.71961479276613	1.067658233745e-08	3.15206875665004e-06
Efra.gene21674_i0_length693.p1	10day	5-7day	215.27348106826	24.8671760253382	120.070328546799	3.11494236859547	0.547140725804461	5.69312833369435	1.24732560375007e-08	3.65327810165021e-06
Efra.gene33955_i0_length432.p1	10day	5-7day	180.286799769525	798.884838941365	489.585819355445	-2.14813893431381	0.377870697728228	-5.68485184807527	1.30926108502095e-08	3.80448591193804e-06
Efra.gene23443_i0_length639.p1	10day	5-7day	2.20552957105186	102.745668051136	52.4755988110938	-5.55521053481578	0.981351923539598	-5.66077306373326	1.50692596495951e-08	4.34465592272387e-06
Efra.gene2026_i1_length2853.p1	10day	5-7day	35.9305461530812	239.55825269985	137.744399426466	-2.7478799920912	0.486124488516358	-5.65262614207664	1.58014753585685e-08	4.52044687312101e-06
Efra.gene34351_i1_length426.p1	10day	5-7day	14438.6110426517	3355.65238857337	8897.13171561256	2.10520132614806	0.374543696546354	5.62070953418786	1.90174782210553e-08	5.39862320207557e-06
Efra.gene28513_i0_length381.p1	10day	5-7day	7.46252429218092	97.1002185577961	52.2813714249885	-3.68612557611017	0.658388385742501	-5.59870990426589	2.15952815504412e-08	6.08360511708e-06
Efra.gene2895_i0_length2442.p1	10day	5-7day	79.399064557867	3.10179434857459	41.2504294532208	4.66559749057385	0.834154652532342	5.59320442127841	2.22916570237744e-08	6.23028455800188e-06
Efra.gene14545_i3_length1014.p1	10day	5-7day	97.2022010574621	0.897601606164709	49.0499013318134	6.75526578356704	1.20803443873414	5.59194801651986	2.24536051976547e-08	6.23028455800188e-06
Efra.gene4010_i0_length2103.p1	10day	5-7day	822.369682741244	211.308470251246	516.839076496245	1.96077056859872	0.351008105502397	5.58611193833338	2.3220959309325e-08	6.39512151008454e-06
Efra.gene92794_i0_length231.p1	10day	5-7day	227.018649899294	1382.07223160144	804.545440750366	-2.6073424652609	0.469613899735852	-5.55209815281762	2.82261023307022e-08	7.71597096601656e-06
Efra.gene26662_i0_length555.p1	10day	5-7day	83.8061216939041	0.897601606164709	42.3518616500344	6.5472536600723	1.18049235996657	5.54620587316442	2.91935066374594e-08	7.92174388932941e-06
Efra.gene48134_i0_length328.p1	10day	5-7day	642.751439309834	135.766614750604	389.259027030219	2.24325313856767	0.407835729743426	5.50038403937517	3.78964919955078e-08	1.02082638000162e-05
Efra.gene6653_i1_length1644.p1	10day	5-7day	256.177709414106	42.3942941093512	149.286001761729	2.59524105680626	0.47444991600535	5.47000003426494	4.50035491959395e-08	1.20348621704852e-05
Efra.gene635_i3_length4353.p1	10day	5-7day	112.844770617599	5.46523218299204	59.1550014002955	4.37489678891432	0.803175861689052	5.44699734839398	5.12272266012062e-08	1.3600644392021e-05
Efra.gene21227_i0_length708.p1	10day	5-7day	70.8072921582967	3.60633093385959	37.2068115460782	4.29826356931975	0.789865096668015	5.44176921787231	5.27539912973715e-08	1.39059521059871e-05
Efra.gene31163_i4_length462.p1	10day	5-7day	1.10276478552593	155.214769356986	78.1587670712561	-7.15144307053754	1.31728270913474	-5.42893565742997	5.6691115903925e-08	1.48377939100599e-05
Efra.gene17173_i1_length879.p1	10day	5-7day	109.811784777252	12.5027244495029	61.1572546133774	3.13275901797959	0.58032927631999	5.39824397253432	6.72963149223669e-08	1.74894591964439e-05
Efra.gene5530_i0_length1797.p1	10day	5-7day	68.4468646621312	3.60633093385959	36.0265977979954	4.25060551104729	0.792792391147127	5.36156194044307	8.25054220400459e-08	2.12921684962647e-05
Efra.gene31742_i1_length237.p1	10day	5-7day	93.1988670409061	489.499707361937	291.349287201421	-2.39808448313829	0.447512875685063	-5.35869382409892	8.38257745332541e-08	2.14826832178834e-05
Efra.gene11904_i0_length1167.p1	10day	5-7day	17.258992758664	154.477194224612	85.8680934916381	-3.15764479321359	0.592505816341552	-5.32930598506287	9.85887755306518e-08	2.49449374871197e-05
Efra.gene12486_i0_length1131.p1	10day	5-7day	63.0879386596152	2.23604176081139	32.6619902102133	4.814055975756	0.903348408822346	5.32912432096035	9.86874288185422e-08	2.49449374871197e-05
Efra.gene23454_i0_length639.p1	10day	5-7day	63.3182845442524	1.77927870312866	32.5487816236906	5.14381582409135	0.966928438886065	5.3197482018599	1.03910964825948e-07	2.60866003124951e-05
Efra.gene27661_i1_length405.p1	10day	5-7day	250.448016905503	46.0165495524115	148.232283228957	2.44621652670692	0.460874209395269	5.30777482627351	1.10971611614152e-07	2.76709213176261e-05
Efra.gene35029_i1_length420.p1	10day	5-7day	63.67704503214	1.33844015464668	32.5077425933933	5.56572582021014	1.04907702085431	5.30535481148728	1.12454044225055e-07	2.78523761616202e-05
Efra.gene6871_i1_length1617.p1	10day	5-7day	785.42382578036	240.429834378536	512.926830079448	1.70823206357194	0.322912812290829	5.29007211405857	1.22268142181563e-07	2.99212289879932e-05
Efra.gene3652_i0_length2199.p1	10day	5-7day	279.252317938494	931.146498904236	605.199408421365	-1.73788438623573	0.328532988180402	-5.28983222007963	1.22428614166133e-07	2.99212289879932e-05
Efra.gene14822_i0_length621.p1	10day	5-7day	1114.37447630644	3729.88927914414	2422.13187772529	-1.74228347790043	0.330111443152246	-5.27786453345363	1.30698024849016e-07	3.17321046646584e-05
Efra.gene227_i0_length5885.p1	10day	5-7day	927.678011827741	4743.20913672278	2835.44357427526	-2.35434003091512	0.446297019229534	-5.27527617141503	1.32556310954666e-07	3.19729287547124e-05
Efra.gene9110_i0_length1386.p1	10day	5-7day	4.64140502674094	128.988180958661	66.8147929927012	-4.76032007997924	0.902759405984872	-5.27307724341674	1.34155065002378e-07	3.21484319405697e-05
Efra.gene11898_i0_length1167.p1	10day	5-7day	91.7558210772229	9.41685461012906	50.586337843676	3.28648391894558	0.624577345325234	5.26193263899801	1.42548995930011e-07	3.39395364245233e-05
Efra.gene3755_i0_length855.p1	10day	5-7day	1.58993987666375	93.6857631161286	47.6378514963962	-5.85398981380918	1.1137151103363	-5.25627223648021	1.47004635328487e-07	3.47760196292467e-05
Efra.gene18125_i0_length834.p1	10day	5-7day	68.0086542086536	3.16549238537762	35.5870732970156	4.4346568989822	0.84426486154003	5.2526844370769	1.49898234792215e-07	3.52346780686108e-05
Efra.gene63076_i0_length279.p1	10day	5-7day	91.4500272330621	9.02378958924936	50.2369084111557	3.34514506480782	0.637332665581636	5.24866407365925	1.53206153928796e-07	3.57843031935967e-05
Efra.gene18229_i0_length828.p1	10day	5-7day	89.8256000224019	0.897601606164709	45.3616008142833	6.64974271129509	1.27056736607804	5.23367976294038	1.66168244528008e-07	3.85677540632806e-05
Efra.gene52462_i0_length312.p1	10day	5-7day	95.8121217375056	11.2120578224585	53.512089779982	3.09341811570622	0.59279135291502	5.21839277933881	1.80482408801941e-07	4.16282675901678e-05
Efra.gene9178_i1_length1380.p1	10day	5-7day	77.4013995556555	4.94477108850628	41.1730853220809	3.96581371930512	0.760572671834094	5.21424693020024	1.84565478932904e-07	4.23056176058378e-05
Efra.gene17599_i0_length858.p1	10day	5-7day	20.6957017184921	280.877072038038	150.786386878265	-3.76316328406546	0.721897823078218	-5.21287523491773	1.85935956248114e-07	4.23566699344469e-05
Efra.gene19761_i0_length759.p1	10day	5-7day	60.674544519723	277.772933544115	169.223739031919	-2.18845254812337	0.420545729349938	-5.20383966686854	1.95212445912378e-07	4.41970558524563e-05
Efra.gene2341_i0_length2694.p1	10day	5-7day	69.8859086197479	0.897601606164709	35.3917551129563	6.28017903453829	1.20756088969126	5.20071417362974	1.9852420449998e-07	4.46727880662638e-05
Efra.gene22090_i0_length681.p1	10day	5-7day	6.46169078804191	101.428981496612	53.945336142327	-3.91016405418429	0.752106317618969	-5.19895121551851	2.00416112218195e-07	4.48251891230319e-05
Efra.gene1019_i5_length1416.p1	10day	5-7day	83.5492924874035	6.33098477075523	44.9401386290794	3.72958808335356	0.717952779616498	5.19475401341264	2.04990705913038e-07	4.55721506687636e-05
Efra.gene27802_i1_length489.p1	10day	5-7day	63.748490985597	394.265000525978	229.006745755788	-2.61777930281594	0.506805525136576	-5.16525407277375	2.40112539885971e-07	5.30605579158795e-05
Efra.gene83924_i0_length243.p1	10day	5-7day	21.9003977854049	184.496159958066	103.198278871736	-3.06735869660511	0.594891813406338	-5.15616222560113	2.52062539971174e-07	5.53697379470011e-05
Efra.gene9270_i0_length1371.p1	10day	5-7day	60.9353757322901	1.77927870312866	31.3573272177094	5.08610729379407	0.991116662779225	5.13169386087399	2.87146267421779e-07	6.27032298990138e-05
Efra.gene15462_i1_length348.p1	10day	5-7day	91.6314084800391	9.48055264693209	50.5559805634856	3.27538549665956	0.639775797363407	5.11958331365116	3.06211471920854e-07	6.64731068221599e-05
Efra.gene30627_i0_length477.p1	10day	5-7day	448.78677836899	129.854714928208	289.320746648599	1.78973913451724	0.351043417267861	5.09834124920107	3.42642712928191e-07	7.38704856256463e-05
Efra.gene5491_i0_length1803.p1	10day	5-7day	158.5332958971	28.2505638303872	93.3919298637437	2.49043420525669	0.488566397883415	5.09743243916453	3.44291229341295e-07	7.38704856256463e-05
Efra.gene75898_i0_length255.p1	10day	5-7day	63.4731824693661	0.897601606164709	32.1853920377654	6.14256085361772	1.2084741488907	5.08290629076029	3.71703108987348e-07	7.92909337229428e-05
Efra.gene24486_i0_length609.p1	10day	5-7day	280.615913936587	62.5773202843175	171.596617110452	2.16299412778884	0.427590615730019	5.05856314011006	4.22427381080589e-07	8.95934486861958e-05
Efra.gene4591_i0_length1971.p1	10day	5-7day	97.1147470797388	11.180208804057	54.1474779418979	3.11975245081884	0.617607860322397	5.05134835750034	4.38702145393248e-07	9.25135084205282e-05
Efra.gene74740_i0_length258.p1	10day	5-7day	56.316452021346	2.25196627001215	29.2842091456791	4.64859022156884	0.920683879581406	5.04906225107617	4.43984055805526e-07	9.30953840650404e-05
Efra.gene9724_i1_length1334.p1	10day	5-7day	1355.32934730416	3767.02770383546	2561.17852556981	-1.47452083452109	0.292467825464153	-5.04165144381606	4.61531383734289e-07	9.62279897476283e-05
Efra.gene6296_i0_length1686.p1	10day	5-7day	1017.49160583194	2793.64032682295	1905.56596632745	-1.45696605210015	0.289889435112627	-5.025937049186	5.0098021852162e-07	0.000103866145979336
Efra.gene8971_i3_length1155.p1	10day	5-7day	2288.50517503526	10.1552111242862	1149.33019307978	7.81431995320138	1.56049795132526	5.00758103947847	5.51183472620693e-07	0.000113636172478179
Efra.gene6007_i1_length1710.p1	10day	5-7day	10.4120581608712	90.0417540729453	50.2269061169082	-3.11738483017027	0.623052401135089	-5.00340713636759	5.63258056412375e-07	0.000115480418410235
Efra.gene25714_i1_length498.p1	10day	5-7day	230.280450903676	40.7214392614886	135.500945082582	2.5012926385129	0.502163186570726	4.98103545899936	6.32449487515629e-07	0.000128382187421099
Efra.gene3834_i10_length315.p1	10day	5-7day	99.0184848126965	567.302843169087	333.160663990892	-2.52030155422099	0.506001027947414	-4.98082299248393	6.33144323396924e-07	0.000128382187421099
Efra.gene13702_i1_length1059.p1	10day	5-7day	156.172868400935	18.2177010705678	87.1952847357512	3.0980983461746	0.625259647745674	4.95489890854872	7.23679040221867e-07	0.000145158689852124
Efra.gene22127_i0_length680.p1	10day	5-7day	155.610245350273	546.235436333366	350.92284084182	-1.80838798740482	0.364971070078096	-4.95488036084028	7.23748074268123e-07	0.000145158689852124
Efra.gene8424_i1_length1450.p1	10day	5-7day	6288.70327863982	2317.41703438865	4303.06015651424	1.44017598234002	0.291486475592411	4.94079864053052	7.78032255651417e-07	0.000155202715473297
Efra.gene15224_i0_length975.p1	10day	5-7day	466.110743789581	90.4289900029027	278.269866896242	2.36633256559964	0.48025428850506	4.92724921408943	8.33953588381292e-07	0.000165463565729157
Efra.gene79273_i0_length249.p1	10day	5-7day	76.1886994766095	4.99254461610855	40.590622046359	3.94198767070169	0.800731205465732	4.92298494650136	8.52340114843e-07	0.000168207270578428
Efra.gene47659_i0_length330.p1	10day	5-7day	153.759474261042	23.7944048179652	88.7769395395038	2.69539129232146	0.548463246680123	4.91444287039617	8.9035282361581e-07	0.000174774364908074
Efra.gene7162_i3_length696.p1	10day	5-7day	2624.82136114307	830.036788973422	1727.42907505824	1.66126444069518	0.338307896464719	4.91051039025459	9.08396424405154e-07	0.000176766907658861
Efra.gene23453_i0_length639.p1	10day	5-7day	88.3455954392581	8.59887554996814	48.4722354946131	3.36732727752244	0.68578955886914	4.91014660980715	9.10083255343151e-07	0.000176766907658861
Efra.gene14076_i0_length1038.p1	10day	5-7day	311.976501016385	88.3739469342219	200.175223975303	1.81920634808264	0.370719333751111	4.90723353884747	9.23700215495373e-07	0.000178472422788698
Efra.gene23013_i0_length654.p1	10day	5-7day	56.9055583938707	0.897601606164709	28.9015800000177	5.98833151689989	1.22209061125021	4.90007161643584	9.58017275117401e-07	0.000184138903754857
Efra.gene15708_i0_length951.p1	10day	5-7day	52.9327097052446	1.33844015464668	27.1355749299457	5.29770046935198	1.08142738332876	4.89880370242248	9.64219134191919e-07	0.000184370688747246
Efra.gene10893_i0_length663.p1	10day	5-7day	3.56512356307838	89.7543315255486	46.6597275443135	-4.72039445352863	0.963992064218597	-4.89671505476026	9.74519884350462e-07	0.000185379803154997
Efra.gene8571_i1_length1437.p1	10day	5-7day	73.2656489297826	4.88107305170325	39.0733609907429	3.90275249422682	0.797303436589177	4.89494001295491	9.83357194733801e-07	0.000186101609817724
Efra.gene61629_i0_length285.p1	10day	5-7day	2263.30201561995	845.099874458674	1554.20094503931	1.42118313207741	0.290495605802653	4.89227067015562	9.9679230834327e-07	0.000187681751770919
Efra.gene5005_i0_length1887.p1	10day	5-7day	168.099418478946	29.3233350377602	98.7113767583532	2.52249165494389	0.515782579408958	4.89061041540885	1.00523750299339e-06	0.000188311090408467
Efra.gene1515_i0_length3207.p1	10day	5-7day	11.3109603836233	150.468484233377	80.8897223085003	-3.77184613758668	0.771666039288599	-4.88792553455372	1.01904058322046e-06	0.000189932695369535
Efra.gene5573_i0_length1791.p1	10day	5-7day	7.07728048243003	91.1891001171828	49.1331902998064	-3.63980009897794	0.745404515173164	-4.88298638509371	1.04491088403383e-06	0.000193775835499419
Efra.gene1287_i0_length3423.p1	10day	5-7day	89.833604034535	358.91402777406	224.373815904298	-1.99619475602396	0.409611464856613	-4.87338594568572	1.09701612237649e-06	0.00020242141490091
Efra.gene18573_i4_length789.p1	10day	5-7day	7.43604097031755	120.713624683631	64.0748328269741	-3.96978413297715	0.816105674579662	-4.86430159307715	1.14861659816266e-06	0.00021088829322684
Efra.gene6439_i0_length1670.p1	10day	5-7day	53.7256786405432	2.69280481849413	28.2092417295187	4.32034900058087	0.888573694816263	4.8621166998132	1.16137116113261e-06	0.00021217446203187
Efra.gene14514_i1_length726.p1	10day	5-7day	194.308944125068	779.886055538177	487.097499831622	-2.00323339417869	0.412499816944481	-4.85632553492335	1.19584047002104e-06	0.00021739555027417
Efra.gene16094_i0_length933.p1	10day	5-7day	168.873908104514	28.0594697199781	98.4666889122462	2.58700508162919	0.533613086899921	4.84809152012866	1.24654893266751e-06	0.000225503146133147
Efra.gene11244_i0_length651.p1	10day	5-7day	1.10276478552593	80.7464664455	40.924615615513	-6.20894777450099	1.28205468322703	-4.84296641612243	1.27914915588842e-06	0.000230271807067836
Efra.gene45494_i4_length288.p1	10day	5-7day	55.2666538795468	0.897601606164709	28.0821277428558	5.94260039090546	1.22761724677002	4.84075994088631	1.29343544915778e-06	0.000231713309785042
Efra.gene23514_i0_length639.p1	10day	5-7day	62.2604823903201	1.35436466384744	31.8074235270838	5.53421797033631	1.14915300123686	4.81591047004161	1.46530215979482e-06	0.000261234352198396
Efra.gene15355_i0_length969.p1	10day	5-7day	65.0936076739598	0.897601606164709	32.9956046400623	6.17538425596208	1.28350715558595	4.81133605612264	1.49924685748072e-06	0.000266000990521483
Efra.gene25156_i3_length537.p1	10day	5-7day	190.007820276484	693.178774942454	441.593297609469	-1.86835680474291	0.389225398482796	-4.80019241299714	1.58513259684206e-06	0.000279893461023251
Efra.gene26105_i0_length567.p1	10day	5-7day	59.2355005621063	1.81112772153018	30.5233141418183	5.04508292773658	1.0534938927905	4.78890571863985	1.67693239320808e-06	0.0002946929192331
Efra.gene36562_i1_length372.p1	10day	5-7day	6.64307203501895	99.6547505026227	53.1489112688208	-3.96819678614995	0.829035935389351	-4.78651963896633	1.69698340816173e-06	0.000296309909671541
Efra.gene21308_i0_length705.p1	10day	5-7day	99.732003782405	9.76214610340649	54.7470749429057	3.3486435514039	0.699688793196229	4.78590422480122	1.70219219733272e-06	0.000296309909671541
Efra.gene24147_i0_length618.p1	10day	5-7day	29.0571282334251	186.100269059987	107.578698646706	-2.68749279194468	0.562456727746689	-4.77813253778881	1.76930746790857e-06	0.000306547055378863
Efra.gene51698_i0_length315.p1	10day	5-7day	20.1820433054909	161.976497257945	91.079270281718	-2.995418751488	0.627316300700715	-4.77497356300499	1.79730863787803e-06	0.000309943355010518
Efra.gene6055_i0_length1710.p1	10day	5-7day	23.5433043057954	132.5156707283	78.0294875170478	-2.50592060157474	0.526550138655068	-4.75913007634078	1.94429111343554e-06	0.000332292492558555
Efra.gene5676_i0_length1773.p1	10day	5-7day	52.8532597396545	0.897601606164709	26.8754306729096	5.88244272435884	1.23605003528284	4.75906521293271	1.94491595471081e-06	0.000332292492558555
Efra.gene21467_i0_length699.p1	10day	5-7day	102.477675088321	16.0931308741617	59.2854029812415	2.66948429793289	0.561138595253436	4.7572637500139	1.96234706543926e-06	0.000333725604161154
Efra.gene19075_i0_length792.p1	10day	5-7day	50.4173842839654	2.25196627001215	26.3346752769888	4.49010286508504	0.944723480939454	4.75282233973902	2.00596601781844e-06	0.000339578761108127
Efra.gene17777_i0_length849.p1	10day	5-7day	178.368584732903	36.8812883987568	107.62493656583	2.27248528599538	0.478624032122214	4.74795483193605	2.05483909609126e-06	0.000346263844758685
Efra.gene23217_i0_length645.p1	10day	5-7day	60.784479813243	0.897601606164709	30.8410407097039	6.07651210550306	1.28246954193334	4.73813366073603	2.15695532032614e-06	0.000361819450642345
Efra.gene11856_i0_length1170.p1	10day	5-7day	59.855092262561	4.94477108850628	32.3999316755336	3.60007348355669	0.760072793628451	4.73648512844485	2.17456690410588e-06	0.000363123153977934
Efra.gene1550_i0_length3183.p1	10day	5-7day	229.933696433988	670.247778566903	450.090737500446	-1.54304085200371	0.326859674797562	-4.72080519862043	2.34912838533829e-06	0.000390505558254614
Efra.gene7180_i1_length1386.p1	10day	5-7day	536.663678026841	169.269563053451	352.966620540146	1.66562718851493	0.353063381174373	4.71764356579448	2.38592026984131e-06	0.000394843056673649
Efra.gene4471_i0_length1998.p1	10day	5-7day	51.4711844318312	0.897601606164709	26.1843930189979	5.83975067332513	1.23873892423558	4.71427074670217	2.42577942996411e-06	0.000399183136920914
Efra.gene3989_i0_length2109.p1	10day	5-7day	183.250810941879	31.6976496722392	107.474230307059	2.53245498926773	0.537265547699411	4.71360019288745	2.43377969345344e-06	0.000399183136920914
Efra.gene13256_i0_length1086.p1	10day	5-7day	50.0096591584177	2.25196627001215	26.1308127142149	4.47376875859471	0.952247948952654	4.69811330495935	2.62575761281007e-06	0.000428765305058154
Efra.gene29318_i0_length501.p1	10day	5-7day	1.10276478552593	57.6216723957497	29.3622185906378	-5.72333045422554	1.22458882958104	-4.67367520915867	2.95857081288943e-06	0.00048098280739591
Efra.gene22036_i1_length681.p1	10day	5-7day	48.5216505631409	1.81112772153018	25.1663891423355	4.75088150259358	1.01718368724921	4.67062297807928	3.00287643321499e-06	0.000486044525839324
Efra.gene15687_i0_length951.p1	10day	5-7day	51.7015303164684	3.14956787617686	27.4255490963226	4.03785436433269	0.865132601442224	4.66732424324475	3.05147579305044e-06	0.000491753985444251
Efra.gene3625_i0_length2205.p1	10day	5-7day	47.7511629436391	1.77927870312866	24.7652208233839	4.73800064756065	1.0160135763839	4.66332415008044	3.11142069091606e-06	0.000499234213815505
Efra.gene329_i2_length549.p1	10day	5-7day	1.10276478552593	122.741866443049	61.9223156142876	-6.8109622941756	1.46102921562351	-4.66175639839545	3.13522158079884e-06	0.000500875399211258
Efra.gene8348_i0_length1458.p1	10day	5-7day	50.421386290032	1.35436466384744	25.8878754769397	5.22027901844215	1.120153900451	4.66032302913052	3.15713508715179e-06	0.000502202212311421
Efra.gene18771_i3_length516.p1	10day	5-7day	919.212533155078	4946.64513288283	2932.92883301895	-2.42709768617783	0.522289348206483	-4.64703654116702	3.36737534121619e-06	0.000532748906114791
Efra.gene47420_i0_length333.p1	10day	5-7day	18.7205180320774	108.955085839207	63.8378019356423	-2.53263957672571	0.545077558523138	-4.64638387165999	3.37804151395136e-06	0.000532748906114791
Efra.gene4658_i0_length1956.p1	10day	5-7day	3.53864024121501	107.87065644999	55.7046483456023	-4.88164239162206	1.05127273787403	-4.64355463216342	3.42465380853684e-06	0.000537801804894653
Efra.gene11391_i0_length1203.p1	10day	5-7day	269.610747397125	62.9066872683942	166.25871733276	2.09800410290712	0.453015133253114	4.63120092223256	3.63550859597272e-06	0.000568494954346513
Efra.gene18521_i0_length816.p1	10day	5-7day	49.4165507798264	0.897601606164709	25.1570761929956	5.78602529829938	1.24997485202465	4.62891336487888	3.67589501943841e-06	0.00057238493585382
Efra.gene769_i1_length4107.p1	10day	5-7day	77.831605997	9.90546668621331	43.8685363416067	2.97769143378254	0.643697823095187	4.62591502867677	3.72948184858114e-06	0.000578289067815287
Efra.gene11847_i0_length1170.p1	10day	5-7day	16.7983009893895	129.73741427288	73.2678576311348	-2.96086964866184	0.640471598028232	-4.62295230229916	3.78316736303807e-06	0.00058415903081823
Efra.gene3420_i0_length2265.p1	10day	5-7day	46.0592917855885	1.35436466384744	23.706828224718	5.09332440097009	1.10229996189963	4.62063374491331	3.82569625114654e-06	0.000588264560217966
Efra.gene17847_i0_length846.p1	10day	5-7day	118.328109217299	21.9036545504312	70.1158818838649	2.43127458474455	0.526971042228759	4.61367777337778	3.95605588168913e-06	0.000605785420157078
Efra.gene6007_i0_length1722.p1	10day	5-7day	22.799300008157	172.513896603049	97.6565983056032	-2.92640078412809	0.634686973463129	-4.61077807877539	4.01164616962413e-06	0.000609760402978742
Efra.gene35030_i0_length420.p1	10day	5-7day	849.863354419869	294.440128131287	572.151741275578	1.52968188081553	0.331812995367218	4.61007224603312	4.02529061570368e-06	0.000609760402978742
Efra.gene7127_i0_length1587.p1	10day	5-7day	48.5746172068677	1.33844015464668	24.9565286807572	5.17141169257964	1.12184272121323	4.60974751165381	4.03158298089131e-06	0.000609760402978742
Efra.gene8131_i0_length1482.p1	10day	5-7day	43.0567912731715	185.123826289601	114.090308781386	-2.09651253591719	0.455320511001381	-4.60447637490865	4.13504953707058e-06	0.000622856604555317
Efra.gene1455_i0_length3264.p1	10day	5-7day	1.58993987666375	71.3136873261702	36.451813601417	-5.46122410284089	1.18649213826518	-4.60283210205335	4.16784215935238e-06	0.000625244093694065
Efra.gene16326_i2_length921.p1	10day	5-7day	66.3432663724663	238.889423313419	152.616344842942	-1.84585937138958	0.401261748248272	-4.60013788866686	4.22211367461295e-06	0.000628877155204507
Efra.gene18569_i0_length813.p1	10day	5-7day	278.338938412079	69.9173782256427	174.128158318861	1.99098524506848	0.432891617974456	4.59926956863822	4.2397487124138e-06	0.000628877155204507
Efra.gene12882_i0_length1108.p1	10day	5-7day	100.555458045633	17.1022040447317	58.8288310451826	2.5565395208105	0.555984355646334	4.59822204500434	4.26111720575507e-06	0.000628877155204507
Efra.gene875_i0_length3927.p1	10day	5-7day	206.088600290099	42.4420676369534	124.265333963526	2.28032009008945	0.4959737154859	4.59766318030673	4.2725596938604e-06	0.000628877155204507
Efra.gene12873_i0_length1110.p1	10day	5-7day	285.88738596138	845.353885224103	565.620635592741	-1.56286067628131	0.339941963310643	-4.59743381211559	4.27726441459818e-06	0.000628877155204507
Efra.gene17694_i0_length853.p1	10day	5-7day	60.5156445885427	1.33844015464668	30.9270423715947	5.49897486700252	1.19693476495651	4.59421434484135	4.34382711177731e-06	0.000636129348146944
Efra.gene6515_i4_length1662.p1	10day	5-7day	44.5712831903116	211.94623200106	128.258757595686	-2.24964740700433	0.489889314567806	-4.59215447266703	4.38693453356727e-06	0.000639902893386429
Efra.gene10075_i0_length1305.p1	10day	5-7day	566.835577063992	1573.94498680993	1070.39028193696	-1.4733479502392	0.320933656671778	-4.5908178204756	4.41512591494783e-06	0.000641479554193837
Efra.gene18715_i5_length444.p1	10day	5-7day	369.26330121394	1028.19894393443	698.731122574185	-1.47708390621352	0.321819438609519	-4.58979082368529	4.43690417024036e-06	0.000642115731366864
Efra.gene20838_i0_length723.p1	10day	5-7day	177.820438985906	43.9347051744684	110.877572080187	2.01805354238178	0.440068783950568	4.58576844343603	4.52319691862344e-06	0.00065204710580031
Efra.gene12848_i1_length1110.p1	10day	5-7day	239.907544141382	66.958904459875	153.433224300628	1.84231266871276	0.402511004807495	4.57704919047832	4.71580601258713e-06	0.000677167724079826
Efra.gene19142_i1_length789.p1	10day	5-7day	130.715351064584	26.8484256389375	78.781888351761	2.28144640105909	0.498542682984975	4.57623084025455	4.73428137271161e-06	0.000677185735575773
Efra.gene296_i0_length5518.p1	10day	5-7day	5294.81817930838	14158.4338054571	9726.62599238276	-1.41891514531377	0.310378047178209	-4.57157056761517	4.84082210339944e-06	0.00068975173321951
Efra.gene32773_i0_length447.p1	10day	5-7day	54.8244414200026	1.77927870312866	28.3018600615656	4.94321136470394	1.08166088312613	4.57001953367998	4.8767875717365e-06	0.000690007735726928
Efra.gene21308_i1_length549.p1	10day	5-7day	46.4670169111362	1.33844015464668	23.9027285328914	5.11537592819913	1.11936743780063	4.56988094834169	4.88001352223955e-06	0.000690007735726928
Efra.gene6130_i0_length1707.p1	10day	5-7day	59.4738504588767	4.92884657930552	32.2013485190911	3.5882159238266	0.786478543327275	4.56238247600029	5.05764048097867e-06	0.000712393756908537
Efra.gene118130_i0_length203.p1	10day	5-7day	81.2048730155042	0.897601606164709	41.0512373108345	6.49544984190092	1.42408992962428	4.56112335799934	5.08806768728942e-06	0.000713954562478057
Efra.gene71_i0_length7983.p1	10day	5-7day	121.862747452447	457.310742049823	289.586744751135	-1.9054688556293	0.418962999889444	-4.54805998651937	5.41427045828528e-06	0.000756849382547576
Efra.gene13641_i1_length1065.p1	10day	5-7day	30.341274265928	201.668672512307	116.004973389117	-2.75156333706066	0.606514325449595	-4.53668317730334	5.71458556940248e-06	0.000795815342842374
Efra.gene2570_i0_length2574.p1	10day	5-7day	346.025790752305	1085.65476076547	715.840275758886	-1.64888816419629	0.36361467855434	-4.53471287449655	5.76818997829459e-06	0.000800260462251818
Efra.gene4761_i0_length1935.p1	10day	5-7day	77.2834602500024	1.81112772153018	39.5472939857663	5.42672596055604	1.19712556698854	4.53313011617266	5.81159904299027e-06	0.000802971442011877
Efra.gene42274_i0_length360.p1	10day	5-7day	4.15422993560313	62.040934680631	33.097582308117	-3.86403765992961	0.852533491818366	-4.53241743229115	5.83124719431994e-06	0.000802971442011877
Efra.gene26841_i0_length549.p1	10day	5-7day	86.9185574998412	448.980239010919	267.94939825538	-2.3761554003773	0.526029301864817	-4.51715406718528	6.26763037317479e-06	0.000859853647924321
Efra.gene31344_i0_length468.p1	10day	5-7day	17.3119594023907	119.455588456771	68.3837739295808	-2.81189214562229	0.624593787111783	-4.50195343540785	6.7331735411151e-06	0.000920300134671525
Efra.gene17921_i0_length843.p1	10day	5-7day	46.4975022390661	1.33844015464668	23.9179711968564	5.10805697927137	1.1357182289287	4.4976446174415	6.87104228053876e-06	0.000935678761332113
Efra.gene105734_i0_length219.p1	10day	5-7day	208.534951043385	43.3823950615812	125.958673052483	2.26689293530082	0.506228836521924	4.47800040565774	7.53454584241826e-06	0.00102226058738457
Efra.gene686_i0_length4302.p1	10day	5-7day	1981.45986486551	5208.41123111639	3594.93554799095	-1.39404924134171	0.311413943730075	-4.47651516384904	7.58712816094085e-06	0.00102562409396103
Efra.gene47853_i0_length330.p1	10day	5-7day	542.034019891816	2.22011725161063	272.127068571713	7.9282389822015	1.77152740232605	4.47536909211315	7.62794241944918e-06	0.00102720185228644
Efra.gene4908_i3_length1908.p1	10day	5-7day	58.2121857421705	4.96069559770703	31.5864406699388	3.55958559386465	0.795538696952531	4.474434251282	7.661389630758e-06	0.00102720185228644
Efra.gene22838_i2_length571.p1	10day	5-7day	304.404041430684	89.9831037452815	197.193572587983	1.75947936016233	0.393280661739046	4.47385170779081	7.68230303574292e-06	0.00102720185228644
Efra.gene12251_i2_length405.p1	10day	5-7day	206.239496209146	582.835131275649	394.537313742397	-1.49912991754612	0.3354768551121	-4.46865378252453	7.87134132610936e-06	0.00104867862923733
Efra.gene6760_i0_length1629.p1	10day	5-7day	159.073437631965	537.386034963542	348.229736297754	-1.75412211647843	0.393356008969914	-4.45937541686975	8.21988353549223e-06	0.00108765180045758
Efra.gene73233_i0_length259.p1	10day	5-7day	79.7578250457545	12.1096594286232	45.9337422371888	2.71778479392089	0.609464590723881	4.45929892447548	8.22281737285025e-06	0.00108765180045758
Efra.gene20101_i0_length750.p1	10day	5-7day	55.3380998330038	2.66095580009261	28.9995278165482	4.3740406222627	0.983690809528873	4.44656042314515	8.72561319806442e-06	0.00115003581950489
Efra.gene11840_i0_length1171.p1	10day	5-7day	43.3401038015354	0.897601606164709	22.1188527038501	5.59436417207683	1.26066322521839	4.43763573027816	9.0952369585978e-06	0.0011944862089683
Efra.gene37880_i0_length390.p1	10day	5-7day	24.4911711662077	168.920005232817	96.7055881995125	-2.7866207029988	0.628451053788002	-4.43410936492569	9.24536881467971e-06	0.00120989748488277
Efra.gene7080_i0_length1593.p1	10day	5-7day	67.7028603644928	8.0306409278801	37.8667506461865	3.07291885543557	0.693492672728872	4.43107616889985	9.37639587809991e-06	0.00122270852821696
Efra.gene11694_i0_length1182.p1	10day	5-7day	87.8279350201904	8.91231802484405	48.3701265225172	3.30189039960295	0.745669031135968	4.42809109903999	9.50707484537113e-06	0.0012353841200478
Efra.gene6586_i0_length1651.p1	10day	5-7day	227.750648178733	824.55328813588	526.151968157307	-1.85502808610077	0.419068983071033	-4.42654589348679	9.5754017404606e-06	0.0012398969327367
Efra.gene15224_i1_length858.p1	10day	5-7day	150.724017135231	23.9695744191735	87.3467957772025	2.65271673047601	0.599750910097711	4.42303077129776	9.73258732335385e-06	0.00125584406496871
Efra.gene23929_i1_length381.p1	10day	5-7day	1.10276478552593	51.7424029735379	26.4225838795319	-5.56841251371841	1.25918793611396	-4.42222511351511	9.76895951565318e-06	0.00125614523332984
Efra.gene11127_i0_length1221.p1	10day	5-7day	75.9358722761755	11.24390684086	43.5898895585177	2.75631963407235	0.624516779730983	4.41352374112295	1.01701559443233e-05	0.00130160667215341
Efra.gene23142_i0_length606.p1	10day	5-7day	346.415036568123	889.332097598817	617.87356708347	-1.36020273222827	0.308223722036534	-4.41303713822209	1.01930502994889e-05	0.00130160667215341
Efra.gene13839_i0_length1053.p1	10day	5-7day	54.4736849442482	232.685834616269	143.579759780259	-2.1050083651779	0.479143828929815	-4.39327032527897	1.11658143581033e-05	0.00142090763128084
Efra.gene26801_i0_length552.p1	10day	5-7day	46.6524001641798	1.33844015464668	23.9954201594132	5.11200940783147	1.16642182955924	4.38264209249511	1.17248645199347e-05	0.00148692233760711
Efra.gene22015_i0_length683.p1	10day	5-7day	94.0103152859349	13.8570891133503	53.9337021996426	2.76424680731441	0.631256591580602	4.37895911770683	1.19247497411502e-05	0.00150543724223946
Efra.gene20171_i0_length747.p1	10day	5-7day	51.1613885816039	4.48800803082354	27.8246983062137	3.51253870600491	0.802232742438776	4.37845343400824	1.19524472137482e-05	0.00150543724223946
Efra.gene14822_i1_length996.p1	10day	5-7day	1573.18465717623	4691.6303077135	3132.40748244487	-1.5766074252269	0.360616234667602	-4.37198127444301	1.23124087767264e-05	0.00154550045406909
Efra.gene26349_i0_length561.p1	10day	5-7day	1.10276478552593	54.3179071367045	27.7103359611152	-5.63680473711329	1.2900520399668	-4.36943980745021	1.24565668215917e-05	0.001558295396556
Efra.gene5587_i0_length1788.p1	10day	5-7day	194.176527515751	691.496965476537	442.836746496144	-1.82935720253358	0.419186804712591	-4.36406199328687	1.27669371734285e-05	0.00158947327798075
Efra.gene1145_i0_length3564.p1	10day	5-7day	41.0326429490966	1.79520321232942	21.413923080713	4.51403245198317	1.03446625922621	4.36363430099662	1.27919348460948e-05	0.00158947327798075
Efra.gene9989_i1_length1314.p1	10day	5-7day	7.00183252290647	71.5902330735053	39.2960327982059	-3.39761918757286	0.779036590449014	-4.36130886434304	1.29286708301259e-05	0.00160107271246633
Efra.gene6170_i0_length1702.p1	10day	5-7day	78.791478875612	3.63817995226111	41.2148294139365	4.44022585609002	1.01901458682922	4.35737222359722	1.31633298775334e-05	0.00162468068829596
Efra.gene31611_i0_length462.p1	10day	5-7day	163.201184245705	486.909060071353	325.055122158529	-1.57403879110605	0.361483323898488	-4.35438839648402	1.33438940025612e-05	0.00163797758117475
Efra.gene11077_i0_length1224.p1	10day	5-7day	261.479666766829	79.6795243290492	170.579595547939	1.71362973364617	0.393564493057235	4.35412686834267	1.33598323199003e-05	0.00163797758117475
Efra.gene60701_i0_length285.p1	10day	5-7day	493.192688336591	167.957924208067	330.575306272329	1.55307723590333	0.35686934312759	4.35194915397387	1.34932558707326e-05	0.00164885799554144
Efra.gene3370_i3_length960.p1	10day	5-7day	143.269496855184	15.6204433072782	79.4449700812309	3.19217042335942	0.734179369851493	4.3479435059652	1.37419988166737e-05	0.00167371196148688
Efra.gene39552_i0_length378.p1	10day	5-7day	7.25866172940706	106.236261093234	56.7474614113204	-3.92174587611442	0.902205081868186	-4.34684525162916	1.3810958574497e-05	0.00167657768168829
Efra.gene8669_i0_length1427.p1	10day	5-7day	118.426038492619	404.833467507701	261.62975300016	-1.77005215544786	0.408360061207082	-4.33453788359156	1.46066633831124e-05	0.00176735837865698
Efra.gene74194_i0_length258.p1	10day	5-7day	1.10276478552593	49.6706540138734	25.3867093996997	-5.50816011390829	1.27097617083021	-4.33380282048115	1.46555451453492e-05	0.00176747790210446
Efra.gene1935_i2_length1155.p1	10day	5-7day	69.0664563625859	6.67627626403266	37.8713663133093	3.36248249575083	0.776349567950042	4.33114493079386	1.48336000492718e-05	0.00178312435250269
Efra.gene7292_i1_length1569.p1	10day	5-7day	42.3392702973964	2.25196627001215	22.2956182837043	4.23820205503387	0.978916402197147	4.32948313617114	1.49459714597631e-05	0.00179079912581525
Efra.gene727_i1_length1128.p1	10day	5-7day	39.5446343538198	1.35436466384744	20.4494995088336	4.87472625335636	1.13044003607339	4.3122377992634	1.6161047993239e-05	0.00193012076097894
Efra.gene7317_i0_length1253.p1	10day	5-7day	8.66722035909377	77.4912560958401	43.0792382274669	-3.1223662248168	0.724792736033881	-4.30794359488564	1.64779390661532e-05	0.00196161891386232
Efra.gene86613_i0_length240.p1	10day	5-7day	72.3667467070306	5.30598709098446	38.8363668990075	3.76442321067216	0.874168215240178	4.30629156384722	1.66014211089771e-05	0.00196996413056492
Efra.gene8337_i0_length1461.p1	10day	5-7day	6.25782822526806	78.6335544309384	42.4456913281032	-3.67838433580235	0.854468918200165	-4.30487786911011	1.67077883291622e-05	0.00197623147595962
Efra.gene11773_i1_length1176.p1	10day	5-7day	14.721186021588	100.398936107702	57.560061064645	-2.78855791136609	0.649315769847568	-4.29460986604519	1.75000802617495e-05	0.00206333214689969
Efra.gene27938_i0_length525.p1	10day	5-7day	44.9340456842657	0.897601606164709	22.9158236452152	5.64011123952719	1.31431202855318	4.29130306730581	1.7762769073765e-05	0.00208763449012173
Efra.gene7602_i0_length1533.p1	10day	5-7day	291.144380682509	93.6958585344071	192.420119608458	1.63654709801444	0.381798339272121	4.28641753951688	1.81577559246736e-05	0.00212728198299732
Efra.gene19344_i1_length780.p1	10day	5-7day	39.774980238457	0.897601606164709	20.3362909223109	5.47158183111029	1.27814127186441	4.28088971974825	1.86147592046439e-05	0.00217392111926638
Efra.gene3725_i0_length2178.p1	10day	5-7day	44.5447998684483	3.1336433669761	23.8392216177122	3.82944563474573	0.895088343930454	4.27828790388457	1.88336326090063e-05	0.00219254377855763
Efra.gene21481_i0_length699.p1	10day	5-7day	41.595265999758	2.25196627001215	21.9236161348851	4.21325465652591	0.986720915509839	4.26995575982994	1.95511744434585e-05	0.00226891994233142
Efra.gene104748_i0_length219.p1	10day	5-7day	51.5466323913547	3.54263289705656	27.5446326442057	3.85384656952347	0.902923480475147	4.26818734129658	1.97067795082215e-05	0.00227980874912666
Efra.gene5676_i1_length732.p1	10day	5-7day	41.1875408742103	1.81112772153018	21.4993342978702	4.51280654299759	1.05764558956009	4.26684192468919	1.98259533929089e-05	0.00228642807503722
Efra.gene28868_i0_length507.p1	10day	5-7day	40.2091886858681	186.32904127972	113.269114982794	-2.20038288932759	0.515802464148879	-4.26594101863864	1.99061368636453e-05	0.00228852359755753
Efra.gene482_i4_length537.p1	10day	5-7day	184.414546383264	728.801605151009	456.608075767137	-1.98245398311319	0.465109087729974	-4.26234196538456	2.02295556297954e-05	0.00231848298435394
Efra.gene12864_i0_length1110.p1	10day	5-7day	3.30829435657779	56.9050694817156	30.1066819191467	-4.11589582339942	0.968063828861714	-4.25167814423874	2.12174638900137e-05	0.00242417736036243
Efra.gene21062_i0_length714.p1	10day	5-7day	792.253811789025	277.88440510852	535.069108448773	1.51098733826988	0.356675814730926	4.23630444191949	2.27228641358558e-05	0.00258816227799267
Efra.gene31193_i0_length309.p1	10day	5-7day	11.3334416994201	128.191955498623	69.7626985990218	-3.46117965792112	0.818727033711925	-4.22751358560729	2.36287912243626e-05	0.00268306741951962
Efra.gene25156_i2_length342.p1	10day	5-7day	7.1037638042934	80.241929860215	43.6728468322542	-3.49964475123873	0.828523662993022	-4.22395268542644	2.40054468151858e-05	0.00271747548855098
Efra.gene19761_i2_length765.p1	10day	5-7day	27.0554612251471	123.321759246982	75.1886102360644	-2.18606060079612	0.518123339684351	-4.21918958935126	2.45182035673685e-05	0.00276703297996993
Efra.gene13528_i0_length1071.p1	10day	5-7day	3664.86403194454	1576.24280442554	2620.55341818504	1.21727146487745	0.288854207615762	4.21413790342524	2.50734058425677e-05	0.00282106393053085
Efra.gene4_i1_length2514.p1	10day	5-7day	212.26297654371	60.3304017234446	136.296689133577	1.81631176846192	0.431207332677829	4.21215417924944	2.52946790440653e-05	0.00283730953021941
Efra.gene16695_i0_length903.p1	10day	5-7day	40.341605295185	1.81112772153018	21.0763665083576	4.48197690016474	1.06964844108388	4.1901401694403	2.78782185512561e-05	0.00311762962853198
Efra.gene2177_i0_length2772.p1	10day	5-7day	69.2398335974298	8.91231802484405	39.0760758111369	2.9566815046244	0.705859302223793	4.18876891656658	2.80471817016995e-05	0.00311941119375043
Efra.gene4512_i0_length1986.p1	10day	5-7day	38.876078015705	1.33844015464668	20.1072590851758	4.85904711509004	1.16005384682433	4.18863928462613	2.8063204973042e-05	0.00311941119375043
Efra.gene16887_i2_length894.p1	10day	5-7day	165.867405586031	32.1116869114589	98.9895462487449	2.37235478260286	0.566919040562034	4.18464474266193	2.85612415086756e-05	0.00316523740731581
Efra.gene101844_i0_length222.p1	10day	5-7day	37.0822755762674	0.897601606164709	18.989938591216	5.3705257826186	1.28577333952344	4.17688376133939	2.95529949026289e-05	0.00326534049067849
Efra.gene5909_i1_length1738.p1	10day	5-7day	54.5491329037717	3.98347144553854	29.2663021746551	3.76419653779653	0.901579006781807	4.17511555779549	2.9783482914706e-05	0.00328098404025167
Efra.gene94433_i0_length230.p1	10day	5-7day	172.634890218234	41.7305124320586	107.182701325146	2.05140796948236	0.49150005448436	4.17376956678982	2.9960079091904e-05	0.00329061535359412
Efra.gene12673_i1_length1122.p1	10day	5-7day	119.471834628352	19.3541703147439	69.4130024715478	2.6309371652645	0.630986953865387	4.16955873516487	3.05189958741575e-05	0.00334205645026679
Efra.gene18130_i0_length834.p1	10day	5-7day	50.6252488528059	4.07901850074308	27.3521336767745	3.63783027017732	0.873724293498147	4.16359061691242	3.13281609109149e-05	0.00342051612501895
Efra.gene32323_i0_length453.p1	10day	5-7day	739.715290470526	276.44537018953	508.080330330028	1.42071254972154	0.341418788106457	4.16120201703296	3.16576881130476e-05	0.00344629888532126
Efra.gene2951_i4_length2388.p1	10day	5-7day	1.10276478552593	63.2310065433316	32.1668856644287	-5.85567699318387	1.41059586203825	-4.15120811762675	3.30724853387975e-05	0.00358972646747936
Efra.gene3051_i0_length2394.p1	10day	5-7day	48.955859010552	4.94477108850628	26.9503150495291	3.31038923874744	0.798185334671339	4.14739421403993	3.36280762096401e-05	0.00363932705114533
Efra.gene17212_i1_length876.p1	10day	5-7day	192.027966594492	524.863901059265	358.445933826879	-1.44918862405356	0.350053256825612	-4.13990898755017	3.47443639438174e-05	0.00374914037129427
Efra.gene73557_i0_length258.p1	10day	5-7day	84.8968804612304	0.897601606164709	42.8972410336975	6.56673131497972	1.58676089268795	4.13845044029019	3.49659380716071e-05	0.00376204950027577
Efra.gene15868_i1_length921.p1	10day	5-7day	29.7481658873367	122.594279532886	76.1712227101114	-2.04066111210697	0.493537734848477	-4.13476208203913	3.55322551318733e-05	0.00381186727728678
Efra.gene37248_i0_length396.p1	10day	5-7day	36.3647546004923	0.897601606164709	18.6311781033285	5.34095529351019	1.2922953795559	4.13292144969646	3.58181164469559e-05	0.00383139643292307
Efra.gene18902_i3_length393.p1	10day	5-7day	7.1037638042934	57.9669638890271	32.5353638466603	-3.03154981412525	0.73559638356888	-4.12121359191183	3.76881802593969e-05	0.00401978209333175
Efra.gene60700_i0_length285.p1	10day	5-7day	16.1827112950014	88.1082779869483	52.1454946409748	-2.45718568714043	0.59689416412542	-4.11661871538105	3.84471333679072e-05	0.00408891357293731
Efra.gene808_i0_length3126.p1	10day	5-7day	940.367045513121	2304.84165728429	1622.60435139871	-1.29358707272397	0.314665872486918	-4.11098624232835	3.93972677650672e-05	0.00417792175173
Efra.gene28282_i0_length519.p1	10day	5-7day	45.9308771823382	4.06309399154233	24.9969855869402	3.50250013407823	0.853053412141125	4.10583919392235	4.0284966681331e-05	0.00425981779486487
Efra.gene21547_i0_length696.p1	10day	5-7day	1.71835447991404	62.3695202829246	32.0439373814193	-5.22529995102213	1.27320841047403	-4.10404134000079	4.0599486701159e-05	0.00428080987777021
Efra.gene8012_i0_length1494.p1	10day	5-7day	109.872755433112	462.68547488675	286.279115159931	-2.08047620243706	0.508306005506435	-4.09296010650955	4.25901017560409e-05	0.00447790631112516
Efra.gene73985_i0_length258.p1	10day	5-7day	80.9994797321279	0.897601606164709	40.9485406691463	6.49906101041	1.58845416499054	4.09143754579076	4.28707406338994e-05	0.00449460742145859
Efra.gene1193_i0_length3513.p1	10day	5-7day	39.8279468821838	2.69280481849413	21.260375850339	3.88446297334439	0.949657613819969	4.09038259348994	4.30662176659637e-05	0.00450231075565078
Efra.gene12308_i0_length1143.p1	10day	5-7day	42.6980307852839	2.66095580009261	22.6794932926883	3.99732746388034	0.977539110575614	4.08917394775802	4.32912125161977e-05	0.00451304775903322
Efra.gene115946_i0_length210.p1	10day	5-7day	108.478674107089	501.007720386504	304.743197246797	-2.20695644210672	0.539889350372005	-4.08779399072428	4.35494609988866e-05	0.00452718115127581
Efra.gene2598_i0_length2564.p1	10day	5-7day	789.296273908202	1936.06531060582	1362.68079225701	-1.29503232613492	0.316958475732911	-4.08581068274128	4.3923182644846e-05	0.00455320542788033
Efra.gene11904_i2_length1143.p1	10day	5-7day	7.25866172940706	103.44129874683	55.3499802381185	-3.87821799994631	0.949609952466329	-4.08401153534016	4.42648319622375e-05	0.0045757685118611
Efra.gene15393_i0_length966.p1	10day	5-7day	101.556291549772	292.649972628097	197.103132088935	-1.52889222514786	0.374454149493969	-4.08298913822687	4.44601017967837e-05	0.0045831161919232
Efra.gene14038_i0_length1041.p1	10day	5-7day	333.793446830133	101.801074299152	217.797260564642	1.71299981464618	0.419856706037388	4.07996297311406	4.50428749232479e-05	0.00461806556482566
Efra.gene12445_i0_length1134.p1	10day	5-7day	35.2619898149664	1.35436466384744	18.3081772394069	4.70900519596131	1.15423792311031	4.07975262437403	4.50836516275903e-05	0.00461806556482566
Efra.gene18172_i0_length831.p1	10day	5-7day	35.7226815842408	1.35436466384744	18.5385231240441	4.7300458614883	1.15962194214208	4.07895512286604	4.52385677854095e-05	0.00461806556482566
Efra.gene20059_i0_length753.p1	10day	5-7day	40.413051248642	0.897601606164709	20.6553264274033	5.49930749650311	1.3485582761473	4.07791609289151	4.54411587443928e-05	0.00461806556482566
Efra.gene29043_i0_length504.p1	10day	5-7day	177.926372273359	21.2239483639378	99.5751603186484	3.06441119943182	0.751504328656221	4.0777026592932	4.54828805985282e-05	0.00461806556482566
Efra.gene106032_i0_length219.p1	10day	5-7day	55.3685851609337	184.119800828171	119.744192994552	-1.73581051049063	0.425719230981857	-4.07735987516291	4.55499638412243e-05	0.00461806556482566
Efra.gene25945_i0_length571.p1	10day	5-7day	47.9245401784831	0.897601606164709	24.4110708923239	5.74516228976857	1.41056682006332	4.07294585981447	4.64222183188662e-05	0.00469360423243681
Efra.gene29067_i2_length504.p1	10day	5-7day	299.385396606325	739.092385585173	519.238891095749	-1.30456441255732	0.321428791421456	-4.05864206124207	4.93589027231274e-05	0.00497688783085872
Efra.gene19705_i0_length765.p1	10day	5-7day	74.7841428529894	11.1483597856554	42.9662513193224	2.74018838213955	0.675905283795902	4.05410114084414	5.03274399525366e-05	0.00506071892100384
Efra.gene26573_i0_length557.p1	10day	5-7day	208.565436371315	578.989932703778	393.777684537546	-1.47039765248922	0.363071468867831	-4.04988488099705	5.12428346984411e-05	0.00513876514051975
Efra.gene21908_i0_length687.p1	10day	5-7day	62.7251761656612	8.53517751316511	35.6301768394131	2.88223359058515	0.712347603101384	4.04610555020699	5.20767590425856e-05	0.0051905706648881
Efra.gene11249_i4_length1065.p1	10day	5-7day	433.311112752167	1092.69033084997	763.000721801068	-1.33554130516378	0.330119042974722	-4.04563545661935	5.21813818738751e-05	0.0051905706648881
Efra.gene6582_i0_length1653.p1	10day	5-7day	34.4160542359411	0.897601606164709	17.6568279210529	5.26059447438724	1.3033976998855	4.03606241966622	5.43557603859582e-05	0.00539232521850376
Efra.gene13361_i0_length858.p1	10day	5-7day	787.140649539672	227.141761269057	507.141205404364	1.79341799241004	0.445444345676361	4.02613257933921	5.67017268383178e-05	0.00560737542168888
Efra.gene10813_i0_length1245.p1	10day	5-7day	66.4002350222596	7.58980237939813	36.9950187008289	3.12154460764886	0.775421191560776	4.0256116825564	5.68274010327239e-05	0.00560737542168888
Efra.gene584_i0_length4491.p1	10day	5-7day	160.225167055151	35.665196608577	97.9451818318639	2.1678673679068	0.53918136608295	4.02066448189029	5.80342119715981e-05	0.00571118548959961
Efra.gene4062_i0_length2091.p1	10day	5-7day	64.394566007915	9.82584414020952	37.1102050740623	2.71064421785476	0.674910527599415	4.01630157925707	5.91185943458358e-05	0.00580242714292213
Efra.gene39039_i0_length381.p1	10day	5-7day	57.8574272603496	195.852319745115	126.854873502732	-1.76526253344539	0.439731040908254	-4.01441419691293	5.95936171593058e-05	0.00583353540489926
Efra.gene6759_i0_length1629.p1	10day	5-7day	213.282289357579	645.427594687384	429.354942022482	-1.59475352819034	0.397372894349968	-4.01324184629925	5.98904957239677e-05	0.00584708691586588
Efra.gene14669_i0_length1005.p1	10day	5-7day	136.938691955856	425.213416883999	281.076054419928	-1.63003603514166	0.406493665907453	-4.00999122951345	6.07210032452383e-05	0.00591252745056009
Efra.gene20026_i0_length753.p1	10day	5-7day	51.0779366099472	1.35436466384744	26.2161506368973	5.2481305533596	1.31102421355917	4.00307675409897	6.25240064073956e-05	0.00607206824331191
Efra.gene21334_i0_length705.p1	10day	5-7day	95.5472885188719	16.1249798925632	55.8361342057176	2.57075267925673	0.643757010276836	3.99335873352467	6.51438962808648e-05	0.00630989592742529
Efra.gene7454_i0_length1551.p1	10day	5-7day	68.7566605123586	226.424376973239	147.590518742799	-1.72427272124105	0.432042035701737	-3.99098369777939	6.57998037308044e-05	0.006356743342622
Efra.gene1501_i1_length3218.p1	10day	5-7day	82.6768735865148	349.967516585466	216.32219508599	-2.07773329784163	0.521386245303713	-3.98501747323872	6.74751602979461e-05	0.00650157523664596
Efra.gene29699_i0_length492.p1	10day	5-7day	22.3875728765427	101.678725934685	62.0331494056139	-2.17466239661168	0.547167761493978	-3.97439788973315	7.0557524285039e-05	0.00678087207347677
Efra.gene9305_i0_length1368.p1	10day	5-7day	174.00649022846	48.6297318249018	111.318111026681	1.8386542214527	0.463223446991633	3.96925983214728	7.20962321802639e-05	0.00691014785724278
Efra.gene5209_i0_length1848.p1	10day	5-7day	400.053261230943	1140.68464507041	770.368953150675	-1.51059739877377	0.380631364268079	-3.96866243978217	7.22771806009027e-05	0.00691014785724278
Efra.gene16008_i1_length546.p1	10day	5-7day	124.182214323086	25.1169204634111	74.6495673932483	2.30172436749081	0.580963180676909	3.96191091629758	7.43522837268396e-05	0.00709017229626689
Efra.gene15772_i0_length948.p1	10day	5-7day	36.9578629790836	0.897601606164709	18.9277322926242	5.35759511187961	1.35276397008558	3.96048034273168	7.47991505025664e-05	0.00711440167563585
Efra.gene4961_i0_length1896.p1	10day	5-7day	152.354917637422	405.636303440445	278.995610538933	-1.41046785503611	0.356275805054302	-3.95892124872507	7.52890549582907e-05	0.00714258941948781
Efra.gene12373_i1_length1140.p1	10day	5-7day	1517.7080178515	18.5470680546445	768.127542953071	6.35367512767171	1.60532173298431	3.957882707948	7.56170712845798e-05	0.00714690976595339
Efra.gene10020_i0_length1311.p1	10day	5-7day	42.0109951374388	1.77927870312866	21.8951369202837	4.54772531282469	1.14912595522343	3.95755164362331	7.57219195341365e-05	0.00714690976595339
Efra.gene30785_i0_length474.p1	10day	5-7day	20.5672871152418	113.453189288309	67.0102382017755	-2.46133990056354	0.622329431457228	-3.95504338401631	7.65207647193575e-05	0.00720388342143665
Efra.gene21_i0_length11025.p1	10day	5-7day	175.928707271148	33.5456741213101	104.737190696229	2.39234268472609	0.605178479545662	3.95311922942492	7.71389750070009e-05	0.00724360492025028
Efra.gene5143_i0_length1863.p1	10day	5-7day	83.3719132464931	240.934370963821	162.153142105157	-1.52984700747824	0.387364545779142	-3.94937281728021	7.83562302507266e-05	0.0073392343176975
Efra.gene9070_i0_length1389.p1	10day	5-7day	27.6975342413985	129.987158710953	78.8423464761757	-2.23624527091161	0.566597192244523	-3.94679906911103	7.92029715296097e-05	0.00739976319323726
Efra.gene19351_i0_length780.p1	10day	5-7day	78.9608541043893	235.166573106014	157.063713605202	-1.57319299985973	0.398729011722892	-3.9455192715023	7.962722710609e-05	0.00740369987369797
Efra.gene25801_i0_length576.p1	10day	5-7day	37.9322131613593	1.79520321232942	19.8637081868443	4.3951955384219	1.11398762067939	3.94546174197286	7.96463486304492e-05	0.00740369987369797
Efra.gene11526_i0_length1194.p1	10day	5-7day	7.1037638042934	66.5549626389337	36.8293632216136	-3.22983538983459	0.820193067550609	-3.93789647537505	8.21990421451029e-05	0.00761518488995191
Efra.gene41_i1_length333.p1	10day	5-7day	383.126545638303	1085.00690359737	734.066724617839	-1.50044734066053	0.381065765302151	-3.93750233498622	8.23341310180688e-05	0.00761518488995191
Efra.gene33353_i0_length438.p1	10day	5-7day	17.6707198902782	118.604978996425	68.1378494433518	-2.76209316397162	0.702514789328776	-3.93172244332491	8.43394069954063e-05	0.00778115368939619
Efra.gene12900_i0_length1107.p1	10day	5-7day	34.9297126489422	1.77927870312866	18.3544956760355	4.28477308424906	1.09034530020898	3.92973958197261	8.50379099123482e-05	0.00782530966192657
Efra.gene19654_i0_length768.p1	10day	5-7day	93.1948650348395	270.719516768403	181.957190901621	-1.53875699871835	0.391624643445406	-3.92916284629279	8.52421006962519e-05	0.00782530966192657
Efra.gene4515_i0_length1986.p1	10day	5-7day	11.3864083431468	66.8474328954697	39.1169206193082	-2.55178417390631	0.65016997946988	-3.92479544501104	8.68034664825919e-05	0.00794887128306097
Efra.gene508_i2_length4656.p1	10day	5-7day	657.710975228193	269.641697851891	463.676336540042	1.28694958400605	0.327985950107209	3.92379485641193	8.71649664737099e-05	0.00796221763055888
Efra.gene6351_i3_length1545.p1	10day	5-7day	442.325087580949	1019.71232133065	731.018704455799	-1.20460112354254	0.307397983796064	-3.91870209643828	8.90270658970849e-05	0.0081122341725087
Efra.gene28148_i0_length522.p1	10day	5-7day	21.4397060161305	94.2322441380936	57.8359750771121	-2.14072190253771	0.546602950326242	-3.91641117425365	8.98769090312586e-05	0.00816950111056543
Efra.gene8573_i0_length1435.p1	10day	5-7day	38.0301424366796	2.26789077921291	20.1490166079463	4.08022860877225	1.0423847276882	3.91432117182047	9.06588982151858e-05	0.00821165739793423
Efra.gene13478_i2_length210.p1	10day	5-7day	63.2388345786623	9.84176864941028	36.5403016140363	2.68547228547312	0.68612247940199	3.91398382372448	9.07857202026112e-05	0.00821165739793423
Efra.gene22110_i2_length645.p1	10day	5-7day	268.394045312012	704.499960183969	486.447002747991	-1.39016690374895	0.355289865918199	-3.91276824109873	9.12440951860849e-05	0.00823293909229163
Efra.gene1763_i0_length3009.p1	10day	5-7day	83.1110820339259	13.5277221292737	48.3194020815998	2.62517429408573	0.671102355474794	3.91173458514904	9.16355876499736e-05	0.00824809689423079
Efra.gene22148_i0_length678.p1	10day	5-7day	55.8557602520715	5.00846912530931	30.4321146886904	3.4868502351065	0.892968421838844	3.90478560028608	9.43089574030993e-05	0.00846807241850116
Efra.gene68607_i0_length267.p1	10day	5-7day	61.7283446675887	10.3303807254945	36.0293626965416	2.57895845242126	0.661191615756846	3.90047059122068	9.60058884701395e-05	0.00859951773811172
Efra.gene1541_i0_length3186.p1	10day	5-7day	12.4891731286727	69.6198602599676	41.0545166943202	-2.47778241124037	0.636028387768619	-3.89571040992869	9.79113196177437e-05	0.00874612202815269
Efra.gene10734_i1_length1254.p1	10day	5-7day	22.9766792490675	135.723107550358	79.3498933997127	-2.549446107167	0.654509203648789	-3.89520283741501	9.81165868105142e-05	0.00874612202815269
Efra.gene5158_i0_length1863.p1	10day	5-7day	181.793287674532	46.489237119295	114.141262396913	1.97012746783084	0.506341970428454	3.89090295272929	9.98718742290932e-05	0.00888113649771194
Efra.gene4548_i0_length1980.p1	10day	5-7day	41.776647246735	3.10179434857459	22.4392207976548	3.74123882493261	0.961968296985789	3.88914981570113	0.000100596007282466	0.00891349423491758
Efra.gene1693_i3_length1902.p1	10day	5-7day	49.3146194984395	170.03472087687	109.674670187655	-1.78164876469708	0.458142401451051	-3.88885368185559	0.000100718813569278	0.00891349423491758
Efra.gene112830_i0_length213.p1	10day	5-7day	41.7501639248717	3.62225544306035	22.686209683966	3.5336757492403	0.909399922271957	3.88572251074324	0.000102025993916647	0.00900757722368408
Efra.gene11722_i0_length1179.p1	10day	5-7day	78.2738184565442	282.218215756475	180.24601710651	-1.85736170663636	0.478109200774633	-3.88480644929456	0.000102411442506893	0.00902002833955699
Efra.gene17476_i0_length864.p1	10day	5-7day	58.7788107988984	9.4009301009283	34.0898704499134	2.64315540465267	0.681526334742164	3.87828799844195	0.000105194141040809	0.00924305852611911
Efra.gene3652_i1_length1869.p1	10day	5-7day	83.9345362971544	248.285305705208	166.109921001181	-1.56077973187454	0.403065589269839	-3.87227233836041	0.000107825375082862	0.0094517521189025
Efra.gene3834_i8_length1110.p1	10day	5-7day	1154.18147259343	3007.21818807208	2080.69983033276	-1.3814539069938	0.356844642027987	-3.87130348698203	0.000108254910791086	0.00945988366720062
Efra.gene14026_i1_length1021.p1	10day	5-7day	1.10276478552593	37.4444753117056	19.2736200486158	-5.101101571189	1.3178409222785	-3.87080222275187	0.00010847777715742	0.00945988366720062
Efra.gene28385_i0_length517.p1	10day	5-7day	48.5216505631409	258.50769981187	153.514675187505	-2.41546881028889	0.624098577028904	-3.87033218660426	0.000108687152473799	0.00945988366720062
Efra.gene7968_i0_length1497.p1	10day	5-7day	89.6072601559643	19.2745477687401	54.4409039623522	2.21367139967459	0.572159475932277	3.86897620819376	0.000109293305055956	0.00949025912890585
Efra.gene7100_i0_length1590.p1	10day	5-7day	84.2588094510455	7.18081284931767	45.7198111501816	3.55758457542597	0.920977860492124	3.86283398118275	0.000112079180394512	0.00970931942084293
Efra.gene55814_i0_length300.p1	10day	5-7day	39.8239448761172	2.26789077921291	21.0459178276651	4.14820663789116	1.07420918031555	3.86163767160565	0.000112629516235377	0.00973414441955584
Efra.gene112372_i0_length213.p1	10day	5-7day	33.879914507143	0.897601606164709	17.3887580566539	5.23232095331439	1.35766616463977	3.85390833887555	0.000116247130406872	0.0099938085929543
Efra.gene18195_i0_length831.p1	10day	5-7day	60.0099901876747	9.84176864941028	34.9258794185425	2.60627819510533	0.676278477013497	3.85385352882273	0.000116273170526845	0.0099938085929543
Efra.gene6310_i0_length1686.p1	10day	5-7day	30.6205847882254	0.897601606164709	15.7590931971951	5.09184589282217	1.32143686345441	3.85326460434245	0.000116553314411588	0.0099938085929543
Efra.gene4325_i0_length2034.p1	10day	5-7day	34.5974354829181	1.79520321232942	18.1963193476238	4.26336115024239	1.10652709471838	3.85292070170901	0.000116717198774206	0.0099938085929543
Efra.gene15207_i1_length978.p1	10day	5-7day	670.638358810343	1521.44133292189	1096.03984586611	-1.18139177171005	0.306727953596798	-3.85159473682343	0.000117351114398789	0.0100248276059558
Efra.gene4938_i0_length1902.p1	10day	5-7day	90.6530562916969	17.8405605588889	54.2468084252929	2.34521251191643	0.60909516813072	3.85032197696422	0.000117962646632139	0.010053795638135
Efra.gene20430_i1_length738.p1	10day	5-7day	1.10276478552593	41.7095402137186	21.4061524996222	-5.25617226631578	1.37048431765541	-3.83526626215463	0.000125428339679684	0.0106654549482467
Efra.gene9785_i0_length1329.p1	10day	5-7day	807.829877966633	335.230313138718	571.530095552675	1.2695204973657	0.33128286821532	3.83213446624883	0.000127036268485221	0.0107773481659278
Efra.gene12058_i0_length1158.p1	10day	5-7day	79.5194751489842	9.32130755492451	44.4203913519543	3.09239543980129	0.807414366041807	3.82999804048714	0.000128144279397006	0.0108464139607043
Efra.gene23623_i1_length636.p1	10day	5-7day	34.3101209484876	0.897601606164709	17.6038612773261	5.26346075301626	1.37542004882026	3.82680240667635	0.000129818639468325	0.0109629910090139
Efra.gene11471_i0_length1197.p1	10day	5-7day	34.0797750638503	1.35436466384744	17.7170698638489	4.66520138275405	1.21988414906032	3.82429871422436	0.000131144836624083	0.011049701029167
Efra.gene11261_i0_length1212.p1	10day	5-7day	35.3639210963533	2.22011725161063	18.792019173982	3.9870509080212	1.04333454841621	3.82145009390668	0.000132669264159332	0.0111526800103326
Efra.gene22_i2_length2229.p1	10day	5-7day	1539.1667933331	3270.01120616742	2404.58899975026	-1.08708045849191	0.284770658618723	-3.81738927656655	0.000134871282054796	0.0112906229771162
Efra.gene1130_i1_length1350.p1	10day	5-7day	26.4928381744857	113.793433072447	70.1431356234665	-2.11549069941157	0.554185612134891	-3.81729632290896	0.000134922087928361	0.0112906229771162
Efra.gene19_i0_length11160.p1	10day	5-7day	3485.3098206102	1377.90704262689	2431.60843161854	1.33866178970354	0.351094594565599	3.81282369601797	0.000137388118233421	0.0114387219394668
Efra.gene26095_i2_length300.p1	10day	5-7day	30.2353409784746	0.897601606164709	15.5664712923196	5.075396531246	1.33132053038366	3.81230245865987	0.000137678254584898	0.0114387219394668
Efra.gene41_i7_length531.p1	10day	5-7day	2335.79811749509	5114.14593461477	3724.97202605493	-1.13037927713666	0.296551908768342	-3.81174170090971	0.000137991033603272	0.0114387219394668
Efra.gene31597_i0_length462.p1	10day	5-7day	7.33410968893062	59.5761207000867	33.4551151945087	-2.99922851219606	0.786854694402329	-3.81166755886763	0.000138032438559016	0.0114387219394668
Efra.gene7544_i0_length1542.p1	10day	5-7day	61.5124760866152	0.897601606164709	31.2050388463899	6.10287070116864	1.60125981028973	3.81129324669955	0.000138241653614844	0.0114387219394668
Efra.gene23092_i0_length651.p1	10day	5-7day	30.2618243003379	0.897601606164709	15.5797129532513	5.07398237621225	1.33238163852571	3.80820496883058	0.000139979225684123	0.0115493591742479
Efra.gene567_i0_length4521.p1	10day	5-7day	157.664879002278	49.8089268875409	103.73690294491	1.66328316440328	0.436808691360124	3.80780693539818	0.000140204663723798	0.0115493591742479
Efra.gene28842_i0_length509.p1	10day	5-7day	38.6722154529311	153.845261565721	96.2587385093261	-1.98808942823033	0.522778240727082	-3.80293071392047	0.000142994357881442	0.0117529260206163
Efra.gene29363_i0_length498.p1	10day	5-7day	120.945365919965	30.3751340267933	75.660249973379	1.99042930316332	0.523518720383154	3.80202125667361	0.000143520410146139	0.0117699493689625
Efra.gene875_i2_length297.p1	10day	5-7day	53.0611243084949	7.65350041620116	30.357312362348	2.79308397801861	0.735140148940784	3.79938979260348	0.000145052797582448	0.01186924266515
Efra.gene11716_i0_length1179.p1	10day	5-7day	109.332613698247	396.151484466156	252.742049082202	-1.86295123887663	0.490572263512855	-3.79750625430093	0.000146159090045918	0.0119150436027056
Efra.gene430_i1_length3852.p1	10day	5-7day	209.476344612267	59.3640543713376	134.420199491802	1.81661194232837	0.478390890845719	3.79733807037356	0.000146258257967311	0.0119150436027056
Efra.gene30265_i3_length285.p1	10day	5-7day	64.5085033075016	0.897601606164709	32.7030524568332	6.16384497008664	1.62369225457877	3.79619041274894	0.000146936655607235	0.011918042194818
Efra.gene18902_i4_length309.p1	10day	5-7day	18.7470013539408	85.5218970237202	52.1344491888305	-2.19611064693548	0.578508775372413	-3.79615788113454	0.000146955928647022	0.011918042194818
Efra.gene12576_i2_length1128.p1	10day	5-7day	51.675046994605	162.056901185732	106.865974090168	-1.64893122029686	0.434427879945161	-3.79563857758165	0.000147263907458189	0.011918042194818
Efra.gene4989_i2_length360.p1	10day	5-7day	30.5676181444987	0.897601606164709	15.7326098753317	5.09437789592937	1.34624069551711	3.78415086759249	0.00015423424860065	0.0124548374406092
Efra.gene64922_i0_length276.p1	10day	5-7day	166.026305517211	425.441407721949	295.73385661958	-1.35705958951316	0.358685861236179	-3.78342091555039	0.000154687490157569	0.0124641640540937
Efra.gene15145_i0_length981.p1	10day	5-7day	119.174044796324	20.4059693037769	69.7900070500505	2.54259536973553	0.672403627598956	3.78135284429491	0.000155978413143097	0.0125408003456053
Efra.gene22506_i2_length660.p1	10day	5-7day	30.0314784157007	0.897601606164709	15.4645400109327	5.06151819307112	1.34021311838581	3.77665173070932	0.000158950743940457	0.0127519962051709
Efra.gene37062_i0_length399.p1	10day	5-7day	84.4521967162222	244.477003860877	164.46460028855	-1.53821871745717	0.407644288435894	-3.77343375362678	0.000161015988640226	0.0128751828902621
Efra.gene37915_i0_length390.p1	10day	5-7day	38.4193882524971	2.69280481849413	20.5560965354956	3.82861573058911	1.01469374738192	3.77317366985614	0.000161184004316634	0.0128751828902621
Efra.gene33393_i0_length438.p1	10day	5-7day	33.0564602439145	2.25196627001215	17.6542132569633	3.87942628880696	1.02854775540972	3.77175125647093	0.000162105814012659	0.0129208487263999
Efra.gene7577_i0_length1536.p1	10day	5-7day	1910.67811546422	4035.33252429627	2973.00531988024	-1.0786806354319	0.286197763213656	-3.76900442309409	0.000163899983623553	0.0130154389280465
Efra.gene15130_i0_length981.p1	10day	5-7day	59.0621233272624	7.26043539532146	33.1612793612919	3.0281437551271	0.803465113221148	3.76885530597222	0.000163997916256819	0.0130154389280465
Efra.gene10670_i0_length1257.p1	10day	5-7day	39.6465656352067	4.04716948234157	21.8468675587742	3.2960161187677	0.87598385011179	3.76264484596043	0.000168125875936945	0.0133144148617532
Efra.gene24898_i0_length600.p1	10day	5-7day	58.5894255397883	0.897601606164709	29.7435135729765	6.03279785995173	1.60408632749853	3.76089351086204	0.000169307500620094	0.0133792805200941
Efra.gene35563_i0_length414.p1	10day	5-7day	2.33394417430216	37.4017494932426	19.8678468337724	-4.06353210457929	1.0815396114262	-3.75717362697497	0.00017184327043463	0.0135506496840162
Efra.gene4996_i0_length1890.p1	10day	5-7day	39.2878051473192	4.04716948234157	21.6674873148304	3.2822513117208	0.87487292108968	3.75168922548507	0.000175647108757486	0.0138210680204398
Efra.gene73364_i0_length258.p1	10day	5-7day	1.58993987666375	45.5974646040526	23.5937022403582	-4.81997553287925	1.28590853223267	-3.74830356285957	0.000178034695984687	0.0139791328098274
Efra.gene11099_i0_length1224.p1	10day	5-7day	29.2874741180623	0.897601606164709	15.0925378621135	5.02616007785092	1.34164510495523	3.74626647485784	0.00017948593112255	0.0140631609387401
Efra.gene50039_i0_length321.p1	10day	5-7day	32.3654225900029	1.77927870312866	17.0723506465658	4.17413798947006	1.11445256780709	3.7454604260848	0.000180063231108344	0.0140752266962352
Efra.gene23042_i0_length651.p1	10day	5-7day	290.084107243113	99.1610907173992	194.622598980256	1.54677452844322	0.41307753543781	3.74451379159081	0.000180743449048248	0.0140752266962352
Efra.gene8424_i0_length1023.p1	10day	5-7day	2252.74835652615	733.197973035543	1492.97316478085	1.61974625799908	0.432571701057379	3.74445728659496	0.000180784127845639	0.0140752266962352
Efra.gene46711_i0_length336.p1	10day	5-7day	144.719016110397	33.838144377846	89.2785802441217	2.09349822048078	0.55943047492552	3.74219552619028	0.000182419489307855	0.0141726501756149
Efra.gene10573_i1_length1263.p1	10day	5-7day	37.1842068576543	2.66095580009261	19.9225813288734	3.7989786639164	1.01561315011507	3.74057648178933	0.000183598666416683	0.0142342966080699
Efra.gene53_i0_length8718.p1	10day	5-7day	182.001152243372	61.4618232584814	121.731487750927	1.56726609117773	0.419419384297059	3.73675168543878	0.000186412850844346	0.0144221799739198
Efra.gene18233_i3_length804.p1	10day	5-7day	2118.11089187782	883.187159229332	1500.64902555358	1.26164658282777	0.337958115927967	3.73314479921139	0.000189103807108142	0.0145997633839307
Efra.gene4910_i0_length1905.p1	10day	5-7day	91.3296166419449	327.640510759319	209.485063700632	-1.85052623010871	0.496146459739862	-3.72979831616449	0.000191633100372624	0.0147641501798566
Efra.gene25818_i1_length213.p1	10day	5-7day	1.58993987666375	33.1316368820904	17.3607883793771	-4.35545046240623	1.16823479780662	-3.728232090487	0.000192827754547486	0.0148252405287925
Efra.gene36007_i0_length408.p1	10day	5-7day	98.0176513085575	25.1328449726118	61.5752481405847	1.96192840832524	0.526438564440878	3.72679461735287	0.000193930357757945	0.0148790143923061
Efra.gene111848_i0_length213.p1	10day	5-7day	2.82111926543997	59.6767154644305	31.2489173649352	-4.42605979533521	1.1882432932037	-3.7248767324424	0.000195410684939787	0.0149614853050164
Efra.gene34203_i0_length429.p1	10day	5-7day	29.5178200026995	1.35436466384744	15.4360923332735	4.45112116408132	1.19549490790848	3.72324560701689	0.000196678024383253	0.0150002888748894
Efra.gene4826_i0_length1923.p1	10day	5-7day	13.437039989085	76.2802120147995	44.8586260019422	-2.48067140955845	0.666277884845567	-3.72317837043839	0.000196730430724216	0.0150002888748894
Efra.gene37137_i0_length398.p1	10day	5-7day	22.0777770263154	136.871234976378	79.4745060013469	-2.60937130133975	0.701608425698121	-3.71912765834212	0.000199912003070654	0.01521144858004
Efra.gene10605_i0_length1263.p1	10day	5-7day	56.1535500840992	0.897601606164709	28.525575845132	5.97168319614852	1.60674127629105	3.71664267562315	0.000201887653891337	0.0153301686814936
Efra.gene12611_i0_length1125.p1	10day	5-7day	69.8594252978845	11.5732738249367	40.7163495614106	2.5881646582179	0.696990661389708	3.7133419450089	0.000204540225656472	0.0154996970998489
Efra.gene9422_i0_length1359.p1	10day	5-7day	91.5029938767888	245.831368524725	168.667181200757	-1.42748606855759	0.384503894677759	-3.71253994645209	0.000205189662663239	0.0155170477682873
Efra.gene22901_i0_length657.p1	10day	5-7day	29.0571282334251	0.897601606164709	14.9773649197949	5.01330540442713	1.35155773026229	3.70927951664649	0.000207849867414554	0.015675450381469
Efra.gene4238_i0_length2055.p1	10day	5-7day	70.9621900834104	8.40778143955905	39.6849857614847	3.07007724257816	0.827751963755836	3.70893380747538	0.000208133825247123	0.015675450381469
Efra.gene9968_i4_length1245.p1	10day	5-7day	77.3219495900654	220.03978958396	148.680869587013	-1.51243353458991	0.407981662437536	-3.70711155387156	0.000209636615530613	0.0157564758850138
Efra.gene6871_i5_length1089.p1	10day	5-7day	237.600083288943	77.5281528233809	157.564118056162	1.61710698692834	0.436294894956628	3.70645406494866	0.00021018133595178	0.0157653089877327
Efra.gene8061_i0_length1488.p1	10day	5-7day	130.299621926904	347.833632352564	239.066627139734	-1.41338869337795	0.382047061887868	-3.6995146262708	0.000216012191798393	0.0161698051239917
Efra.gene10395_i0_length1278.p1	10day	5-7day	228.857414970326	585.856521696437	407.356968333381	-1.35591170325419	0.366717864764725	-3.69742473310948	0.000217797766265132	0.0162704630895717
Efra.gene20572_i1_length456.p1	10day	5-7day	57.3702521692117	181.113553534801	119.241902852006	-1.66464659365637	0.450656384545477	-3.69382671752293	0.000220904364991624	0.0164672679519409
Efra.gene85148_i0_length240.p1	10day	5-7day	176.000153224605	429.733273933224	302.866713578914	-1.28624195312079	0.348259488356282	-3.69334360189756	0.000221324650557193	0.0164672679519409
Efra.gene9546_i0_length1347.p1	10day	5-7day	27.2368424721241	137.927300292768	82.5820713824459	-2.35142098070431	0.636813656855483	-3.69247888356442	0.000222078785577654	0.0164901317966957
Efra.gene11264_i9_length1029.p1	10day	5-7day	44.6162458219053	1.79520321232942	23.2057245171173	4.64215467153825	1.25772125889669	3.69092486805103	0.000223440134498741	0.0165579010512882
Efra.gene6668_i4_length1644.p1	10day	5-7day	60.4441986350857	6.18766418794841	33.3159314115171	3.28245514711812	0.891024096988403	3.68391287981164	0.000229680770167792	0.0169862507861166
Efra.gene2538_i0_length2589.p1	10day	5-7day	23.618752265319	98.3699129665005	60.9943326159097	-2.05334546472426	0.557517805258429	-3.68301325151843	0.000230493172696685	0.0170043905447741
Efra.gene215_i0_length5973.p1	10day	5-7day	55.4705164423206	8.14211249228541	31.806314467303	2.77235182147929	0.752820148772685	3.68262170718867	0.00023084759546206	0.0170043905447741
Efra.gene16393_i0_length915.p1	10day	5-7day	1.10276478552593	31.400131706564	16.251448246045	-4.84651993637178	1.31793609617962	-3.67735579169632	0.000235664227001199	0.0173034846428056
Efra.gene1287_i5_length561.p1	10day	5-7day	135.8174478606	342.463947224777	239.140697542688	-1.33467962252408	0.363029121499157	-3.67650842172777	0.000236448052831366	0.0173034846428056
Efra.gene20221_i1_length703.p1	10day	5-7day	30.2128596626777	212.554848296262	121.38385397947	-2.82566265993707	0.768602312187431	-3.67636502666154	0.000236580936485638	0.0173034846428056
Efra.gene11286_i0_length1212.p1	10day	5-7day	105.502656916535	25.8871259959697	65.6948914562525	2.02649801990106	0.551256049353354	3.67614654256987	0.000236783539578822	0.0173034846428056
Efra.gene67754_i0_length270.p1	10day	5-7day	23.4903376620687	106.03350880098	64.7619232315244	-2.1671305168442	0.589738426133928	-3.67473174683729	0.000238099443311106	0.0173436417893356
Efra.gene6186_i0_length1701.p1	10day	5-7day	24.8499316540952	99.3152881002675	62.0826098771813	-1.99634448064536	0.54335056819004	-3.67413709954404	0.000238654571129526	0.0173436417893356
Efra.gene5088_i0_length1872.p1	10day	5-7day	68.0656228584469	232.977523491022	150.521573174735	-1.78150040226862	0.484888343415537	-3.67404254290748	0.000238742955478606	0.0173436417893356
Efra.gene2352_i0_length2688.p1	10day	5-7day	407.595235488714	148.380810764512	277.988023126613	1.45821188915634	0.396969586511449	3.67335921618339	0.000239382590800643	0.0173559432827248
Efra.gene14509_i0_length1014.p1	10day	5-7day	69.8104606602243	10.6915967279727	40.2510286940985	2.69980381763936	0.735173374741427	3.67233622761288	0.000240343176181338	0.0173914207329335
Efra.gene1653_i0_length2772.p1	10day	5-7day	260.27096869385	612.542217297793	436.406592995821	-1.23430769147267	0.336422955406759	-3.66891637932468	0.000243580728104058	0.0175911999803369
Efra.gene19457_i0_length777.p1	10day	5-7day	42.0824410908958	3.63817995226111	22.8603105215785	3.5429124278288	0.965803161330845	3.66835869841924	0.000244112545578197	0.0175951745742535
Efra.gene34070_i0_length429.p1	10day	5-7day	352.187220422855	92.054852704946	222.121036563901	1.93351101648417	0.527223432599497	3.66734651180225	0.000245080573884134	0.0176257139698269
Efra.gene7985_i0_length1497.p1	10day	5-7day	202.870231196708	548.201542819548	375.535887008128	-1.43113420079111	0.390332416473872	-3.66644977560276	0.000245941195615959	0.0176257139698269
Efra.gene6281_i0_length1689.p1	10day	5-7day	112.304628882734	402.283201890231	257.293915386483	-1.84360143693432	0.502834112365239	-3.66642077694841	0.00024596907366304	0.0176257139698269
Efra.gene20175_i0_length747.p1	10day	5-7day	31.2626578044769	1.81112772153018	16.5368927630036	4.11380285836306	1.12362570187739	3.66118615077032	0.00025105026440976	0.0179549592204996
Efra.gene14739_i0_length1002.p1	10day	5-7day	52.9062263833813	8.48740398556284	30.6968151844721	2.63736104728097	0.721679679571099	3.65447597034792	0.000257707797155093	0.0183954517334846
Efra.gene1297_i0_length3414.p1	10day	5-7day	386.420362691217	157.775911774518	272.098137232867	1.29269628259282	0.353885166768046	3.65286935985117	0.00025932618413356	0.0184752384155693
Efra.gene17996_i2_length840.p1	10day	5-7day	75.7280077073351	222.095614034423	148.911810870879	-1.54788127452322	0.423837623630581	-3.65206198841931	0.000260143066691054	0.0184977258827874
Efra.gene115603_i0_length210.p1	10day	5-7day	43.9556934959235	139.834756451285	91.8952249736045	-1.66895368641305	0.457144745870695	-3.65082110532474	0.000261403272857407	0.0185445285765291
Efra.gene43252_i0_length354.p1	10day	5-7day	92.8810671785456	18.9133317662619	55.8971994724038	2.30136014674514	0.630436144639644	3.65042544960774	0.00026180629168577	0.0185445285765291
Efra.gene18386_i0_length822.p1	10day	5-7day	98.0890972620145	24.1874698388449	61.1382835504297	2.02237612284489	0.554532203709199	3.64699490727042	0.000265325180794029	0.0187382659035969
Efra.gene11143_i1_length1152.p1	10day	5-7day	11.3864083431468	61.3822007124776	36.3843045278122	-2.42896171627167	0.666229338453006	-3.64583421365345	0.000266525770449044	0.0187382659035969
Efra.gene60137_i0_length288.p1	10day	5-7day	32.2594893025494	1.77927870312866	17.019384002839	4.17873990539915	1.14618253860984	3.64578918683177	0.0002665724474146	0.0187382659035969
Efra.gene10884_i0_length1240.p1	10day	5-7day	251.603748334756	600.95145620009	426.277602267423	-1.25566611300716	0.344680471390566	-3.64298594562478	0.000269493558062395	0.0189075860584308
Efra.gene40531_i0_length372.p1	10day	5-7day	1.10276478552593	41.8629562148039	21.4828605001649	-5.2588287133755	1.44516007064134	-3.63892472550927	0.000273778803895888	0.0191717893339163
Efra.gene27939_i0_length525.p1	10day	5-7day	33.6680479322361	0.897601606164709	17.2828247692004	5.23698704083187	1.44013283789221	3.63646109791981	0.000276409364691103	0.0193193393836373
Efra.gene18922_i0_length798.p1	10day	5-7day	33.7250165820294	160.6699061217	97.1974613518646	-2.25951875673986	0.621543896689819	-3.63533254654011	0.000277622279710495	0.0193644274132196
Efra.gene11828_i0_length1173.p1	10day	5-7day	50.0096591584177	4.86514854250249	27.4374038504601	3.35181253845177	0.92212322862703	3.63488570116855	0.000278103905511771	0.0193644274132196
Efra.gene33326_i0_length439.p1	10day	5-7day	229.699348543284	743.196283213171	486.447815878228	-1.69324757543203	0.465974407754761	-3.63377805144006	0.000279301147855931	0.019411166780556
Efra.gene19766_i0_length764.p1	10day	5-7day	40.413051248642	2.66095580009261	21.5370035243673	3.9230173340647	1.07991618828127	3.63270536791226	0.000280465197885923	0.0194295613453687
Efra.gene12151_i0_length1152.p1	10day	5-7day	250.878223346848	623.822239484411	437.350231415629	-1.31181531043572	0.361126538211934	-3.63256413369946	0.000280618800050985	0.0194295613453687
Efra.gene7170_i0_length1584.p1	10day	5-7day	74.6782095655359	15.6204433072782	45.1493264364071	2.25579676727889	0.621823212006003	3.62771399285929	0.000285941756097993	0.0197394855214626
Efra.gene59413_i0_length289.p1	10day	5-7day	55.2136872358201	168.201839555217	111.707763395519	-1.60552375373683	0.442596322604288	-3.62751263790387	0.000286164772219339	0.0197394855214626
Efra.gene10247_i0_length1288.p1	10day	5-7day	30.0804430533609	1.79520321232942	15.9378231328452	4.07119016334197	1.12254369315424	3.6267542975564	0.000287006156015971	0.0197605880253981
Efra.gene5764_i0_length1761.p1	10day	5-7day	52.2681553731963	5.44930767379128	28.8587315234938	3.26389293671608	0.900520332337041	3.62445224112329	0.000289574522017351	0.0199002945261235
Efra.gene12490_i2_length387.p1	10day	5-7day	32.981012284391	2.22011725161063	17.6005647680008	3.88116443345872	1.07179571543082	3.62117927659251	0.000293263201334702	0.0201163293346763
Efra.gene17_i6_length7011.p1	10day	5-7day	27078.387759447	12259.7998117625	19669.0937856047	1.14321039705518	0.315764970817565	3.62044717656689	0.00029409429054127	0.0201359103861503
Efra.gene482_i5_length1005.p1	10day	5-7day	425.704165832469	1401.28229995159	913.49323289203	-1.71843302177499	0.474806221486082	-3.61923021226748	0.00029548068722174	0.0201933690393169
Efra.gene88295_i0_length237.p1	10day	5-7day	29.340440761789	0.897601606164709	15.1190211839769	5.02433350953444	1.39076160364472	3.61264899488694	0.000303084850141239	0.02067475657969
Efra.gene43392_i0_length353.p1	10day	5-7day	134.378403902983	30.3324082083302	82.3554060556567	2.15036839975882	0.595520488361305	3.61090582403974	0.000305129452253385	0.0207758252877471
Efra.gene3772_i0_length2010.p1	10day	5-7day	21.2848080910168	101.185066149461	61.2349371202391	-2.24167131964558	0.621237737564946	-3.60839527945004	0.000308096828756851	0.0209392364059721
Efra.gene29341_i0_length498.p1	10day	5-7day	1.10276478552593	30.4229075543955	15.7628361699607	-4.80103422610313	1.33087983116027	-3.60741376771603	0.000309264271390045	0.0209799424106217
Efra.gene14698_i0_length1005.p1	10day	5-7day	26.6967007372595	0.897601606164709	13.7971511717121	4.89451558242397	1.35894628730012	3.60169907241008	0.00031614419627285	0.0213933965634844
Efra.gene5134_i0_length1866.p1	10day	5-7day	234.283784920232	67.3628462808162	150.823315600524	1.79915207598501	0.499571352553596	3.60139160660136	0.000316518386182053	0.0213933965634844
Efra.gene52580_i0_length252.p1	10day	5-7day	15.5671216006133	72.1852690048556	43.8761953027345	-2.2238123591461	0.617596285842967	-3.60075410121805	0.000317295559977877	0.0214067190958383
Efra.gene23353_i0_length642.p1	10day	5-7day	27.7464988790587	0.897601606164709	14.3220502426117	4.95556476340658	1.37649294981612	3.6001381366091	0.0003180481702273	0.0214183388212925
Efra.gene4849_i0_length1917.p1	10day	5-7day	118.497484446076	21.7176081491613	70.1075462976187	2.45330577407624	0.681886714270019	3.59782016973682	0.00032089535749415	0.0215428902872534
Efra.gene10496_i0_length1269.p1	10day	5-7day	518.679160280269	134.672871324891	326.67601580258	1.94533632847224	0.540719287921261	3.59768251646965	0.000321065186917119	0.0215428902872534
Efra.gene9917_i0_length1317.p1	10day	5-7day	33.1094268876413	2.26789077921291	17.6886588334271	3.87229677073703	1.07688996966664	3.59581468841772	0.000323377947094472	0.0216586928485924
Efra.gene31579_i0_length462.p1	10day	5-7day	63.5831177628862	4.96069559770703	34.2719066802966	3.67674229468494	1.02293677813425	3.59430061884275	0.000325264113490421	0.0217455558772654
Efra.gene5465_i0_length1809.p1	10day	5-7day	33.6720499383026	3.14956787617686	18.4108089072398	3.42063101652966	0.952356061193745	3.5917564405922	0.000328456752469033	0.0219192911267942
Efra.gene10771_i2_length1188.p1	10day	5-7day	258.821449438636	647.951840377375	453.386644908006	-1.32643243535395	0.369389535327272	-3.59087713239833	0.000329566981529853	0.0219536821053749
Efra.gene35995_i0_length408.p1	10day	5-7day	1.10276478552593	52.9483993454393	27.0255820654826	-5.59785568539509	1.55953615191194	-3.58943630677129	0.000331393786678189	0.0220355969433728
Efra.gene12882_i1_length951.p1	10day	5-7day	135.342278787662	19.965130755295	77.6537047714783	2.75581682253271	0.768327587920524	3.58677322779899	0.000334795238974916	0.0221859589208371
Efra.gene40228_i0_length372.p1	10day	5-7day	50.3949029681686	6.21951320634993	28.3072080872593	3.00998392964509	0.839201257241026	3.58672476199662	0.000334857444149855	0.0221859589208371
Efra.gene15113_i1_length981.p1	10day	5-7day	24.7480003727083	93.8551036264147	59.3015519995615	-1.92755932606053	0.537646870943186	-3.58517724222785	0.000336849358806211	0.0222779368053484
Efra.gene7521_i0_length1530.p1	10day	5-7day	46.5199835548629	7.18081284931767	26.8503982020903	2.69665253203724	0.752794180112374	3.58219099360557	0.000340724531998369	0.022493914362912
Efra.gene46419_i0_length336.p1	10day	5-7day	38.1055903962032	2.66095580009261	20.3832730981479	3.83786095642439	1.07224085926334	3.57928997320723	0.000344529012317678	0.022704461911735
Efra.gene10105_i0_length1302.p1	10day	5-7day	34.2611563108274	2.66095580009261	18.46105605546	3.68011615733096	1.02850796281418	3.57811148808368	0.00034608583183616	0.022766402028666
Efra.gene17990_i0_length840.p1	10day	5-7day	63.8054596353903	7.06934128491236	35.4374004601513	3.16730613664848	0.885491793318975	3.57688931794261	0.000347707309994387	0.0228323675587773
Efra.gene1849_i0_length2949.p1	10day	5-7day	88.0173202793005	19.4019438423462	53.7096320608234	2.18087042388187	0.610425990044103	3.57270243969184	0.000353316156873898	0.0231594661692262
Efra.gene17086_i3_length687.p1	10day	5-7day	258.069441128864	764.812093252864	511.440767190864	-1.56756109425557	0.438825591809677	-3.57217337254896	0.000354030899929233	0.0231651707996248
Efra.gene39989_i1_length375.p1	10day	5-7day	26.9800132656235	0.897601606164709	13.9388074358941	4.90551371046483	1.37448636852325	3.56897952777468	0.000358374425128063	0.0234078757255328
Efra.gene45502_i0_length342.p1	10day	5-7day	60.8559257667	10.23483367029	35.545379718495	2.56837509044927	0.720541807563779	3.56450529794127	0.000364543088717487	0.0237687246396292
Efra.gene63052_i2_length280.p1	10day	5-7day	1.10276478552593	30.6936242108084	15.8981944981672	-4.81254830125841	1.35158158159047	-3.56067910868929	0.000369896900496591	0.0240370517485157
Efra.gene27749_i0_length531.p1	10day	5-7day	172.93821277693	41.066730754766	107.002471765848	2.07027275769043	0.58143382175137	3.5606335239571	0.000369961125979757	0.0240370517485157
Efra.gene3834_i9_length2117.p1	10day	5-7day	1162.37199315899	3577.10699024105	2369.73949170002	-1.62152087283601	0.455749582615856	-3.55792069743431	0.000373802122401262	0.0242294670919543
Efra.gene110170_i0_length213.p1	10day	5-7day	8.18004526795596	56.5648256975774	32.3724354827667	-2.75506861979303	0.774449314467822	-3.55745504363476	0.000374465162174506	0.0242294670919543
Efra.gene35895_i0_length409.p2	10day	5-7day	47.6981962999124	5.89014622227326	26.7941712610928	3.02588143928174	0.850646385110721	3.55715546700158	0.000374892307324569	0.0242294670919543
Efra.gene39940_i0_length375.p1	10day	5-7day	1.58993987666375	34.4273512182741	18.0086455474689	-4.41167713041414	1.2405429703646	-3.55624693042074	0.000376190512260463	0.0242708647980072
Efra.gene25847_i1_length573.p1	10day	5-7day	161.588763053244	54.6103773932404	108.099570223242	1.56523643819562	0.440204045882158	3.55570661568756	0.00037696455761675	0.0242783595711842
Efra.gene10745_i0_length1251.p1	10day	5-7day	137.947529472128	336.627403621028	237.287466546578	-1.28890523240959	0.362936938821717	-3.55132006291245	0.0003833039846815	0.0246436415517179
Efra.gene11764_i0_length1176.p1	10day	5-7day	28.694365739471	0.897601606164709	14.7959836728179	5.00597744377507	1.41042393088265	3.54927148792938	0.000386298583673939	0.0247929790120053
Efra.gene22606_i0_length666.p1	10day	5-7day	37.9322131613593	3.11771885777534	20.5249660095673	3.59375881385674	1.01301176523991	3.54759829764232	0.000388760653379285	0.02490767908387
Efra.gene40995_i0_length240.p1	10day	5-7day	51.0064906564902	8.11026347388389	29.558377065187	2.65827839532396	0.749855625341179	3.5450536149735	0.000392533233349761	0.0251057997288381
Efra.gene23772_i0_length630.p1	10day	5-7day	40.0093281291608	3.62225544306035	21.8157917861106	3.46557045571701	0.978202057242952	3.54279612280173	0.000395908651393275	0.0252778769394765
Efra.gene13961_i0_length1044.p1	10day	5-7day	47.955025506413	7.21266186771918	27.5838436870661	2.73849981451097	0.773241432259658	3.54158442662365	0.000397731553580975	0.0253504063097622
Efra.gene8235_i0_length1470.p1	10day	5-7day	217.878731752727	495.614359476587	356.746545614657	-1.18458688871659	0.334814749682091	-3.53803674969925	0.000403113948755092	0.0256491675256171
Efra.gene33625_i0_length435.p1	10day	5-7day	85.9851679430926	20.6926104693906	53.3388892062416	2.05897679954789	0.582779190957095	3.53303074560099	0.000410824691402335	0.026094792446664
Efra.gene66210_i0_length273.p1	10day	5-7day	31.7498328956147	2.69280481849413	17.2213188570544	3.55629909106231	1.00712663401147	3.5311339914597	0.000413782080436805	0.0262374809217179
Efra.gene482_i1_length4723.p1	10day	5-7day	2386.99399341069	6464.530127454	4425.76206043235	-1.43725423329381	0.407090320588669	-3.53055368945024	0.00041469084281363	0.0262500014806075
Efra.gene16791_i0_length897.p1	10day	5-7day	80.5283126652563	17.8564850680896	49.1923988666729	2.16871455470307	0.614400379916371	3.52980666287716	0.000415863442963487	0.0262791515395968
Efra.gene26189_i0_length566.p1	10day	5-7day	11.3864083431468	60.7980415811888	36.0922249621678	-2.41549173687677	0.684654491749056	-3.52804482550903	0.000418641256657583	0.0263826453663988
Efra.gene6413_i0_length1674.p1	10day	5-7day	28.2071906483332	0.897601606164709	14.5523961272489	4.98124763026308	1.41197362308338	3.52786167448747	0.000418931015193738	0.0263826453663988
Efra.gene56450_i0_length297.p1	10day	5-7day	891.560551701014	395.109780895402	643.335166298208	1.17449656274358	0.333017115633571	3.52683543159359	0.000420558075638386	0.0264397427089802
Efra.gene37192_i0_length396.p1	10day	5-7day	144.711012098264	31.7186218905792	88.2148169944218	2.19322120293483	0.621945654843555	3.52638721061009	0.000421270559096043	0.0264397427089802
Efra.gene7534_i0_length1542.p1	10day	5-7day	74.0096532274211	15.1636802495955	44.5866667385083	2.28738094072795	0.648850805094626	3.52528026900477	0.000423034964287421	0.0265054029237063
Efra.gene13270_i0_length1086.p1	10day	5-7day	12.5156564505361	70.9373281962743	41.7264923234052	-2.5233231017187	0.715903075015537	-3.52467141122971	0.00042400838995697	0.0265213654626644
Efra.gene29229_i0_length501.p1	10day	5-7day	33.5661166508492	1.81112772153018	17.6886221861897	4.22625590385327	1.19964245154867	3.52292960156371	0.000426804711939065	0.0266511016741104
Efra.gene21845_i1_length354.p1	10day	5-7day	27.3877383911712	1.35436466384744	14.3710515275093	4.34803637535911	1.23451074011683	3.52207253777932	0.000428186964483404	0.0266922495562425
Efra.gene20227_i5_length708.p1	10day	5-7day	14848.7794943548	6407.3809708414	10628.0802325981	1.21255872338009	0.344573647012864	3.51901178134734	0.000433157471800439	0.0269565654963295
Efra.gene18919_i0_length760.p1	10day	5-7day	145.308122482922	454.567038176595	299.937580329758	-1.6463803419752	0.467995815343868	-3.51793816952293	0.000434913684995715	0.0270202939917203
Efra.gene3834_i4_length2148.p1	10day	5-7day	2437.21799042948	7901.46746605099	5169.34272824024	-1.69679387255297	0.48300124668212	-3.51302172449607	0.000443041250647818	0.0274689099463905
Efra.gene10274_i0_length1286.p1	10day	5-7day	123.740001863541	304.446189581844	214.093095722693	-1.30087650231571	0.370338065852596	-3.512672939307	0.000443623193367894	0.0274689099463905
Efra.gene7801_i0_length1512.p1	10day	5-7day	38.3929049306337	133.583394226534	85.9881495785838	-1.80997195536882	0.515453670115456	-3.51141540026945	0.000445727306817217	0.0275529657132037
Efra.gene21624_i1_length696.p1	10day	5-7day	52.0602908043559	7.10119030331388	29.5807405538349	2.86789999384786	0.817064690258279	3.51000358728181	0.000448100648553546	0.0276533550739466
Efra.gene12274_i0_length1146.p1	10day	5-7day	16.3111258982517	77.300161985431	46.8056439418414	-2.25933524420891	0.644427476998691	-3.50595734174988	0.000454968131056563	0.0280302903314047
Efra.gene18359_i2_length528.p1	10day	5-7day	22.0288123886552	86.2812257562173	54.1550190724363	-1.96429122713789	0.560518790625358	-3.50441637281486	0.000457609266687621	0.0281460206297333
Efra.gene33513_i0_length438.p1	10day	5-7day	74.2704844399882	11.3553784052653	42.8129314226267	2.71221719757703	0.774562293903527	3.50161274170523	0.000462451265075134	0.0283893828204997
Efra.gene13361_i1_length1080.p1	10day	5-7day	748.03422563933	237.157136756109	492.595681197719	1.65824808439495	0.473617830710679	3.50123660231857	0.000463104499727424	0.0283893828204997
Efra.gene5364_i0_length1821.p1	10day	5-7day	73.5224781362832	17.0544305171295	45.2884543267064	2.11105229357014	0.603061528574604	3.50055872169432	0.000464283937481076	0.0284144849565533
Efra.gene8197_i0_length1473.p1	10day	5-7day	62.1625531149998	12.9913365255871	37.5769448202935	2.26001036392878	0.64578336010734	3.49964168100139	0.000465883947961134	0.0284652006880094
Efra.gene22252_i0_length675.p1	10day	5-7day	87.1408993723453	21.4309669835477	54.2859331779465	2.02336207815837	0.580084607331605	3.48804648940067	0.000486563470385857	0.0296795674563961
Efra.gene24628_i0_length606.p1	10day	5-7day	27.9808467697625	1.35436466384744	14.667605716805	4.36816016952443	1.25263056801504	3.48718950428167	0.000488125349875936	0.0297257061251181
Efra.gene16126_i0_length930.p1	10day	5-7day	56.2185227460256	6.20358869714917	31.2110557215874	3.16981335951416	0.909344463972093	3.48582246343498	0.000490626501424113	0.0298287980371589
Efra.gene14532_i0_length1014.p1	10day	5-7day	1.10276478552593	34.5228982734786	17.8128315295023	-4.9808309816455	1.42978298417849	-3.48362726145279	0.000494667882733604	0.0300250387243436
Efra.gene15840_i0_length945.p1	10day	5-7day	10.2836435576209	55.274159070533	32.7789013140769	-2.42332872808768	0.696113902783708	-3.4812244352497	0.000499127073636686	0.0302459532438231
Efra.gene7841_i0_length1509.p1	10day	5-7day	180.574114303955	443.90380552145	312.238959912703	-1.30070939679945	0.374147223329671	-3.47646411811897	0.000508072209883677	0.0307375357927004
Efra.gene10496_i1_length801.p1	10day	5-7day	159.205854241282	56.1717606766977	107.68880745899	1.50308041311011	0.432604254133555	3.47449290835239	0.000511819892653928	0.0308691464653538
Efra.gene354_i0_length5151.p1	10day	5-7day	88.7573225708724	19.1312271859333	53.9442748784028	2.21175581514829	0.636579055759998	3.47444012669837	0.000511920594970641	0.0308691464653538
Efra.gene16398_i0_length915.p1	10day	5-7day	68.934039753269	14.7228417011135	41.8284407271913	2.22518133800837	0.640879348911477	3.4720752693745	0.000516451513468506	0.0310704767289719
Efra.gene23839_i1_length629.p1	10day	5-7day	51.240838547194	164.914780187156	108.077809367175	-1.69263197709306	0.487534514632402	-3.47181979181371	0.000516943223270885	0.0310704767289719
Efra.gene454_i1_length4800.p1	10day	5-7day	206.160046243556	472.473640917636	339.316843580596	-1.19588138652052	0.344976294970663	-3.46656104768653	0.000527162009329651	0.0316331492557747
Efra.gene552_i3_length2738.p1	10day	5-7day	150.779455064422	28.0276207015766	89.4035378829994	2.42895452164153	0.701114845708058	3.46441747241641	0.000531381157491842	0.0318345620715567
Efra.gene54453_i0_length303.p1	10day	5-7day	76.0113202356991	18.8814827478604	47.4464014917797	2.01129245557532	0.580890093890589	3.46243201033851	0.000535317145508493	0.0320183856367025
Efra.gene18564_i2_length720.p1	10day	5-7day	1434.7145247141	3681.24717030051	2557.98084750731	-1.35995441550743	0.392990759424715	-3.46052517239393	0.000539122826372585	0.0321938329845532
Efra.gene75153_i0_length255.p1	10day	5-7day	24.4911711662077	0.897601606164709	12.6943863861862	4.77026417009041	1.38014135147988	3.45635913667496	0.00054752529629783	0.0326165860942401
Efra.gene64561_i0_length276.p1	10day	5-7day	21.979847750995	117.496092443295	69.7379700971448	-2.43565686756634	0.704733209384153	-3.45614033102654	0.000547969959311426	0.0326165860942401
Efra.gene33957_i0_length432.p1	10day	5-7day	2523.04484859714	1261.85268866637	1892.44876863175	0.999538934438018	0.28935359726186	3.45438572008992	0.000551547913514629	0.0327576831244381
Efra.gene8854_i0_length1407.p1	10day	5-7day	77.3179475839988	215.365735151866	146.341841367933	-1.47332212954891	0.426541968795662	-3.45410824099871	0.000552115730094312	0.0327576831244381
Efra.gene58575_i0_length291.p1	10day	5-7day	35.2884731368298	114.372544494597	74.8305088157133	-1.70129029132036	0.492650102901515	-3.45334402916072	0.000553682383617883	0.0327979047913874
Efra.gene9778_i0_length1329.p1	10day	5-7day	7.33410968893062	47.9977991660108	27.6659544274707	-2.68754273075268	0.778420924167354	-3.45255715425101	0.000555299823088013	0.0328410010757052
Efra.gene20971_i0_length717.p1	10day	5-7day	92.1450668930403	25.5896080302946	58.8673374616674	1.84660279956926	0.534925209448903	3.45207660239398	0.000556289771925884	0.0328469083890445
Efra.gene17033_i1_length581.p1	10day	5-7day	46.6483981581132	137.773884291682	92.2111412248978	-1.56150603453558	0.452546795467699	-3.45048523196764	0.000559579782048014	0.0329883902183705
Efra.gene112167_i0_length213.p1	10day	5-7day	17.3119594023907	91.1991955354613	54.255577468926	-2.41730606177674	0.700705016356395	-3.44981983195514	0.000560960800152426	0.0330170611942985
Efra.gene16409_i0_length915.p1	10day	5-7day	20.5408037933784	86.3558005930819	53.4483021932301	-2.05911578938586	0.597099536278022	-3.44853021025811	0.000563646414302632	0.0331223045755164
Efra.gene18478_i0_length818.p1	10day	5-7day	290.365889050874	754.032341324174	522.199115187524	-1.37431774316534	0.399042552027885	-3.44403807609296	0.000573094987803977	0.0336240022733195
Efra.gene19770_i0_length762.p1	10day	5-7day	240.429206566516	545.396485054865	392.912845810691	-1.18348471235984	0.343788571251266	-3.44247834665471	0.000576410008414126	0.0337648173817697
Efra.gene13203_i0_length1089.p1	10day	5-7day	91.1931980265615	17.6863631760205	54.439780601291	2.37012160463779	0.688669831549449	3.44159348363673	0.000578298609203396	0.0338217620824757
Efra.gene47323_i0_length333.p1	10day	5-7day	28.1357446948762	0.897601606164709	14.5166731505204	4.96258827095796	1.44351612229602	3.43784748525329	0.00058635785457993	0.0341874523421211
Efra.gene20793_i0_length726.p1	10day	5-7day	14.9515319062252	106.294911420898	60.6232216635614	-2.8355383646069	0.824805636721402	-3.43782612334968	0.000586404111547871	0.0341874523421211
Efra.gene1341_i0_length3366.p1	10day	5-7day	20.0006620585138	122.238111239547	71.1193866490305	-2.58832280738218	0.75317637496589	-3.43654274538205	0.000589189373395254	0.0342956539996506
Efra.gene25863_i0_length573.p1	10day	5-7day	2.20552957105186	44.6353835793018	23.4204565751768	-4.34790308480078	1.26745702072402	-3.43041461265259	0.000602659615717937	0.0350244889109524
Efra.gene8019_i0_length1494.p1	10day	5-7day	163.152219608044	406.864053412469	285.008136510257	-1.31714379307121	0.384240425993637	-3.42791571101636	0.000608234274787287	0.0352928894288523
Efra.gene19545_i0_length772.p1	10day	5-7day	13.8222837988359	80.6031458626932	47.2127148307645	-2.53432743058136	0.739689979058257	-3.42620219596317	0.000612084553554845	0.0354395038183476
Efra.gene31473_i0_length465.p1	10day	5-7day	42.0904451030289	1.33844015464668	21.7144426288378	4.96478430488843	1.44917544394131	3.42593736710425	0.000612681645244574	0.0354395038183476
Efra.gene25253_i0_length590.p1	10day	5-7day	32.981012284391	112.072804696983	72.5269084906868	-1.77408133128957	0.51812887265818	-3.42401557780002	0.000617030838374554	0.0356352207501949
Efra.gene2558_i0_length2580.p1	10day	5-7day	9.41122465673218	98.9867024979738	54.198963577353	-3.38242076974581	0.988677274618435	-3.42115759771176	0.00062355187405384	0.0359555599376295
Efra.gene12455_i0_length1134.p1	10day	5-7day	28.5659511362207	1.33844015464668	14.9521956454337	4.4183257261599	1.29191884051658	3.41997158613555	0.000626276768115643	0.0360563461006859
Efra.gene26595_i0_length555.p1	10day	5-7day	291.413215907209	724.674453704223	508.043834805716	-1.31561165213819	0.384808756527349	-3.41887139994095	0.000628814376928514	0.0361460525952802
Efra.gene30749_i0_length477.p1	10day	5-7day	1.10276478552593	31.5065555618301	16.304660173678	-4.85094981430236	1.4191986463954	-3.4180907842769	0.000630620685593706	0.0361935082132973
Efra.gene15300_i0_length972.p1	10day	5-7day	60.9048904043602	12.1574329562255	36.5311616802928	2.32983285980883	0.681979720414661	3.41627879842561	0.000634832160149448	0.0363493721067899
Efra.gene14155_i0_length1035.p1	10day	5-7day	1.58993987666375	28.5958553236646	15.0928976001642	-4.14449612065753	1.21323317892712	-3.41607548544178	0.000635306335597211	0.0363493721067899
Efra.gene5881_i0_length1743.p1	10day	5-7day	19.8232828176034	90.3493674568989	55.0863251372511	-2.18221782896406	0.639016426083495	-3.41496359074645	0.000637905378105359	0.0364415790613006
Efra.gene23440_i0_length639.p1	10day	5-7day	23.8755814718196	0.897601606164709	12.3865915389921	4.73398088517751	1.38674376130625	3.41373872900521	0.000640779926680109	0.0365492154779022
Efra.gene75103_i0_length255.p1	10day	5-7day	131.716184568723	377.756269649031	254.736227108877	-1.52140924821801	0.446173897459303	-3.40990196172734	0.000649862354842673	0.0370019962433626
Efra.gene35303_i0_length417.p1	10day	5-7day	22.7198500425669	97.7111789983472	60.215514520457	-2.08626908925547	0.611940531923921	-3.40926769909539	0.000651375268827135	0.0370019962433626
Efra.gene12978_i0_length1104.p1	10day	5-7day	4.41105914210372	39.7492628184593	22.0801609802815	-3.18026674401592	0.932870053845465	-3.40912084261496	0.000651726033985088	0.0370019962433626
Efra.gene16023_i0_length936.p1	10day	5-7day	26.7761507028497	0.897601606164709	13.8368761545072	4.8913548204605	1.4364454965905	3.40517954358203	0.000661205660765224	0.0374825402532716
Efra.gene23665_i0_length633.p1	10day	5-7day	1178.14144660177	500.240640381078	839.191043491424	1.23639278984836	0.363279076873741	3.40342416769044	0.000665468829596954	0.037587544896024
Efra.gene34273_i0_length426.p1	10day	5-7day	40.4700198984353	5.40153414618901	22.9357770223121	2.90271624421308	0.852883723116239	3.40341381308959	0.000665494052803407	0.037587544896024
Efra.gene5068_i0_length1875.p1	10day	5-7day	45.2888041660867	6.67627626403266	25.9825402150597	2.75903681843419	0.81072800925131	3.40315961327413	0.000666113547637105	0.037587544896024
Efra.gene13964_i0_length1044.p1	10day	5-7day	93.6290734822506	22.7216336105921	58.1753535464213	2.04189614063581	0.600195872602148	3.40204962053999	0.000668824930671059	0.0376334817655107
Efra.gene19775_i0_length762.p1	10day	5-7day	10.2836435576209	64.2711473505201	37.2773954540705	-2.64083838847098	0.776262486396558	-3.40199151028134	0.000668967159066091	0.0376334817655107
Efra.gene8322_i4_length705.p1	10day	5-7day	41.5382973499647	0.897601606164709	21.2179494780647	5.53791855092422	1.62927013001406	3.39901803200456	0.000676282574852753	0.0379871113278021
Efra.gene40625_i0_length369.p1	10day	5-7day	41.3914034369841	125.318933369782	83.355168403383	-1.59851635785726	0.470410549084457	-3.39813033735828	0.000678480873164546	0.0380526719502499
Efra.gene18573_i5_length813.p1	10day	5-7day	1.10276478552593	31.3096323604987	16.2061985730123	-4.83994418600185	1.42453524010353	-3.39756016541233	0.000679896355843685	0.0380741959272464
Efra.gene22851_i4_length585.p1	10day	5-7day	189.021464076009	499.885253469522	344.453358772765	-1.39981856995723	0.412160655826069	-3.39629353304395	0.00068305066757809	0.0381928815701543
Efra.gene38659_i0_length384.p1	10day	5-7day	28.5924344580841	1.81112772153018	15.2017810898071	3.99384251453346	1.17769972204247	3.39122311042664	0.00069581432144767	0.0388221476484169
Efra.gene7050_i1_length1598.p1	10day	5-7day	340.617900112129	147.392709812282	244.005304962206	1.20850164602473	0.356449104090791	3.39039047133335	0.000697931372042112	0.0388221476484169
Efra.gene19864_i0_length759.p1	10day	5-7day	107.987497009884	28.8506474708767	68.4190722403806	1.90834240042495	0.562900218287094	3.3901965897829	0.000698425189652379	0.0388221476484169
Efra.gene23468_i0_length639.p1	10day	5-7day	432.184335930242	180.08855585503	306.136445892636	1.26427049031424	0.372923291754929	3.39016231559243	0.000698512520012704	0.0388221476484169
Efra.gene75871_i0_length255.p1	10day	5-7day	2.20552957105186	29.9342954783113	16.0699125246816	-3.77495260735714	1.11421582609712	-3.38799047629762	0.000704067089878823	0.0390720178720121
Efra.gene115679_i0_length210.p1	10day	5-7day	262.466022967304	92.3574183797604	177.411720673532	1.50446113420851	0.444165808207064	3.38716107005506	0.000706199140421034	0.0391268241316679
Efra.gene10803_i4_length1062.p1	10day	5-7day	2309.90392042587	990.912572914507	1650.40824667019	1.22093311006981	0.360499451088033	3.38678216120686	0.000707175148922135	0.0391268241316679
Efra.gene18280_i0_length826.p1	10day	5-7day	33.2378414908916	115.004477153488	74.1211593221898	-1.80189566295171	0.532267914493926	-3.38531708165226	0.000710960764036532	0.0392773892754554
Efra.gene22315_i0_length675.p1	10day	5-7day	34.6688814363751	2.70872932769488	18.688805382035	3.68928905533194	1.0906652269765	3.38260445467693	0.000718019665359063	0.039608068356369
Efra.gene22566_i0_length666.p1	10day	5-7day	14.1810442867234	66.4702923837907	40.3256683352571	-2.21211922906525	0.654344268405187	-3.38066570745211	0.000723104587175335	0.0397746367018208
Efra.gene11881_i0_length1170.p1	10day	5-7day	96.9718551728248	21.4946650203507	59.2332600965878	2.16833952112638	0.641400747362515	3.38063142277701	0.000723194808880386	0.0397746367018208
Efra.gene55088_i0_length303.p1	10day	5-7day	569.708722408297	1964.97268622236	1267.34070431533	-1.78752991001421	0.528974981058589	-3.37923337401892	0.000726882759022365	0.0399179781829782
Efra.gene32211_i0_length453.p1	10day	5-7day	196.571442345913	71.0647242698803	133.818083307897	1.46674421167048	0.43422029645144	3.37788036086081	0.00073046853729453	0.0400552910851669
Efra.gene16000_i0_length936.p1	10day	5-7day	23.4903376620687	0.897601606164709	12.1939696341167	4.71291182306944	1.39688095497887	3.3738822240158	0.000741160711213954	0.0405812980513943
Efra.gene14668_i1_length1005.p1	10day	5-7day	42.3167889815996	5.85829720387174	24.0875430927357	2.85019527260019	0.844971370478273	3.37312644212657	0.000743198155008057	0.0406270800335056
Efra.gene95529_i0_length228.p1	10day	5-7day	181.725843727141	58.6466700755205	120.186256901331	1.63143036600176	0.483708383802968	3.3727560253872	0.000744198626236987	0.0406270800335056
Efra.gene109415_i0_length216.p1	10day	5-7day	1.10276478552593	27.0713687677481	14.087066776637	-4.631093927364	1.37507557952975	-3.36788318860826	0.000757476822572992	0.0412673387512946
Efra.gene7640_i2_length1224.p1	10day	5-7day	58.1632211045103	11.7325189169442	34.9478700107273	2.31216316392155	0.686583975222679	3.36763345397283	0.000758163225487148	0.0412673387512946
Efra.gene23751_i15_length312.p1	10day	5-7day	26.0016610772813	0.897601606164709	13.449631341723	4.8643988007749	1.44569258980212	3.36475322284159	0.000766121476442229	0.0416328917992303
Efra.gene4998_i0_length1890.p1	10day	5-7day	23.7206835467059	0.897601606164709	12.3091425764353	4.72873120481346	1.40560493065991	3.36419651188431	0.000767668618494324	0.0416328917992303
Efra.gene42438_i1_length267.p1	10day	5-7day	1.10276478552593	27.5599808438323	14.3313728146791	-4.65665475971848	1.3845221731436	-3.36336596845207	0.000769982154406589	0.0416328917992303
Efra.gene25160_i0_length591.p1	10day	5-7day	24.5931024475946	1.33844015464668	12.9657713011206	4.19707075953452	1.24798437587286	3.3630795710876	0.000770781433745078	0.0416328917992303
Efra.gene106071_i0_length219.p1	10day	5-7day	5.41189264624272	48.7093543709056	27.0606235085742	-3.22473091424024	0.958916942511264	-3.36288866248951	0.000771314650294939	0.0416328917992303
Efra.gene6739_i0_length1632.p1	10day	5-7day	629.550277932056	286.770703205885	458.16049056897	1.13369103069647	0.337130176045692	3.36276937292857	0.000771648005383524	0.0416328917992303
Efra.gene4246_i0_length2055.p1	10day	5-7day	25.6958672331205	92.6440595453741	59.1699633892473	-1.84379977703887	0.549071439468239	-3.35803257008695	0.000784993630252069	0.0422911020887918
Efra.gene21634_i0_length694.p1	10day	5-7day	43.3890684391956	4.99254461610855	24.1908065276521	3.12985630632465	0.932919354301295	3.35490553593321	0.000793920902221623	0.0426775000799398
Efra.gene62669_i0_length282.p1	10day	5-7day	68.0391395365835	226.306294936129	147.172717236356	-1.73782530168722	0.518041380827881	-3.35460711441623	0.000794777763414912	0.0426775000799398
Efra.gene16536_i2_length909.p1	10day	5-7day	894.615078292296	1994.17986140501	1444.39746984865	-1.15726939488619	0.345068559511158	-3.35373757761542	0.000797279371011638	0.0426775000799398
Efra.gene13647_i4_length898.p1	10day	5-7day	8030.77820235395	4157.68907699136	6094.23363967266	0.949758461906288	0.283206487081044	3.35359006672223	0.000797704475691744	0.0426775000799398
Efra.gene6977_i0_length1605.p1	10day	5-7day	24.3627565629574	1.35436466384744	12.8585606134024	4.17532121494608	1.24506165814945	3.35350557750843	0.000797948055906094	0.0426775000799398
Efra.gene50408_i0_length318.p1	10day	5-7day	29.7216825654734	2.67688030929337	16.1992814373834	3.4724061297413	1.03569136835048	3.3527421738309	0.000800152060533644	0.0427334466598171
Efra.gene10023_i0_length1308.p1	10day	5-7day	45.5191500507239	6.34690927995599	25.93302966534	2.84946162171736	0.850288373199705	3.35117086335615	0.00080470634621004	0.0429145708100222
Efra.gene10930_i0_length1236.p1	10day	5-7day	53.4688494340426	9.80991963100876	31.6393845325257	2.44591160144173	0.730173501470287	3.34976768742855	0.000808793630532483	0.0430703032340126
Efra.gene19019_i0_length795.p1	10day	5-7day	30.696032747749	107.494297320094	69.0951650339213	-1.79857492750897	0.537478528583171	-3.3463195864775	0.000818919510474092	0.043492614873405
Efra.gene12679_i2_length1120.p1	10day	5-7day	228.343756557325	518.543793088572	373.443774822948	-1.18306127055239	0.353546807225069	-3.34626489725093	0.000819081057257113	0.043492614873405
Efra.gene24924_i0_length597.p1	10day	5-7day	108.607088710339	23.980451219235	66.2937699647871	2.17675078584312	0.65062247175745	3.3456434112448	0.000820918946209862	0.0435275758490356
Efra.gene42859_i0_length356.p1	10day	5-7day	23.0031625709309	86.3767728114219	54.6899676911764	-1.90192255350584	0.568969124884242	-3.3427517774234	0.000829520650680066	0.043920559673884
Efra.gene9808_i0_length1326.p1	10day	5-7day	30.9528619542496	2.66095580009261	16.8069088771711	3.5344105190069	1.05788355006527	3.34102039755587	0.000834710904426378	0.0441320504540846
Efra.gene56382_i0_length297.p1	10day	5-7day	1.10276478552593	37.8317112416631	19.4672380135945	-5.11174864839359	1.53165906739956	-3.33739326015434	0.000845681977737243	0.0446366737073945
Efra.gene11331_i0_length1208.p1	10day	5-7day	45.8779105386114	8.07841445548238	26.9781624970469	2.50878045400644	0.751791982660582	3.33706731631787	0.000846674387469546	0.0446366737073945
Efra.gene1111_i0_length3600.p1	10day	5-7day	5.51382392762965	53.1546365832662	29.3342302554479	-3.27534725672322	0.981631874961808	-3.33663498534077	0.000847992383429118	0.0446423836206393
Efra.gene4452_i0_length2001.p1	10day	5-7day	190.90272049317	416.423447223622	303.663083858396	-1.12519814582904	0.337319840146703	-3.33570105256686	0.000850846050758309	0.0447288072039667
Efra.gene24903_i0_length600.p1	10day	5-7day	29.5932679622231	103.489853656215	66.5415608092191	-1.79616814405267	0.538682483358882	-3.33437265836623	0.000854920355439609	0.0448790623003461
Efra.gene35673_i0_length411.p1	10day	5-7day	4.41105914210372	36.2175067214643	20.314282931784	-3.04748682256436	0.914288631046239	-3.33317807865232	0.000858599682397406	0.0450081856238549
Efra.gene3236_i2_length2316.p1	10day	5-7day	33.0564602439145	4.03124497314081	18.5438526085277	3.03513383137895	0.910891209594022	3.33204865675637	0.000862091821387054	0.0451271440800962
Efra.gene11593_i0_length1188.p1	10day	5-7day	94.1427318952518	235.128894996691	164.635813445971	-1.31925042789954	0.396115537193785	-3.33046877495781	0.000866998870146056	0.045308740901275
Efra.gene11250_i0_length1213.p1	10day	5-7day	11.4883396245337	58.721244912385	35.1047922684594	-2.33337733643175	0.700683996911324	-3.3301421849471	0.000868016470225488	0.045308740901275
Efra.gene12043_i0_length1158.p1	10day	5-7day	2.69270466218968	31.6658006538377	17.1792526580137	-3.548557571355	1.06623792424005	-3.32811044390883	0.000874371952124747	0.045576020510186
Efra.gene27702_i0_length531.p1	10day	5-7day	41.1160949207533	0.897601606164709	21.006848263459	5.51240224927519	1.65689045919598	3.32695635893161	0.000878001227542887	0.0457006449947006
Efra.gene26795_i0_length552.p1	10day	5-7day	24.6950337289815	1.33844015464668	13.0167369418141	4.20550647033578	1.26470043589266	3.32529850625648	0.000883239157770759	0.0459085322230593
Efra.gene74440_i0_length258.p1	10day	5-7day	1.10276478552593	35.3626309337626	18.2326978596443	-5.01636248633289	1.51068031176651	-3.32059830743873	0.000898247180730389	0.0466229450881495
Efra.gene73999_i0_length258.p1	10day	5-7day	26.1075943647348	1.77927870312866	13.9434365339317	3.86502064273155	1.16560209921926	3.31590055072859	0.000913483295690086	0.0473471735170603
Efra.gene20028_i0_length753.p1	10day	5-7day	549.917806048347	177.666467692949	363.792136870648	1.63154072918864	0.492110910928848	3.31539230883775	0.000915145942221032	0.0473668244764726
Efra.gene82497_i0_length246.p1	10day	5-7day	22.9277146114073	0.897601606164709	11.912658108786	4.67119596197394	1.40959316496839	3.31386110408581	0.000920172043779218	0.04756026485102
Efra.gene385_i0_length5025.p1	10day	5-7day	1064.95945624722	2434.00266369881	1749.48105997302	-1.19237104483591	0.360020345052814	-3.31195461928962	0.000926465732321781	0.0478185893504937
Efra.gene10676_i0_length1257.p1	10day	5-7day	20.6427350747653	93.2919167134659	56.9673258941156	-2.15770790525439	0.651866423965075	-3.31004608602144	0.000932806112903943	0.048078598869563
Efra.gene17216_i0_length876.p1	10day	5-7day	30.8509306728627	3.16549238537762	17.0082115291201	3.29091973713725	0.9945569335	3.30893046570596	0.000936530933562797	0.0482032602122754
Efra.gene15505_i0_length960.p1	10day	5-7day	293.482326862878	657.144189095128	475.313257979003	-1.16259341997872	0.351522316982153	-3.30731041476877	0.000941964480769934	0.0484153999976792
Efra.gene23826_i1_length630.p1	10day	5-7day	1.10276478552593	43.8174045191409	22.4600846523334	-5.32298531756181	1.60982678929549	-3.30655779426513	0.000944498643801782	0.0484781334504325
Efra.gene80233_i0_length249.p1	10day	5-7day	44.8281123968122	8.09433896468314	26.4612256807477	2.46978691849191	0.748782424807456	3.29840396444535	0.000972361350660774	0.0498389212288683
Efra.gene6432_i0_length1671.p1	10day	5-7day	88.8857371741227	26.50313414566	57.6944356598914	1.74670571230519	0.529926957282565	3.29612541558971	0.000980282431113894	0.0501079468215088
Efra.gene5543_i2_length1578.p1	10day	5-7day	225.760987188655	514.537786661127	370.149386924891	-1.19055292635012	0.361222828531179	-3.29589614031649	0.000981082776823949	0.0501079468215088
Efra.gene13494_i0_length1071.p1	10day	5-7day	153.541134394605	354.908802728399	254.224968561502	-1.21124327586109	0.367570202230831	-3.29527058643465	0.000983269515891435	0.0501079468215088
Efra.gene9491_i0_length1353.p1	10day	5-7day	48.5746172068677	7.57387787019737	28.0742475385325	2.67326001020348	0.811266334627591	3.29516941120283	0.000983623616292682	0.0501079468215088
Efra.gene282_i0_length5613.p1	10day	5-7day	55.8557602520715	12.0778104102217	33.9667853311466	2.20700784443189	0.669815687512138	3.29494797685205	0.000984399020311995	0.0501079468215088
Efra.gene6627_i0_length1647.p1	10day	5-7day	30.1374117031542	0.897601606164709	15.5175066546594	5.06165815571479	1.53747919903051	3.2921799260156	0.000994139873620354	0.0505340742370325
Efra.gene7159_i1_length1584.p1	10day	5-7day	211.164213764251	459.624843593072	335.394528678661	-1.12277363364983	0.341138640932187	-3.29125317079813	0.000997421041938958	0.0506311226020843
Efra.gene5261_i1_length1746.p1	10day	5-7day	1.10276478552593	47.1856491967721	24.144206991149	-5.43066639260095	1.65084570696868	-3.2896268680208	0.00100320319694923	0.0508546851376573
Efra.gene808_i1_length4038.p1	10day	5-7day	279.040451363587	619.360251381067	449.200351372327	-1.14910956817372	0.349732171519064	-3.2856844801625	0.00101734898559916	0.0515010246427316
Efra.gene11126_i0_length1221.p1	10day	5-7day	420.877377552685	956.239743585517	688.558560569101	-1.18294672860226	0.360422285560222	-3.28211316557062	0.0010303224639595	0.0520668327751079
Efra.gene25028_i0_length594.p1	10day	5-7day	64.3456013702548	15.2273782863985	39.7864898283267	2.07564631788294	0.632465604670204	3.28183272348111	0.00103134767934652	0.0520668327751079
Efra.gene50197_i0_length321.p1	10day	5-7day	37.1537215297244	0.897601606164709	19.0256615679445	5.37746494831316	1.63966665697376	3.27960864816148	0.00103951175141033	0.0524072973689166
Efra.gene18921_i12_length363.p1	10day	5-7day	26.6742194214627	0.897601606164709	13.7859105138137	4.88506627464898	1.4900297490198	3.27850251168647	0.00104359435518938	0.0525413452713625
Efra.gene33131_i0_length441.p1	10day	5-7day	30.8469286667961	1.35436466384744	16.1006466653218	4.52219134976942	1.38070220377163	3.27528364727475	0.00105555931824162	0.0530713366217829
Efra.gene19344_i0_length687.p1	10day	5-7day	22.0552957105186	0.897601606164709	11.4764486583417	4.61717373611722	1.41047435673647	3.27349002416488	0.00106228140282562	0.0533366433875875
Efra.gene43695_i0_length351.p2	10day	5-7day	55.6478956832311	158.81178625435	107.229840968791	-1.50607192645225	0.460199204086071	-3.27265217557953	0.00106543501689089	0.0534039798191024
Efra.gene3834_i7_length1116.p1	10day	5-7day	246.222341016443	697.932811338992	472.077576177718	-1.50350035458848	0.459488685382035	-3.27211616394519	0.00106745707438204	0.0534039798191024
Efra.gene7994_i1_length1497.p1	10day	5-7day	22.4405395202695	0.897601606164709	11.6690705632171	4.63977009192601	1.41834412432906	3.27125837259052	0.00107070040589977	0.0534039798191024
Efra.gene47004_i0_length333.p1	10day	5-7day	363.276779498836	840.727604319612	602.002191909224	-1.20892617462005	0.369606691663365	-3.27084493297304	0.00107226688538403	0.0534039798191024
Efra.gene684_i4_length1008.p1	10day	5-7day	56.6752125092335	153.691845564636	105.183529036935	-1.43721973553488	0.43943068221501	-3.27064038471411	0.00107304268100132	0.0534039798191024
Efra.gene30446_i7_length447.p1	10day	5-7day	244.918184953607	749.663978094028	497.291081523818	-1.61112554262821	0.492636795934087	-3.27041251470743	0.00107390754099636	0.0534039798191024
Efra.gene35921_i4_length378.p1	10day	5-7day	1.10276478552593	46.3039720998082	23.703368442667	-5.40344951653901	1.65237819763937	-3.27010458275141	0.00107507729331677	0.0534039798191024
Efra.gene13654_i1_length1062.p1	10day	5-7day	6.35975950665499	41.6190408676533	23.9894001871541	-2.69442039542375	0.823963511967096	-3.27007246836841	0.00107519935523502	0.0534039798191024
Efra.gene7317_i1_length1566.p1	10day	5-7day	12.71951901331	58.7371694215858	35.7283442174479	-2.19443619294748	0.67118541475805	-3.26949326474642	0.00107740302243147	0.0534415069083479
Efra.gene39447_i0_length378.p1	10day	5-7day	54.0844391284308	11.6528963709405	32.8686677496856	2.21644487972702	0.678620726080955	3.26610254379795	0.00109038756425063	0.054012970028329
Efra.gene715_i2_length1431.p1	10day	5-7day	143.506316031351	346.4800490705	244.993182550926	-1.26890228503096	0.388562838683295	-3.26562954226613	0.00109221035163422	0.0540307383602001
Efra.gene11854_i0_length1170.p1	10day	5-7day	25.1067608605958	1.77927870312866	13.4430197818622	3.811139206876	1.16814210380248	3.26256471234978	0.00110408962030393	0.0545452789125787
Efra.gene85_i1_length975.p1	10day	5-7day	1317.94928189586	2530.31873694176	1924.13400941881	-0.940907462869354	0.288452699412305	-3.26191248959142	0.00110663300215005	0.0545978399884296
Efra.gene6166_i0_length1704.p1	10day	5-7day	43.9821768177869	7.58980237939813	25.7859895985925	2.53069085808298	0.776006683965291	3.26117146975009	0.00110952922732894	0.0546676456680205
Efra.gene62686_i0_length282.p1	10day	5-7day	34.8502626833521	192.775763942236	113.813013312794	-2.46259626219345	0.755488015738859	-3.25960996189338	0.00111565523355077	0.0548961876519437
Efra.gene47800_i0_length330.p1	10day	5-7day	4.28264453885342	34.8790665668176	19.5808555528355	-3.0150509836271	0.925740882009025	-3.25690594660127	0.00112633747004612	0.0553480133083649
Efra.gene3622_i0_length2208.p1	10day	5-7day	22.4895041579297	0.897601606164709	11.6935528820472	4.65288556657833	1.4293192432275	3.25531583558044	0.00113266329028747	0.0555848484903839
Efra.gene23760_i0_length630.p1	10day	5-7day	66.2943017348061	177.618694165346	121.956497950076	-1.42544087208657	0.438018472889257	-3.25429396318398	0.00113674584727413	0.0557111138749062
Efra.gene12279_i0_length1146.p1	10day	5-7day	21.6700519007677	0.897601606164709	11.2838267534662	4.59439149752653	1.4126400783338	3.2523440103339	0.00114457401458567	0.0559461714361185
Efra.gene3808_i5_length732.p1	10day	5-7day	21.6700519007677	0.897601606164709	11.2838267534662	4.59439149752653	1.4126400783338	3.2523440103339	0.00114457401458567	0.0559461714361185
Efra.gene3800_i0_length2160.p1	10day	5-7day	152.691196809513	49.9631242704093	101.327160539961	1.6105645761475	0.495617847277519	3.24960972449741	0.00115563486509355	0.0564121019330849
Efra.gene28690_i0_length512.p1	10day	5-7day	522.019470685379	1105.4882291198	813.753849902589	-1.083330213373	0.333670399592853	-3.24670757338644	0.00116748278359239	0.0569016832187696
Efra.gene2068_i1_length2829.p1	10day	5-7day	124.35559155793	295.869067631999	210.112329594964	-1.25262155010363	0.385849504541028	-3.24639927060069	0.00116874799154095	0.0569016832187696
Efra.gene4491_i4_length1994.p1	10day	5-7day	273.016971029023	817.286242267853	545.151606648438	-1.58152552424907	0.487288961870968	-3.24555992029191	0.00117219892689328	0.0569945048722918
Efra.gene4180_i0_length2067.p1	10day	5-7day	337.468505686731	691.880716460921	514.674611073826	-1.03642009304707	0.319421086769433	-3.2446827588286	0.00117581538015202	0.0570943699806764
Efra.gene11513_i0_length1194.p1	10day	5-7day	31.7233495737514	3.10179434857459	17.412571961163	3.34550834031565	1.03119192380313	3.24431200738763	0.00117734705059871	0.0570943699806764
Efra.gene10494_i0_length1269.p1	10day	5-7day	118.324107211232	35.1975567508327	76.7608319810324	1.7522360115975	0.540160069085222	3.24391992648581	0.00117896884421218	0.0570979871742866
Efra.gene1745_i0_length3027.p1	10day	5-7day	30.9833472821795	164.350811892424	97.6670795873017	-2.42305763064301	0.747381809202271	-3.24206128756237	0.00118668499560776	0.0573963605215057
Efra.gene15346_i4_length924.p1	10day	5-7day	167.12506829667	51.0568676961223	109.090967996396	1.71339932723797	0.528905175136628	3.23952082109115	0.00119730724570695	0.0578343280046719
Efra.gene12629_i0_length1123.p1	10day	5-7day	62.1135884773396	163.974452762528	113.044020619934	-1.40342253435478	0.43340450746493	-3.23813552970107	0.00120313639585625	0.0579361305279725
Efra.gene29215_i0_length501.p1	10day	5-7day	681.590558706079	1387.02673868978	1034.30864869793	-1.02463814483364	0.316448370372897	-3.23793149456333	0.00120399716440608	0.0579361305279725
Efra.gene13146_i1_length762.p1	10day	5-7day	34.2161936792338	0.897601606164709	17.5568976426992	5.24609002112746	1.62026077811519	3.23780597048712	0.00120452699883025	0.0579361305279725
Efra.gene20754_i0_length726.p1	10day	5-7day	62.6537302122042	14.3297766802338	38.491753446219	2.12379724934431	0.65599315968502	3.23752956564984	0.00120569445711801	0.0579361305279725
Efra.gene33254_i0_length441.p1	10day	5-7day	1.58993987666375	30.412030754334	16.0009853154989	-4.234300817539	1.30837400629857	-3.23630765909051	0.00121086799030507	0.0581090667285024
Efra.gene42292_i3_length312.p1	10day	5-7day	128.81961734376	43.9824787020707	86.4010480229153	1.54799885267178	0.478503617076321	3.23508286547575	0.00121607431906678	0.0582831255465462
Efra.gene7634_i3_length514.p1	10day	5-7day	6.61658871315558	47.1429233783091	26.8797560457323	-2.84107151627903	0.878400340406403	-3.23436978059977	0.00121911500190902	0.0583530739694557
Efra.gene1356_i0_length3351.p1	10day	5-7day	200.336426465699	65.0572773922795	132.696851928989	1.62459791069108	0.502649255323139	3.23207066057758	0.00122896662243214	0.0587484251738806
Efra.gene58517_i0_length291.p1	10day	5-7day	7.23217840754369	50.7275007120457	28.9798395597947	-2.8208946345502	0.872909576159533	-3.2316000552555	0.00123099218734209	0.0587691276606373
Efra.gene11_i0_length13314.p1	10day	5-7day	260.244485371986	104.912964066005	182.578724718996	1.31180000108934	0.406230088350783	3.22920443046205	0.00124135124142793	0.0591871139711321
Efra.gene442_i0_length4818.p1	10day	5-7day	36.338271278629	5.36968512778749	20.8539782032082	2.75980488412564	0.855007205004759	3.22781476924546	0.00124739718494897	0.0593986396301376
Efra.gene8953_i4_length375.p1	10day	5-7day	49.6508986705302	7.99879190947859	28.8248452900044	2.62674257598257	0.81392661367724	3.22724743464919	0.0012498732720026	0.0594398495231752
Efra.gene11143_i0_length1221.p1	10day	5-7day	3.30829435657779	30.5184546096001	16.9133744830889	-3.21591535547671	0.996699730990381	-3.22656388427153	0.00125286260152409	0.0594761816792695
Efra.gene14053_i0_length1041.p1	10day	5-7day	1.10276478552593	44.7468551437071	22.9248099646165	-5.35284064423376	1.65910822630518	-3.22633602761074	0.0012538605394123	0.0594761816792695
Efra.gene12600_i0_length1125.p1	10day	5-7day	69.7574940164976	16.9907324803264	43.374113248412	2.03298682450868	0.630530019146834	3.22425065068194	0.0012630279666909	0.0597359136553416
Efra.gene6586_i1_length936.p1	10day	5-7day	78.6550602602286	195.268160613826	136.961610437027	-1.31447157811839	0.40770956129459	-3.22403912712909	0.00126396128393122	0.0597359136553416
Efra.gene13361_i2_length730.p1	10day	5-7day	660.73195505034	310.617929260591	485.674942155466	1.08969592556601	0.337996396125731	3.22398681777853	0.00126419218959521	0.0597359136553416
Efra.gene60281_i0_length288.p1	10day	5-7day	2.33394417430216	657.38582284183	329.859883508066	-8.15195528199951	2.52963049064679	-3.22258737477314	0.00127038413391644	0.0599517341151566
Efra.gene11965_i0_length1164.p1	10day	5-7day	125.582768940639	44.3596192137497	84.9711940771944	1.50214464330462	0.466360251961795	3.22099629414317	0.00127745799908403	0.0602085696017842
Efra.gene26819_i1_length447.p1	10day	5-7day	41.9805098095089	121.176216832236	81.5783633208723	-1.52587654218329	0.473906608738177	-3.21978321054877	0.00128287571855673	0.0603867927520632
Efra.gene375_i0_length5067.p1	10day	5-7day	127.637402592644	292.926518375432	210.281960484038	-1.19987625369157	0.373392969613011	-3.21344093579248	0.00131154770245339	0.0616577788679491
Efra.gene19495_i1_length762.p1	10day	5-7day	79.4969938331873	21.1493735270733	50.3231836801303	1.91461365607266	0.595906260018362	3.21294435808354	0.00131381739693926	0.0616858997667259
Efra.gene24772_i2_length237.p1	10day	5-7day	12.0774459970585	69.7740576428359	40.9257518199472	-2.49931331195109	0.778272719339359	-3.21135927014459	0.00132108658899329	0.0619483856165289
Efra.gene15829_i0_length945.p1	10day	5-7day	69.4027355346766	12.0778104102217	40.7402729724491	2.5158002361741	0.783690980887808	3.21019419328275	0.00132645326059589	0.062106911534753
Efra.gene45655_i0_length233.p2	10day	5-7day	159.081441644098	388.896096779974	273.988769212036	-1.29212531737196	0.402544376548802	-3.20989533737856	0.00132783311296662	0.062106911534753
Efra.gene9724_i0_length1046.p1	10day	5-7day	315.629078557186	809.2521163944	562.440597475793	-1.35998926778878	0.423844890797452	-3.20869567456623	0.00133338543480344	0.0622876659316281
Efra.gene84782_i0_length242.p1	10day	5-7day	29.1285741868821	0.897601606164709	15.0130878965234	5.02835157354127	1.56740618938389	3.20807178611296	0.00133628139667674	0.0623440311794671
Efra.gene599_i0_length4447.p1	10day	5-7day	1195.93410780377	2408.97588316303	1802.4549954834	-1.00981420446785	0.314849657623773	-3.20729014631652	0.00133991779714264	0.0624347555375658
Efra.gene8690_i0_length1425.p1	10day	5-7day	56.6262478715733	9.52832617453437	33.0772870230538	2.57347155687218	0.802537921610413	3.20666661048006	0.00134282519908111	0.0624913255320169
Efra.gene4546_i0_length1980.p1	10day	5-7day	30.4921701849752	106.017584291779	68.2548772383773	-1.79765156851572	0.561424655417503	-3.20194624722867	0.00136502466968894	0.0634444211715374
Efra.gene110114_i0_length213.p1	10day	5-7day	3.9238840509659	43.6422349179325	23.7830594844492	-3.49188490822286	1.09120769261526	-3.20001859577619	0.00137418721052859	0.0637430508342807
Efra.gene71546_i0_length262.p1	10day	5-7day	45.0014896316562	3.99939595473929	24.5004427931977	3.4940081407258	1.09192250686006	3.19986823128427	0.00137490430479318	0.0637430508342807
Efra.gene552_i1_length4554.p1	10day	5-7day	44.9035603563358	8.50332849476359	26.7034444255497	2.40218254556342	0.751914272011374	3.19475588505265	0.00139949160887023	0.0647509975948011
Efra.gene14399_i2_length1023.p1	10day	5-7day	50.4703509276922	137.582790181273	94.0265705544827	-1.44944075116653	0.453713148618875	-3.19461923371342	0.00140015434859775	0.0647509975948011
Efra.gene16356_i0_length918.p1	10day	5-7day	227.7546501848	78.8883465781506	153.321498381475	1.52867453271254	0.478756912853004	3.19300774917875	0.00140799168034566	0.0650319461470292
Efra.gene70_i0_length7992.p1	10day	5-7day	33.3397727722785	4.47208352162279	18.9059281469506	2.89300691381407	0.906565767928619	3.1911715797787	0.00141697103987612	0.0653027719635081
Efra.gene7162_i0_length555.p1	10day	5-7day	448.363045219177	165.609629501067	306.986337360122	1.43830221129849	0.450732518011042	3.19103271635541	0.00141765226195356	0.0653027719635081
Efra.gene7353_i0_length1560.p1	10day	5-7day	47.600267024592	8.51925300396435	28.0597600142782	2.47644706836144	0.776139347614094	3.19072480473282	0.00141916386068539	0.0653027719635081
Efra.gene1676_i1_length2832.p1	10day	5-7day	97.6324074988066	30.4069830451948	64.0196952720007	1.68085727607857	0.526891444971862	3.19013962386186	0.00142204072494399	0.0653536624076377
Efra.gene813_i1_length4026.p1	10day	5-7day	86618.8081605622	44443.4693183299	65531.138739446	0.962705022688991	0.301897987319848	3.18884213583394	0.00142843861746425	0.0654963635496651
Efra.gene21707_i0_length693.p1	10day	5-7day	99.3692412884509	26.1419181431819	62.7555797158164	1.9315130251602	0.605719697064743	3.18879018549359	0.00142869533539672	0.0654963635496651
Efra.gene5586_i0_length1788.p1	10day	5-7day	265.214165558685	109.348150860087	187.281158209386	1.27975005053277	0.40146539940514	3.18769700310165	0.00143410728199212	0.0656155616289448
Efra.gene14871_i0_length993.p1	10day	5-7day	127.407056708007	498.516105096698	312.961580902352	-1.9686662942844	0.617611695115279	-3.18754698114475	0.00143485145877299	0.0656155616289448
Efra.gene61260_i3_length261.p1	10day	5-7day	2.69270466218968	40.5245160601572	21.6086103611734	-3.90439967375284	1.22618609674992	-3.18418198028968	0.00145163720715243	0.0663010142237044
Efra.gene10817_i0_length1245.p1	10day	5-7day	44.0801060931073	6.28321124315296	25.1816586681301	2.81760058778079	0.885198125592952	3.18301689341401	0.00145749110308807	0.0664860960053922
Efra.gene4805_i3_length1785.p1	10day	5-7day	66.7020268603538	183.637017843009	125.169522351681	-1.45888486060222	0.458617117218858	-3.18105191853539	0.00146741329022836	0.0668560741513426
Efra.gene36562_i0_length402.p1	10day	5-7day	3.56512356307838	35.2134812600335	19.3893024115559	-3.36195856758423	1.05747207681084	-3.17924098546728	0.00147661272149435	0.0671922513859773
Efra.gene35925_i1_length387.p1	10day	5-7day	116.006171061196	453.043333002461	284.524752031829	-1.970955976037	0.620305948056228	-3.17739332052696	0.00148605349490517	0.0675214361803498
Efra.gene9832_i0_length1326.p1	10day	5-7day	37.3920714264947	5.82644818547023	21.6092598059825	2.67757117080722	0.842769432066056	3.17710997685705	0.00148750616774941	0.0675214361803498
Efra.gene1281_i1_length3426.p1	10day	5-7day	782.343406022956	1521.50929728605	1151.9263516545	-0.960087406911248	0.30224394603212	-3.17653147239289	0.00149047616218516	0.0675731354905176
Efra.gene9765_i16_length522.p1	10day	5-7day	40.1072574044812	127.857540805408	83.9823991049444	-1.66383202203796	0.523897130116718	-3.17587542742842	0.0014938508538538	0.0676430330191663
Efra.gene5951_i1_length678.p1	10day	5-7day	5.87258441551717	44.3805914320897	25.1265879238034	-2.90666882649214	0.916191644873826	-3.1725554830752	0.00151103683905619	0.0682737114778391
Efra.gene7637_i0_length1530.p1	10day	5-7day	11.0011645333959	63.597270254949	37.2992173941725	-2.51622185228962	0.793142705581804	-3.17247052085521	0.00151147903418043	0.0682737114778391
Efra.gene27656_i0_length533.p1	10day	5-7day	61.4715154610881	13.1187325991932	37.2951240301407	2.23135419647873	0.703508570032491	3.1717512643459	0.00151522726196593	0.0683593482586682
Efra.gene27471_i0_length537.p1	10day	5-7day	3.30829435657779	57.0476086827394	30.1779515196586	-4.11418420134144	1.29776993676621	-3.17019533646556	0.00152336490902442	0.068572009657075
Efra.gene28292_i0_length519.p1	10day	5-7day	24.7744836945716	1.77927870312866	13.2768811988502	3.78786288451535	1.19485681622054	3.17013957914786	0.00152365727072408	0.068572009657075
Efra.gene5003_i0_length1887.p1	10day	5-7day	2.07711496780156	29.3501363470225	15.713625657412	-3.78405324638257	1.19425146696016	-3.1685564984186	0.00153197969966786	0.0688270547751035
Efra.gene21636_i0_length694.p1	10day	5-7day	22.5954374453832	0.897601606164709	11.7465195257739	4.64631218839457	1.46647570523381	3.16835265106132	0.00153305438502967	0.0688270547751035
Efra.gene28239_i3_length403.p1	10day	5-7day	1290.94678731444	2529.17836078867	1910.06257405155	-0.970128737005919	0.306265678952663	-3.16760513395908	0.0015370012473355	0.068840984482468
Efra.gene25822_i0_length573.p1	10day	5-7day	41.6482326434847	7.60572688859889	24.6269797660418	2.45047097726034	0.773608029457836	3.16758731030454	0.00153709546969309	0.068840984482468
Efra.gene21913_i0_length678.p1	10day	5-7day	21.3867393724037	0.897601606164709	11.1421704892842	4.58073763478175	1.44656988448825	3.16662035059735	0.00154221515252112	0.0689675430232975
Efra.gene25135_i0_length592.p1	10day	5-7day	426.765969992468	847.213567855018	636.989768923743	-0.98981882031555	0.312629875145222	-3.16610439055372	0.00154495338530856	0.0689675430232975
Efra.gene11911_i0_length1167.p1	10day	5-7day	36.4666858818792	5.82644818547023	21.1465670336747	2.64755961543046	0.836248497264613	3.16599626078932	0.00154552780403932	0.0689675430232975
Efra.gene12870_i0_length1110.p1	10day	5-7day	3.56512356307838	34.2681061262665	18.9166148446724	-3.32350776877612	1.05001444600467	-3.16520194690859	0.00154975347789381	0.0690725873770448
Efra.gene7935_i0_length1500.p1	10day	5-7day	366.804944442454	727.16372484868	546.984334645567	-0.987595894421942	0.312188613531018	-3.16345904884778	0.00155906284023511	0.0694036852304421
Efra.gene7336_i0_length1563.p1	10day	5-7day	21.0279788845162	0.897601606164709	10.9627902453405	4.55536899026049	1.44064427070397	3.16203596050434	0.00156670215719919	0.0696338581341104
Efra.gene2628_i0_length2553.p1	10day	5-7day	94.2671444924355	26.375738072054	60.3214412822447	1.84016152788665	0.582100628283614	3.16124298527656	0.00157097388672889	0.0696338581341104
Efra.gene13194_i0_length1091.p1	10day	5-7day	247.879724840497	543.420283150405	395.650003995451	-1.13050903123226	0.357631000280077	-3.16110468708502	0.00157171999153749	0.0696338581341104
Efra.gene77269_i0_length252.p1	10day	5-7day	117.198861109909	284.156739551611	200.67780033076	-1.27787258838435	0.404265744948095	-3.16097172306405	0.00157243762664896	0.0696338581341104
Efra.gene58171_i0_length294.p1	10day	5-7day	19.4645223297158	72.0578729312496	45.7611976304827	-1.88608820519401	0.596722877032066	-3.1607439194805	0.00157366783231758	0.0696338581341104
Efra.gene99042_i0_length225.p1	10day	5-7day	11.8206167905579	88.5708701355533	50.1957434630556	-2.87485364751126	0.909946026587331	-3.15936721905709	0.0015811212947032	0.0698798805505709
Efra.gene16089_i0_length933.p1	10day	5-7day	25.4390380266199	2.25196627001215	13.845502148316	3.5046234696643	1.10954416431538	3.15861556698533	0.00158520444611245	0.0699765369370024
Efra.gene11735_i0_length1179.p1	10day	5-7day	18.1843783032794	98.1939619835092	58.1891701433943	-2.45308211002002	0.776776850810208	-3.15802679683536	0.00158840956217503	0.0700342490830432
Efra.gene12629_i1_length420.p1	10day	5-7day	27.3877383911712	93.3505670411297	60.3691527161505	-1.75767166747597	0.556944968648435	-3.15591623305512	0.00159994802587167	0.07045880900569
Efra.gene8615_i0_length1431.p1	10day	5-7day	39.4651843882297	5.84237269467098	22.6537785414503	2.76303150143407	0.875643663900737	3.15542910357573	0.00160262210133747	0.0704924505694373
Efra.gene8353_i0_length1458.p1	10day	5-7day	25.0008275731423	0.897601606164709	12.9492145896535	4.8087004875922	1.52427976895313	3.15473614853184	0.00160643313617535	0.0705759624493038
Efra.gene14140_i1_length759.p1	10day	5-7day	137.335941783807	332.728602430633	235.03227210722	-1.28081308290712	0.406154531334511	-3.15351174022046	0.00161318739520498	0.0707884276250234
Efra.gene5835_i0_length1749.p1	10day	5-7day	20.6692183966287	0.897601606164709	10.7834100013967	4.52944701030048	1.43689568098607	3.15224484994773	0.00162020350599519	0.0709854253317959
Efra.gene3709_i0_length2181.p1	10day	5-7day	109.037295151684	29.339259546961	69.1882773493223	1.89868342073164	0.602372841179543	3.15200701448245	0.00162152377939258	0.0709854253317959
Efra.gene54_i0_length8706.p1	10day	5-7day	32486.9359641944	60808.6892329022	46647.8125985483	-0.904414607728066	0.287016585181658	-3.15108831482908	0.00162663297445693	0.0711247195371547
Efra.gene24481_i0_length609.p1	10day	5-7day	584.878004025219	225.377625693346	405.127814859282	1.377130695523	0.437125617811627	3.15042321796947	0.00163034104082347	0.071202492036153
Efra.gene24845_i0_length600.p1	10day	5-7day	34.3406062764175	4.07901850074308	19.2098123885803	3.07510916589819	0.977052578567576	3.14733232719831	0.0016476757566639	0.07187449896445
Efra.gene813_i7_length297.p1	10day	5-7day	245.991995131806	106.878289170403	176.435142151105	1.20189807208972	0.381959607967265	3.14666275443639	0.00165145321691637	0.071954226112257
Efra.gene1232_i0_length3477.p1	10day	5-7day	171.23433560068	69.1471726930841	120.190754146882	1.30772191910608	0.415661314030279	3.14612371891509	0.0016545000265645	0.0720019681371892
Efra.gene31037_i0_length471.p1	10day	5-7day	76.113251517086	21.9992016056357	49.0562265613609	1.79307974456747	0.570003076408611	3.14573695964071	0.00165668930568846	0.0720123228941424
Efra.gene72893_i0_length261.p1	10day	5-7day	32.769145709484	0.897601606164709	16.8333736578244	5.19686982401442	1.65286454455196	3.14415953874981	0.00166564604521662	0.0721287588075008
Efra.gene8285_i1_length782.p1	10day	5-7day	10.5404727641215	50.9721974409793	30.7563351025504	-2.2842110958105	0.726504176284123	-3.14411282188856	0.00166591198580212	0.0721287588075008
Efra.gene4155_i0_length2070.p1	10day	5-7day	44.2614873400843	8.09433896468314	26.1779131523837	2.4567560396689	0.781406269256497	3.14401884951153	0.00166644705164909	0.0721287588075008
Efra.gene42_i1_length9264.p1	10day	5-7day	362.012643496666	165.753731465657	263.883187481161	1.12609118600624	0.358191321156322	3.14382599324565	0.00166754564406705	0.0721287588075008
Efra.gene2907_i0_length2439.p1	10day	5-7day	396.549108323724	793.049076719399	594.799092521562	-0.999535231057762	0.317964221778993	-3.14354623128795	0.00166914047316295	0.0721287588075008
Efra.gene34252_i0_length428.p1	10day	5-7day	39.3897364287061	5.77867465786795	22.584205543287	2.76707772111757	0.880996199233194	3.14085091800168	0.00168457759497165	0.0727107035846011
Efra.gene16994_i0_length888.p1	10day	5-7day	7132.74513415818	2985.15228799231	5058.94871107524	1.25656870791186	0.40027997439017	3.13922451360764	0.00169395607925335	0.0730300877906141
Efra.gene27072_i0_length544.p1	10day	5-7day	130.432038536221	38.73514193875	84.5835902374853	1.74965448412346	0.557760769882427	3.13692640034952	0.00170728979105493	0.0735190460316116
Efra.gene20472_i1_length720.p1	10day	5-7day	54.7040308288854	11.6688208801412	33.1864258545133	2.22424362271823	0.70925472182832	3.13602934779844	0.00171252065608497	0.0736583476598599
Efra.gene42701_i0_length357.p1	10day	5-7day	4.89823423324154	44.7635610346909	24.8308976339662	-3.19322603976671	1.01881317673872	-3.13426064039377	0.00172287749441896	0.0740175448824648
Efra.gene63975_i0_length279.p1	10day	5-7day	18.7470013539408	92.9675974385285	55.8572993962347	-2.31347039544586	0.738590191378274	-3.13227879607868	0.00173455078865797	0.0743553671443915
Efra.gene10771_i1_length1248.p1	10day	5-7day	138.053462759582	332.670733484752	235.362098122167	-1.27276342893351	0.406342673276366	-3.13224160945525	0.00173477051569806	0.0743553671443915
Efra.gene14848_i0_length996.p1	10day	5-7day	12.617587731923	67.108054133604	39.8628209327635	-2.41513234398727	0.771304657655375	-3.13123007882363	0.00174075723917508	0.0744655356249393
Efra.gene23849_i0_length627.p1	10day	5-7day	30.2618243003379	3.10179434857459	16.6818093244563	3.27686178902973	1.04654433300913	3.13112563479062	0.00174137646987651	0.0744655356249393
Efra.gene2810_i1_length1253.p1	10day	5-7day	137.562285662377	332.3949691192	234.978627390788	-1.27409455580703	0.407006962335304	-3.1303999039638	0.00174568479947818	0.0745633701851188
Efra.gene5995_i0_length1725.p1	10day	5-7day	28.7698136989946	1.33844015464668	15.0541269268206	4.4298465737555	1.4155306181699	3.12946008860108	0.00175127861442512	0.0747158219499936
Efra.gene2517_i1_length960.p1	10day	5-7day	25.5939359517336	2.22011725161063	13.9070266016721	3.51924198622042	1.12469372308172	3.12906697529841	0.00175362332377604	0.0747294632108903
Efra.gene14822_i2_length471.p1	10day	5-7day	455.126527845313	1074.86064709114	764.993587468228	-1.2381828827071	0.395877367005074	-3.12769303300743	0.00176184084068676	0.0749930500400278
Efra.gene12236_i0_length1148.p1	10day	5-7day	41.5198180402345	116.151823197726	78.83582061898	-1.48562346863264	0.475163209849841	-3.12655407202531	0.00176867976169675	0.0751974169650426
Efra.gene13204_i1_length894.p1	10day	5-7day	7.1037638042934	40.3124497314081	23.7081067678507	-2.50755818395624	0.802627575046771	-3.12418643704101	0.00178297444856149	0.0757179390675643
Efra.gene10009_i0_length1311.p1	10day	5-7day	45.5496353786538	7.16488834011691	26.3572618593854	2.66087587479312	0.85193147084417	3.1233449706424	0.00178808035963188	0.0757869233727902
Efra.gene63221_i0_length279.p1	10day	5-7day	1.10276478552593	24.442261986057	12.7725133857915	-4.48265263685607	1.43525626267534	-3.12324199756519	0.00178870610930252	0.0757869233727902
Efra.gene4423_i0_length2010.p1	10day	5-7day	126.893398295005	280.619935745477	203.756667020241	-1.14598162614833	0.367198190027266	-3.12088037815011	0.00180311262387655	0.0763097113205736
Efra.gene11808_i0_length1173.p1	10day	5-7day	109.12074712334	245.958764598331	177.539755860836	-1.17309873220606	0.375946509440885	-3.12038734965438	0.00180613365393639	0.0763500072908003
Efra.gene29714_i0_length492.p1	10day	5-7day	1.58993987666375	41.0298340272252	21.3098869519445	-4.67206156513338	1.49797195862278	-3.11892458215894	0.00181512415172482	0.0766422673858727
Efra.gene46578_i0_length336.p1	10day	5-7day	26.4888361684191	1.77927870312866	14.1340574357739	3.89740387709453	1.25010720180634	3.11765572701524	0.00182295611173851	0.0768849969686833
Efra.gene28488_i1_length516.p1	10day	5-7day	62.6417241940045	6.2672867339522	34.4545054639783	3.32580841229195	1.0670227266527	3.11690494421348	0.00182760490143131	0.0769930722402065
Efra.gene16727_i0_length900.p1	10day	5-7day	96.264809494647	295.343558828374	195.80418416151	-1.61115528434039	0.516983899595249	-3.11645156764412	0.00183041744738244	0.0770236322442435
Efra.gene22506_i0_length669.p1	10day	5-7day	19.9516974208537	0.897601606164709	10.4246495135092	4.47591872473596	1.43678044346142	3.11524195997046	0.00183794078596493	1
Efra.gene26481_i0_length558.p1	10day	5-7day	73.9342052678975	262.868311769088	168.401258518493	-1.82873071845231	0.587029832792468	-3.11522620537553	0.00183803896122954	0.0772562526483085
Efra.gene8986_i1_length1398.p1	10day	5-7day	8.30845987120625	47.2912916702552	27.7998757707307	-2.4840268564336	0.79764445481037	-3.11420312828997	0.00184442462482534	0.077436457741245
Efra.gene83958_i0_length243.p1	10day	5-7day	3.56512356307838	33.9018424146491	18.7334829888637	-3.30792119281264	1.06253931056656	-3.11322240967141	0.00185056503153394	0.0774501576117005
Efra.gene15220_i0_length975.p1	10day	5-7day	3.17987975332749	38.0872847706582	20.6335822619929	-3.56686972888113	1.14573667523683	-3.11316710547284	0.00185091185709833	0.0774501576117005
Efra.gene1519_i0_length3201.p1	10day	5-7day	39.8504281979806	6.31506026155448	23.0827442297675	2.66543687072863	0.856187679847119	3.1131455561292	0.00185104701424019	0.0774501576117005
Efra.gene12450_i0_length1134.p1	10day	5-7day	44.4428685870613	127.873465314608	86.1581669508348	-1.52333356207538	0.489434493812902	-3.11243604881209	0.00185550210017043	0.0775486404356621
Efra.gene12546_i0_length1128.p1	10day	5-7day	7.82128478006844	48.9859001182408	28.4035924491546	-2.6262913332732	0.844001874742888	-3.11171267726539	0.00186005438106191	0.0775675636811726
Efra.gene5209_i1_length1364.p1	10day	5-7day	50.6477301686027	144.004274298094	97.3260022333482	-1.50255130117789	0.482902250428953	-3.11150196513517	0.00186138235110505	0.0775675636811726
Efra.gene12500_i0_length1131.p1	10day	5-7day	24.5931024475946	2.25196627001215	13.4225343588034	3.45456754687523	1.11059762728626	3.11054828679622	0.00186740361238747	0.0775675636811726
Efra.gene5466_i0_length1806.p1	10day	5-7day	51.5201490694914	140.132274416961	95.826211743226	-1.44003230898352	0.462980457141305	-3.11035225520115	0.00186864351651811	0.0775675636811726
Efra.gene51131_i0_length315.p1	10day	5-7day	496.72732657174	1129.46249182967	813.094909200705	-1.1855549633063	0.381174862018622	-3.11026534391028	0.00186919347427413	0.0775675636811726
Efra.gene36297_i0_length405.p1	10day	5-7day	1.10276478552593	26.5936334917253	13.8481991386256	-4.60574493690878	1.48089721887004	-3.1101043868683	0.00187021237183253	0.0775675636811726
Efra.gene29043_i1_length265.p1	10day	5-7day	21.8249498258814	1.35436466384744	11.5896572448644	4.01148501505933	1.28985311112445	3.11003243738526	0.00187066799469552	0.0775675636811726
Efra.gene14703_i1_length1005.p1	10day	5-7day	25.5144859861435	1.79520321232942	13.6548445992365	3.83740532753359	1.23480179917888	3.10770953693571	0.00188543275182056	0.0780920429553153
Efra.gene36089_i0_length408.p2	10day	5-7day	19.3850723641257	104.562624863588	61.973848613857	-2.40719972347701	0.77532898014448	-3.10474622402021	0.00190442344713055	0.0787901826153652
Efra.gene31788_i0_length459.p1	10day	5-7day	1.10276478552593	33.75269274092	17.427728763223	-4.94648395052147	1.59346619184999	-3.10422899200558	0.00190775613329355	0.0788396778757729
Efra.gene864_i0_length3942.p1	10day	5-7day	38.0791070743398	148.736197676068	93.4076523752039	-1.95103341993429	0.628632984833679	-3.10361286633803	0.00191173301159486	0.0789156544294146
Efra.gene22103_i2_length681.p1	10day	5-7day	119.502319956282	394.496476309502	256.999398132892	-1.72064650854293	0.554640117597973	-3.10227560890236	0.00192039075338393	0.0791844696791961
Efra.gene30833_i0_length474.p1	10day	5-7day	19.8497661394667	0.897601606164709	10.3736838728157	4.46512214795241	1.43992896915003	3.10093222903079	0.00192912437272005	1
Efra.gene38380_i0_length387.p1	10day	5-7day	35.0276419242626	3.10179434857459	19.0647181364186	3.49696924831484	1.12785239999103	3.10055575387581	0.00193157845801598	0.0795568877395333
Efra.gene7558_i4_length261.p1	10day	5-7day	9.87191642600663	202.59229404595	106.232105235979	-4.34289763996386	1.40194707897545	-3.09776146695756	0.00194988304394981	0.0802212751994692
Efra.gene4990_i0_length1890.p1	10day	5-7day	108.607088710339	37.5877958945125	73.0974423024258	1.53025873376489	0.494138525426034	3.09682134669733	0.00195607722144973	0.0803864964146781
Efra.gene3609_i1_length2214.p1	10day	5-7day	112.942699892919	257.553010641608	185.247855267263	-1.1906526005369	0.384949367409654	-3.09301092907067	0.00198136838232648	0.0812731635074493
Efra.gene61204_i0_length285.p1	10day	5-7day	47.0561232836609	178.34034478852	112.69823403609	-1.91482048903496	0.619100422084418	-3.09290774279889	0.00198205742349622	0.0812731635074493
Efra.gene8730_i0_length1419.p1	10day	5-7day	88.2171808360079	217.952897496877	153.085039166443	-1.30158547051767	0.420915394494178	-3.09227338211712	0.0019862982928683	0.0812839893963983
Efra.gene9193_i2_length1147.p1	10day	5-7day	150.202354710097	323.243002074561	236.722678392329	-1.10465126866039	0.357236891651289	-3.09220938395879	0.00198672659970603	0.0812839893963983
Efra.gene12620_i0_length1125.p1	10day	5-7day	276.245815420011	569.775830385902	423.010822902957	-1.04347709522793	0.337612189855922	-3.0907565739058	0.00199647234512955	0.0815698193895713
Efra.gene296_i1_length297.p1	10day	5-7day	173.077102677778	384.70404395126	278.890573314519	-1.15101390956304	0.372434989109152	-3.09050960092718	0.00199813344700229	0.0815698193895713
Efra.gene49598_i0_length321.p1	10day	5-7day	28.2376759762631	2.69280481849413	15.4652403973786	3.38320875454785	1.09496832814673	3.08977772925545	0.00200306335383301	0.0816807182429319
Efra.gene9433_i0_length1356.p1	10day	5-7day	24.5176544880711	2.23604176081139	13.3768481244412	3.44868508811604	1.1163584567378	3.08922735999484	0.00200677800659441	0.0817418714739076
Efra.gene1749_i3_length2825.p1	10day	5-7day	26054.3308901625	13679.7346346075	19867.032762385	0.929489091858184	0.301024429895232	3.08775301785866	0.00201676007932387	0.0820334950565306
Efra.gene29140_i0_length504.p1	10day	5-7day	2224.45089020551	1181.50860127825	1702.97974574188	0.912915911241443	0.295679933898733	3.08751391818866	0.00201838319725043	0.0820334950565306
Efra.gene40887_i0_length369.p1	10day	5-7day	21.080945528243	88.1141070778705	54.5975263030567	-2.07030960250927	0.670791006308138	-3.08637054319455	0.00202616153480141	0.0822590377121136
Efra.gene59611_i0_length288.p1	10day	5-7day	12.8744169384236	57.1917106473292	35.0330637928764	-2.16478357243651	0.70216193632708	-3.08302609474991	0.00204907186309159	0.0830977450939914
Efra.gene5212_i0_length1848.p1	10day	5-7day	31.2096911607502	4.48800803082354	17.8488495957869	2.799780452959	0.908474009473031	3.08184980942167	0.00205718604998797	0.083292641086427
Efra.gene22851_i6_length489.p1	10day	5-7day	188.821603519302	487.755403204342	338.288503361822	-1.36810157683522	0.443947335250756	-3.08167538850633	0.00205839173723232	0.083292641086427
Efra.gene17868_i0_length846.p1	10day	5-7day	4.28264453885342	53.802493751358	29.0425691451057	-3.64294220177276	1.18231051689227	-3.08120595201023	0.0020616399452143	0.0833327059563951
Efra.gene4695_i3_length845.p1	10day	5-7day	509.577731473764	166.290898451126	337.934314962445	1.61562789215932	0.525224599880199	3.07607048970638	0.00209748252135319	0.0846047692326131
Efra.gene12459_i0_length1134.p1	10day	5-7day	327.510075847863	0.897601606164709	164.203838727014	8.51144139315976	2.7670124228542	3.07604018068705	0.00209769574701498	0.0846047692326131
Efra.gene27328_i1_length381.p1	10day	5-7day	68.2430020993574	170.342334260824	119.292668180091	-1.32242279517719	0.430211296649838	-3.07389137727256	0.00211286346599123	0.0851234861887995
Efra.gene74043_i0_length258.p1	10day	5-7day	12.8214502946969	63.5436676364245	38.1825589655607	-2.28445492588727	0.743421701034634	-3.07289244140701	0.00211994882584123	0.0853158031285111
Efra.gene9504_i1_length1353.p1	10day	5-7day	29.4648533589728	3.57448191545808	16.5196676372154	3.04555067950311	0.992180865196194	3.06955191975093	0.00214380139624067	0.0861817502471304
Efra.gene18581_i0_length813.p1	10day	5-7day	15.3592570317729	94.0838758461476	54.7215664389602	-2.58868325274398	0.844037809903462	-3.06702285415397	0.00216202326275277	0.0868197023815323
Efra.gene20805_i1_length555.p1	10day	5-7day	21.080945528243	1.35436466384744	11.2176550960452	3.96262514429007	1.29263040418542	3.06555155399367	0.00217268917140677	0.0871531751973865
Efra.gene12427_i0_length1135.p1	10day	5-7day	455.828630952562	1230.65957557942	843.24410326599	-1.43467532234808	0.468255195759703	-3.06387485999048	0.00218490283617924	0.0875479416572842
Efra.gene11157_i0_length1221.p1	10day	5-7day	37.8977258273628	2.22011725161063	20.0589215394867	4.09412521265357	1.33691689071654	3.06236329354719	0.00219596755960671	0.0878958642296379
Efra.gene35107_i0_length417.p1	10day	5-7day	1914.45827770591	44.619459070101	979.538868388006	5.42341602080169	1.77160652797518	3.061298282187	0.00220379429824013	0.0881135696449122
Efra.gene44507_i0_length345.p1	10day	5-7day	2.07711496780156	25.0850714450096	13.5810932064056	-3.55523535174345	1.16190855485168	-3.05982371581495	0.00221467305353231	0.0884526995319873
Efra.gene3421_i0_length2265.p1	10day	5-7day	25.6164172675304	126.476374832298	76.0463960499141	-2.28579349085013	0.747410877872322	-3.05828234311651	0.00222609727072267	0.088744457874546
Efra.gene61573_i0_length285.p1	10day	5-7day	1.10276478552593	26.1368704340426	13.6198176097843	-4.58057155046839	1.49780503748911	-3.0581894410952	0.002226787556683	0.088744457874546
Efra.gene31537_i0_length465.p1	10day	5-7day	21.3112914128802	78.5430550848731	49.9271732488767	-1.88412371032938	0.616159900128206	-3.05784863626689	0.00222932150435094	0.0887496017222947
Efra.gene26625_i0_length555.p1	10day	5-7day	42.0824410908958	6.6603517548319	24.3713964228639	2.65727181719942	0.869113992512316	3.05744912645824	0.00223229529865005	0.0887722259713163
Efra.gene14929_i1_length855.p1	10day	5-7day	19.3625910483289	0.897601606164709	10.1300963272468	4.42876553947581	1.44870590301835	3.05704941924277	0.00223527419971549	1
Efra.gene73355_i0_length258.p1	10day	5-7day	32.2370079867526	97.9500466363585	65.0935273115555	-1.61045889917064	0.527046219080346	-3.0556312537082	0.00224587278637801	0.0890734309052718
Efra.gene14506_i1_length1014.p1	10day	5-7day	109.936197374436	268.80274657339	189.369471973913	-1.28522935141556	0.42064847185512	-3.05535247934579	0.0022479615997056	0.0890734309052718
Efra.gene25043_i0_length594.p1	10day	5-7day	78.1109165192974	270.354815820352	174.232866169825	-1.78704792814812	0.584912446515661	-3.05524004283652	0.00224880457277344	0.0890734309052718
Efra.gene47189_i0_length333.p1	10day	5-7day	6.00099901876747	38.3630491362103	22.1820240774889	-2.67752571799806	0.876399157986347	-3.05514410140473	0.00224952410588861	0.0890734309052718
Efra.gene8067_i0_length1488.p1	10day	5-7day	176.84608880363	64.5049672793922	120.675528041511	1.45697679291126	0.476965851893789	3.05467736762779	0.00225302748495182	0.0891165340885979
Efra.gene18894_i0_length801.p1	10day	5-7day	41.2365055118705	7.66942492540192	24.4529652186362	2.43170777867212	0.796455787006439	3.05316103962524	0.00226444381849855	0.0894175446897129
Efra.gene11646_i0_length1185.p1	10day	5-7day	40.4170532547085	117.07039702223	78.7437251384694	-1.53523376596329	0.502856879594779	-3.05302329203578	0.00226548353254069	0.0894175446897129
Efra.gene26104_i4_length456.p1	10day	5-7day	118.660386383323	260.851728191514	189.756057287418	-1.13661652141526	0.372432559500713	-3.05187205688735	0.00227419013282248	0.0896652913052144
Efra.gene46266_i0_length336.p1	10day	5-7day	265.921211236863	552.519428958302	409.220320097583	-1.05672324549188	0.346426611279734	-3.05035240101286	0.00228572997655855	0.0899491341957544
Efra.gene18722_i0_length807.p1	10day	5-7day	47.5962650185255	10.2826071978923	28.9394361082089	2.21164542213484	0.725062550356622	3.05028224261071	0.00228626403304839	0.0899491341957544
Efra.gene8763_i0_length1416.p1	10day	5-7day	274.295584334857	66.9060832231334	170.600833778995	2.0371138610902	0.668945927716303	3.045259379999	0.00232479719396831	0.091350834427985
Efra.gene1986_i0_length2871.p1	10day	5-7day	11.4883396245337	53.5108048766051	32.4995722505694	-2.19994622835891	0.722479434915196	-3.04499494662729	0.00232684219494651	0.091350834427985
Efra.gene7418_i0_length1555.p1	10day	5-7day	151.05876558672	34.8949910760183	92.976878331369	2.11717487806629	0.695395314774772	3.04456304649106	0.00233018584666324	0.0913848868068653
Efra.gene29087_i0_length363.p1	10day	5-7day	41.878578528122	8.0306409278801	24.954609728001	2.37993850155586	0.782008550387878	3.04336634219077	0.00233947340091509	0.0915587548940718
Efra.gene90798_i0_length234.p1	10day	5-7day	37.7773152362456	6.2672867339522	22.0223009850989	2.5853010930452	0.849491183039802	3.04335247341122	0.00233958123415103	0.0915587548940718
Efra.gene8216_i0_length1472.p1	10day	5-7day	7.33410968893062	41.2100513375728	24.2720805132517	-2.46915563744368	0.811818539420414	-3.04151176346194	0.00235393367229807	0.0920228477144998
Efra.gene6871_i2_length474.p1	10day	5-7day	92.299964818154	27.2255661506164	59.7627654843852	1.75740121904617	0.578036991019212	3.04029196461539	0.00236348909035619	0.092298625810058
Efra.gene6646_i0_length1644.p1	10day	5-7day	18.259826262803	69.4019648402962	43.8308955515496	-1.93266287141029	0.635926644816544	-3.03912862774894	0.00237263528158265	0.092557856692945
Efra.gene18127_i0_length834.p1	10day	5-7day	29.5932679622231	3.10179434857459	16.3475311553988	3.25009951696221	1.06954839985639	3.03875871105843	0.00237555036139965	0.0925737175682076
Efra.gene1775_i11_length1179.p1	10day	5-7day	5.28347804299243	43.5148388443265	24.3991584436595	-3.08013372903292	1.0142414157001	-3.0368841987258	0.00239037268019372	0.0930530731960645
Efra.gene40702_i0_length369.p1	10day	5-7day	2.56429005893938	31.0816415225489	16.8229657907441	-3.5583600597287	1.17229239919656	-3.03538610517943	0.00240227936147795	0.0934180374667887
Efra.gene981_i0_length3786.p1	10day	5-7day	222.471172141807	94.3705170117612	158.420844576784	1.23690411682849	0.407619561328901	3.03445721004162	0.00240968935870184	0.0936075537826661
Efra.gene19656_i0_length768.p1	10day	5-7day	50.8026280937163	11.7165944077435	31.2596112507299	2.11916903948633	0.698567927357922	3.03359051638874	0.00241662202215256	0.093778148375939
Efra.gene54234_i0_length306.p1	10day	5-7day	74.1910344743981	259.30975436283	166.750394418614	-1.80451395109984	0.594938579534356	-3.03310965732326	0.0024204762726925	0.0938149072720526
Efra.gene5071_i2_length1701.p1	10day	5-7day	30.159893018951	98.7311289689787	64.4455109939648	-1.71954112113606	0.566974211950967	-3.03283832825322	0.00242265355057084	0.0938149072720526
Efra.gene20484_i0_length735.p1	10day	5-7day	13.9771817239496	83.6303653744032	48.8037735491764	-2.58842430139132	0.853848755745838	-3.03147868281465	0.00243359103595057	0.0940220035318146
Efra.gene16517_i0_length912.p1	10day	5-7day	25.1332441824592	82.1066602002697	53.6199521913644	-1.7176830073196	0.566694785750326	-3.03105490029402	0.00243700932424961	0.0940220035318146
Efra.gene12670_i1_length1122.p1	10day	5-7day	90.0679519252387	29.6049284942346	59.8364402097367	1.60289391947983	0.52883106789519	3.03101314727884	0.00243734634751641	0.0940220035318146
Efra.gene20487_i0_length735.p1	10day	5-7day	26.2624922898485	2.26789077921291	14.2651915345307	3.53501517075699	1.16637401620358	3.03077325253101	0.00243928356401611	0.0940220035318146
Efra.gene8990_i0_length1398.p1	10day	5-7day	6.23134490340469	45.3100420566559	25.7706934800303	-2.83771572233704	0.936363562226861	-3.03057042884964	0.00244092252057595	0.0940220035318146
Efra.gene13864_i0_length1050.p1	10day	5-7day	4.0522986542162	56.5749211158559	30.3136098850361	-3.82990671080952	1.2639676234419	-3.03006709964638	0.00244499412554463	0.0940220035318146
Efra.gene23605_i1_length633.p1	10day	5-7day	74.9840034096967	186.887180483529	130.935591946613	-1.31255128117149	0.4332265962516	-3.02971076228481	0.00244788041903766	0.0940220035318146
Efra.gene26326_i0_length562.p1	10day	5-7day	840.359733214485	424.358541096297	632.359137155391	0.985151857934403	0.325195051140014	3.0294183582463	0.00245025118834199	0.0940220035318146
Efra.gene32639_i0_length447.p1	10day	5-7day	135.156895534618	495.569711476116	315.363303505367	-1.87676535323208	0.619550509952989	-3.02923704053522	0.00245172234113411	0.0940220035318146
Efra.gene10652_i0_length1257.p1	10day	5-7day	26.1075943647348	98.8375528242448	62.4725735944898	-1.92720949210756	0.636248380617952	-3.02902066365305	0.0024534790104362	0.0940220035318146
Efra.gene38248_i0_length387.p1	10day	5-7day	36.5726191693327	170.266978042176	103.419798605755	-2.22636363121333	0.735100253965278	-3.02865305678222	0.00245646609070568	0.0940388222109983
Efra.gene26422_i0_length561.p1	10day	5-7day	18.1578949814161	99.9464393773756	59.0521671793958	-2.4706218840379	0.816105112469022	-3.02733293333177	0.00246722053385862	0.0942712603411946
Efra.gene12237_i0_length1147.p1	10day	5-7day	40.0053261230943	125.813374536788	82.9093503299413	-1.64835855236928	0.54455478841204	-3.02698385441805	0.00247007151366941	0.0942712603411946
Efra.gene29477_i0_length498.p1	10day	5-7day	62.9330407345016	17.527118084013	40.2300794092573	1.8452589997357	0.60960638394478	3.02696797201332	0.00247020129931539	0.0942712603411946
Efra.gene26813_i4_length552.p1	10day	5-7day	27.6710509195352	3.59040642465883	15.630728672097	2.94676013272337	0.973697319610657	3.02636155340519	0.00247516141716066	0.0943231750639172
Efra.gene1973_i1_length2751.p1	10day	5-7day	48.4686839194142	11.1961333132577	29.832408616336	2.11483723478544	0.698847851039851	3.02617691624674	0.00247667344019444	0.0943231750639172
Efra.gene19531_i0_length774.p1	10day	5-7day	36.3647546004923	4.55170606762658	20.4582303340594	3.00563891656141	0.993573787493197	3.02507871523532	0.0024856842585346	0.0944926647910486
Efra.gene10366_i0_length1281.p1	10day	5-7day	38.056625758543	6.69220077323342	22.3744132658882	2.5069646457281	0.828745760793541	3.02501052111281	0.00248624478409138	0.0944926647910486
Efra.gene126_i0_length6954.p1	10day	5-7day	694.89118007978	1356.8015357185	1025.84635789914	-0.964596621265349	0.318919701588189	-3.02457520329335	0.00248982563037968	0.0945314043863496
Efra.gene5087_i0_length1872.p1	10day	5-7day	11.900066756148	55.7895724558795	33.8448196060138	-2.24753126762768	0.743314720968786	-3.02366037456974	0.00249736622914838	0.0947089598314703
Efra.gene8028_i0_length1491.p1	10day	5-7day	142.052794770071	320.168009035249	231.11040190266	-1.17547596144188	0.388794584887561	-3.02338563121148	0.00249963491426003	0.0947089598314703
Efra.gene85452_i0_length240.p1	10day	5-7day	2.33394417430216	25.5259099934915	13.9299270838968	-3.50723226770684	1.16034786001889	-3.0225696866884	0.00250638367083024	0.0948672646034043
Efra.gene3267_i0_length495.p1	10day	5-7day	13.3615920295615	55.3219325981353	34.3417623138484	-2.06024303427178	0.682099012473223	-3.02044570743703	0.00252402955222501	0.0954372813476557
Efra.gene640_i1_length4374.p1	10day	5-7day	245.696676585242	101.099614512535	173.398145548889	1.28339133310144	0.424945527493342	3.02013140524593	0.00252665038498384	0.0954385934569537
Efra.gene3261_i1_length2034.p1	10day	5-7day	68.6282459091083	15.4025478876069	42.0153968983576	2.15688720849278	0.714469254375999	3.01886637567988	0.00253722412094705	0.0956480987406717
Efra.gene27328_i3_length540.p1	10day	5-7day	174.821940479555	63.3316013076754	119.076770893615	1.46425509440403	0.485037748329909	3.01884770710275	0.00253738046464117	0.0956480987406717
Efra.gene19935_i2_length435.p1	10day	5-7day	52.4150492861769	10.2666826886915	31.3408659874342	2.35562366192982	0.78039728245538	3.01849290725139	0.00254035348178259	0.0956624539711273
Efra.gene1287_i2_length3375.p1	10day	5-7day	796.370492949427	1928.04860946024	1362.20955120483	-1.27478897548679	0.422386920910181	-3.01805977500394	0.00254398719764322	0.0957016345992103
Efra.gene8032_i0_length1491.p1	10day	5-7day	1886.38680485472	3412.54886285548	2649.4678338551	-0.855255883418693	0.283498313558783	-3.0167935487255	0.00255463734449138	0.0960044160500099
Efra.gene190_i0_length6186.p1	10day	5-7day	876.250259306901	1700.52934826106	1288.38980378398	-0.955973782640795	0.317049493656395	-3.01521939560907	0.00256793429423043	0.0964059483156457
Efra.gene969_i0_length3804.p1	10day	5-7day	948.372182825631	1803.3864878766	1375.87933535112	-0.926835784252007	0.307823203219725	-3.01093541538657	0.00260444242199086	0.0976145065300874
Efra.gene23652_i2_length496.p1	10day	5-7day	1925.6004530165	5524.81744594488	3725.20894948069	-1.52020045848578	0.504912121254841	-3.01082187274031	0.00260541645708151	0.0976145065300874
Efra.gene45334_i1_length330.p1	10day	5-7day	1.10276478552593	24.0491969651773	12.5759808753516	-4.45856070113767	1.4813552668419	-3.00978489153575	0.00261432771013014	0.0978490363231672
Efra.gene15524_i0_length960.p1	10day	5-7day	19.1322451636917	0.897601606164709	10.0149233849282	4.40909843896028	1.465705984714	3.00817386634375	0.00262822726877453	1
Efra.gene53442_i0_length308.p1	10day	5-7day	14.6417360559979	72.4350134429285	43.5383747494632	-2.28024076988437	0.758026485039416	-3.0081280995951	0.00262862311886268	0.0982844048414471
Efra.gene15058_i0_length984.p1	10day	5-7day	34.3406062764175	4.896997560904	19.6188019186608	2.80114780185842	0.931355683567043	3.00760262838594	0.00263317198097871	0.098354836827974
Efra.gene6287_i0_length1689.p1	10day	5-7day	7.71935349868151	40.9762314087007	24.3477924536911	-2.41536416607459	0.803289535474941	-3.00684131861187	0.0026397751994645	0.0985017835804225
Efra.gene78788_i0_length249.p1	10day	5-7day	8.56528907770685	43.1963486603113	25.8808188690091	-2.32532862667849	0.773574754300959	-3.0059520605475	0.00264750734098331	0.0986905160723719
Efra.gene2346_i2_length327.p1	10day	5-7day	233.967515778474	494.977379108556	364.472447443515	-1.08314657965408	0.360515042501772	-3.00444212296289	0.00266068375249637	0.0989312177348173
Efra.gene585_i0_length4491.p1	10day	5-7day	342.857917017177	160.022830335391	251.440373676284	1.0981220346173	0.365500679200303	3.00443226814226	0.00266076994672609	0.0989312177348173
Efra.gene16676_i0_length903.p1	10day	5-7day	1575.60052260158	2892.67480284853	2234.13766272506	-0.876639756756398	0.291824592538183	-3.00399547937926	0.00266459284142356	0.0989312177348173
Efra.gene8114_i0_length1482.p1	10day	5-7day	270.935854055155	555.891158581507	413.413506318331	-1.03539713959963	0.344674575939997	-3.00398466227425	0.00266468757935206	0.0989312177348173
Efra.gene1263_i1_length3444.p1	10day	5-7day	224.809118322176	89.2983498496489	157.053734085912	1.33046013118037	0.443025515765553	3.00312303430497	0.00267224375067421	0.0991120435928454
Efra.gene87294_i0_length237.p1	10day	5-7day	15.5406382787499	59.5710729909474	37.5558556348487	-1.93207596646124	0.643633579614971	-3.00182592651091	0.00268365585982236	0.0993867371044283
Efra.gene64163_i0_length278.p1	10day	5-7day	49.6059360389366	3.11771885777534	26.361827448356	3.98377946464866	1.32718796339386	3.00166937504572	0.00268503622623876	0.0993867371044283
Efra.gene26797_i0_length552.p1	10day	5-7day	8.30845987120625	43.9347051744684	26.1215825228374	-2.37806514081556	0.793469107305597	-2.99704817606676	0.00272607628775578	0.100804728780901
Efra.gene65679_i0_length273.p1	10day	5-7day	10.5404727641215	47.1638955966491	28.8521841803853	-2.17166954158279	0.725309364240223	-2.9941286417247	0.00275229873822741	0.101672505140685
Efra.gene41171_i0_length356.p1	10day	5-7day	3485.46318781471	6262.58894119308	4874.02606450389	-0.845470965898805	0.282534853144322	-2.99244838818852	0.00276749457497622	0.102131619794922
Efra.gene1536_i0_length3189.p1	10day	5-7day	659.946049562313	1598.4230047233	1129.18452714281	-1.27749272781975	0.427016881513379	-2.99166797174908	0.00277457851637056	0.102217652495395
Efra.gene18237_i0_length828.p1	10day	5-7day	30.0354804217673	0.897601606164709	15.466541013966	5.05793676690106	1.69072343812324	2.99158138631801	0.00277536548342689	0.102217652495395
Efra.gene31980_i0_length456.p1	10day	5-7day	954.390720589267	469.004801475661	711.697761032464	1.02433538327389	0.342445211274268	2.99123874286999	0.00277848173853585	0.10223039888228
Efra.gene10803_i2_length1215.p1	10day	5-7day	2464.63315270738	957.691999449918	1711.16257607865	1.36381818128829	0.456363443344534	2.98844747794286	0.0028039868903377	0.102986936115769
Efra.gene105432_i0_length219.p1	10day	5-7day	49.2616528547128	141.157272096731	95.2094624757221	-1.50958663733085	0.505152511389674	-2.98837797159116	0.00280462472350823	0.102986936115769
Efra.gene7212_i12_length1296.p1	10day	5-7day	1.10276478552593	28.7123745972092	14.9075696913675	-4.71320496887629	1.57773832430438	-2.98731728593481	0.00281437468286258	0.103242229916859
Efra.gene77565_i0_length252.p1	10day	5-7day	107.745145107048	15.6204433072782	61.6827942071629	2.78885604421777	0.934208362143479	2.98526127278387	0.00283336201894338	0.103760902675304
Efra.gene6216_i1_length1146.p1	10day	5-7day	34.344608282484	1.33844015464668	17.8415242185654	4.67166693216276	1.56495442270573	2.98517762842299	0.00283413694712513	0.103760902675304
Efra.gene4441_i0_length2004.p1	10day	5-7day	4.28264453885342	57.797623378741	31.0401339587972	-3.74830056800389	1.25587482964969	-2.98461317920466	0.00283937138200099	0.103771860162608
Efra.gene15143_i0_length981.p1	10day	5-7day	1.58993987666375	596.516628824449	299.053284350556	-8.54527063666013	2.86317943667751	-2.98453898040573	0.00284006012259468	0.103771860162608
Efra.gene16603_i2_length474.p1	10day	5-7day	1.10276478552593	26.1050214156411	13.6038931005835	-4.57840090977915	1.53450060584506	-2.98364229531066	0.00284839555322801	0.103973481203092
Efra.gene6104_i0_length1710.p1	10day	5-7day	33.0074956062543	108.976058057547	70.9917768319008	-1.73516386735449	0.582068688269235	-2.98102939107401	0.00287281219569928	0.104761127737239
Efra.gene17033_i2_length885.p1	10day	5-7day	144.869912029445	335.024075900891	239.946993965168	-1.209905478347	0.406060995781922	-2.97961510934379	0.00288610770081366	0.105049243508677
Efra.gene24160_i0_length618.p1	10day	5-7day	229.401558711257	471.431937346881	350.416748029069	-1.04099503557028	0.349376031962156	-2.97958342970431	0.00288640615970623	0.105049243508677
Efra.gene27235_i0_length540.p1	10day	5-7day	14.6947026997246	57.1330603196654	35.913881509695	-1.95897551670105	0.657782983945108	-2.97814866683223	0.00289995285631021	0.105348602635208
Efra.gene2405_i0_length2664.p1	10day	5-7day	6.61658871315558	42.096776143676	24.3566824284158	-2.67580706498687	0.898513220232744	-2.97803861393798	0.00290099434267832	0.105348602635208
Efra.gene14894_i0_length993.p1	10day	5-7day	1.71835447991404	22.424115644917	12.0712350624155	-3.7514604844607	1.25980682353905	-2.97780613215134	0.00290319555820525	0.105348602635208
Efra.gene36849_i0_length399.p1	10day	5-7day	40.1072574044812	7.60572688859889	23.85649214654	2.40188629104802	0.806689663908556	2.97746010455923	0.00290647468678673	0.105363990020803
Efra.gene16179_i0_length927.p2	10day	5-7day	29.7216825654734	93.0798503847168	61.4007664750951	-1.63897676594225	0.550973871401852	-2.97469054525611	0.00293284245804964	0.106215523132349
Efra.gene22627_i0_length663.p1	10day	5-7day	31.6928642458215	2.25196627001215	16.9724152579168	3.82514536692181	1.28664125478086	2.97296962359046	0.00294933638431743	0.106708146987108
Efra.gene48924_i0_length324.p1	10day	5-7day	205.782806445938	446.181791718942	325.98229908244	-1.11855647912293	0.376414978781637	-2.97160459114411	0.00296247949092541	0.107078690629884
Efra.gene54174_i0_length306.p1	10day	5-7day	1.10276478552593	20.974203925865	11.0384843556954	-4.26347092281419	1.43620733467302	-2.96856228198059	0.00299196461751905	0.108038612764113
Efra.gene13672_i0_length1062.p1	10day	5-7day	609.666024458593	1128.64138724238	869.153705850485	-0.888709403757972	0.299480400262172	-2.96750439421069	0.00300227991094517	0.108305120071868
Efra.gene8705_i0_length1422.p1	10day	5-7day	4.76981962999124	32.6271002968054	18.6984599633983	-2.75786556972609	0.929618936501652	-2.96666242633192	0.00301051297921824	0.108360788492429
Efra.gene5829_i0_length1752.p1	10day	5-7day	3.30829435657779	39.6269144539925	21.4676044052851	-3.58906272186805	1.20989307973142	-2.9664296639045	0.00301279264593321	0.108360788492429
Efra.gene1506_i18_length294.p1	10day	5-7day	26.3644235712354	3.1336433669761	14.7490334691057	3.06652320990813	1.0337536018083	2.96639663895147	0.00301311621864747	0.108360788492429
Efra.gene14055_i0_length1041.p1	10day	5-7day	58.3935669891475	15.6522923256797	37.0229296574136	1.89910663261452	0.640348996649082	2.96573687559825	0.00301958711086353	0.108360788492429
Efra.gene1250_i0_length3456.p1	10day	5-7day	252.684031804485	497.266242106109	374.975136955297	-0.977367648048837	0.329562803502293	-2.96564914991093	0.00302044846968066	0.108360788492429
Efra.gene2431_i0_length2646.p1	10day	5-7day	20.4123891901281	1.35436466384744	10.8833769269878	3.9246021592069	1.32339857898526	2.96554811341581	0.00302144080204609	0.108360788492429
Efra.gene2714_i0_length2517.p1	10day	5-7day	35.2090231712397	661.133849050029	348.171436110635	-4.22930122267544	1.42651318834506	-2.96478241998026	0.00302897075040121	0.108525375313404
Efra.gene22118_i0_length681.p1	10day	5-7day	208.912190841003	644.092280059869	426.502235450436	-1.6212018137017	0.546910450959482	-2.96429115746008	0.00303381091239074	0.108593363638087
Efra.gene788_i0_length4077.p1	10day	5-7day	30.5941014663621	128.860784885055	79.7274431757087	-2.07120142024075	0.699140879662038	-2.96249508574289	0.00305156680566753	0.109123082748406
Efra.gene19249_i3_length723.p1	10day	5-7day	29.0836115552884	3.57448191545808	16.3290467353733	3.0154379577654	1.01889023982833	2.95953169428089	0.00308107007249865	0.110071452038229
Efra.gene10445_i0_length1275.p1	10day	5-7day	32.3389392681395	5.36968512778749	18.8543121979635	2.58763237089882	0.8746639597231	2.95843031158848	0.00309210147980411	0.110358716644769
Efra.gene26778_i0_length552.p1	10day	5-7day	21.333772728677	109.268528314083	65.3011505213801	-2.33486451429391	0.789367107780563	-2.95789435774537	0.0030974825893314	0.110443958914672
Efra.gene29169_i0_length503.p1	10day	5-7day	7.20569508568032	68.8279011272859	38.0167981064831	-3.23614101153707	1.09437917031864	-2.95705647485491	0.00310591225234721	0.110637631043071
Efra.gene22643_i0_length663.p1	10day	5-7day	220.650886380506	436.05921099484	328.355048687673	-0.982659227644891	0.332518328580206	-2.95520319689044	0.00312463181623929	0.111097083747168
Efra.gene61997_i0_length282.p1	10day	5-7day	59.318952533763	15.6522923256797	37.4856224297214	1.91813189525402	0.64907370100773	2.95518350578061	0.0031248312629948	0.111097083747168
Efra.gene7707_i0_length1524.p1	10day	5-7day	5.15506343974213	56.0820427124154	30.6185530760788	-3.46501105660426	1.17266587112394	-2.95481529899324	0.00312856288375536	0.111122699386052
Efra.gene14933_i0_length990.p1	10day	5-7day	21.1034268440398	0.897601606164709	11.0005142251022	4.56467810866737	1.54500931015567	2.95446640914252	0.00313210248350856	0.1111414519725
Efra.gene97367_i0_length227.p1	10day	5-7day	531.840891753123	259.104298506786	395.472595129955	1.03833637820395	0.35167017777651	2.95258581426778	0.00315124467672764	0.111700629374189
Efra.gene60890_i0_length285.p1	10day	5-7day	15.438706997363	58.6097733479797	37.0242401726714	-1.93095103710732	0.654044339288031	-2.95232436261016	0.0031539143672205	0.111700629374189
Efra.gene4057_i0_length2094.p1	10day	5-7day	27.410219706968	0.897601606164709	14.1539106565664	4.94011149153844	1.67455110403388	2.95011091607657	0.00317659867823967	0.112396162628722
Efra.gene69816_i1_length266.p1	10day	5-7day	1.10276478552593	33.9604927423129	17.5316287639194	-4.95607535605427	1.681779155708	-2.94692399964241	0.00320952075295631	0.113452254661973
Efra.gene33296_i0_length441.p1	10day	5-7day	72.4237153568239	21.9355035688327	47.1796094628283	1.72008957494471	0.583914717420081	2.94578904012663	0.00322132020329411	0.113760383523795
Efra.gene22882_i1_length657.p1	10day	5-7day	124.657383396024	280.874727892689	202.766055644356	-1.16845401915563	0.39687144717518	-2.94416246739936	0.00323829956954583	0.114250676208909
Efra.gene22047_i1_length681.p1	10day	5-7day	12215.5390372287	6846.59936062245	9531.06919892559	0.835273086737364	0.28375451093972	2.94364690087625	0.0032436984287812	0.114331849871768
Efra.gene34768_i0_length420.p1	10day	5-7day	165.742992988847	465.677719852926	315.710356420887	-1.48961610878558	0.506168920504867	-2.94292290269381	0.00325129376717688	0.114433855586644
Efra.gene41915_i0_length361.p1	10day	5-7day	1.10276478552593	20.2517719209086	10.6772683532173	-4.21193788665426	1.43127851509032	-2.94278006848196	0.00325279412828933	0.114433855586644
Efra.gene97022_i0_length228.p1	10day	5-7day	157.155222595343	370.025490832175	263.590356713759	-1.23643278185761	0.42049138319578	-2.94044737007591	0.00327738673202179	0.115189219008126
Efra.gene5366_i2_length1800.p1	10day	5-7day	52.4680159299036	12.0459613918202	32.2569886608619	2.1242517443395	0.72251067338525	2.94009738899293	0.00328109100479832	0.115209688335944
Efra.gene14339_i1_length1026.p1	10day	5-7day	1858.6288901132	914.852178501386	1386.74053430729	1.02226628296395	0.347795302623796	2.93927570398994	0.00328980288365416	0.115296187671769
Efra.gene27663_i0_length531.p1	10day	5-7day	393.939855633191	170.518285243815	282.229070438503	1.20720879964849	0.410787050878832	2.93877033627474	0.00329517148214304	0.115374770756174
Efra.gene26041_i0_length570.p1	10day	5-7day	4.41105914210372	40.2914775130681	22.3512683275859	-3.19940785183637	1.0889907772443	-2.93795679329122	0.00330383063938337	0.115568308924932
Efra.gene8007_i4_length971.p1	10day	5-7day	26.5418028121459	85.0224081475744	55.7821054798602	-1.67072776746553	0.568771978473673	-2.93742981493042	0.00330945072696512	0.115655274268865
Efra.gene16937_i1_length891.p1	10day	5-7day	10.7708186487587	85.6819234975108	48.2263710731347	-2.98969318017371	1.0178994205488	-2.93712042645807	0.0033127543302914	0.115661197545008
Efra.gene28406_i2_length384.p1	10day	5-7day	3254.38552622305	1448.63614885843	2351.51083754074	1.16795357566425	0.397905726483296	2.93525199043166	0.0033327691311144	0.116250011355998
Efra.gene10279_i0_length1284.p1	10day	5-7day	26.3644235712354	2.72465383689564	14.5445387040655	3.27812060909328	1.11710408311355	2.93448091242905	0.0033410610203064	0.116429193478175
Efra.gene32459_i0_length450.p1	10day	5-7day	19.4115556859891	0.897601606164709	10.1545786460769	4.44331031215963	1.51490335927728	2.9330651918809	0.00335633408842476	1
Efra.gene63799_i0_length279.p1	10day	5-7day	7.61742221729458	48.0564494936746	27.8369358554846	-2.69102870958675	0.917835704102785	-2.93192855492293	0.00336864233196935	0.117279600583959
Efra.gene8728_i0_length1419.p1	10day	5-7day	444.269785939433	848.04747142438	646.158628681907	-0.931873110781842	0.31798032423	-2.93059991381041	0.00338308181279558	0.117671301809056
Efra.gene47419_i0_length333.p1	10day	5-7day	2.69270466218968	25.2124675186156	13.9525860904027	-3.21894421040055	1.09855844087915	-2.93015290822807	0.00338795246006782	0.117729752906161
Efra.gene10392_i1_length1278.p1	10day	5-7day	37.2146921855842	5.38560963698825	21.3001509112862	2.78120048364116	0.949305921788628	2.92971993517219	0.00339267629279452	0.117782997092464
Efra.gene7548_i0_length1539.p1	10day	5-7day	59.673711015584	167.889178462124	113.781444738854	-1.48656893801443	0.507587031908482	-2.92869763127135	0.00340385366074405	0.117991429040562
Efra.gene2860_i0_length2457.p1	10day	5-7day	156.641564182342	320.268603799593	238.455083990967	-1.03239907341811	0.352569064410091	-2.92821797949144	0.00340910948341986	0.117991429040562
Efra.gene21496_i0_length699.p1	10day	5-7day	33.8044665476195	3.59040642465883	18.6974364861392	3.22686727992812	1.10199929053036	2.92819360924916	0.00340937671941605	0.117991429040562
Efra.gene1137_i0_length3570.p1	10day	5-7day	335.750151206817	681.663370063398	508.706760635108	-1.02232691137623	0.349179220149151	-2.92779997314716	0.00341369584501948	0.117991429040562
Efra.gene6587_i0_length1651.p1	10day	5-7day	262.027812513827	570.137046388381	416.082429451104	-1.12405542794714	0.383936530052687	-2.92771158762333	0.00341466632926837	0.117991429040562
Efra.gene6618_i2_length1650.p1	10day	5-7day	38.6497341371343	6.75589881003645	22.7028164735854	2.51214557081089	0.85825840850089	2.92702704212222	0.00342219123556541	0.118140828210763
Efra.gene35242_i0_length417.p1	10day	5-7day	21.4397060161305	77.5817554419054	49.5107307290179	-1.85972094574939	0.63551724764983	-2.92631073763414	0.00343008141402347	0.1183025462646
Efra.gene30763_i0_length476.p1	10day	5-7day	19.0303138823048	0.897601606164709	9.96395774423474	4.39857162210717	1.50329984559537	2.92594430511976	0.00343412411053616	1
Efra.gene18976_i0_length796.p1	10day	5-7day	93.2438296724997	273.714105879929	183.478967776214	-1.55146062351499	0.530294888666808	-2.92565637850188	0.00343730372675001	0.118329522977805
Efra.gene7915_i2_length906.p1	10day	5-7day	6.12941362201776	39.3721223067804	22.7507679643991	-2.69538093197229	0.921320094726582	-2.92556403295664	0.00343832407968261	0.118329522977805
Efra.gene8902_i0_length1404.p1	10day	5-7day	12.8479336165603	51.5722810814689	32.2101073490146	-1.99749897944076	0.682855671166261	-2.92521401488721	0.00344219403513271	0.118329522977805
Efra.gene12823_i0_length1112.p1	10day	5-7day	12.5646210881963	74.2251689461187	43.3948950171575	-2.53762482484116	0.867540648116293	-2.92507887711216	0.00344368923905708	0.118329522977805
Efra.gene28105_i0_length522.p1	10day	5-7day	258.228341060045	539.659754833677	398.944047946861	-1.06506478940799	0.364246616229958	-2.92402109436644	0.00345541329667033	0.11862192772123
Efra.gene55066_i0_length303.p1	10day	5-7day	12.8744169384236	53.6331532410719	33.2537850897478	-2.0718972143414	0.708794463446302	-2.9231283837453	0.00346533601338758	0.118741272127654
Efra.gene20752_i0_length726.p1	10day	5-7day	202.058782951679	400.877578753208	301.468180852444	-0.988606678211628	0.338252886720737	-2.92268511821401	0.00347027265742429	0.118741272127654
Efra.gene19059_i0_length792.p1	10day	5-7day	35.4208897461466	3.11771885777534	19.269304301961	3.49468750020361	1.19574741307416	2.92259674743437	0.00347125760684046	0.118741272127654
Efra.gene8007_i5_length321.p1	10day	5-7day	17.7726511716652	67.3787707900169	42.5757109808411	-1.93116654336374	0.660832188616509	-2.92232517820712	0.00347428601377913	0.118741272127654
Efra.gene63136_i0_length279.p1	10day	5-7day	11.7716521528977	49.3840128482597	30.5778325005787	-2.08306475758317	0.712885704483614	-2.92201785571231	0.00347771602371409	0.118741272127654
Efra.gene13340_i1_length1008.p1	10day	5-7day	265.554446736842	106.522120877064	186.038283806953	1.31880867139914	0.451341539872327	2.92197494556384	0.00347819518670047	0.118741272127654
Efra.gene55740_i0_length300.p1	10day	5-7day	6.71851999454251	38.9262360491591	22.8223780218508	-2.50635396382128	0.857964517497641	-2.9212792751982	0.0034859718879847	0.118809490241111
Efra.gene15402_i1_length966.p1	10day	5-7day	336.180357648162	642.359212120777	489.269784884469	-0.933736570277042	0.319639221270983	-2.92122026378434	0.00348663228731636	0.118809490241111
Efra.gene10340_i4_length405.p1	10day	5-7day	47.8530942250261	11.684745389342	29.768919807184	2.03655721975013	0.697364356763862	2.92036322188996	0.00349623632380491	0.119026849901934
Efra.gene58499_i0_length291.p1	10day	5-7day	23.4903376620687	2.26789077921291	12.8791142206408	3.38294386488726	1.1587994239101	2.91935238755323	0.00350759470056946	0.119303479105821
Efra.gene6645_i0_length1644.p1	10day	5-7day	46.7238461176368	130.540250205623	88.63204816163	-1.47628675535579	0.505779429824449	-2.9188351053901	0.00351342019033934	0.119391582600629
Efra.gene5781_i0_length1758.p1	10day	5-7day	279.282803266424	128.043587206677	203.663195236551	1.12393116026568	0.385125444042954	2.91835083256749	0.00351888191544089	0.119467174063873
Efra.gene69660_i0_length267.p1	10day	5-7day	84.0179882688111	210.702557519834	147.360272894323	-1.33278999759348	0.45717863792958	-2.91524994174985	0.00355403787378292	0.120549828762946
Efra.gene10890_i0_length1239.p1	10day	5-7day	2.20552957105186	31.3950839974248	16.8003067842383	-3.84153833365662	1.31834143731295	-2.91391761263794	0.00356924088943201	0.120954330379797
Efra.gene99330_i0_length225.p1	10day	5-7day	73.5080008326195	12.9435629979849	43.2257819153022	2.49879161374616	0.857792836594171	2.9130478912222	0.00357919704449344	0.121180447458703
Efra.gene8984_i0_length1398.p1	10day	5-7day	19.2341764450786	1.35436466384744	10.294270554463	3.83160486135562	1.31554613353045	2.91255833884973	0.00358481231170888	1
Efra.gene19863_i2_length450.p1	10day	5-7day	18.0294803781658	0.897601606164709	9.46354099216524	4.32321262660495	1.48462270355717	2.91199414925186	0.00359129362168786	1
Efra.gene4530_i0_length1984.p1	10day	5-7day	17.6442365684149	0.897601606164709	9.27091908728979	4.29514128456378	1.47505990799206	2.91184192675305	0.00359304415165958	1
Efra.gene38366_i0_length333.p1	10day	5-7day	2.20552957105186	27.4912350978901	14.848382334471	-3.65079478558389	1.25397954083181	-2.91136710505037	0.0035985094989071	0.121614911722564
Efra.gene17226_i0_length876.p1	10day	5-7day	23.516820983932	2.69280481849413	13.1048129012131	3.12581951569153	1.07369431208897	2.91127509990247	0.00359956938124512	0.121614911722564
Efra.gene35203_i0_length417.p1	10day	5-7day	3.0514651500772	32.2072339666635	17.6293495583703	-3.35565386973528	1.15272120985391	-2.91107150718652	0.00360191574118694	0.121614911722564
Efra.gene20294_i0_length741.p1	10day	5-7day	1028.60517694432	521.171337106697	774.88825702551	0.981395336540165	0.337181710872575	2.91058294354241	0.00360755200218182	0.121693874852393
Efra.gene23760_i3_length570.p1	10day	5-7day	21.798466504018	71.5851853643661	46.691825934192	-1.71653530911593	0.590015851539348	-2.90930371554849	0.00362234769497852	0.122081387520993
Efra.gene4582_i0_length1974.p1	10day	5-7day	51.8564282415821	160.326177391988	106.091302816785	-1.63357195033169	0.562146291420368	-2.90595522066715	0.00366133842018731	0.123282876878278
Efra.gene10805_i0_length1245.p1	10day	5-7day	17.5158219651646	0.897601606164709	9.20671178566465	4.2857306556782	1.4751396041401	2.90530512749433	0.00366895236279014	1
Efra.gene42329_i1_length273.p1	10day	5-7day	17.5158219651646	0.897601606164709	9.20671178566465	4.2857306556782	1.4751396041401	2.90530512749433	0.00366895236279014	1
Efra.gene61469_i0_length285.p1	10day	5-7day	1.10276478552593	32.6379770968669	16.8703709411964	-4.89875442434925	1.68618390275687	-2.90523140230429	0.00366981674635825	0.123455713042484
Efra.gene6835_i0_length1620.p1	10day	5-7day	34.8012980456919	97.2703404498652	66.0358192477786	-1.48809649026735	0.512930332293171	-2.9011668770191	0.00371775833529199	0.124954327759858
Efra.gene338_i0_length5268.p1	10day	5-7day	162.226834063429	67.2723469347509	114.74959049909	1.2719585517064	0.43853004861477	2.90050489293554	0.00372562021620444	0.124954327759858
Efra.gene23531_i0_length637.p1	10day	5-7day	4.79630295185461	35.0223871496244	19.9093450507395	-2.92294409719038	1.00773942391238	-2.90049592963481	0.00372572677012495	0.124954327759858
Efra.gene4248_i0_length2052.p1	10day	5-7day	239.238987803267	109.932309991376	174.585648897321	1.12317221832506	0.387264195741684	2.90027384580175	0.00372836774296972	0.124954327759858
Efra.gene27742_i0_length531.p1	10day	5-7day	7.82128478006844	43.2549989879751	25.5381418840218	-2.44666126518997	0.843668167323165	-2.90002794932144	0.00373129387576857	0.124954327759858
Efra.gene3026_i0_length2406.p1	10day	5-7day	36.2628233191054	7.18081284931767	21.7218180842115	2.33475515769342	0.805644834311688	2.89799556610842	0.0037555589906186	0.125652900262728
Efra.gene1111_i2_length3300.p1	10day	5-7day	29.5443033245629	95.1667424717991	62.355522898181	-1.69448713700761	0.584805175405604	-2.89752418116403	0.00376120742058862	0.125665417815528
Efra.gene62825_i0_length282.p1	10day	5-7day	39.5446343538198	6.80367233763873	23.1741533457293	2.54451163741219	0.878209427806064	2.89738592737369	0.00376286552795976	0.125665417815528
Efra.gene96427_i0_length228.p1	10day	5-7day	41.1080909086202	128.287502553828	84.6977967312241	-1.63697653471746	0.565037300676201	-2.89711233711196	0.00376614871298434	0.125665417815528
Efra.gene32125_i0_length456.p1	10day	5-7day	37.0333109386072	4.86514854250249	20.9492297405548	2.91829843567351	1.00743465398507	2.89676201243395	0.00377035654083161	0.125692175052258
Efra.gene7091_i0_length1593.p1	10day	5-7day	19.3096244046022	74.1028205816519	46.706222493127	-1.92608760116864	0.665062145831705	-2.89610168499357	0.00377829949993023	0.125843289481431
Efra.gene8893_i0_length1404.p1	10day	5-7day	17.3874073619143	0.897601606164709	9.1425044840395	4.27627094865967	1.47688377504633	2.89546883845043	0.00378592616443558	1
Efra.gene13560_i0_length1068.p1	10day	5-7day	2.20552957105186	93.9498692998362	48.077699435444	-5.41761921261545	1.87107849438277	-2.89545266480262	0.00378612126217946	0.125920139333286
Efra.gene21269_i0_length708.p1	10day	5-7day	98.1500679178743	283.630449366203	190.890258642039	-1.53555547847499	0.530399006647337	-2.89509493651066	0.00379043876521259	0.125920139333286
Efra.gene11961_i0_length1164.p1	10day	5-7day	140.462854893407	44.3328179044874	92.3978363989474	1.66368533955576	0.574663221223381	2.89506145184303	0.00379084312809672	0.125920139333286
Efra.gene8192_i0_length1473.p1	10day	5-7day	27.6445675976718	3.55855740625732	15.6015625019646	2.95582863586826	1.02129170656861	2.89420604990458	0.00380118631526535	0.12615016167136
Efra.gene18484_i0_length817.p1	10day	5-7day	115.303127389085	37.0564579999652	76.179792694525	1.63786348350781	0.566003776150213	2.89373243169518	0.00380692414626717	0.126214514935623
Efra.gene256_i0_length5736.p1	10day	5-7day	104.891069228214	38.2197285534035	71.5553988908086	1.45512992192311	0.50289930959142	2.89348164567045	0.00380996557658476	0.126214514935623
Efra.gene2587_i0_length2565.p1	10day	5-7day	390.060934213819	728.613636567732	559.337285390775	-0.901113319104676	0.311464630670548	-2.8931481470775	0.00381401353145398	0.126235296291281
Efra.gene21134_i1_length711.p1	10day	5-7day	7973.492932877	4363.83680291644	6168.66486789672	0.869610650071961	0.300679156923696	2.89215474384427	0.00382609447642127	0.126521676127106
Efra.gene16007_i2_length795.p1	10day	5-7day	113.690706196624	33.8540688870468	73.7723875418355	1.7433715701096	0.603049146027925	2.89092784824019	0.0038410629456087	0.126881153534539
Efra.gene6855_i0_length1619.p1	10day	5-7day	190.056784914144	378.601831400237	284.329308157191	-0.994364434667315	0.343987351494611	-2.89070057473579	0.00384384157954733	0.126881153534539
Efra.gene47795_i0_length330.p1	10day	5-7day	25.9486944335546	0.897601606164709	13.4231480198596	4.86133602969188	1.6819420680786	2.89031121936638	0.00384860606237696	0.126924895554924
Efra.gene4058_i0_length2091.p1	10day	5-7day	19.2871430888054	0.897601606164709	10.092372347485	4.41683438146453	1.52907975663851	2.88855722684759	0.00387013600038943	1
Efra.gene66234_i0_length273.p1	10day	5-7day	24.3097899192306	2.22011725161063	13.2649535854206	3.4524313829054	1.19572233789572	2.88731863032779	0.00388540539626442	0.128024107806913
Efra.gene15386_i1_length966.p1	10day	5-7day	85.9626866272958	21.7653816767636	53.8640341520297	1.98425578908895	0.687535628371025	2.88604067514325	0.00390121734660861	0.12843044153367
Efra.gene5864_i0_length903.p1	10day	5-7day	10.2836435576209	57.2344364657922	33.7590400117066	-2.47545679264879	0.858855448351261	-2.88227407464307	0.00394816152685141	0.12978980247659
Efra.gene1070_i1_length3654.p1	10day	5-7day	134.019643415096	282.053922955328	208.036783185212	-1.07163988436997	0.371817825574291	-2.8821638196468	0.00394954336064412	0.12978980247659
Efra.gene35127_i0_length417.p1	10day	5-7day	86.5028283621604	208.674315760416	147.588572061288	-1.27312839492296	0.44186931895977	-2.88123284486034	0.00396122885725293	0.129989602280344
Efra.gene29155_i0_length504.p1	10day	5-7day	109.177715773134	35.3358296245003	72.256772698817	1.62288190561669	0.563281929097101	2.88111835616323	0.0039626680729836	0.129989602280344
Efra.gene12316_i0_length1143.p1	10day	5-7day	145.334605804786	308.732226702197	227.033416253491	-1.08930298393075	0.378408708182409	-2.87864142757956	0.00399392156183979	0.130898473639552
Efra.gene7751_i2_length402.p1	10day	5-7day	26.4173902149621	2.22011725161063	14.3187537332864	3.5581099597159	1.2365161177347	2.87752816860518	0.00400804124759551	0.131244679859152
Efra.gene35701_i0_length411.p1	10day	5-7day	22.5689541235198	2.25196627001215	12.410460196766	3.32231333915356	1.15478210395306	2.87700452559888	0.00401469837506672	0.13134612485236
Efra.gene22113_i1_length681.p1	10day	5-7day	46.7463274334336	8.06248994628162	27.4044086898576	2.54209204722077	0.884086458142973	2.87538851410579	0.00403530623554032	0.131786904721134
Efra.gene11249_i2_length1214.p1	10day	5-7day	1.10276478552593	31.9574895285906	16.5301271570583	-4.86673583184661	1.6926489519334	-2.87521864843131	0.0040374779811845	0.131786904721134
Efra.gene24270_i0_length615.p1	10day	5-7day	31.6438996081613	4.45615901242203	18.0500293102916	2.83077629291807	0.98458061895515	2.87510868934443	0.00403888438217002	0.131786904721134
Efra.gene2_i0_length16799.p1	10day	5-7day	228.898375595853	88.7879841734416	158.843179884647	1.36890048626179	0.476317762780363	2.8739228162965	0.00405408024483833	0.132165881056107
Efra.gene5597_i0_length1785.p1	10day	5-7day	66.0904391720322	18.8018602018566	42.4461496869444	1.8088276618097	0.629511954806029	2.87338095488124	0.00406104095451184	0.132275953561611
Efra.gene2574_i0_length2571.p1	10day	5-7day	226.955207957971	63.2201297432701	145.08766885062	1.84087134021547	0.641102001228569	2.87141724201101	0.00408635764303701	0.13298319440797
Efra.gene60366_i0_length288.p1	10day	5-7day	27.1349111907372	3.1336433669761	15.1342772788566	3.10512099696284	1.0825269983717	2.86840051253545	0.00412552922280176	0.134139674394957
Efra.gene7311_i0_length1566.p1	10day	5-7day	3.17987975332749	33.6470502674369	18.4134650103822	-3.38885569966048	1.18182639037386	-2.86747336771558	0.00413763626807892	0.134414902145409
Efra.gene8488_i0_length1443.p1	10day	5-7day	30.0844450594274	3.18141689457837	16.6329309770029	3.24190722444322	1.13115362791887	2.86601850042933	0.00415669953188242	0.134915426142998
Efra.gene7521_i1_length1542.p1	10day	5-7day	32.0821100616389	5.82644818547023	18.9542791235546	2.46055792959586	0.85979490722886	2.86179635272126	0.00421247478820123	0.136605597173795
Efra.gene24820_i0_length341.p1	10day	5-7day	26.7496673809863	87.7152129660686	57.2324401735274	-1.72708445447219	0.603767117039463	-2.86051427070234	0.00422954516983285	0.137038748856463
Efra.gene4303_i0_length2037.p1	10day	5-7day	18.7205180320774	1.35436466384744	10.0374413479624	3.79673362210897	1.32734041840634	2.8604068477531	0.00423097830602559	1
Efra.gene50432_i0_length318.p1	10day	5-7day	84.6030926352693	29.5571549666324	57.0801238009508	1.51707409077445	0.530672582110743	2.8587760926715	0.0042527884718032	0.137609831271826
Efra.gene17139_i0_length879.p1	10day	5-7day	133.762814208595	54.769622485248	94.2662183469216	1.289949606733	0.451246091757313	2.85863884540136	0.00425462869827534	0.137609831271826
Efra.gene9564_i9_length939.p1	10day	5-7day	35.4433710619434	110.665618796394	73.0544949291685	-1.65178075231798	0.578212690502505	-2.85670096739397	0.00428068917759636	0.138211966371674
Efra.gene526_i0_length4623.p1	10day	5-7day	73.4205468548963	23.7466312903629	48.5835890726296	1.6302388333724	0.570672544688085	2.8566975028796	0.00428073589754018	0.138211966371674
Efra.gene23409_i0_length642.p1	10day	5-7day	35.0581272521925	5.77867465786795	20.4184009550302	2.59332041864958	0.90830615655097	2.85511707693027	0.00430209666291763	0.138665919345531
Efra.gene213_i0_length5991.p1	10day	5-7day	93.5271422008636	33.73172052258	63.6294313617218	1.47282822856143	0.515858489557215	2.85510126977968	0.00430231079694974	0.138665919345531
Efra.gene21203_i0_length687.p1	10day	5-7day	53.0346409866316	169.332479708471	111.183560347551	-1.6753139970921	0.587077574470187	-2.85365013065608	0.00432201009661183	0.139060307384766
Efra.gene31572_i5_length231.p1	10day	5-7day	7.92321606145536	50.4567840556328	29.1900000585441	-2.63005384951664	0.921647261567777	-2.85364472850791	0.00432208358363123	0.139060307384766
Efra.gene26_i0_length10636.p1	10day	5-7day	1453.15667278875	2618.39943223766	2035.7780525132	-0.849775309015707	0.297974384423197	-2.85184013605954	0.00434669548147854	0.139730357185091
Efra.gene7833_i1_length1512.p1	10day	5-7day	17.6707198902782	0.897601606164709	9.28416074822148	4.29272561086248	1.50554992723423	2.85126752239192	0.00435453157461779	1
Efra.gene61541_i0_length258.p1	10day	5-7day	17.6707198902782	0.897601606164709	9.28416074822148	4.29272561086248	1.50554992723423	2.85126752239192	0.00435453157461779	1
Efra.gene17457_i1_length864.p1	10day	5-7day	56.3429353432094	16.140904401764	36.2419198724867	1.80233085551428	0.632204137687491	2.85086849021099	0.00435999981223549	0.140036060113784
Efra.gene7943_i2_length471.p1	10day	5-7day	1.58993987666375	20.597063414186	11.0935016454249	-3.67273453487511	1.2886707393381	-2.85001779179183	0.00437167835835824	0.140289059249437
Efra.gene715_i0_length4241.p1	10day	5-7day	511.705341799828	1023.00364702607	767.354494412948	-0.999835730531746	0.350945424914838	-2.84897781691946	0.00438599384495905	0.140626165816133
Efra.gene878_i0_length3915.p1	10day	5-7day	137.226006490287	56.6444482435812	96.9352273669339	1.27784290420276	0.44877122824853	2.84742609099506	0.00440743270715749	0.141190882486927
Efra.gene22585_i1_length666.p1	10day	5-7day	117.840934126161	47.1001975598461	82.4705658430035	1.32193923302952	0.464324121350434	2.84701821905097	0.00441308366442792	0.14122087870218
Efra.gene2387_i0_length2673.p1	10day	5-7day	4.51299042349065	41.2209281376343	22.8669592805625	-3.15098497212341	1.10694970102369	-2.84654756147405	0.00441961266002262	0.14122087870218
Efra.gene52031_i0_length312.p1	10day	5-7day	42.1618910564859	7.99879190947859	25.0803414829823	2.39151713934893	0.840160077366905	2.84650176052644	0.00442024848121844	0.14122087870218
Efra.gene31980_i2_length360.p1	10day	5-7day	129.005000596804	39.7760641277216	84.3905323622626	1.69283532946155	0.594758848667475	2.84625497082433	0.00442367590992088	0.14122087870218
Efra.gene1379_i0_length3330.p1	10day	5-7day	24.1853773220469	88.3630701341604	56.2742237281036	-1.88515046343779	0.662493502667702	-2.84553804051925	0.0044336463425014	0.141416840642758
Efra.gene9742_i0_length1332.p1	10day	5-7day	82.7073589144447	192.580403504471	137.643881209458	-1.22195763835057	0.429474845145722	-2.84523680993692	0.00443784166368363	0.141428418615355
Efra.gene27296_i0_length540.p1	10day	5-7day	1.10276478552593	31.0439634132251	16.0733640993755	-4.82484848761182	1.69603527874445	-2.84478073544767	0.00444420038559797	0.141508861975934
Efra.gene28853_i0_length508.p1	10day	5-7day	4.66788834860431	34.3795776906718	19.5237330196381	-2.91907294011395	1.02644586075756	-2.84386449564866	0.00445699982591108	0.141769841636595
Efra.gene10268_i0_length1287.p1	10day	5-7day	4.89823423324154	45.0921466369845	24.995190435113	-3.20197902973924	1.12610661335354	-2.84340664708803	0.0044634082638737	0.141769841636595
Efra.gene14576_i0_length1011.p1	10day	5-7day	34.6728834424416	6.70812528243418	20.6905043624379	2.36628000283843	0.832273091706546	2.84315331880604	0.00446695764884324	0.141769841636595
Efra.gene33808_i0_length432.p1	10day	5-7day	257.325436831226	117.612611716839	187.469024274033	1.12871331799113	0.397001498336157	2.84309586417581	0.00446776300193367	0.141769841636595
Efra.gene43976_i0_length348.p1	10day	5-7day	7.36059301079399	60.0973631763555	33.7289780935747	-3.04403178693441	1.07078370285273	-2.84280735579431	0.0044718090712922	0.14177632471389
Efra.gene20572_i0_length732.p1	10day	5-7day	1419.81937130193	774.721466847992	1097.27041907496	0.873893726497833	0.307481410644497	2.84210263204565	0.00448170614845797	0.141846322433146
Efra.gene8774_i0_length1416.p1	10day	5-7day	128.407890212146	286.849544370106	207.628717291126	-1.16130206069184	0.408638083307473	-2.84188407329142	0.00448477959759874	0.141846322433146
Efra.gene26587_i0_length555.p1	10day	5-7day	23.1050938523178	2.26789077921291	12.6864923157653	3.36107668710711	1.182723745946	2.84181043851348	0.00448581550543267	0.141846322433146
Efra.gene4115_i0_length2079.p1	10day	5-7day	25.4125547047566	92.3364461614204	58.8745004330885	-1.8481138432218	0.650387888038193	-2.84155636538126	0.00448939151858646	0.141846322433146
Efra.gene65720_i0_length273.p1	10day	5-7day	1.10276478552593	23.0191515762673	12.0609581808966	-4.39684338154984	1.54753883288034	-2.84118452353552	0.0044946297519902	0.141890347619714
Efra.gene1815_i0_length531.p1	10day	5-7day	30.5186535068385	96.1121176055661	63.3153855562023	-1.6603566406953	0.58463418426813	-2.83999240101535	0.00451146085067925	0.142299958319203
Efra.gene39_i0_length9486.p1	10day	5-7day	100.227182885676	31.5275277801701	65.877355332923	1.66548014307349	0.586607502347698	2.83917293319293	0.00452306368163038	0.142523985065286
Efra.gene640_i0_length2265.p1	10day	5-7day	80.8076231875537	27.8734233187082	54.340523253131	1.53666217089115	0.541279190401614	2.83894559063132	0.00452628740777464	0.142523985065286
Efra.gene17898_i0_length846.p1	10day	5-7day	18.3617575441899	1.33844015464668	9.8500988494183	3.77450316035706	1.32954740258451	2.8389383883717	0.00452638957009545	1
Efra.gene58327_i0_length293.p2	10day	5-7day	28.5169864985605	3.54263289705656	16.0298096978085	3.00291657568674	1.05790053838871	2.83856229079955	0.00453172732723714	0.142573627693401
Efra.gene1742_i0_length3030.p1	10day	5-7day	8.66722035909377	45.4642394395242	27.065729899309	-2.35992747875549	0.832092465667617	-2.83613609800208	0.00456629827636575	0.143466645363404
Efra.gene6830_i1_length1620.p1	10day	5-7day	274.482498308503	122.414062222539	198.448280265521	1.16401746146465	0.410439776040804	2.83602498932493	0.00456788717488619	0.143466645363404
Efra.gene101851_i0_length222.p1	10day	5-7day	231.093429869307	106.655346041593	168.87438795545	1.11401358320654	0.392991349540231	2.83470255645537	0.00458683698100298	0.143939312880046
Efra.gene30152_i0_length486.p1	10day	5-7day	17.6177532465515	60.9413621639956	39.2795577052736	-1.78268578549507	0.629036884351408	-2.83399245710873	0.00459704170536308	0.144032575398816
Efra.gene9892_i0_length1320.p1	10day	5-7day	5.64223853087995	39.4676693619849	22.5549539464324	-2.82371892314749	0.996388894286734	-2.83395262566516	0.00459761472522777	0.144032575398816
Efra.gene17222_i0_length876.p1	10day	5-7day	20.3899078743313	1.35436466384744	10.8721362690894	3.90845789911728	1.3793713619987	2.83350662975483	0.00460403529386427	0.144111381242381
Efra.gene1168_i0_length3540.p1	10day	5-7day	132.86791399191	300.632058646591	216.74998631925	-1.17792427078338	0.415982311389618	-2.83166913239277	0.00463057368426252	0.144748961675711
Efra.gene52049_i0_length312.p1	10day	5-7day	22.6444020830433	2.69280481849413	12.6686034507687	3.07364019638694	1.08549609202257	2.83155344268437	0.00463224918000798	0.144748961675711
Efra.gene23142_i1_length648.p1	10day	5-7day	1224.20038797824	2750.17596507002	1987.18817652413	-1.1683740828592	0.412779449174088	-2.83050448658951	0.00464746593652191	0.145101592996112
Efra.gene17392_i3_length624.p1	10day	5-7day	11.9755147156716	51.2906876249945	31.633101170333	-2.07868518719793	0.734722236088611	-2.8292122996904	0.00466627335148396	0.145565639698364
Efra.gene11156_i0_length1221.p1	10day	5-7day	10.3855748390078	49.0973716826461	29.741473260827	-2.22066572848659	0.785000552855889	-2.82887154716981	0.00467124437643648	0.145597637219605
Efra.gene9672_i0_length1338.p1	10day	5-7day	31.980178780252	92.7555311097794	62.3678549450157	-1.54024067556712	0.544828124467412	-2.82702123182932	0.00469832126686737	0.146248049535265
Efra.gene151_i0_length5627.p1	10day	5-7day	34.7748147238286	6.33098477075523	20.5528997472919	2.46153366289124	0.870752394041294	2.82690427236942	0.00470003757719553	0.146248049535265
Efra.gene46035_i0_length339.p1	10day	5-7day	18.8224493134644	1.33844015464668	10.0804447340555	3.81516002389378	1.34962573831425	2.8268281461934	0.00470115498835042	1
Efra.gene6914_i1_length1023.p1	10day	5-7day	98.8106202438561	37.6992674589178	68.2549438513869	1.39048354614673	0.492035102144546	2.82598444721987	0.00471355525953563	0.146545108085849
Efra.gene23942_i0_length625.p1	10day	5-7day	34.3141229545541	113.06012426743	73.6871236109918	-1.72387728867209	0.610133944940035	-2.82540793373087	0.00472204559065927	0.146685497035092
Efra.gene2188_i0_length2766.p1	10day	5-7day	74.2664824339216	172.164338782416	123.215410608169	-1.20893270027071	0.428015434987831	-2.82450725241972	0.00473533766138347	0.146794294703515
Efra.gene158_i0_length6579.p1	10day	5-7day	171.28330023834	75.2074408074264	123.245370522883	1.18738925083517	0.420402729500319	2.82440899526621	0.0047367897673027	0.146794294703515
Efra.gene47820_i0_length330.p1	10day	5-7day	28.3845698892437	1.35436466384744	14.8694672765456	4.40068277713114	1.55811557890123	2.82436222108406	0.00473748116713327	0.146794294703515
Efra.gene22041_i1_length588.p1	10day	5-7day	685.983138538452	1255.3558483309	970.669493434678	-0.871819631477383	0.308883920936172	-2.82248305070414	0.00476533408283242	0.147533463920174
Efra.gene4725_i0_length1941.p1	10day	5-7day	18.2333429409396	1.33844015464668	9.78589154779315	3.76551524633516	1.33443982935444	2.8217947062902	0.0047755736994008	1
Efra.gene13792_i1_length906.p1	10day	5-7day	329.82860215364	624.98046232871	477.404532241175	-0.923218659213074	0.327552974348183	-2.81853236426945	0.00482437471751631	0.149236148009407
Efra.gene2563_i0_length2577.p1	10day	5-7day	29.4158887213126	89.2128982127228	59.3143934670177	-1.60663592382294	0.570109735204526	-2.81811697750883	0.00483062072065598	0.149304210280644
Efra.gene12403_i0_length1137.p1	10day	5-7day	33.4681873755288	6.28321124315296	19.8756993093409	2.40936213453752	0.855205749917562	2.81728944732863	0.00484308577063914	0.149559916046515
Efra.gene4054_i0_length2094.p1	10day	5-7day	6.46169078804191	44.7418074345679	25.6017491113049	-2.7492309257551	0.975940730894586	-2.81700603194934	0.00484736152938035	0.149559916046515
Efra.gene10543_i0_length1266.p1	10day	5-7day	11.4618563026704	69.2955409850302	40.3786986438503	-2.56741469688834	0.911477455836147	-2.81676160002566	0.00485105190515063	0.149559916046515
Efra.gene11818_i0_length1173.p1	10day	5-7day	36.266825325172	3.63817995226111	19.9525026387165	3.31682361012744	1.17793533004566	2.81579431869055	0.00486568063706984	0.149885708038752
Efra.gene1763_i2_length783.p1	10day	5-7day	53.4688494340426	12.9117139795833	33.190281706813	2.04947882926121	0.728321809066816	2.81397426762101	0.00489331451968848	0.150611241897067
Efra.gene10909_i1_length1239.p1	10day	5-7day	20.1820433054909	1.77927870312866	10.9806610043098	3.50089066406371	1.24440904756935	2.81329573334576	0.00490365299927443	0.150803675237686
Efra.gene9985_i0_length1314.p1	10day	5-7day	18.259826262803	1.35436466384744	9.80709546332522	3.75542693489244	1.33506683987336	2.81291304879438	0.00490949247813228	1
Efra.gene7005_i0_length1602.p1	10day	5-7day	15.1553944689991	90.5773582948488	52.8663763819239	-2.56896118761765	0.913362510523331	-2.8126413751597	0.00491364183072314	0.150985044230647
Efra.gene39784_i0_length375.p1	10day	5-7day	19.9516974208537	1.77927870312866	10.8654880619912	3.48198514284568	1.23839608397009	2.81168940044046	0.00492820666923679	0.151226500343978
Efra.gene3652_i2_length300.p1	10day	5-7day	3.66705484446531	26.943972694142	15.3055137693037	-2.85134161276988	1.01413767441686	-2.81159223712838	0.00492969542363444	0.151226500343978
Efra.gene24452_i0_length609.p1	10day	5-7day	11.8735834342846	56.0074678755509	33.9405256549178	-2.23564643560732	0.796173071469041	-2.80799051829556	0.00498516945706178	0.152801240567615
Efra.gene13994_i3_length1044.p1	10day	5-7day	110.215507896733	334.740138299067	222.4778230979	-1.59834097010538	0.569345015160393	-2.80733286064708	0.00499535950136559	0.152986512065059
Efra.gene621_i1_length4407.p1	10day	5-7day	69.0889376783827	18.1112772153018	43.6001074468422	1.93335028840535	0.688902564334004	2.80642051358078	0.00500952700676852	0.153293187941779
Efra.gene19810_i0_length762.p1	10day	5-7day	23.9999940690033	0.897601606164709	12.448797837584	4.74910976705019	1.69310741757756	2.80496660622104	0.00503217929830887	0.153765789148911
Efra.gene24018_i1_length498.p1	10day	5-7day	310.706832287545	680.676050492951	495.691441390248	-1.13008447821971	0.40289731557107	-2.80489453402765	0.00503330460903653	0.153765789148911
Efra.gene13627_i0_length1065.p1	10day	5-7day	18.0029970563024	1.33844015464668	9.67071860547454	3.74444864262726	1.33507567712488	2.80467145554701	0.00503678912268346	1
Efra.gene18036_i0_length840.p1	10day	5-7day	29.0041615896983	4.92884657930552	16.9665040845019	2.55831699453368	0.913361779897885	2.80098976204117	0.00509461352810911	0.155496912838853
Efra.gene5185_i0_length1854.p1	10day	5-7day	7.46252429218092	38.3312001178088	22.8968622049949	-2.34941811026721	0.838895628554511	-2.80060835972582	0.00510063797554285	0.155496912838853
Efra.gene11654_i0_length1134.p1	10day	5-7day	4.79630295185461	35.2134812600335	20.0048921059441	-2.92696964856132	1.04516581445714	-2.8004835290959	0.00510261113830075	0.155496912838853
Efra.gene612_i0_length4419.p1	10day	5-7day	149.148554562231	2446.93163062252	1298.04009259238	-4.03597353524279	1.44152665561101	-2.7997911238985	0.00511356832532298	0.155667861153084
Efra.gene6636_i0_length1647.p1	10day	5-7day	110.993999528368	41.0985797731675	76.0462896507678	1.43106640004463	0.51116886485598	2.7995961773764	0.00511665715311865	0.155667861153084
Efra.gene2932_i0_length2433.p1	10day	5-7day	63.038974021955	159.422746694901	111.230860358428	-1.34599321834352	0.480977764728178	-2.79845206379592	0.00513481906154037	0.156091731999247
Efra.gene66058_i0_length273.p1	10day	5-7day	44.597766512175	135.643485004354	90.1206257582645	-1.60687552265903	0.574298723827971	-2.79797857106219	0.00514235241882094	0.15619207708985
Efra.gene18573_i2_length783.p1	10day	5-7day	4.53947374535402	41.8948052332054	23.2171394892797	-3.22503865795573	1.15301522983068	-2.79704775315875	0.00515719102950082	0.156513961967679
Efra.gene64113_i1_length279.p1	10day	5-7day	22.081779032382	85.0593048751152	53.5705419537486	-1.956263869564	0.699901990435856	-2.79505401655702	0.00518910440918149	0.157353088838483
Efra.gene4869_i0_length1914.p1	10day	5-7day	145.149222551742	61.5732948228867	103.361258687314	1.23894521863705	0.443464369623496	2.79378751372726	0.00520946966086892	0.157840942828166
Efra.gene4131_i0_length2075.p1	10day	5-7day	252.309263292331	610.622321575648	431.46579243399	-1.27268295282347	0.455610154914393	-2.79335949626188	0.00521636845227077	0.157920312848729
Efra.gene80807_i0_length246.p1	10day	5-7day	25.1292421763926	2.25196627001215	13.6906042232024	3.49148887646952	1.25014233143579	2.79287309026608	0.00522421837005203	0.158028323547869
Efra.gene23974_i0_length624.p1	10day	5-7day	133.785295524392	51.0040464593808	92.3946709918864	1.39360467340571	0.49941573173055	2.79047011309929	0.00526315591106062	0.158936865001666
Efra.gene23266_i0_length645.p1	10day	5-7day	1.10276478552593	26.9171713848798	14.0099680852028	-4.61930576124425	1.65546897321845	-2.79033061686666	0.00526542432106853	0.158936865001666
Efra.gene15696_i0_length951.p1	10day	5-7day	12.3607585254225	51.9226202838855	32.141689404654	-2.06474297668086	0.739992083138427	-2.79022306282515	0.00526717390789719	0.158936865001666
Efra.gene9627_i0_length1341.p1	10day	5-7day	6.74500331640588	36.5787227239424	21.6618630201742	-2.45729163227804	0.880996556256036	-2.78921820389488	0.00528354538745156	0.159300620080484
Efra.gene4274_i0_length2046.p1	10day	5-7day	19.3625910483289	1.79520321232942	10.5788971303292	3.42853778829991	1.2294644175069	2.7886433633047	0.00529293152667831	0.15945334290656
Efra.gene1059_i1_length1485.p1	10day	5-7day	78.6855455881585	21.47874051115	50.0821430496542	1.86714970706977	0.669851374105321	2.78740893763726	0.00531313844958471	0.159915975079133
Efra.gene2775_i0_length2493.p1	10day	5-7day	4.53947374535402	30.2368611531257	17.3881674492399	-2.76070818637594	0.990674336168697	-2.7866959762505	0.00532484098306038	0.159915975079133
Efra.gene5883_i0_length1741.p1	10day	5-7day	26.2135276521883	1.33844015464668	13.7759839034175	4.27987927513793	1.5359530332033	2.78646493910824	0.00532863821295362	0.159915975079133
Efra.gene17355_i0_length870.p1	10day	5-7day	26.2135276521883	1.33844015464668	13.7759839034175	4.27987927513793	1.5359530332033	2.78646493910824	0.00532863821295362	0.159915975079133
Efra.gene26051_i1_length570.p1	10day	5-7day	19.978180742717	1.81112772153018	10.8946542321236	3.46720716079927	1.24433892654171	2.78638487219507	0.00532995472976734	0.159915975079133
Efra.gene20480_i0_length735.p1	10day	5-7day	20.9260476031293	69.6785105876314	45.3022790953803	-1.73088513554274	0.621795255128631	-2.7836898420601	0.00537444003062766	0.160988908190165
Efra.gene20329_i0_length741.p1	10day	5-7day	23.5128189778655	0.897601606164709	12.2052102920151	4.71962947479912	1.69621245441931	2.78245184587733	0.0053949870684716	0.161473319363241
Efra.gene23930_i0_length627.p1	10day	5-7day	127.894231799145	53.0221928005208	90.4582122998327	1.26945535433121	0.456383121954282	2.781556313685	0.00540989440822336	0.161788284636203
Efra.gene48704_i2_length327.p1	10day	5-7day	30.4167222254516	4.96069559770703	17.6887089115793	2.61381114752543	0.93982127026484	2.78117896479281	0.00541618701815407	0.161832280278253
Efra.gene22038_i0_length681.p1	10day	5-7day	192.62507697915	381.587106475267	287.106091727209	-0.988181267784338	0.355340435061237	-2.78094235916057	0.00542013598590724	0.161832280278253
Efra.gene87248_i0_length237.p1	10day	5-7day	16.3865738577753	0.897601606164709	8.64208773197	4.19503402488857	1.50886842893453	2.78025170680445	0.00543167790383845	1
Efra.gene19921_i0_length759.p1	10day	5-7day	330.628044380469	975.501429827287	653.064737103878	-1.55985372463552	0.561189929057606	-2.77954689467602	0.00544347932555054	0.162270439003845
Efra.gene12385_i0_length1137.p1	10day	5-7day	169.375560499316	407.930214147137	288.652887323226	-1.26399473757923	0.454749825441284	-2.77953869768429	0.00544361671259334	0.162270439003845
Efra.gene85412_i0_length240.p1	10day	5-7day	8.69370368095714	39.1014056503675	23.8975546656623	-2.16840196105638	0.780203574890869	-2.77927714104576	0.00544800221996975	0.162270439003845
Efra.gene11032_i0_length1230.p1	10day	5-7day	35.5493043493969	3.60633093385959	19.5778176416282	3.29563471897129	1.18608333877507	2.77858613406953	0.00545960364777922	0.162484849207778
Efra.gene116382_i0_length210.p1	10day	5-7day	114.962846210928	254.541715639098	184.752280925013	-1.14233741161434	0.411183738280715	-2.77816777577538	0.00546663836626086	0.162563112222797
Efra.gene45694_i0_length339.p1	10day	5-7day	68.2390000932908	10.9463888751848	39.5926944842378	2.64589877185169	0.952506389343009	2.77782784604384	0.00547236032787014	0.162602242785604
Efra.gene27379_i1_length477.p1	10day	5-7day	2.07711496780156	38.3688782271326	20.2229965974671	-4.18161184608028	1.50662703454672	-2.77547910013333	0.00551204419535195	0.163649621066185
Efra.gene17303_i0_length873.p1	10day	5-7day	175.192706985642	64.4094202241877	119.801063604915	1.44124065012073	0.51943126488178	2.77465133033289	0.00552609177987887	0.163756871408806
Efra.gene4394_i3_length1248.p1	10day	5-7day	110.2195099028	39.2288017239735	74.7241558133866	1.49385273625725	0.538412984931822	2.77454812210076	0.00552784552829365	0.163756871408806
Efra.gene25821_i0_length573.p1	10day	5-7day	131.587769965473	54.1695388447584	92.8786544051158	1.27848120253975	0.460823412200093	2.77434081839711	0.00553136961913461	0.163756871408806
Efra.gene10011_i0_length1311.p1	10day	5-7day	41.3649201151208	108.307228671115	74.8360743931181	-1.38521362806116	0.499316236671958	-2.77422107739553	0.0055334060981677	0.163756871408806
Efra.gene37939_i0_length390.p1	10day	5-7day	8.33494319306962	45.3158711475782	26.8254071703239	-2.45307353711551	0.884638612070017	-2.77296684052194	0.00555477806194488	0.164257274484236
Efra.gene20461_i0_length737.p1	10day	5-7day	123.230345456607	272.929538601735	198.079942029171	-1.15162133291733	0.415341893702394	-2.7727068961228	0.00555921677408441	0.164257274484236
Efra.gene50851_i0_length318.p1	10day	5-7day	64.3151160423249	162.020004458191	113.167560250258	-1.32639747525876	0.478571746874909	-2.77157497056645	0.00557858244233861	0.164697605161651
Efra.gene5769_i1_length1761.p1	10day	5-7day	1.10276478552593	19.5561412252145	10.3294530053702	-4.16207568125266	1.5017996572615	-2.77139208357665	0.00558171708945833	1
Efra.gene50294_i0_length319.p1	10day	5-7day	2.20552957105186	29.1749667458142	15.690248158433	-3.73545538163207	1.34802525457286	-2.77105741822003	0.00558745730330773	0.164760652583835
Efra.gene6594_i0_length1650.p1	10day	5-7day	56.1655561022989	151.465899222103	103.815727662201	-1.43752219676245	0.518786936150867	-2.77092982993775	0.00558964711237161	0.164760652583835
Efra.gene26327_i0_length562.p1	10day	5-7day	35.590264974924	3.59040642465883	19.5903356997914	3.31707891749404	1.19740499536822	2.77022304928166	0.00560179168356085	0.16498684779739
Efra.gene18569_i1_length516.p1	10day	5-7day	53.6012660433595	13.9367116593541	33.7689888513568	1.93907948518198	0.700253583725252	2.7691104054996	0.00562095842095091	0.165419337772546
Efra.gene5048_i0_length1881.p1	10day	5-7day	216.031962669562	419.546213790536	317.789088230049	-0.956319269180795	0.345477665818081	-2.76810735917258	0.00563828788765809	0.165633199831619
Efra.gene17972_i0_length843.p1	10day	5-7day	29.907065818517	1.77927870312866	15.8431722608228	4.05888295717738	1.46638372707682	2.76795417340631	0.00564093869124882	0.165633199831619
Efra.gene16106_i3_length933.p1	10day	5-7day	417.652535167764	815.647580583741	616.650057875753	-0.965039704706125	0.348652752172027	-2.76791076133531	0.00564169011999633	0.165633199831619
Efra.gene1807_i1_length681.p1	10day	5-7day	84.0894342222681	187.136924921602	135.613179571935	-1.15233822941932	0.416715940296513	-2.76528473712662	0.00568731281453336	0.166835666270442
Efra.gene1953_i3_length2847.p1	10day	5-7day	135.503650004306	44.9705796543007	90.2371148293034	1.59205103237677	0.575779948107163	2.76503382518014	0.00569168935168236	0.166835666270442
Efra.gene25854_i0_length573.p1	10day	5-7day	17.9010657749155	1.33844015464668	9.61975296478108	3.73248921453066	1.34990045673757	2.76501070571627	0.00569209276624181	1
Efra.gene27520_i1_length384.p1	10day	5-7day	1.10276478552593	28.7601481248114	14.9314564551687	-4.71448171264706	1.70536093342952	-2.76450669194475	0.00570089378056162	0.166972844506227
Efra.gene4010_i1_length288.p1	10day	5-7day	42.9548599917845	10.362229743896	26.6585448678403	2.05528009138204	0.743668899033845	2.76370316689619	0.00571495019948854	0.167251801873057
Efra.gene22521_i3_length510.p1	10day	5-7day	7.25866172940706	44.7845332530309	26.021597491219	-2.67006358814031	0.966883788969625	-2.76151448457493	0.00575339644983714	0.16824353612107
Efra.gene1747_i0_length3024.p1	10day	5-7day	168.787984847394	49.936322961147	109.36215390427	1.75394920635399	0.635616724559879	2.75944470713618	0.00578996843053307	0.169140717523082
Efra.gene4979_i2_length1893.p1	10day	5-7day	46.7768127613635	12.5504979771052	29.6636553692343	1.89765203827781	0.687739500719892	2.75925991787798	0.00579324373913871	0.169140717523082
Efra.gene19249_i2_length786.p1	10day	5-7day	18.3127929065297	0.897601606164709	9.60519725634722	4.34123184749032	1.57361350858858	2.7587662560066	0.00580200187358464	1
Efra.gene82952_i0_length243.p1	10day	5-7day	2.56429005893938	23.3217172510817	12.9430036550105	-3.14103582916445	1.1393785536566	-2.75679739546084	0.00583705061365811	0.170222834968563
Efra.gene29877_i0_length489.p1	10day	5-7day	2.33394417430216	22.5196627001215	12.4268034372118	-3.32268395698734	1.20534431576628	-2.75662639589833	0.00584010365854319	0.170222834968563
Efra.gene60665_i0_length285.p1	10day	5-7day	11.4883396245337	47.6047341451311	29.5465368848324	-2.03194977466091	0.737175176868592	-2.75640015890433	0.00584414513074924	0.170222834968563
Efra.gene60082_i0_length288.p1	10day	5-7day	21.798466504018	2.69280481849413	12.2456356612561	3.01692495048191	1.09487827033554	2.75548892714562	0.00586044881285996	0.170563093840524
Efra.gene16733_i5_length357.p1	10day	5-7day	163.537463417795	72.3922876244655	117.96487552113	1.17703009480367	0.427317203833864	2.75446456225827	0.00587882560516923	0.170963104911872
Efra.gene10696_i0_length1256.p1	10day	5-7day	30.6205847882254	85.4473221868557	58.0339534875406	-1.48206091957835	0.53816470904815	-2.75391696010626	0.00588867071018009	0.17098757089043
Efra.gene91538_i0_length234.p1	10day	5-7day	27.4142217130346	3.54263289705656	15.4784273050456	2.94629002669227	1.06988447835623	2.75383939695897	0.00589006638570627	0.17098757089043
Efra.gene9655_i0_length1341.p1	10day	5-7day	23.5393022997289	1.81112772153018	12.6752150106295	3.71492980209952	1.34909543082489	2.75364493661362	0.00589356682670245	0.17098757089043
Efra.gene7853_i0_length1509.p1	10day	5-7day	9.43770797859555	41.1463533007698	25.2920306396827	-2.13490479800249	0.775821260587532	-2.75179981067511	0.00592687397910265	0.171818819579579
Efra.gene7841_i3_length912.p1	10day	5-7day	356.35439694152	691.00486845488	523.6796326982	-0.953798917479183	0.346774455143803	-2.75048782668739	0.00595066025396525	0.172133295846415
Efra.gene20294_i1_length306.p1	10day	5-7day	388.047261187341	184.119800828171	286.083531007756	1.07721700675327	0.391649559395461	2.75046142887543	0.00595113972798658	0.172133295846415
Efra.gene8573_i1_length1209.p1	10day	5-7day	71.3394298810282	18.9292562754627	45.1343430782454	1.92061462064069	0.698296187729263	2.75042976660977	0.00595171486830764	0.172133295846415
Efra.gene15005_i1_length807.p1	10day	5-7day	36.5951004851295	8.09433896468314	22.3447197249063	2.17950157764464	0.792560512301947	2.74994974366613	0.00596044055149879	0.172250664144488
Efra.gene23749_i3_length453.p1	10day	5-7day	5530.9384977608	2959.67444839996	4245.30647308038	0.902047546440708	0.328166064588208	2.74875328005845	0.00598223962920689	0.172605243177726
Efra.gene50652_i0_length318.p1	10day	5-7day	3.30829435657779	24.6123838781261	13.9603391173519	-2.90515600291776	1.05695108956381	-2.74861914766243	0.00598468793933581	0.172605243177726
Efra.gene1705_i0_length3060.p1	10day	5-7day	106.605421702061	42.6281140382233	74.6167678701422	1.32386896410666	0.481668455034746	2.7485066756368	0.00598674157997748	0.172605243177726
Efra.gene31620_i0_length462.p1	10day	5-7day	24.5931024475946	3.59040642465883	14.0917544361267	2.77909607392591	1.0116214641276	2.74716993705006	0.00601119792009676	0.173128657136552
Efra.gene16283_i0_length924.p1	10day	5-7day	16.5679551047523	0.897601606164709	8.73277835545851	4.19937929641667	1.52867446658388	2.7470723088618	0.00601298760161946	1
Efra.gene5625_i0_length1782.p1	10day	5-7day	32.2370079867526	97.939169836297	65.0880889115248	-1.60864973163066	0.585601972923544	-2.74700189891725	0.00601427862695262	0.173128657136552
Efra.gene17973_i0_length843.p1	10day	5-7day	228.162375310347	80.0197681131874	154.091071711767	1.51103670535989	0.55020963408189	2.74629270692667	0.00602729618885947	0.173368151639649
Efra.gene2796_i0_length2481.p1	10day	5-7day	168.568114260354	71.962325876045	120.265220068199	1.22637059122058	0.446633004661123	2.74581273309856	0.0060361207380408	0.173486759903939
Efra.gene25586_i0_length580.p1	10day	5-7day	47.3169544962281	118.467487504541	82.8922210003844	-1.33046851610769	0.48465349439413	-2.74519534367729	0.00604748885314921	0.173678232402038
Efra.gene35_i0_length9858.p1	10day	5-7day	365.981490179225	670.827671370836	518.40458077503	-0.874074525839839	0.318494861604609	-2.74439129547071	0.00606232286831348	0.173678552552332
Efra.gene17127_i5_length441.p1	10day	5-7day	1120.15066216724	1948.27322065344	1534.21194141034	-0.798384146023716	0.290925402648674	-2.74429162512102	0.00606416398422638	0.173678552552332
Efra.gene127_i1_length1638.p1	10day	5-7day	6.71851999454251	54.6682463391212	30.6933831668318	-3.00501750770361	1.09505921883713	-2.74415981894999	0.00606659948815537	0.173678552552332
Efra.gene90581_i0_length234.p1	10day	5-7day	3.79546944771561	26.5986812008646	15.1970753242901	-2.80630811706809	1.02269819458122	-2.74402373245338	0.00606911500805997	0.173678552552332
Efra.gene12558_i0_length1128.p1	10day	5-7day	184.875238152539	362.323435506589	273.599336829564	-0.970386159004734	0.353649567496704	-2.74392010677004	0.00607103112921386	0.173678552552332
Efra.gene27239_i2_length498.p1	10day	5-7day	269.886055913356	532.793947222802	401.340001568079	-0.980435768927636	0.357478405651842	-2.74264334132258	0.0060946842945385	0.174185751047066
Efra.gene32_i1_length3768.p1	10day	5-7day	56.2410040618224	14.4730972630406	35.3570506624315	1.95922893328285	0.714462235399607	2.74224281733664	0.00610212142678619	0.174185751047066
Efra.gene22639_i0_length663.p1	10day	5-7day	44.2879706619477	119.705332894844	81.9966517783957	-1.42993948073119	0.521501574260672	-2.74196579896888	0.00610727002488291	0.174185751047066
Efra.gene26600_i1_length225.p1	10day	5-7day	1455.70648554402	797.022452746659	1126.36446914534	0.868666144847519	0.316806451829507	2.7419458784097	0.00610764041445109	0.174185751047066
Efra.gene151_i1_length6645.p1	10day	5-7day	220.650886380506	107.271354191283	163.961120285895	1.04065056749301	0.379807035175577	2.73994547523833	0.00614493775989968	0.175109774162838
Efra.gene11264_i0_length1212.p1	10day	5-7day	27.5386343102183	1.77927870312866	14.6589565066735	3.95490334830865	1.44355348108443	2.73969991422669	0.006149530330453	0.175109774162838
Efra.gene7212_i8_length531.p1	10day	5-7day	7.25866172940706	51.0786212962454	29.1686415128262	-2.85441439202357	1.04219800390856	-2.73884077816177	0.00616562253783454	0.175432640043366
Efra.gene1926_i0_length2907.p1	10day	5-7day	297.734486073801	146.893220936136	222.313853504969	1.02054798977119	0.372807870421155	2.73746363942985	0.00619149640952781	0.17603311517505
Efra.gene25676_i0_length579.p1	10day	5-7day	16.258159254525	75.8611270664405	46.0596431604828	-2.21237426874429	0.808539976293062	-2.73625835903307	0.00621422156516905	0.176439346621352
Efra.gene4821_i0_length1923.p1	10day	5-7day	21.2848080910168	2.22011725161063	11.7524626713137	3.25731212894674	1.19045156231262	2.73619879385848	0.00621534659136563	0.176439346621352
Efra.gene81878_i0_length246.p1	10day	5-7day	22.5384687955899	0.897601606164709	11.7180352008773	4.65879072746996	1.70290095414688	2.73579665107647	0.0062229467880545	0.176519314578296
Efra.gene5076_i0_length1875.p1	10day	5-7day	46.7503294395001	118.542062341405	82.6461958904527	-1.33930130719481	0.489654630663754	-2.73519583666413	0.00623431731877007	0.176706026368579
Efra.gene24998_i0_length597.p1	10day	5-7day	25.155725498256	2.66095580009261	13.9083406491743	3.24106351340394	1.1854610743103	2.73401091241194	0.00625679707874357	0.177207090862588
Efra.gene6656_i0_length1644.p1	10day	5-7day	314.389895156277	594.456178628188	454.423036892232	-0.920066179158709	0.336573979980147	-2.73362242444582	0.00626418313618796	0.177280225811258
Efra.gene24689_i2_length471.p1	10day	5-7day	1.10276478552593	18.0475791784987	9.57517198201232	-4.04480589534845	1.48003662622042	-2.73290932378998	0.00627776126330594	1
Efra.gene26600_i0_length555.p1	10day	5-7day	20163.8253988401	11605.6256920701	15884.7255454551	0.796933298876741	0.291613292823283	2.7328428384082	0.00627902855856475	0.177428558441937
Efra.gene41927_i0_length360.p1	10day	5-7day	20.5408037933784	80.1304582958097	50.335631044594	-1.95381326032995	0.714981486371795	-2.73267671621074	0.00628219606384858	0.177428558441937
Efra.gene492_i0_length4698.p1	10day	5-7day	35.7491649061042	97.7321512166872	66.7406580613957	-1.44925187889533	0.530358312262677	-2.73259011009436	0.00628384798080456	0.177428558441937
Efra.gene13616_i0_length1065.p1	10day	5-7day	19.6194202548295	1.81112772153018	10.7152739881798	3.43951357156544	1.25922613919945	2.73145026496361	0.00630562574649125	0.177907349043206
Efra.gene46012_i0_length339.p1	10day	5-7day	1.10276478552593	20.4428660313177	10.7728154084218	-4.22332938745036	1.54689523185991	-2.73019743061231	0.00632964062005765	0.178395441544564
Efra.gene22555_i0_length666.p1	10day	5-7day	12.9498648979472	56.1667129675585	34.5582889327528	-2.09843026343914	0.768643475868714	-2.73004367996165	0.00633259344307877	0.178395441544564
Efra.gene104655_i0_length219.p1	10day	5-7day	36.0814420721284	7.65350041620116	21.8674712441648	2.24256196967503	0.821649944825609	2.7293398895694	0.00634612576085748	0.178640293728974
Efra.gene246_i0_length5796.p1	10day	5-7day	122.429372509175	288.550763290796	205.490067899986	-1.23664228974918	0.453207058488532	-2.72864746165571	0.00635946499558757	0.178879341613692
Efra.gene3938_i0_length2121.p1	10day	5-7day	17.4893386433012	1.35436466384744	9.42185165357433	3.69988547719229	1.35620315682383	2.72812038415931	0.00636963575517468	1
Efra.gene27661_i0_length532.p1	10day	5-7day	48.8539277291651	11.7643679353458	30.3091478322554	2.05741405516002	0.754183487459391	2.72800199072352	0.00637192234834184	0.179093238646769
Efra.gene14269_i0_length1029.p1	10day	5-7day	8.33494319306962	37.619644912914	22.9772940529918	-2.18572446599784	0.801316853609315	-2.72766566203224	0.0063784220671467	0.179139488558586
Efra.gene388_i2_length5013.p1	10day	5-7day	32.5692851527767	5.77867465786795	19.1739799053223	2.49047470179111	0.913348981477881	2.72675040132119	0.00639614015451161	0.179417307966291
Efra.gene16948_i0_length888.p1	10day	5-7day	3.53864024121501	48.3850350959682	25.9618376685916	-3.74117172936197	1.3720749882004	-2.72665252375809	0.00639803753749294	0.179417307966291
Efra.gene15258_i1_length765.p1	10day	5-7day	1.10276478552593	17.8564850680896	9.47962492680778	-4.03079664628011	1.47880619908903	-2.72570986567621	0.00641633716241707	1
Efra.gene20882_i1_length342.p1	10day	5-7day	29.513817996633	3.11771885777534	16.3157684272042	3.24742569155128	1.19183232009421	2.72473370355873	0.00643533681495337	0.18032624891347
Efra.gene12005_i0_length1161.p1	10day	5-7day	191.934039325239	392.607288805534	292.270664065386	-1.03464209729199	0.379788153479102	-2.72426111192255	0.00644455333298018	0.180388182543133
Efra.gene7037_i0_length1599.p1	10day	5-7day	72.4197133507573	166.135919686475	119.277816518616	-1.19301413283358	0.437944907343427	-2.72411920501691	0.00644732312959009	0.180388182543133
Efra.gene23336_i1_length642.p1	10day	5-7day	984.598047525276	1708.12497973138	1346.36151362833	-0.794866478415042	0.29204830542376	-2.72169522525288	0.00649480103082146	0.181578891849572
Efra.gene23346_i1_length453.p1	10day	5-7day	1.10276478552593	23.7039054718999	12.4033351287129	-4.43604345255973	1.63006074965598	-2.72139762490199	0.0065006516803237	0.181604882369921
Efra.gene58128_i0_length294.p1	10day	5-7day	1.58993987666375	22.1693234977048	11.8796316871843	-3.78211101535271	1.39032273500991	-2.72031156516027	0.00652204322227886	0.181890198619803
Efra.gene475_i0_length4736.p1	10day	5-7day	531.966835070909	1108.59855612309	820.282695596998	-1.05970451291443	0.389577727970511	-2.72013628303372	0.00652550158883667	0.181890198619803
Efra.gene11264_i4_length872.p1	10day	5-7day	20.2310079431511	0.897601606164709	10.5643047746579	4.50401896917854	1.65581097153116	2.72012871433844	0.00652565095850365	0.181890198619803
Efra.gene5679_i0_length1773.p1	10day	5-7day	2.33394417430216	21.9195790596319	12.1267616169671	-3.28440777370871	1.20786857338783	-2.7191764452457	0.00654446872531921	0.182067399142246
Efra.gene969_i1_length492.p1	10day	5-7day	26.8251153405098	75.8393734663175	51.3322444034137	-1.5017229218212	0.552342934134103	-2.71882345010066	0.00655145664309872	0.182067399142246
Efra.gene67213_i0_length270.p1	10day	5-7day	4.1807132574665	34.0024371789929	19.0915752182297	-3.07149485415936	1.12977065940751	-2.71868881403786	0.00655412367579948	0.182067399142246
Efra.gene88621_i0_length237.p1	10day	5-7day	35.1110938959193	106.719044078396	70.9150689871575	-1.61778206259921	0.595065956849576	-2.7186600812524	0.00655469297570592	0.182067399142246
Efra.gene25243_i0_length591.p1	10day	5-7day	2.56429005893938	22.9127277210012	12.7385088899703	-3.11565216818411	1.14606709248409	-2.71856001155304	0.00655667606384254	0.182067399142246
Efra.gene26236_i0_length564.p1	10day	5-7day	21.080945528243	2.22011725161063	11.6505313899268	3.23724395838719	1.19106484276731	2.71794099040468	0.00656895524566642	0.182235384412851
Efra.gene8979_i0_length1398.p1	10day	5-7day	5.48734060576628	35.5269237349094	20.5071321703378	-2.6484017353274	0.974517945019067	-2.71765312159088	0.00657467258256236	0.182235384412851
Efra.gene20296_i3_length480.p1	10day	5-7day	196.244697906558	1.33844015464668	98.7915690306023	7.19410243524282	2.64731519440584	2.71750883704555	0.00657753988830257	0.182235384412851
Efra.gene12000_i1_length1161.p1	10day	5-7day	11.4883396245337	62.2261997001178	36.8572696623258	-2.42317564045318	0.891870673415441	-2.71695853746774	0.00658848608529369	0.182401718298333
Efra.gene18480_i0_length711.p1	10day	5-7day	15.5406382787499	0.897601606164709	8.21911994245733	4.1164907104864	1.51652447230735	2.71442418876582	0.00663910941463812	1
Efra.gene19571_i0_length771.p1	10day	5-7day	15.5406382787499	0.897601606164709	8.21911994245733	4.1164907104864	1.51652447230735	2.71442418876582	0.00663910941463812	1
Efra.gene28977_i0_length507.p1	10day	5-7day	256.86968763288	1.77927870312866	129.324483168004	7.17201579147666	2.64236126124558	2.71424498105753	0.00664270227287182	0.183764831093
Efra.gene12111_i0_length1155.p1	10day	5-7day	5.28347804299243	31.904668291849	18.5940731674207	-2.63627658081473	0.971454744672338	-2.71374101086296	0.00665281552698741	0.183828283746283
Efra.gene13356_i3_length865.p1	10day	5-7day	33.1583915253015	5.89014622227326	19.5242688737874	2.49995052152157	0.921255495339845	2.7136343111846	0.00665495846209174	0.183828283746283
Efra.gene48206_i0_length327.p1	10day	5-7day	167.775145325055	69.6944350968321	118.734790210944	1.26501743803726	0.466227407063612	2.71330560767454	0.00666156397919692	0.183873116745163
Efra.gene7647_i1_length222.p1	10day	5-7day	1.10276478552593	17.4474955380092	9.27513016176755	-3.9971791212521	1.47354243248248	-2.7126325195251	0.00667510853252776	1
Efra.gene315_i1_length5280.p1	10day	5-7day	539.299414039237	1031.89655559614	785.597984817687	-0.934921825622617	0.344671182912189	-2.71250360335696	0.00667770553592685	0.184180900671035
Efra.gene24709_i0_length603.p1	10day	5-7day	33.9553624666666	6.69220077323342	20.32378161995	2.33690213141967	0.86183442499342	2.71154419416179	0.00669706129014121	0.184439722248992
Efra.gene41_i4_length228.p1	10day	5-7day	557.230965142083	1022.90461502529	790.067790083686	-0.8754070615549	0.322844615127541	-2.7115430164727	0.00669708508057798	0.184439722248992
Efra.gene45111_i0_length342.p1	10day	5-7day	1.58993987666375	20.3632434853139	10.9765916809888	-3.6564508194668	1.34875813184602	-2.71097592157779	0.00670854976546478	0.184617688698518
Efra.gene8810_i0_length1413.p1	10day	5-7day	5.25699472112906	30.831897084476	18.0444459028025	-2.53245780784885	0.934261055540519	-2.71065329420554	0.00671508003857738	0.184659697275454
Efra.gene2859_i0_length2457.p1	10day	5-7day	42.706034797417	4.01532046394005	23.3606776306785	3.40255189646056	1.25540471087725	2.71032270866893	0.0067217773188116	0.184706232444842
Efra.gene22729_i1_length327.p1	10day	5-7day	98.9085495191764	232.563486251803	165.73601788549	-1.22801687907014	0.453224513431872	-2.70951116428245	0.00673824373628858	0.185020942592257
Efra.gene4158_i1_length2070.p1	10day	5-7day	155.463351437293	69.2108707298871	112.33711108359	1.1666717725935	0.430747874566272	2.70847946439259	0.00675922949857181	0.185386274174158
Efra.gene54172_i1_length231.p1	10day	5-7day	10.3101268794843	45.039325400243	27.6747261398636	-2.14963870046806	0.793703962563648	-2.70836332166564	0.00676159562753133	0.185386274174158
Efra.gene65295_i0_length276.p1	10day	5-7day	27.2858071097843	92.5543415810918	59.920074345438	-1.75834442135257	0.649426550683613	-2.70753393051402	0.00677851412972519	0.18571216439746
Efra.gene81959_i0_length246.p1	10day	5-7day	11.3109603836233	75.0633388428366	43.1871496132299	-2.7528668568053	1.01714007954205	-2.70647761520197	0.00680011666809846	0.186139317797539
Efra.gene5346_i0_length1824.p1	10day	5-7day	29.411886715246	112.774264483599	71.0930755994225	-1.92428648530174	0.711045220950307	-2.70627862842528	0.00680419303351616	0.186139317797539
Efra.gene28260_i0_length519.p1	10day	5-7day	4.79630295185461	34.2949074355288	19.5456051936917	-2.88815704871685	1.06766229329349	-2.70512227214428	0.00682792518518996	0.186650185951297
Efra.gene1462_i1_length897.p1	10day	5-7day	30.1334096970876	5.82644818547023	17.9799289412789	2.36888785382346	0.875832176420972	2.70472804904674	0.00683603289641983	0.186733499636919
Efra.gene104951_i1_length219.p1	10day	5-7day	216.794446276931	59.9742334301056	138.384339853518	1.85611134018842	0.686493746273193	2.70375564273497	0.00685606869592838	0.187014131468525
Efra.gene7396_i0_length1557.p1	10day	5-7day	179.206516299795	82.8609412236276	131.033728761712	1.11339771666449	0.411816343470531	2.70362683346043	0.00685872668092222	0.187014131468525
Efra.gene5698_i0_length417.p1	10day	5-7day	44.1595560586974	9.95324021381558	27.0563981362565	2.15562892831207	0.797349833885586	2.70349203913095	0.0068615091591259	0.187014131468525
Efra.gene72924_i0_length261.p1	10day	5-7day	1.71835447991404	19.2586232595393	10.4884888697267	-3.52985084483352	1.30615542475152	-2.70247382351533	0.00688256035846226	1
Efra.gene35336_i0_length415.p2	10day	5-7day	1.58993987666375	18.8496337294589	10.2197868030613	-3.54505406271347	1.3117935228612	-2.70244821378689	0.00688309057656916	1
Efra.gene10771_i3_length518.p1	10day	5-7day	26.1075943647348	75.6960528835107	50.9018236241227	-1.5433836267727	0.571328201687055	-2.70139583905589	0.00690491047133809	0.188058166814953
Efra.gene10109_i2_length1224.p1	10day	5-7day	2784.26932754057	7527.98816966542	5156.12874860299	-1.4346752304301	0.531188771517171	-2.70087642540413	0.00691570285963486	0.188213199359856
Efra.gene6426_i2_length1083.p1	10day	5-7day	1.10276478552593	23.2471424142171	12.1749535998715	-4.4079379295939	1.63241682309909	-2.70025269724039	0.00692868271947195	0.18842749232085
Efra.gene25372_i0_length585.p1	10day	5-7day	243.971848813798	587.342548761246	415.657198787522	-1.26890472598186	0.470020250719257	-2.69968096914994	0.00694059966993014	0.188612584844699
Efra.gene8106_i0_length1485.p1	10day	5-7day	26.9270466218968	76.2005894687957	51.5638180453462	-1.49725639086408	0.554699490949598	-2.69922077682262	0.00695020516847864	0.188657563487462
Efra.gene4627_i0_length1965.p1	10day	5-7day	83.7306737343806	189.117393153418	136.424033443899	-1.17380038302592	0.434883923793878	-2.69911192114395	0.00695247903595677	0.188657563487462
Efra.gene30198_i0_length486.p1	10day	5-7day	17.542305287028	1.35436466384744	9.4483349754377	3.69418490775555	1.36917608921743	2.69810796204234	0.00697348208598767	1
Efra.gene9012_i0_length1395.p1	10day	5-7day	233.068613555722	463.379542818878	348.2240781873	-0.992882510309666	0.368093803257191	-2.6973627415725	0.00698910909689958	0.189442332036973
Efra.gene9355_i0_length1365.p1	10day	5-7day	70.5464609457296	169.423760436319	119.985110691024	-1.25729645433763	0.466150219996752	-2.6971915927582	0.00699270246529336	0.189442332036973
Efra.gene484_i6_length378.p1	10day	5-7day	4.1807132574665	31.6021026170346	17.8914079372506	-2.96967252945741	1.10115356129662	-2.69687410896677	0.00699937261524257	0.189442332036973
Efra.gene10669_i1_length585.p1	10day	5-7day	46.4405335892728	10.7075212371735	28.5740274132231	2.1200833439229	0.786224086169576	2.69653827861187	0.00700643443423051	0.189442332036973
Efra.gene23860_i2_length399.p1	10day	5-7day	44.7261811154253	111.005081198749	77.865631157087	-1.31561068913591	0.487894185797452	-2.6965082336154	0.0070070665301991	0.189442332036973
Efra.gene9586_i3_length1347.p1	10day	5-7day	220.997640850194	488.555113609953	354.776377230074	-1.14127602571193	0.42330260749738	-2.69612330634886	0.00701516928188827	0.189522552839535
Efra.gene46110_i0_length339.p1	10day	5-7day	23.5922689434556	2.72465383689564	13.1584613901756	3.12642687410003	1.16014255092097	2.69486441266908	0.007041727894045	0.190020129824902
Efra.gene66768_i0_length273.p1	10day	5-7day	3.30829435657779	23.7944048179652	13.5513495872715	-2.85592047618307	1.0598042093488	-2.69476234477111	0.00704388515067379	0.190020129824902
Efra.gene42809_i0_length357.p1	10day	5-7day	23.1050938523178	73.3217382490317	48.2134160506748	-1.65349759968538	0.613666005070004	-2.69445852633919	0.00705031001960824	0.190054522252463
Efra.gene44344_i0_length348.p1	10day	5-7day	120.031986393549	33.6043244489739	76.8181554212615	1.83204044819596	0.680098174304659	2.6937882167807	0.00706450371709627	0.19029813516476
Efra.gene12007_i0_length1161.p1	10day	5-7day	39.5181510319564	7.54202885179585	23.5300899418761	2.3871613391287	0.886830759736656	2.69178906225305	0.00710698799151399	0.191302906519936
Efra.gene8350_i2_length777.p1	10day	5-7day	18.8754159571911	1.77927870312866	10.3273473301599	3.39766249649163	1.26224696352511	2.69175731427619	0.00710766451792022	1
Efra.gene29331_i0_length441.p1	10day	5-7day	20.5408037933784	77.4065858406971	48.9736948170377	-1.90503675116328	0.708074141453835	-2.69044813195947	0.00713561264521954	0.191933417681619
Efra.gene29510_i0_length496.p1	10day	5-7day	47.6981962999124	10.4259277806991	29.0620620403057	2.2003846357908	0.817988073134227	2.68999598901209	0.00714528778530802	0.192053678389663
Efra.gene23756_i0_length630.p1	10day	5-7day	1.10276478552593	18.6585396190498	9.88065220228786	-4.09411148078655	1.52217884988934	-2.68963892192049	0.00715293677371243	1
Efra.gene1676_i0_length3078.p1	10day	5-7day	85.3206136110443	31.0707647224874	58.1956891667658	1.45935896311338	0.542884824036745	2.68815575329953	0.00718478751992058	0.192974817056149
Efra.gene16402_i0_length915.p1	10day	5-7day	107.863084412701	43.3983195707819	75.6307019917413	1.31325922028639	0.488637707482498	2.68759287336298	0.00719690853726264	0.193053877691747
Efra.gene7172_i0_length1584.p1	10day	5-7day	21.5641186133142	0.897601606164709	11.2308601097395	4.59526952528004	1.70984657708631	2.68753324822317	0.00719819357532636	0.193053877691747
Efra.gene5632_i0_length1779.p1	10day	5-7day	10.4875061203947	54.0790394986931	32.2832728095439	-2.3338776989933	0.869050521759252	-2.68554893019194	0.00724107714359048	0.194062970883851
Efra.gene10367_i1_length1281.p1	10day	5-7day	101.719193487019	27.8415743003067	64.780383893663	1.86449573315437	0.694404707197341	2.68502749740794	0.00725238392531728	0.194094348635607
Efra.gene34285_i2_length345.p1	10day	5-7day	156.049986524353	3.54263289705656	79.796309710705	5.45813851728902	2.03281880426893	2.68500985224404	0.00725276682117119	0.194094348635607
Efra.gene22226_i1_length603.p1	10day	5-7day	16.3600905359119	0.897601606164709	8.62884607103831	4.1969232785124	1.56320717373841	2.68481577427479	0.00725697946412771	1
Efra.gene10990_i0_length1233.p1	10day	5-7day	1.71835447991404	26.9389249850028	14.3286397324584	-4.00654513114922	1.49278999030379	-2.68393086581044	0.00727621506931833	0.194470642588671
Efra.gene41350_i0_length366.p1	10day	5-7day	14.3624255337005	54.2332368815615	34.297831207631	-1.93841530108406	0.722244211516983	-2.68387793238614	0.00727736715301741	0.194470642588671
Efra.gene17_i4_length5193.p1	10day	5-7day	2731.90654407987	1276.59109545825	2004.24881976906	1.09757020193012	0.40913674434741	2.68264881385999	0.00730416470177059	0.195045509518192
Efra.gene30446_i6_length381.p1	10day	5-7day	133.807776840189	320.906365549406	227.357071194797	-1.2572086403759	0.468812353216896	-2.68168838075444	0.00732516589019092	0.195443679540128
Efra.gene10644_i0_length1259.p1	10day	5-7day	48.8274444073017	13.8889381317518	31.3581912695268	1.8154435927916	0.677049321076796	2.68140523337985	0.00733136762802831	0.195443679540128
Efra.gene16805_i0_length897.p1	10day	5-7day	9408.72888026962	5440.7735278395	7424.75120405456	0.790200271926895	0.294714360425569	2.68124115426829	0.00733496358560258	0.195443679540128
Efra.gene65266_i0_length276.p1	10day	5-7day	2.33394417430216	23.980451219235	13.1571976967686	-3.41040822849482	1.27214257132112	-2.68083806436342	0.00734380442319098	0.195538065247792
Efra.gene3813_i3_length930.p1	10day	5-7day	45.417218769337	110.516469122664	77.9668439460007	-1.28102898177651	0.477985807032143	-2.68005652663734	0.00736097287281863	0.195853888174837
Efra.gene21482_i3_length315.p1	10day	5-7day	42.5166495383069	7.08526579411312	24.80095766621	2.58491302845162	0.964655008978209	2.67962432620304	0.00737048270080604	0.19590290167062
Efra.gene7252_i1_length501.p1	10day	5-7day	9.69453718509615	46.1280211168168	27.9112791509565	-2.26936427332037	0.846938760649443	-2.67949039382753	0.00737343188869748	0.19590290167062
Efra.gene95066_i0_length228.p1	10day	5-7day	106.450523776947	38.3630491362103	72.4067864565789	1.47550420557575	0.550765769071529	2.67900492084527	0.00738413086795284	0.19591490517857
Efra.gene3544_i0_length2231.p1	10day	5-7day	172.298611046143	64.8184097542681	118.558510400205	1.41408259414236	0.527842053439431	2.67898812708871	0.00738450122218163	0.19591490517857
Efra.gene13239_i1_length1065.p1	10day	5-7day	27.4142217130346	78.2824338467387	52.8483277798867	-1.50933152340879	0.563480965318723	-2.67858475495275	0.00739340183242508	0.196010130189522
Efra.gene14057_i0_length1041.p1	10day	5-7day	627.782958814482	1137.5956497039	882.689304259192	-0.858439097973277	0.320551341399774	-2.67800812882164	0.00740614209067904	0.196206940211356
Efra.gene12201_i1_length1149.p1	10day	5-7day	1.10276478552593	26.4763328363978	13.7895488109619	-4.59497138801612	1.71614595025325	-2.67749452623074	0.00741750645390217	0.196367043167005
Efra.gene15182_i0_length978.p1	10day	5-7day	16.7983009893895	62.3485480645846	39.5734245269871	-1.90158742317741	0.710391222200117	-2.67681717306148	0.0074325180030574	0.196482553284262
Efra.gene1265_i0_length3438.p1	10day	5-7day	69.4741814881336	22.7853316473951	46.1297565677644	1.60514007366224	0.599868299572437	2.67582080067628	0.00745464920158224	0.196926538393122
Efra.gene24203_i0_length618.p1	10day	5-7day	567.62854599929	314.521778160126	441.075162079708	0.851922394284186	0.318410196663761	2.67554997676098	0.0074606748877949	0.196944739670374
Efra.gene74656_i0_length258.p1	10day	5-7day	18.7205180320774	1.81112772153018	10.2658228768038	3.37891126658852	1.26342819504048	2.67439913075571	0.0074863293408022	1
Efra.gene20837_i0_length723.p1	10day	5-7day	24.5441378099344	3.16549238537762	13.854815097656	2.95285563834942	1.10436426908569	2.67380584559667	0.00749958562657149	0.197830384533949
Efra.gene48657_i0_length327.p1	10day	5-7day	221.229517455434	89.7760851256716	155.502801290553	1.29836237092234	0.485700208532011	2.67317647411874	0.0075136712255333	0.197877442170583
Efra.gene41067_i0_length311.p1	10day	5-7day	263.194019240677	509.852855428972	386.523437334824	-0.953206223940418	0.356582576647082	-2.67317105873019	0.00751379252707991	0.197877442170583
Efra.gene42778_i0_length357.p1	10day	5-7day	111.81345178553	47.1001975598461	79.456824672688	1.24684092273499	0.466458010065572	2.67299713120956	0.00751768933614597	0.197877442170583
Efra.gene98_i1_length7284.p1	10day	5-7day	596.080559835924	315.137786309817	455.60917307287	0.920429213987189	0.344372981536043	2.67276837422525	0.00752281734677346	0.197877442170583
Efra.gene10660_i0_length1257.p1	10day	5-7day	606.740502626302	1190.25740788373	898.498955255014	-0.973357153087725	0.3642467208961	-2.67224685151077	0.00753451997060872	0.19804410612204
Efra.gene8012_i2_length813.p1	10day	5-7day	56.5548019181163	202.289728371136	129.422265144626	-1.84903359645511	0.692243678385709	-2.67107328559071	0.00756091372553206	0.198596412901804
Efra.gene4968_i2_length1894.p1	10day	5-7day	125.813114825276	253.123652938448	189.468383881862	-1.00646868767952	0.376932001169719	-2.67015982871228	0.00758151491124045	0.198995893516656
Efra.gene31456_i0_length465.p1	10day	5-7day	5.48734060576628	37.3967017841034	21.4420211949348	-2.72671896274461	1.02142627065491	-2.66952108153271	0.00759595045453336	0.199233088538805
Efra.gene3513_i0_length2240.p1	10day	5-7day	106.095765295127	43.5097911351872	74.8027782151569	1.28439819395236	0.481248550719689	2.66888740138873	0.00761029582724201	0.199467583244701
Efra.gene19917_i1_length759.p1	10day	5-7day	15.2838090722494	0.897601606164709	8.09070533920703	4.09502707759877	1.53449027940317	2.66865625189331	0.00761553467613436	1
Efra.gene73196_i0_length260.p1	10day	5-7day	1.58993987666375	23.6720564534983	12.630998165081	-3.8757469834632	1.45240109234949	-2.66851009950259	0.00761884879047076	0.199550032479441
Efra.gene56257_i0_length299.p1	10day	5-7day	32.1350767053656	6.28321124315296	19.2091439742593	2.34921141153021	0.880542192166326	2.66791464671402	0.00763236449366565	0.199660936532121
Efra.gene6535_i0_length1656.p1	10day	5-7day	4.89823423324154	38.2247762625428	21.5615052478922	-2.96349909787076	1.11082052822512	-2.66784689566898	0.00763390368108666	0.199660936532121
Efra.gene48129_i0_length328.p1	10day	5-7day	8.33494319306962	36.7220433067493	22.5284932499094	-2.15078108084222	0.806406401421385	-2.6671180648507	0.00765047907038454	0.19991929594615
Efra.gene18041_i0_length837.p1	10day	5-7day	541.347574399712	992.525996052923	766.936785226317	-0.874859769763794	0.328039237087713	-2.66693636264575	0.00765461644190086	0.19991929594615
Efra.gene8_i4_length1389.p1	10day	5-7day	33.98184578853	6.70812528243418	20.3449855354821	2.33340012957679	0.875102601139021	2.66643034375589	0.00766614909785975	0.200045799964184
Efra.gene2757_i2_length2502.p1	10day	5-7day	99.9888329889056	207.78680957253	153.887821280718	-1.05285340860732	0.394881978024359	-2.66624831519247	0.00767030151065794	0.200045799964184
Efra.gene36462_i0_length405.p1	10day	5-7day	18.0029970563024	1.79520321232942	9.89910013431591	3.32574232849531	1.24741109348484	2.66611572228714	0.0076733274723187	1
Efra.gene3817_i0_length2154.p1	10day	5-7day	33.4906686913256	141.82532010138	87.6579943963529	-2.07575182132246	0.778656217550789	-2.66581294098132	0.00768024139075023	0.200079080624438
Efra.gene31102_i0_length471.p1	10day	5-7day	4.53947374535402	46.7766596666917	25.6580667060228	-3.38255108663586	1.26890828636842	-2.6657175486785	0.00768242080112803	0.200079080624438
Efra.gene1842_i1_length2955.p1	10day	5-7day	26.7191820530564	99.2725622818045	62.9958721674304	-1.87530353897029	0.704004381812084	-2.66376685631319	0.0077271096390464	0.20096403993089
Efra.gene17115_i0_length882.p1	10day	5-7day	6.35975950665499	32.8818924440176	19.6208259753363	-2.3552916370688	0.884198494968811	-2.66375893022967	0.00772729169363571	0.20096403993089
Efra.gene40157_i0_length372.p1	10day	5-7day	110.790136965594	229.754162159764	170.272149562679	-1.05557657322488	0.396315521235736	-2.66347522785262	0.00773381059863158	0.200991934036549
Efra.gene21748_i0_length690.p1	10day	5-7day	16.8737489489131	1.33844015464668	9.10609455177989	3.65654184928157	1.37327790702551	2.66263793408106	0.00775307865547783	1
Efra.gene9091_i0_length1389.p1	10day	5-7day	21.0769435221764	0.897601606164709	10.9872725641706	4.56242492852288	1.71355122303763	2.66255532206094	0.0077549820777067	0.201400322727437
Efra.gene8667_i0_length1428.p1	10day	5-7day	72.2158507879834	25.5259099934915	48.8708803907375	1.50119308340656	0.563934708525505	2.66199803046643	0.00776783329820941	0.201592208183629
Efra.gene64191_i0_length278.p1	10day	5-7day	2124.25878480957	1157.63535529606	1640.94707005281	0.875463217397967	0.328962254397838	2.66128774865218	0.00778424015184674	0.201876035533206
Efra.gene30612_i0_length477.p1	10day	5-7day	3595.43975565893	1888.02208205756	2741.73091885824	0.92933929527028	0.349643176240245	2.657964915156	0.00786140765999022	0.203734120986151
Efra.gene60254_i0_length288.p1	10day	5-7day	1.10276478552593	16.9748079711257	9.0387863783258	-3.95755528446869	1.4895507741587	-2.65687840463439	0.00788678839672134	1
Efra.gene21844_i0_length687.p1	10day	5-7day	18.0294803781658	86.3868682297004	52.2081743039331	-2.26804594762287	0.853763249539904	-2.65652796468474	0.00789499026639109	0.204440230977872
Efra.gene92275_i0_length231.p1	10day	5-7day	34.9786772866024	120.086739733879	77.5327085102406	-1.77374619077589	0.667744305961201	-2.6563254451457	0.00789973361625963	0.204440230977872
Efra.gene36674_i0_length402.p1	10day	5-7day	185.30944659995	364.293026938343	274.801236769147	-0.973776308893804	0.366764203032971	-2.65504730516534	0.0079297287499293	0.205072676795649
Efra.gene33565_i0_length436.p1	10day	5-7day	32.0556267397755	92.8250582375047	62.4403424886401	-1.52926150341385	0.576449897740418	-2.6528957840192	0.0079804506470919	0.206239881428767
Efra.gene70949_i1_length264.p1	10day	5-7day	32.0291434179122	6.29913575235372	19.1641395851329	2.3529776733106	0.887180550414697	2.65219708909392	0.00799698469349783	0.206482204101823
Efra.gene20318_i0_length741.p1	10day	5-7day	20.0576307083071	0.897601606164709	10.4776161572359	4.4727454790475	1.68649920826465	2.65208869184694	0.00799955257280611	1
Efra.gene2753_i0_length2502.p1	10day	5-7day	25.0048295792089	4.03124497314081	14.5180372761748	2.62842647207108	0.991100997843999	2.65202686485923	0.0080010175554305	0.206482204101823
Efra.gene44882_i0_length345.p1	10day	5-7day	13.5654545923353	53.5535306950681	33.5594926437017	-1.96505577938089	0.74123758192435	-2.65104715046875	0.00802426384958071	0.206937409577167
Efra.gene35282_i0_length417.p1	10day	5-7day	1.10276478552593	150.782708090036	75.9427364377811	-7.10018427384322	2.67859972607137	-2.65070745910098	0.00803233802620065	0.207000979412646
Efra.gene619_i1_length4407.p1	10day	5-7day	164.085609164793	69.0834746562811	116.584541910537	1.24497704584938	0.469772839859904	2.65016820942789	0.00804517047522077	0.207038584908428
Efra.gene69349_i0_length267.p1	10day	5-7day	42.5696161820336	10.7234457463742	26.6465309642039	1.99079428840186	0.751258755956375	2.64994487267908	0.00805049056160724	0.207038584908428
Efra.gene19764_i0_length765.p1	10day	5-7day	80.006650240122	23.7147822719614	51.8607162560417	1.75899316201326	0.663786256081868	2.6499391120209	0.00805062782743319	0.207038584908428
Efra.gene8740_i0_length1419.p1	10day	5-7day	14.9515319062252	0.897601606164709	7.92456675619496	4.05548208496182	1.53070731841463	2.64941706110226	0.00806307603775	1
Efra.gene38063_i0_length390.p2	10day	5-7day	1.10276478552593	25.5845603211553	13.3436625533406	-4.54736775158198	1.71665446605361	-2.6489709149424	0.00807372796582009	0.207488061873694
Efra.gene53641_i0_length306.p1	10day	5-7day	21.4926726598572	2.25196627001215	11.8723194649347	3.24840426064666	1.22705450126683	2.64731864582459	0.00811328639455423	0.208359583232171
Efra.gene1423_i0_length3286.p1	10day	5-7day	15.8729154447741	0.897601606164709	8.3852585254694	4.15322965084507	1.56907188260133	2.64693395943054	0.00812252137313963	1
Efra.gene7162_i1_length1584.p1	10day	5-7day	907.298579251007	457.24704401302	682.272811632014	0.988447897327517	0.373539592677228	2.64616634141277	0.00814097732997618	0.208893655542344
Efra.gene19935_i0_length757.p1	10day	5-7day	181.762802346602	409.275264774489	295.519033560545	-1.16761687228351	0.441279139517606	-2.64598248074885	0.00814540348811601	0.208893655542344
Efra.gene27919_i1_length527.p1	10day	5-7day	28.2641592981265	3.10179434857459	15.6829768233505	3.17379951313935	1.19985078766904	2.64516183658562	0.00816518548724166	0.209255559181365
Efra.gene93101_i0_length231.p1	10day	5-7day	100.838770573997	40.8329108258939	70.8358406999456	1.30243566313132	0.492585976500802	2.64407783669254	0.00819138170353409	0.209747561537055
Efra.gene9_i0_length14394.p1	10day	5-7day	263.383404499787	124.368510526876	193.875957513331	1.08070896320763	0.408756022003841	2.64389734959666	0.00819575069738872	0.209747561537055
Efra.gene112899_i0_length213.p1	10day	5-7day	2.56429005893938	21.9992016056357	12.2817458322876	-3.05760059067508	1.15683906923948	-2.64306477190919	0.0082159316515597	0.210118324095051
Efra.gene1415_i0_length3291.p1	10day	5-7day	16.3111258982517	64.2711473505201	40.2911366243859	-1.98846831193968	0.752439752276808	-2.64269438971396	0.00822492367477409	0.21012882021554
Efra.gene12991_i1_length1104.p1	10day	5-7day	200.544291034539	376.838477206309	288.691384120424	-0.909483802749282	0.344165243900705	-2.64257887415174	0.00822772992660565	0.21012882021554
Efra.gene29216_i0_length501.p1	10day	5-7day	416.863568238532	742.576368154565	579.719968196549	-0.833063916032483	0.315359894483736	-2.64162923251944	0.00825083232969648	0.210536417328315
Efra.gene43322_i0_length354.p1	10day	5-7day	243.136388532369	464.570396063362	353.853392297866	-0.932535304582577	0.35303862008514	-2.64145408328892	0.00825509960638606	0.210536417328315
Efra.gene3478_i0_length2250.p1	10day	5-7day	42.0334764532356	104.78052028326	73.4069983682476	-1.32284736614523	0.500913888749194	-2.64086781352468	0.00826939765671608	0.210755422046582
Efra.gene15124_i0_length981.p1	10day	5-7day	61.7813113113154	146.713003625789	104.247157468552	-1.25318608501606	0.474603916257207	-2.64048829368889	0.00827866526421472	0.210846006149468
Efra.gene18230_i0_length828.p1	10day	5-7day	311.605734510298	134.522940269379	223.064337389838	1.2134283760902	0.459613992657876	2.64010320720031	0.00828807830282216	0.21094016668093
Efra.gene2323_i0_length2703.p1	10day	5-7day	197.156546712371	88.9371338471707	143.046840279771	1.14900648365134	0.435505024122613	2.63833117876464	0.00833151722702734	0.211681503606403
Efra.gene14307_i1_length585.p1	10day	5-7day	81.4986608414653	177.342929799794	129.42079532063	-1.11876207936288	0.424053348882022	-2.63825785673522	0.00833331899928663	0.211681503606403
Efra.gene8064_i0_length1488.p1	10day	5-7day	28.1317426888096	79.3023838173703	53.7170632530899	-1.48700846631653	0.563642246434836	-2.63821329171508	0.00833441428409123	0.211681503606403
Efra.gene45728_i0_length339.p1	10day	5-7day	35.6777189526472	4.03124497314081	19.854481962894	3.13729332127441	1.18951307786843	2.6374601336005	0.00835294431507042	0.212006229025694
Efra.gene35412_i2_length399.p1	10day	5-7day	564.593088873479	1057.16923620598	810.881162539731	-0.905831999638318	0.343564582554996	-2.63656979104741	0.00837489703766492	0.212417319778685
Efra.gene8241_i0_length1470.p1	10day	5-7day	17.4628553214378	1.33844015464668	9.40064773804226	3.70954526824292	1.40711593745672	2.63627549763079	0.00838216462066727	1
Efra.gene28035_i0_length525.p1	10day	5-7day	17.4628553214378	1.33844015464668	9.40064773804226	3.70954526824292	1.40711593745672	2.63627549763079	0.00838216462066727	1
Efra.gene2104_i0_length2811.p1	10day	5-7day	225.700016532795	485.930273155618	355.815144844207	-1.10536673559742	0.419439720222453	-2.63534110458394	0.0084052768834802	0.21304144100821
Efra.gene10699_i0_length1254.p1	10day	5-7day	9.20736209395833	159.147763711132	84.1775629025453	-4.11928959263318	1.56361810167547	-2.63446015892194	0.00842711930709959	0.213448463218396
Efra.gene97713_i0_length225.p1	10day	5-7day	94.6603923143195	208.806759543161	151.73357592874	-1.14658662239475	0.435458123733952	-2.63305828942411	0.00846198234870925	0.214184496979949
Efra.gene2465_i0_length2631.p1	10day	5-7day	221.992001062803	435.246279643818	328.619140353311	-0.973667960865765	0.36983956043624	-2.63267661176453	0.00847149658854526	0.214204757140884
Efra.gene12143_i0_length1152.p1	10day	5-7day	12.2588272440355	80.2469775693542	46.2529024066949	-2.71573902393183	1.03166001894099	-2.63239727630383	0.0084784657625703	0.214204757140884
Efra.gene2337_i0_length2694.p1	10day	5-7day	129.019477900467	264.579626108057	196.799552004262	-1.03470496571887	0.393076007682577	-2.63232796073993	0.00848019591867632	0.214204757140884
Efra.gene63205_i0_length279.p1	10day	5-7day	80.6407192442403	1.35436466384744	40.9975419540439	5.89900787431451	2.2415229452275	2.63169640394459	0.00849597448657049	0.214456526985224
Efra.gene1580_i0_length3156.p1	10day	5-7day	86.4948243500272	283.277406599997	184.886115475012	-1.70734044193473	0.649001638652027	-2.63071822974263	0.00852046462898563	0.214669469252217
Efra.gene18672_i3_length804.p1	10day	5-7day	124.536972804907	30.0348902426551	77.2859315237808	2.05288484222193	0.780358985312368	2.63069290014029	0.00852109963330851	0.214669469252217
Efra.gene22591_i0_length666.p1	10day	5-7day	7.36059301079399	39.553120998911	23.4568570048525	-2.44486029405237	0.929370559011737	-2.63066251706118	0.00852186138235689	0.214669469252217
Efra.gene70617_i0_length264.p1	10day	5-7day	1.58993987666375	18.4884177269807	10.0391788018222	-3.51713619763824	1.33772619778873	-2.62918989211101	0.00855885535614936	1
Efra.gene89656_i0_length234.p1	10day	5-7day	2.69270466218968	24.9627230805428	13.8277138713662	-3.20503422476925	1.21938639905064	-2.62839919099027	0.00857877783086129	0.215955809734042
Efra.gene4952_i0_length1899.p1	10day	5-7day	6.38624282851836	34.2681061262665	20.3271744773924	-2.45613986144976	0.934667092008087	-2.62782319229071	0.00859331676136855	0.21617299109855
Efra.gene33564_i0_length436.p1	10day	5-7day	44.3369352996079	147.71198137808	96.0244583388441	-1.72756755549216	0.657471392706459	-2.62759349632033	0.00859912071679686	0.21617299109855
Efra.gene10238_i0_length1290.p1	10day	5-7day	139.337608792085	55.0671404509231	97.2023746215039	1.33550853715171	0.508562532830104	2.62604586641437	0.00863831764430018	0.216989039242784
Efra.gene8450_i0_length1449.p1	10day	5-7day	55.9312082115951	127.868417605469	91.8998129085321	-1.18986908733726	0.453137086054368	-2.62584794746748	0.0086433418514766	0.216989039242784
Efra.gene15263_i1_length492.p1	10day	5-7day	14.7966339811115	0.897601606164709	7.84711779363812	4.04791776102351	1.54272490247224	2.62387529658506	0.00869356087340144	1
Efra.gene17857_i1_length846.p1	10day	5-7day	14.7966339811115	0.897601606164709	7.84711779363812	4.04791776102351	1.54272490247224	2.62387529658506	0.00869356087340144	1
Efra.gene2448_i0_length2637.p1	10day	5-7day	277.578926090174	579.342616051543	428.460771070859	-1.0608744655059	0.404481464743568	-2.62280118615192	0.00872101469173624	0.21879016056005
Efra.gene5808_i0_length1755.p1	10day	5-7day	103.920721052005	253.165597375128	178.543159213566	-1.28983761984039	0.49197479310842	-2.62175550029885	0.0087478163920018	0.219313462045132
Efra.gene23701_i0_length633.p1	10day	5-7day	65.4748494776441	155.715039614915	110.59494454628	-1.25557255768933	0.479186578192966	-2.62021645602878	0.00878739712172574	0.220144190533856
Efra.gene17399_i0_length867.p1	10day	5-7day	23.5697876276588	3.1336433669761	13.3517154973174	2.90192435633129	1.10762082140673	2.6199619041521	0.00879395901821553	0.220144190533856
Efra.gene35412_i0_length414.p1	10day	5-7day	755.907536498263	1332.82186588105	1044.36470118966	-0.818838165404027	0.312560807342385	-2.61977236482838	0.00879884784948618	0.220144190533856
Efra.gene58230_i0_length294.p1	10day	5-7day	1.58993987666375	17.9520321232942	9.77098599997896	-3.47500238032178	1.3268952656392	-2.61889726364182	0.00882145103665018	1
Efra.gene1381_i0_length3327.p1	10day	5-7day	183.289300281942	377.115804335427	280.202552308685	-1.0423949636673	0.398072827473867	-2.61860366175266	0.00882904616022635	0.220721543949655
Efra.gene12186_i2_length636.p1	10day	5-7day	71.4268838587514	19.4337928607477	45.4303383597495	1.87508907455272	0.716115611806531	2.61841669646395	0.00883388576885001	0.220721543949655
Efra.gene35616_i0_length412.p1	10day	5-7day	714.167847870989	387.821762809035	550.994805340012	0.881005510887488	0.336528903589063	2.61791929754506	0.00884677251348363	0.220893973503112
Efra.gene76986_i0_length252.p1	10day	5-7day	21.3867393724037	68.8018811998067	45.0943102861052	-1.67094125049599	0.638752620747157	-2.61594425795305	0.00889810826175686	0.222025549216954
Efra.gene9862_i0_length879.p1	10day	5-7day	41.9845118155755	151.392887148804	96.6886994821899	-1.85895362084769	0.711009583481098	-2.61452681375442	0.00893511467953214	0.222642701218642
Efra.gene2221_i0_length2745.p1	10day	5-7day	131.791632528247	51.7264784643372	91.7590554962921	1.34759052875331	0.5154344668943	2.61447500178459	0.0089364699788788	0.222642701218642
Efra.gene89046_i0_length237.p1	10day	5-7day	89.6112621620308	28.2983373579895	58.9547997600101	1.65805538524534	0.63422436783445	2.61430413168568	0.00894094090629817	0.222642701218642
Efra.gene12833_i0_length1110.p1	10day	5-7day	30.2578222942714	3.54263289705656	16.900227595664	3.09553228297004	1.18462865363449	2.61308239799267	0.00897296661437002	0.223289521198052
Efra.gene92557_i0_length231.p1	10day	5-7day	19.9516974208537	2.26789077921291	11.1097941000333	3.14557839294779	1.20434265111392	2.61186331816645	0.00900502482727105	0.223936277780061
Efra.gene31607_i0_length462.p1	10day	5-7day	20.1025933399008	0.897601606164709	10.5000974730327	4.49439774091789	1.72124172908601	2.61113686995286	0.00902417687427585	1
Efra.gene106322_i0_length218.p1	10day	5-7day	2.07711496780156	19.7790843540251	10.9280996609133	-3.21487581156572	1.23148328539953	-2.61057202292658	0.00903909360124951	0.224619102292108
Efra.gene58911_i0_length291.p1	10day	5-7day	11.8735834342846	44.0780257572753	27.97580459578	-1.88835834035648	0.723408717203655	-2.61036160533972	0.00904465602661155	0.224619102292108
Efra.gene24905_i1_length599.p1	10day	5-7day	28.3885718953102	78.2346603191365	53.3116161072233	-1.45696973791113	0.558252988334697	-2.60987360275018	0.00905756822484199	0.224788498836294
Efra.gene41497_i0_length363.p1	10day	5-7day	2.33394417430216	86.0749885183905	44.2044663463463	-5.22674997848191	2.00295587816291	-2.60951828019089	0.00906698015658879	0.224870857324431
Efra.gene25005_i0_length597.p1	10day	5-7day	47.0336419678641	118.775882270277	82.9047621190708	-1.33829844271509	0.512907985146348	-2.60923690305433	0.0090744395854502	0.224904713540265
Efra.gene85300_i0_length240.p1	10day	5-7day	65.1915369492802	144.779527539792	104.985532244536	-1.15501160584517	0.442741286843827	-2.60877320495432	0.00908674437655686	0.22505853320299
Efra.gene75191_i0_length255.p1	10day	5-7day	93.7839714073642	37.3380514564396	65.5610114319019	1.32987244262401	0.509865719385198	2.60827977261854	0.00909985455912416	0.225115448467372
Efra.gene11260_i0_length1212.p1	10day	5-7day	185.7066964279	409.163793210083	297.435244818992	-1.14309312279542	0.438293200438842	-2.60805579838084	0.00910581098190202	0.225115448467372
Efra.gene1749_i8_length363.p1	10day	5-7day	67.9901748989233	19.3860193331454	43.6880971160344	1.80637942407058	0.69263061620549	2.60799823427768	0.00910734241713056	0.225115448467372
Efra.gene1730_i0_length3042.p1	10day	5-7day	54.7489934604791	15.2910763232016	35.0200348918403	1.84654111567712	0.708227889517543	2.60726969808407	0.00912674427119038	0.225444023148601
Efra.gene7890_i2_length846.p1	10day	5-7day	4.51299042349065	29.5571549666324	17.0350726950615	-2.66463271654195	1.02240549774555	-2.60623864251275	0.00915426566433679	0.225857029381799
Efra.gene10656_i0_length1257.p1	10day	5-7day	122.478337146835	38.9790572859007	80.7286972163679	1.65460942642805	0.634878008418153	2.60618481738032	0.00915570442107012	0.225857029381799
Efra.gene21022_i0_length717.p1	10day	5-7day	7.94969938331873	36.610571742344	22.2801355628313	-2.19082071475718	0.84104638325119	-2.60487502043375	0.0091907778342276	0.226570785032956
Efra.gene11944_i2_length282.p1	10day	5-7day	24.2343419597071	4.04716948234157	14.1407557210243	2.58506006725003	0.992520462111225	2.60454082906387	0.00919974590681925	0.226640469255846
Efra.gene34479_i0_length405.p1	10day	5-7day	54.496166260045	17.5111935748122	36.0036799174286	1.63782819748822	0.628891538821141	2.60430948166091	0.00920595872095361	0.226642228577767
Efra.gene17295_i0_length873.p1	10day	5-7day	35.1825398493763	6.21951320634993	20.7010265278631	2.5018140042785	0.960879637251165	2.60367054029323	0.00922313689197014	0.226878688563402
Efra.gene2807_i0_length2477.p1	10day	5-7day	124.948699936521	51.1473670421876	88.0480334893542	1.28528622036441	0.49367722177936	2.60349508476785	0.00922785908122878	0.226878688563402
Efra.gene10124_i0_length1299.p1	10day	5-7day	16.5944384266157	0.897601606164709	8.7460200163902	4.19855559670499	1.61284143413772	2.6032042008827	0.0092356926497323	1
Efra.gene50914_i2_length318.p1	10day	5-7day	69.9613565792714	24.6123838781261	47.2868702286987	1.50445307975342	0.577924817815654	2.6031986053821	0.00923584339598299	0.226923811375071
Efra.gene4245_i0_length2055.p1	10day	5-7day	105.408729647281	275.392789818713	190.400759732997	-1.39017398451441	0.534125749326871	-2.60270916776877	0.0092490376474689	0.227096796634858
Efra.gene27687_i0_length531.p1	10day	5-7day	52.3171200108565	123.486833429912	87.9019767203841	-1.24251717602391	0.477760529591374	-2.60071123306614	0.00930307258889121	0.228271669428485
Efra.gene9036_i0_length1395.p1	10day	5-7day	21.7230185444945	2.67688030929337	12.1999494268939	3.01000411154853	1.15757783292381	2.60026067011481	0.00931529709834095	0.228343431551064
Efra.gene921_i2_length3867.p1	10day	5-7day	86.0870992244795	30.8637461028775	58.4754226636785	1.48281754431533	0.570282106696725	2.60014741283806	0.00931837220669582	0.228343431551064
Efra.gene4174_i0_length2067.p1	10day	5-7day	14.437873493224	0.897601606164709	7.66773754969436	4.0106747121399	1.54259050367782	2.59996071710394	0.00932344325867369	1
Efra.gene94206_i0_length231.p1	10day	5-7day	14.437873493224	0.897601606164709	7.66773754969436	4.0106747121399	1.54259050367782	2.59996071710394	0.00932344325867369	1
Efra.gene1621_i2_length3126.p1	10day	5-7day	1788.3682129813	3183.043663752	2485.70593836665	-0.832120606255096	0.320324839659711	-2.59773986662751	0.00938395539280472	0.229797936175226
Efra.gene5782_i0_length1758.p1	10day	5-7day	70.0632878606583	150.876692381675	110.469990121167	-1.10811023441123	0.426646647779085	-2.59725522321461	0.00939720708616505	0.229969847684241
Efra.gene6928_i0_length1611.p1	10day	5-7day	4.15422993560313	26.5827566916638	15.3684933136335	-2.64858377202669	1.01989355068661	-2.59692177702627	0.00940633425756954	0.230040662320309
Efra.gene15025_i0_length987.p1	10day	5-7day	159.923375217057	75.4781574638393	117.700766340448	1.08351000858766	0.417317418599525	2.59636899946284	0.00942148244326654	0.230258535156496
Efra.gene16603_i0_length783.p1	10day	5-7day	254.500315559719	469.844534135945	362.172424847832	-0.883878487188386	0.340555514849084	-2.59540206706115	0.00944803235990367	0.230754590476429
Efra.gene14281_i0_length786.p1	10day	5-7day	4269.30660845114	2477.76069905341	3373.53365375227	0.784873378432657	0.302453114587358	2.59502494958094	0.00945840528299332	0.230855151166392
Efra.gene36513_i0_length404.p1	10day	5-7day	14.5927714183377	0.897601606164709	7.7451865122512	4.01839420946003	1.5485882080436	2.59487589314441	0.00946250800152672	1
Efra.gene88997_i0_length237.p1	10day	5-7day	1.10276478552593	24.2620446757094	12.6824047306177	-4.47076794383922	1.72415479724424	-2.59302004146319	0.00951372264200048	0.231896011956384
Efra.gene471_i0_length4758.p1	10day	5-7day	73.3450988953728	155.741840924177	114.543469909775	-1.08607323274162	0.418867532254499	-2.59287996588318	0.00951759822431206	0.231896011956384
Efra.gene10267_i0_length1287.p1	10day	5-7day	59.5757817402636	136.701113084309	98.1384474122865	-1.20399370474932	0.464361008721589	-2.59279672956172	0.00951990185654459	0.231896011956384
Efra.gene3945_i1_length633.p1	10day	5-7day	16.9756802303	1.35436466384744	9.16502244707373	3.66059360827681	1.41223756488306	2.59205228589137	0.00954052705498516	1
Efra.gene1209_i0_length3498.p1	10day	5-7day	61.7018613457253	20.5652143957845	41.1335378707549	1.58470431521016	0.611381101381784	2.59200736108553	0.00954177299397681	0.232244277692065
Efra.gene61252_i0_length285.p1	10day	5-7day	40.5719511798222	101.115539021736	70.8437451007792	-1.32353529843501	0.510698671968542	-2.59161687915361	0.00955260868434875	0.232244277692065
Efra.gene38489_i0_length387.p1	10day	5-7day	12.5646210881963	64.3507698965239	38.4576954923601	-2.33214814548935	0.899887400734087	-2.59159995304623	0.00955307862390406	0.232244277692065
Efra.gene46698_i0_length336.p1	10day	5-7day	174.463179991668	386.009853705722	280.236516848695	-1.14512049178521	0.442049937513398	-2.59047766916718	0.00958428395512158	0.232720232572975
Efra.gene23630_i0_length635.p1	10day	5-7day	95.019152802207	215.291160315002	155.155156558604	-1.18410225672014	0.457104276227879	-2.59044230890073	0.00958526862971283	0.232720232572975
Efra.gene51914_i0_length312.p1	10day	5-7day	109.318136394584	1.79520321232942	55.5566698034565	5.92754421899052	2.28880609906688	2.5897974587743	0.00960324154947874	0.23289473650048
Efra.gene33837_i0_length432.p1	10day	5-7day	47.6981962999124	13.4958731108721	30.5970347053923	1.82641678975966	0.705253302110418	2.58973163868108	0.00960507774099638	0.23289473650048
Efra.gene17173_i2_length879.p1	10day	5-7day	14.3359422118371	0.897601606164709	7.6167719090009	3.99547893348039	1.54315480814133	2.58916274141853	0.00962096138989903	1
Efra.gene43019_i0_length354.p1	10day	5-7day	3.56512356307838	27.5708576438938	15.5679906034861	-3.00223013387823	1.16003830335864	-2.58804396819133	0.00965226593542676	0.233885241024944
Efra.gene37478_i0_length395.p1	10day	5-7day	7.69287017681814	41.655937595194	24.6744038860061	-2.41056667067291	0.931523954603816	-2.58776670074807	0.00966003822038083	0.233919980633159
Efra.gene48502_i0_length327.p1	10day	5-7day	17.9500304125757	63.7137895284936	40.8319099705346	-1.80724356369362	0.698714441484036	-2.58652670732713	0.00969486568646894	0.234609392323574
Efra.gene7688_i0_length1527.p1	10day	5-7day	24.2078586378437	3.18141689457837	13.694637766211	2.93920968359507	1.13660232630938	2.58596134774673	0.00971078195226469	0.234840561707979
Efra.gene6409_i0_length1674.p1	10day	5-7day	3.66705484446531	38.4007272455341	21.0338910449997	-3.37217268583059	1.30414880005161	-2.58572693982246	0.00971738794056665	0.234846420798082
Efra.gene32995_i0_length444.p1	10day	5-7day	28.2601572920599	88.6019377721718	58.4310475321158	-1.64256969624827	0.63537092903666	-2.58521380375194	0.00973186291479022	0.234984929726088
Efra.gene16590_i1_length908.p1	10day	5-7day	99.2713120131305	40.2646762038058	69.7679941084682	1.30226216359685	0.503773586434382	2.58501477382731	0.00973748248902517	0.234984929726088
Efra.gene78264_i0_length252.p1	10day	5-7day	87.295797297459	180.179055201095	133.737426249277	-1.04485312134688	0.404222422897661	-2.58484701035849	0.00974222150663654	0.234984929726088
Efra.gene39445_i0_length378.p1	10day	5-7day	16.1032613294113	0.897601606164709	8.50043146778801	4.17541478521192	1.61546549885846	2.58465116597192	0.00974775636031365	1
Efra.gene76122_i0_length255.p1	10day	5-7day	28.6983677455376	5.40153414618901	17.0499509458633	2.40586920202683	0.930897956476978	2.58446071912323	0.00975314135913649	0.23509466278091
Efra.gene6039_i2_length1719.p1	10day	5-7day	36.1079253939917	8.97601606164709	22.5419707278194	2.00989403662364	0.777777417079902	2.58415067407024	0.00976191374065607	0.235120693361761
Efra.gene30236_i0_length483.p1	10day	5-7day	63.9338742386406	22.4081911357162	43.1710326871784	1.51143343919453	0.584926329739819	2.58397230958441	0.00976696355201549	0.235120693361761
Efra.gene29635_i0_length495.p1	10day	5-7day	78.9118894667291	29.2437124917564	54.0778009792428	1.43081427108076	0.553865138074619	2.58332610724454	0.00978527817487964	0.235408022011576
Efra.gene16793_i1_length786.p1	10day	5-7day	27.5426363162849	5.36968512778749	16.4561607220362	2.35859962562275	0.913446092189735	2.58208956805393	0.00982040941977725	0.236099276369681
Efra.gene81240_i0_length246.p1	10day	5-7day	100.276147523336	38.2834265902066	69.2797870567713	1.38724296316413	0.537409714892529	2.58135073617259	0.00984145392948373	0.236451182170356
Efra.gene7518_i2_length1428.p1	10day	5-7day	54.8814100697959	16.0453573465594	35.4633837081777	1.77072505130781	0.686039370307404	2.58108372193621	0.00984906930615227	0.236480191069775
Efra.gene15013_i0_length987.p1	10day	5-7day	54.9913453633159	8.55110202236587	31.7712236928409	2.67973840224538	1.03836201682817	2.58073615831117	0.00985898985610179	0.236564474414552
Efra.gene10922_i0_length1236.p1	10day	5-7day	70.4180463424793	176.742064777522	123.58005556	-1.32134420142135	0.512165414498375	-2.57991688625734	0.00988240967280311	0.236972349944851
Efra.gene9762_i0_length1332.p1	10day	5-7day	35.8775795093545	89.2715485403866	62.5745640248706	-1.31495039669909	0.509778140617727	-2.57945622208456	0.00989560003782471	0.237019904258087
Efra.gene14418_i2_length1020.p1	10day	5-7day	62696.2288250827	36821.0959263396	49758.6623757112	0.767836594086977	0.297680420091406	2.57939905436577	0.0098972380354897	0.237019904258087
Efra.gene36760_i0_length402.p1	10day	5-7day	7.1037638042934	36.8921651988183	21.9979645015559	-2.37980809786573	0.923176433472458	-2.57784753984053	0.00994178513323137	0.23791964714065
Efra.gene13301_i1_length1086.p1	10day	5-7day	179.369418237042	358.743124500208	269.056271368625	-1.00315624338117	0.38917595168287	-2.57764190989533	0.00994770256714782	0.23791964714065
Efra.gene19131_i0_length789.p1	10day	5-7day	21.4397060161305	3.14956787617686	12.2946369461537	2.76699486095315	1.07387936446984	2.57663472499928	0.00997673177292082	0.238377154116209
Efra.gene43671_i0_length351.p1	10day	5-7day	30.3372722598615	136.583031047199	83.4601516535301	-2.16695963273414	0.841037949851444	-2.5765301472031	0.00997975024684434	0.238377154116209
Efra.gene16598_i1_length906.p1	10day	5-7day	164.051121830796	322.085560612045	243.068341221421	-0.972846497608207	0.377658240863624	-2.57599700560886	0.00999515118998863	0.238582847433813
Efra.gene14517_i0_length1014.p1	10day	5-7day	32.2145266709557	3.99939595473929	18.1069613128475	2.99777970115125	1.16383165326596	2.57578464440182	0.0100012915938681	0.238582847433813
Efra.gene8291_i0_length1464.p1	10day	5-7day	46.3650856297492	112.375370371797	79.3702280007731	-1.27139692337432	0.493651456068384	-2.5754951347661	0.0100096681496636	0.238628419505934
Efra.gene20379_i0_length738.p1	10day	5-7day	23.082612536521	2.66095580009261	12.8717841683068	3.10288596082472	1.2049529809205	2.57510957685198	0.0100208334298855	0.238658195144562
Efra.gene13500_i0_length1071.p1	10day	5-7day	32539.4689527862	19307.418846929	25923.4438998576	0.753035747211197	0.29244044958668	2.57500543538179	0.0100238511400951	0.238658195144562
Efra.gene699_i1_length618.p1	10day	5-7day	71.2679839275712	24.548685841323	47.9083348844471	1.53606735142095	0.596669304445696	2.57440317438141	0.0100413187536169	0.238919940221456
Efra.gene13205_i0_length1089.p1	10day	5-7day	1560.53105138971	2630.6337841761	2095.5824177829	-0.753347589240795	0.292872316908153	-2.57227312295634	0.0101033151647317	0.240240169355192
Efra.gene27491_i0_length536.p1	10day	5-7day	124.585937442567	55.6512995822119	90.1186185123893	1.16150753351645	0.451590181431132	2.57203894432674	0.0101101518262338	0.240247934961579
Efra.gene6351_i0_length1680.p1	10day	5-7day	356.317438322059	628.968981483388	492.643209902723	-0.820362467430437	0.319041785008796	-2.57133236452968	0.0101308048420743	0.240583797871242
Efra.gene3914_i1_length2130.p1	10day	5-7day	48.4951672412775	14.2979276618323	31.3965474515549	1.76021784216084	0.68463774981091	2.57102072248718	0.0101399259336807	0.240645547689102
Efra.gene65589_i0_length274.p1	10day	5-7day	1.58993987666375	114.158915402282	57.8744276394728	-6.15740454008622	2.39589405425417	-2.56998197777279	0.0101703805797157	0.241213190818655
Efra.gene9257_i0_length1374.p1	10day	5-7day	10750.7723232504	6397.69646255709	8574.23439290372	0.748783572812293	0.291554434998146	2.56824621041026	0.0102214527948738	0.242051215911228
Efra.gene34534_i0_length423.p1	10day	5-7day	67.2606479049486	197.211732118102	132.236190011525	-1.54296185682387	0.600836978986207	-2.56802079563631	0.0102281019909695	0.242051215911228
Efra.gene37454_i0_length396.p1	10day	5-7day	2.07711496780156	25.0423456265465	13.5597302971741	-3.56044908569245	1.38664374476924	-2.56767399638396	0.0102383392574614	0.242051215911228
Efra.gene13644_i0_length1064.p1	10day	5-7day	2.82111926543997	22.6152097553261	12.718164510383	-3.02657993595524	1.17882389565118	-2.56745723183985	0.0102447426234074	0.242051215911228
Efra.gene32145_i2_length343.p1	10day	5-7day	2.82111926543997	22.6152097553261	12.718164510383	-3.02657993595524	1.17882389565118	-2.56745723183985	0.0102447426234074	0.242051215911228
Efra.gene23537_i2_length243.p1	10day	5-7day	1.58993987666375	175.381089640969	88.4855147588163	-6.77822095797666	2.64018889087257	-2.567324247674	0.0102486728265454	0.242051215911228
Efra.gene9971_i0_length1314.p1	10day	5-7day	10.5404727641215	40.9762314087007	25.7583520864111	-1.96757271330458	0.766420255640554	-2.56722431175848	0.0102516272075994	0.242051215911228
Efra.gene10544_i0_length1266.p1	10day	5-7day	2.33394417430216	33.9604927423129	18.1472184583075	-3.89958988651655	1.5193670429395	-2.56658843867776	0.0102704431320542	0.242300916055168
Efra.gene4910_i1_length1392.p1	10day	5-7day	44.2919726680142	119.737181913245	82.0145772906297	-1.44456892824623	0.562872429667661	-2.56642331744539	0.0102753342083876	0.242300916055168
Efra.gene3223_i0_length2322.p1	10day	5-7day	150.738494438895	69.1312481838833	109.934871311389	1.12680013677518	0.439102966935343	2.56614102300315	0.0102837008890056	0.24234335734857
Efra.gene3122_i0_length2358.p1	10day	5-7day	97.7568200959903	38.4535484822757	68.105184289133	1.3475848037939	0.525264272259477	2.56553676875285	0.0103016302413579	0.242544282623242
Efra.gene3823_i3_length633.p1	10day	5-7day	3.56512356307838	25.7170041039006	14.6410638334895	-2.90264974874034	1.1314731051813	-2.56537228808036	0.01030651550501	0.242544282623242
Efra.gene61578_i0_length276.p1	10day	5-7day	102.632573013435	212.864024443781	157.748298728608	-1.05288440440109	0.410450909414673	-2.56518960063353	0.0103119439474276	0.242544282623242
Efra.gene21639_i0_length693.p1	10day	5-7day	118.483007142412	49.1610697194491	83.8220384309307	1.26669409266223	0.493863588056197	2.56486633818829	0.0103215557227891	0.242615727639368
Efra.gene18847_i0_length801.p1	10day	5-7day	2.20552957105186	23.1834443774141	12.694486974233	-3.40185469649162	1.32702510415342	-2.56351947362883	0.0103616888079696	0.243404050776137
Efra.gene5634_i0_length1779.p1	10day	5-7day	59.9610255500145	138.639636879446	99.30033121473	-1.21612027476321	0.474553979038583	-2.56265952553383	0.0103873856205554	0.243852467519706
Efra.gene16726_i2_length687.p1	10day	5-7day	17.6177532465515	1.81112772153018	9.71444048404084	3.29148638663194	1.28473880117267	2.56198877439335	0.0104074682335697	1
Efra.gene8425_i0_length1449.p1	10day	5-7day	279.980314211867	580.89077838959	430.435546300728	-1.05054767176687	0.410243706846555	-2.56078924364782	0.0104434689149994	0.245013208416488
Efra.gene4492_i0_length1993.p1	10day	5-7day	100.378078804723	39.3352255792396	69.8566521919813	1.34826651717814	0.526614016597315	2.56025566104351	0.0104595185320935	0.245233844922732
Efra.gene13547_i0_length1068.p1	10day	5-7day	7.07728048243003	36.297129267468	21.687204874949	-2.32293907735887	0.907477716201314	-2.5597753376057	0.0104739849322242	0.245417104723048
Efra.gene8144_i0_length1479.p1	10day	5-7day	11.5148229463971	62.3535957737239	36.9342093600605	-2.43857242166372	0.952769702148003	-2.55945630530232	0.0104836033949908	0.245486611477626
Efra.gene6495_i1_length573.p1	10day	5-7day	15.9788487322276	0.897601606164709	8.43822516919614	4.14394722083136	1.61953646861372	2.55872424063317	0.010505704024983	1
Efra.gene34926_i0_length420.p1	10day	5-7day	53.0651263145615	12.5504979771052	32.8078121458333	2.07272638304266	0.810313646781665	2.55793098299027	0.0105296988161815	0.246409641796045
Efra.gene12229_i2_length1149.p1	10day	5-7day	45.3907354474736	112.093776915323	78.7422561813981	-1.29900737039655	0.507902596134869	-2.55759151514872	0.010539982068567	0.246493978617488
Efra.gene65854_i1_length273.p1	10day	5-7day	8.69370368095714	41.3323997020396	25.0130516914984	-2.24972575982012	0.879734660370015	-2.5572776214977	0.0105494985684514	0.246560288264808
Efra.gene11264_i7_length1143.p1	10day	5-7day	19.1282431576251	0.897601606164709	10.0129223818949	4.4229891887332	1.73001360082007	2.5566210500522	0.0105694289506215	1
Efra.gene474_i0_length4743.p1	10day	5-7day	148.404550264593	64.8343342634689	106.619442264031	1.19732579832692	0.468373038366772	2.55635081494448	0.0105776417254846	0.247061576099546
Efra.gene3099_i2_length912.p1	10day	5-7day	28.4150552171736	76.9599182012928	52.6874867092332	-1.43864526743751	0.562849761861729	-2.55600226724611	0.0105882428969349	0.247152761460144
Efra.gene3075_i0_length2385.p1	10day	5-7day	13.0028315416739	49.5063612127265	31.2545963772002	-1.94452221865418	0.760924084272416	-2.55547466409017	0.010604308066727	0.247371292600818
Efra.gene28079_i0_length523.p1	10day	5-7day	31.3910724077272	83.4928738825187	57.4419731451229	-1.42068700587226	0.55607598731024	-2.554843291731	0.0106235614314471	0.247574764698335
Efra.gene18168_i1_length333.p1	10day	5-7day	170.180535452814	317.405677089029	243.793106270922	-0.898674125618167	0.35176615034648	-2.5547487293277	0.0106264477368893	0.247574764698335
Efra.gene32161_i0_length454.p1	10day	5-7day	53.6727119968165	129.599922780995	91.636317388906	-1.26390159143813	0.494910486070435	-2.55379836760673	0.0106554941454506	0.248047078566908
Efra.gene45074_i1_length300.p1	10day	5-7day	2.82111926543997	26.1209459248419	14.4710325951409	-3.23378928950023	1.26634213416777	-2.55364581359795	0.0106601633049836	0.248047078566908
Efra.gene9825_i0_length1326.p1	10day	5-7day	2758.54227416127	1582.13956112051	2170.34091764089	0.802085564424348	0.314123605872525	2.55340747855111	0.010667461572094	0.248050265828359
Efra.gene89091_i0_length237.p1	10day	5-7day	4.15422993560313	32.74361957035	18.4489247529766	-2.95424867651776	1.15716174418879	-2.55301274117802	0.0106795589462381	0.248050265828359
Efra.gene28682_i3_length513.p1	10day	5-7day	152.389404971419	67.7131854832328	110.051295227326	1.16740752863414	0.457271919682218	2.55298319968004	0.0106804647843394	0.248050265828359
Efra.gene17996_i0_length732.p1	10day	5-7day	191.039139108553	382.091643060552	286.565391084553	-1.00327733275695	0.393064040821908	-2.55245259947734	0.0106967463446536	0.248272155410752
Efra.gene29990_i0_length489.p1	10day	5-7day	208.090267298377	413.761710041746	310.925988670061	-0.993211043180154	0.389198743522445	-2.55193794869709	0.0107125595745317	0.248362325873424
Efra.gene40588_i0_length369.p1	10day	5-7day	4.0522986542162	34.9217923852806	19.4870455197484	-3.13691348609491	1.22925195737439	-2.55188813593201	0.0107140912310452	0.248362325873424
Efra.gene13908_i0_length1047.p1	10day	5-7day	23.0031625709309	3.10179434857459	13.0524784597527	2.88592466056276	1.13105336312351	2.55153713755203	0.0107248893461697	0.248456570264311
Efra.gene12529_i1_length1131.p1	10day	5-7day	14.9515319062252	57.9560870889656	36.4538094975954	-1.95995556707485	0.768260876853158	-2.5511588916293	0.0107365365356868	0.248570354023204
Efra.gene6037_i0_length1719.p1	10day	5-7day	14.1810442867234	0.897601606164709	7.53932294644407	3.98757165148754	1.56353156878737	2.55036209763272	0.0107611087281123	1
Efra.gene31442_i0_length465.p1	10day	5-7day	11.5148229463971	41.6986634136571	26.6067431800271	-1.86041325420137	0.729523571856442	-2.5501756570622	0.010766865549693	0.249116242160421
Efra.gene5026_i0_length1884.p1	10day	5-7day	50.7496614499896	137.76805520076	94.2588583253749	-1.43470216069819	0.562806246704142	-2.54919373958618	0.010797229926511	0.249662263914762
Efra.gene27794_i0_length528.p1	10day	5-7day	5.74416981226687	29.5890039850339	17.6665868986504	-2.34184882772251	0.919128621997336	-2.54790110075508	0.0108373189699873	0.250324419390049
Efra.gene63245_i0_length279.p1	10day	5-7day	126.039458703847	286.504252876828	206.271855790338	-1.18026481646205	0.463242601173318	-2.5478330651642	0.0108394326410497	0.250324419390049
Efra.gene40546_i0_length371.p2	10day	5-7day	226.749814674594	442.484961439017	334.617388056806	-0.962919416548066	0.377976795460606	-2.54756225279555	0.0108478496387567	0.250362128248078
Efra.gene60545_i1_length273.p1	10day	5-7day	27.2858071097843	5.36968512778749	16.3277461187859	2.34668683934713	0.921349467193464	2.54701057840236	0.0108650139565186	0.250558190595474
Efra.gene6565_i0_length1653.p1	10day	5-7day	66.6755435384904	175.881359898898	121.278451718694	-1.39584387759914	0.548066151463925	-2.54685291888714	0.0108699236706957	0.250558190595474
Efra.gene22104_i0_length681.p1	10day	5-7day	222.742478651972	100.563228908849	161.65285378041	1.14997517616929	0.451757291651266	2.54555974506995	0.0109102691957784	0.251331195006871
Efra.gene1178_i0_length3531.p1	10day	5-7day	114.966848216994	48.2048177856206	81.5858330013074	1.25524379687208	0.493206402748244	2.54506792668874	0.010925648257341	0.251528461190838
Efra.gene512_i3_length4653.p1	10day	5-7day	159.099920953828	75.4463084454378	117.273114699633	1.07801407152704	0.423685534211142	2.54437308919264	0.0109474085207129	0.251872296788272
Efra.gene23652_i3_length477.p1	10day	5-7day	3295.5016211438	1585.08950223157	2440.29556168768	1.05607859697058	0.415306522385598	2.54288950461041	0.0109939989674816	0.252786627972548
Efra.gene14881_i0_length993.p1	10day	5-7day	588.64051685954	1071.8050635066	830.222790183072	-0.863507440923708	0.33963736042723	-2.5424395002879	0.0110081656725186	0.252933826256054
Efra.gene26482_i0_length558.p1	10day	5-7day	35.9040628312179	7.70127394380343	21.8026683875107	2.22283235157912	0.874356015801164	2.54225088111547	0.0110141084650303	0.252933826256054
Efra.gene26607_i1_length369.p1	10day	5-7day	11.6432375496474	42.7555101118293	27.1993738307384	-1.88488497660808	0.741887232945865	-2.54066237145453	0.0110642705702312	0.253927761892918
Efra.gene4933_i3_length957.p1	10day	5-7day	21.2093601314933	2.66095580009261	11.9351579657929	2.98399939617428	1.17465886344952	2.54031148022962	0.0110753783755164	0.254024713219427
Efra.gene5240_i0_length1710.p1	10day	5-7day	114.528637763516	49.7930023783402	82.1608200709284	1.20383203853289	0.474005048431442	2.53970298948622	0.011094664233012	0.254163697072879
Efra.gene20105_i0_length750.p1	10day	5-7day	189.573611829073	90.8010828054424	140.187347317258	1.06065602000033	0.417632786538365	2.53968571000327	0.0110952123342838	0.254163697072879
Efra.gene9873_i0_length1320.p1	10day	5-7day	50.4663489216256	12.2211309930285	31.3437399573271	2.05362184962522	0.8089015647199	2.53877843633092	0.0111240246582662	0.254665636469389
Efra.gene16890_i0_length892.p1	10day	5-7day	109.993166024229	219.41873372513	164.70594987468	-0.997572726515437	0.39305384865703	-2.5380052375111	0.0111486315964966	0.255070738026726
Efra.gene5514_i0_length1800.p1	10day	5-7day	284.841589825648	149.108290478608	216.974940152128	0.933422239119141	0.367860290229559	2.53743680389272	0.0111667527375603	0.25517168601826
Efra.gene19793_i1_length528.p1	10day	5-7day	3.56512356307838	36.4773465778156	20.021235070447	-3.393248970505	1.33727626124852	-2.53743304120045	0.011166872775837	0.25517168601826
Efra.gene13793_i0_length1056.p1	10day	5-7day	21.8739144635416	3.1336433669761	12.5037789152588	2.80879583949531	1.10706058670476	2.53716542096028	0.0111754133986228	0.255208821821025
Efra.gene9123_i2_length1077.p1	10day	5-7day	101.937533353457	42.2828225449459	72.1101779492013	1.2720211157804	0.501634526618797	2.53575272091875	0.0112205934146249	0.25608211464027
Efra.gene17005_i0_length887.p1	10day	5-7day	105.147898434714	212.354440149357	158.751169292036	-1.01724043783715	0.401205191409089	-2.53546180263635	0.0112299174823509	0.256136510981876
Efra.gene10031_i0_length1308.p1	10day	5-7day	75.9623555980389	174.974444256237	125.468399927138	-1.2063528697466	0.475871342515087	-2.53503996137013	0.011243449915601	0.256215301876
Efra.gene81211_i0_length246.p1	10day	5-7day	94.051275911462	3.14956787617686	48.6004218938194	4.90192006942798	1.93375627452816	2.53492135177379	0.0112472574528268	0.256215301876
Efra.gene60434_i0_length287.p1	10day	5-7day	124.5819354365	54.1217653171562	89.3518503768282	1.20373048398541	0.474907264414199	2.53466428960656	0.0112555134452571	0.256245199373083
Efra.gene22416_i0_length418.p1	10day	5-7day	325.513001001393	726.877083683066	526.195042342229	-1.16145263715381	0.458322750336204	-2.53413699473094	0.0112724652674324	0.256456820748164
Efra.gene30243_i0_length483.p1	10day	5-7day	1.10276478552593	22.9395290302635	12.0211469078947	-4.38987196295754	1.73242726976714	-2.53394300561178	0.0112787074591987	0.256456820748164
Efra.gene15384_i0_length966.p1	10day	5-7day	1.58993987666375	22.971378048665	12.2806589626644	-3.83582556797094	1.51407120375837	-2.53345123957797	0.0112945452864705	0.256658804958072
Efra.gene21408_i0_length702.p1	10day	5-7day	613.408527262581	1063.09393501045	838.251231136515	-0.793386074125371	0.313300582658739	-2.53234790498159	0.0113301511782957	0.257270722397831
Efra.gene548_i1_length4482.p1	10day	5-7day	52.6718784926775	9.11933664445391	30.8956075685657	2.53732533844547	1.00226603262003	2.53158867592533	0.0113547102322844	0.257270722397831
Efra.gene48748_i0_length327.p1	10day	5-7day	61.0862716513372	159.140371856644	110.113321753991	-1.37985387179453	0.545071540231312	-2.53150966423409	0.0113572687648572	0.257270722397831
Efra.gene15937_i0_length939.p1	10day	5-7day	254.111069743902	127.236484946578	190.67377734524	0.999356031273947	0.394770097620548	2.53148867479453	0.011357948524546	0.257270722397831
Efra.gene30254_i0_length483.p1	10day	5-7day	134.745168403004	281.161369058303	207.953268730653	-1.06469966114704	0.420592032265732	-2.53143088662783	0.0113598202268948	0.257270722397831
Efra.gene11085_i0_length1224.p1	10day	5-7day	101.745676808883	303.733852995166	202.739764902024	-1.58389909541255	0.6257197632662	-2.53132342687203	0.0113633014716146	0.257270722397831
Efra.gene12420_i1_length312.p1	10day	5-7day	10.8727499301456	47.6315354543933	29.2521426922695	-2.11263958969992	0.834847809718081	-2.53056852411619	0.0113877838583687	0.257666937773906
Efra.gene6621_i2_length1209.p1	10day	5-7day	60.2403360723119	132.133482507482	96.1869092898969	-1.13280413556878	0.447722041387938	-2.53015047473894	0.0114013618285732	0.257816088800039
Efra.gene2093_i1_length1353.p1	10day	5-7day	568.488958881979	1017.01368742123	792.751323151606	-0.838251034957715	0.331361578500268	-2.529717050334	0.0114154543416114	0.257976685255866
Efra.gene7569_i1_length1539.p1	10day	5-7day	40.4925012142321	99.0655436621946	69.7790224382133	-1.28471018531875	0.507917178895749	-2.5293694300945	0.0114267681593857	0.258071663384556
Efra.gene10129_i0_length1299.p1	10day	5-7day	15.438706997363	1.35436466384744	8.39653583060523	3.51349405668078	1.38917388509427	2.52919673654991	0.0114323924273583	1
Efra.gene27331_i2_length531.p1	10day	5-7day	619.888697360353	321.198835805942	470.543766583148	0.948564678870656	0.375051519520422	2.5291583409223	0.0114336432265811	0.258071663384556
Efra.gene2628_i2_length2490.p1	10day	5-7day	172.679852849827	61.663794168952	117.17182350939	1.48839767005951	0.588783376847014	2.52792067267594	0.0114740273779332	0.258666772361178
Efra.gene7180_i0_length347.p1	10day	5-7day	253.008304958376	125.834346755128	189.421325856752	1.0089927795733	0.399173956142771	2.52770193056488	0.011481177912587	0.258669957073328
Efra.gene75090_i0_length255.p1	10day	5-7day	15.5671216006133	50.313463472826	32.9402925367196	-1.70141824720414	0.673461839477128	-2.5263766222079	0.0115245859979707	0.259295031147274
Efra.gene29197_i2_length465.p1	10day	5-7day	17.1305781554137	1.77927870312866	9.45492842927118	3.26363233878687	1.29189420028719	2.52623809137107	0.0115291317226967	1
Efra.gene58520_i0_length291.p1	10day	5-7day	150.720015129165	290.770099160624	220.745057144894	-0.950339897523799	0.376189311300296	-2.52622780333379	0.0115294693758739	0.259295031147274
Efra.gene43482_i0_length351.p1	10day	5-7day	25.7488338768473	4.45615901242203	15.1024964446347	2.52269442228203	0.998607720629202	2.52621161459931	0.0115300007075839	0.259295031147274
Efra.gene111554_i0_length213.p1	10day	5-7day	28.3131239357867	5.84237269467098	17.0777483152288	2.27423297319442	0.900438732731201	2.52569429826307	0.0115469910330973	0.2594015701998
Efra.gene3153_i0_length2349.p1	10day	5-7day	66.9588560668544	170.872890773588	118.915873420221	-1.34994211511415	0.534531420258673	-2.52546822123361	0.0115544231006323	0.2594015701998
Efra.gene4695_i1_length1170.p1	10day	5-7day	582.836907112016	334.789474590236	458.813190851126	0.799934586143141	0.316752389388478	2.52542557828055	0.011555825422948	0.2594015701998
Efra.gene1877_i3_length1260.p1	10day	5-7day	204.781972941799	84.194333669135	144.488153305467	1.28031064774926	0.507159514171906	2.52447329089302	0.011587180960683	0.259909367263962
Efra.gene27913_i0_length527.p1	10day	5-7day	114.940364895131	45.4910407487865	80.2157028219586	1.33685869672694	0.529593501661198	2.52431099047394	0.011592532476601	0.259909367263962
Efra.gene37095_i1_length345.p1	10day	5-7day	20.6957017184921	2.66095580009261	11.6783287592923	2.95206275477745	1.16955614331706	2.52408810953265	0.0115998850818619	0.25991630786948
Efra.gene12503_i0_length1131.p1	10day	5-7day	222.980828548742	408.54700367861	315.763916113676	-0.872118690989294	0.345657851271525	-2.52306923676448	0.0116335493299192	0.260512442033578
Efra.gene1074_i0_length3648.p1	10day	5-7day	70.4220483485459	24.8034779885352	47.6127631685405	1.50644505323043	0.59716334501736	2.52266832149022	0.0116468195888914	0.260651443364734
Efra.gene19563_i0_length771.p1	10day	5-7day	27.5426363162849	5.41745865538977	16.4800474858373	2.35022870254742	0.931856948179873	2.52209172999992	0.0116659282606576	0.260920858503822
Efra.gene85486_i0_length240.p1	10day	5-7day	21.1563934877665	3.14956787617686	12.1529806819717	2.75420424233659	1.09242361778767	2.52118701709717	0.011695967182149	0.261434265832845
Efra.gene20969_i0_length717.p1	10day	5-7day	6.71851999454251	255.388840153871	131.053680074207	-5.24271688865044	2.07975932448276	-2.5208286492257	0.0117078849270945	0.261465249783429
Efra.gene16081_i1_length705.p1	10day	5-7day	29.411886715246	4.51985704922506	16.9658718822355	2.71354171067117	1.07649499269656	2.52071930578507	0.0117115233549753	0.261465249783429
Efra.gene782_i0_length4081.p1	10day	5-7day	74.6027616060124	28.6914023788692	51.6470819924408	1.37703543585251	0.546366677604261	2.52035032936234	0.0117238085335438	0.261581275768985
Efra.gene26177_i0_length567.p1	10day	5-7day	30.3597535756583	4.03124497314081	17.1954992743996	2.92085714059367	1.15950184860702	2.519062081792	0.01176679079203	0.262320484341012
Efra.gene53632_i0_length306.p1	10day	5-7day	227.147064502545	110.229827957051	168.688446229798	1.04092117122001	0.413239173782525	2.51893149841552	0.0117711554863623	0.262320484341012
Efra.gene6618_i0_length831.p1	10day	5-7day	22.0552957105186	3.59040642465883	12.8228510675887	2.6167430080506	1.03897262240669	2.51858706535417	0.0117826749060379	0.262418729470382
Efra.gene12625_i0_length1125.p1	10day	5-7day	26.7496673809863	88.6656358089748	57.7076515949805	-1.73918096640186	0.690686605928116	-2.51804646488667	0.0118007752247459	0.262663334676732
Efra.gene33568_i0_length287.p1	10day	5-7day	172.231167098752	324.671941575273	248.451554337013	-0.913709513790101	0.363025712663376	-2.51692781507562	0.011838308049876	0.263339915776144
Efra.gene43975_i0_length348.p1	10day	5-7day	56.4713499464597	146.903316354415	101.687333150437	-1.38028548370456	0.548472297704005	-2.51660018105319	0.0118493208182441	0.263426105708724
Efra.gene8671_i0_length1425.p1	10day	5-7day	312.675542682429	701.868509256929	507.272025969679	-1.1674097469091	0.464033932375305	-2.51578530245265	0.0118767507545749	0.263876947529701
Efra.gene9043_i0_length1392.p1	10day	5-7day	23.618752265319	4.01532046394005	13.8170363646295	2.5554267663006	1.01588712277603	2.51546329213979	0.0118876055769561	0.263959203496984
Efra.gene6726_i0_length1635.p1	10day	5-7day	181.952187605712	334.375437351016	258.163812478364	-0.877771603497227	0.349059090597183	-2.51467911062137	0.0119140767870787	0.264256130079599
Efra.gene40046_i0_length375.p1	10day	5-7day	151.433534098873	284.69895424622	218.066244172547	-0.909769796310288	0.361788858050661	-2.5146429362479	0.0119152991668234	0.264256130079599
Efra.gene54461_i0_length303.p1	10day	5-7day	118.018313367071	228.617692915588	173.31800314133	-0.953121545624059	0.379157181103651	-2.51379004045159	0.0119441518765181	0.264542784549599
Efra.gene53131_i0_length309.p1	10day	5-7day	3.56512356307838	30.5452559188624	17.0551897409704	-3.14392529158188	1.25074180129899	-2.51364853106908	0.0119489450003241	0.264542784549599
Efra.gene4481_i0_length1995.p1	10day	5-7day	13.6184212360621	50.4039628188913	32.0111920274767	-1.90458280267264	0.75770352434171	-2.51362537125234	0.0119497296185829	0.264542784549599
Efra.gene36373_i0_length405.p1	10day	5-7day	15.1818777908624	1.33844015464668	8.26015897275455	3.49982252241467	1.39249131102276	2.51335322146039	0.0119589530492928	1
Efra.gene18773_i0_length804.p1	10day	5-7day	18.795965991601	1.77927870312866	10.2876223473648	3.4043766489805	1.35464400006737	2.51311536374958	0.0119670194550214	1
Efra.gene105929_i0_length219.p1	10day	5-7day	22.6973687267701	71.2608660894287	46.9791174080994	-1.66297069843012	0.661780463736598	-2.51287366363238	0.0119752211080268	0.264948177320517
Efra.gene22952_i0_length654.p1	10day	5-7day	16.8207823051864	0.897601606164709	8.85919195567553	4.23858837641145	1.68708935189175	2.51236745206096	0.0119924146247397	1
Efra.gene11740_i0_length1179.p1	10day	5-7day	40.9042283458463	11.6528963709405	26.2785623583934	1.81066259113635	0.720796391413027	2.512030599358	0.0120038679768937	0.265296638944781
Efra.gene21850_i0_length687.p1	10day	5-7day	5.25699472112906	27.9052723371098	16.5811335291194	-2.38813826611243	0.950696877693259	-2.51198707195392	0.0120053486624156	0.265296638944781
Efra.gene14522_i0_length1014.p1	10day	5-7day	20.6957017184921	3.14956787617686	11.9226347973345	2.71759788447058	1.082034026764	2.511564162726	0.0120197433306396	0.265329217208164
Efra.gene17361_i0_length870.p1	10day	5-7day	23.516820983932	4.01532046394005	13.766070723936	2.54607526643779	1.01375817255627	2.51152132270133	0.0120212023404523	0.265329217208164
Efra.gene8434_i1_length447.p1	10day	5-7day	411.541600855476	218.589877864908	315.065739360192	0.914094884896281	0.364021679694184	2.51110012366355	0.0120355555475471	0.265487233668069
Efra.gene6147_i0_length1706.p1	10day	5-7day	79.3500999202068	179.876489526281	129.613294723244	-1.18693163455619	0.472920989083873	-2.50978844659755	0.0120803509528332	0.266316171782172
Efra.gene11402_i0_length1203.p1	10day	5-7day	45.8024625790879	105.035312430472	75.4188875047798	-1.19806124980148	0.477446450690692	-2.50931020236577	0.0120967203135581	0.266517830717341
Efra.gene14552_i2_length822.p1	10day	5-7day	24.5931024475946	68.1062505041126	46.3496764758536	-1.46348635454431	0.583317824275745	-2.50890045467305	0.0121107608063378	0.266667969449338
Efra.gene8400_i1_length1452.p1	10day	5-7day	865.375038091291	1542.78919241386	1204.08211525257	-0.834305211511785	0.332633200770368	-2.50818381803008	0.0121353519379346	0.267050106092748
Efra.gene9944_i3_length966.p1	10day	5-7day	32.950526956461	4.55170606762658	18.7511165120438	2.86797712401458	1.14385938544158	2.50728119252824	0.0121663881734238	0.267573533463666
Efra.gene23850_i0_length627.p1	10day	5-7day	7.1037638042934	37.2852302196981	22.1944970119957	-2.39501491995374	0.955673689489403	-2.50610113712908	0.0122070697497888	0.268159208518345
Efra.gene48695_i0_length327.p1	10day	5-7day	367.599444098355	32.2926856035895	199.946064850972	3.50800896239901	1.39979525603689	2.50608719187326	0.0122075512223829	0.268159208518345
Efra.gene54882_i0_length303.p1	10day	5-7day	29.3099554338591	5.36968512778749	17.3398202808233	2.45510376206003	0.979936646232895	2.50536988436755	0.0122323396182247	0.268479378830467
Efra.gene76539_i0_length255.p1	10day	5-7day	147.819445898135	70.8309043410082	109.325175119571	1.06085072992671	0.423451971881982	2.50524451500813	0.0122366766527435	0.268479378830467
Efra.gene19576_i1_length771.p1	10day	5-7day	301.809266043814	554.1177089693	427.963487506557	-0.874787362192908	0.349236325085181	-2.50485788378268	0.0122500603756125	0.268613326263579
Efra.gene24548_i1_length608.p1	10day	5-7day	164.568782249864	310.633853769792	237.601318009828	-0.918687278548729	0.366901769568008	-2.50390528132474	0.0122830912581984	0.269177672085839
Efra.gene24071_i0_length621.p1	10day	5-7day	8.30845987120625	35.9040642465883	22.1062620588973	-2.08857013269023	0.834275818525733	-2.50345279859721	0.0122988084308794	0.269296047566546
Efra.gene3677_i0_length2190.p1	10day	5-7day	383.112068334639	659.769029549462	521.440548942051	-0.783979202646637	0.313174570020265	-2.50332970073499	0.0123030873671471	0.269296047566546
Efra.gene59628_i0_length288.p1	10day	5-7day	5.9745156969041	38.0496066613344	22.0120611791193	-2.63147338245483	1.05137170341261	-2.50289538315843	0.0123181949757763	0.269340830237159
Efra.gene38814_i0_length384.p1	10day	5-7day	7.71935349868151	35.7180178453185	21.718685672	-2.21567593870185	0.885307338757503	-2.50271949830606	0.0123243177521192	0.269340830237159
Efra.gene16536_i0_length531.p1	10day	5-7day	280.611911930521	544.516370721468	412.564141325994	-0.957000860502566	0.382418985439165	-2.50249306896612	0.0123322040159025	0.269340830237159
Efra.gene26345_i0_length561.p1	10day	5-7day	86.476345040297	174.591474653636	130.533909846967	-1.0149570913478	0.405588258146074	-2.50243213644084	0.0123343269862562	0.269340830237159
Efra.gene13473_i0_length1074.p1	10day	5-7day	34.2571543047608	3.98347144553854	19.1203128751497	3.10585057930903	1.24184092854577	2.50100516734142	0.0123841371447932	0.270268596801565
Efra.gene7315_i0_length1566.p1	10day	5-7day	2.33394417430216	19.2904722779409	10.8122082261215	-3.09778311632701	1.23911193985894	-2.50000263630714	0.0124192382318893	0.270724538669891
Efra.gene69639_i0_length267.p1	10day	5-7day	1.10276478552593	22.3654653172532	11.7341150513896	-4.35122869070883	1.74049883011298	-2.49998943718129	0.0124197009529624	0.270724538669891
Efra.gene46593_i0_length225.p1	10day	5-7day	16.2091946168648	1.33844015464668	8.77381738575574	3.58527051082956	1.43428911072977	2.49968467584988	0.0124303892024938	1
Efra.gene32520_i0_length450.p1	10day	5-7day	258.318266323232	125.228434023716	191.773350173474	1.04617689468538	0.418550044535141	2.49952642066327	0.0124359425646579	0.270918550416845
Efra.gene14031_i0_length1041.p1	10day	5-7day	72.6195739074646	19.3700948239446	45.9948343657046	1.9132450779833	0.765528670867585	2.4992467960932	0.012445760293705	0.270972470725007
Efra.gene11180_i0_length1218.p1	10day	5-7day	90.1474018908289	31.6817251630384	60.9145635269336	1.50371815760169	0.602222598703444	2.49694740921234	0.0125267533177066	0.27257506157821
Efra.gene1680_i0_length3075.p1	10day	5-7day	53.6991953186799	133.513867098809	93.6065312087443	-1.30872452299344	0.524239126258614	-2.49642664471371	0.0125451612849413	0.27281475077164
Efra.gene37323_i0_length396.p1	10day	5-7day	93.4476922352735	198.757972274141	146.102832254707	-1.08457038413903	0.434635552204685	-2.49535588756501	0.0125830856424427	0.273478323055775
Efra.gene7768_i1_length1517.p1	10day	5-7day	131.734663878454	57.9828883982279	94.8587761383408	1.18703790797901	0.475825401153772	2.49469218141929	0.0126066438853571	0.273829067654632
Efra.gene6371_i5_length1239.p1	10day	5-7day	60.9843403699503	20.533365377383	40.7588528736666	1.56871862377979	0.628916709746648	2.49431856312377	0.0126199226328937	0.273956249908418
Efra.gene75769_i0_length255.p1	10day	5-7day	28.5394678143573	4.03124497314081	16.2853563937491	2.8319434790774	1.13546343332775	2.49408602334089	0.0126281935668764	0.273974635738981
Efra.gene16061_i0_length933.p1	10day	5-7day	38.6722154529311	95.7089571664079	67.1905863096695	-1.30403519438495	0.523089894359017	-2.49294663966485	0.0126687883612908	0.274172789674082
Efra.gene23818_i0_length630.p1	10day	5-7day	38.7211800905913	8.94416704324557	23.8326735669184	2.11988225995048	0.85043048050772	2.49271669882396	0.0126769948558118	0.274172789674082
Efra.gene36524_i0_length403.p1	10day	5-7day	18.8489326353277	67.9571008303835	43.4030167328556	-1.84644787355753	0.74074326784341	-2.49269612524897	0.0126777293475762	0.274172789674082
Efra.gene17_i0_length9242.p1	10day	5-7day	36.6745504507197	6.81959684683948	21.7470736487796	2.42809635047657	0.974107762152134	2.49263628195722	0.0126798660112641	0.274172789674082
Efra.gene5872_i0_length1743.p1	10day	5-7day	130.715351064584	259.003703742443	194.859527403514	-0.988261047820684	0.396482917544281	-2.49256904671135	0.0126822669798403	0.274172789674082
Efra.gene8598_i0_length1434.p1	10day	5-7day	78.4247143755913	30.1413140979211	54.2830142367562	1.37809315494219	0.55290056647844	2.49247918792996	0.0126854764624835	0.274172789674082
Efra.gene3197_i0_length2331.p1	10day	5-7day	17.258992758664	68.3190982146447	42.7890454866543	-1.98335091906479	0.795768654096677	-2.492371254955	0.0126893324507731	0.274172789674082
Efra.gene10170_i0_length1296.p1	10day	5-7day	2.07711496780156	20.8677800705989	11.4724475192002	-3.29496652902485	1.32231043256902	-2.49182525363829	0.0127088546696179	0.274433922017307
Efra.gene21462_i0_length701.p1	10day	5-7day	434.877040592431	231.581214390495	333.229127491463	0.910371450029082	0.365519910687364	2.49062068415677	0.012752017966593	0.275204953824063
Efra.gene8336_i0_length1461.p1	10day	5-7day	34.7748147238286	85.3517751316511	60.0632949277398	-1.29489126498682	0.519959838353786	-2.4903678504988	0.0127610942029405	0.275212743269051
Efra.gene29170_i0_length503.p1	10day	5-7day	22.5954374453832	3.14956787617686	12.87250266078	2.8357687218057	1.13880057826718	2.49013635567402	0.0127694094299096	0.275212743269051
Efra.gene68422_i0_length268.p1	10day	5-7day	1035.89091215133	495.559975476279	765.725443813807	1.06320875887462	0.426993578051693	2.48998770362279	0.0127747514963116	0.275212743269051
Efra.gene65634_i0_length274.p1	10day	5-7day	151.452013408604	320.518348237666	235.985180823135	-1.07728925132245	0.432710615657329	-2.48962981803889	0.0127876208419919	0.27532926461661
Efra.gene2062_i1_length2832.p1	10day	5-7day	150.734492432829	50.3025866727644	100.518539552797	1.58655878056723	0.637406744765003	2.48908376573918	0.0128072786546775	0.275591726805957
Efra.gene38265_i0_length387.p1	10day	5-7day	1998.5494823954	3324.02732901109	2661.28840570325	-0.733784121660429	0.294840677189928	-2.48874791855042	0.0128193823874458	0.275691426355652
Efra.gene8005_i0_length1494.p1	10day	5-7day	32.6487351183668	6.75589881003645	19.7023169642016	2.26736945631513	0.911272900845185	2.48813440431752	0.0128415192118666	0.276006654044686
Efra.gene6309_i0_length1686.p1	10day	5-7day	42.4941682225101	155.512287322661	99.0032277725858	-1.87148592484493	0.75223940151637	-2.48788606535682	0.0128504893922576	0.276038684826469
Efra.gene79539_i0_length249.p1	10day	5-7day	35.1070918898527	8.56702653156663	21.8370592107097	2.04052648356885	0.820452944219924	2.48707314410207	0.012879891478882	0.276509316542561
Efra.gene35038_i0_length420.p1	10day	5-7day	2.07711496780156	18.3928706717761	10.2349928197889	-3.11108530845973	1.25105423520336	-2.48677093359908	0.0128908371260439	1
Efra.gene24156_i0_length618.p1	10day	5-7day	203.192033065135	420.761524198933	311.976778632034	-1.05154917125307	0.422865959833672	-2.48671983828323	0.0128926885409618	0.276623126695148
Efra.gene63050_i0_length280.p1	10day	5-7day	57.3967354910751	18.4247196901777	37.9107275906264	1.63501433492833	0.657886099071469	2.48525441901868	0.0129458875504145	0.277603157559847
Efra.gene2703_i0_length2523.p1	10day	5-7day	382.594407915571	706.751145072198	544.672776493884	-0.884559924084624	0.356062625770776	-2.48428186521907	0.0129813012197888	0.278200894433849
Efra.gene21279_i0_length708.p1	10day	5-7day	34.0837770699169	8.11026347388389	21.0970202719004	2.06885039586048	0.833153091049264	2.48315755902075	0.0130223474306918	0.278918577819067
Efra.gene3359_i0_length2283.p1	10day	5-7day	244.006336147794	539.899403853472	391.952870000633	-1.14892570608544	0.46285767441605	-2.48224404518074	0.013055782512984	0.279472504558677
Efra.gene22556_i0_length666.p1	10day	5-7day	42.9323786759877	7.51017983339434	25.221279254691	2.50705475025396	1.0105371921744	2.48091289431858	0.0131046392525943	0.280349149600773
Efra.gene12152_i0_length1152.p1	10day	5-7day	3.79546944771561	23.937725400772	13.8665974242438	-2.65415617206482	1.06991594981512	-2.48071465101859	0.013111929119091	0.280349149600773
Efra.gene16066_i0_length933.p1	10day	5-7day	20.4653558338549	3.1336433669761	11.7994996004155	2.7030756432647	1.09023105158509	2.47936035149125	0.0131618258597318	0.28125305241896
Efra.gene74630_i0_length258.p1	10day	5-7day	13.3351087076981	0.897601606164709	7.1163551569314	3.89648695974319	1.57198451624304	2.47870568665369	0.0131860059551349	1
Efra.gene2356_i0_length2685.p1	10day	5-7day	181.136737354616	340.822941395316	260.979839374966	-0.91426823673662	0.368871756226213	-2.47855310498736	0.0131916472113907	0.28160709736344
Efra.gene21846_i0_length687.p1	10day	5-7day	45.2848021600201	10.2826071978923	27.7837046789562	2.14499642197486	0.865441785853197	2.47849879337662	0.013193655737627	0.28160709736344
Efra.gene67207_i0_length270.p1	10day	5-7day	56.8645977683436	7.11711481251464	31.9908562904291	2.99127985854252	1.20744714342593	2.47735884326602	0.0132358752751819	0.282303240716912
Efra.gene18662_i0_length810.p1	10day	5-7day	40.6778844672757	130.550345623902	85.6141150455887	-1.6951776165095	0.684326399640204	-2.47714777246759	0.0132437056493551	0.282303240716912
Efra.gene1963_i3_length2847.p1	10day	5-7day	68.6732085407019	165.328817426375	117.001012983539	-1.2595455716746	0.508530462109164	-2.47683406506377	0.0132553512371604	0.282303240716912
Efra.gene12580_i0_length1126.p1	10day	5-7day	2.56429005893938	21.7921829860259	12.1782365224826	-3.04886548692628	1.23097298152959	-2.47679318122629	0.0132568696120314	0.282303240716912
Efra.gene23537_i4_length423.p1	10day	5-7day	3200.20092628045	5461.24319518008	4330.72206073027	-0.771228001063672	0.311472362614843	-2.47607201675658	0.0132836780523314	0.282511308387816
Efra.gene2991_i0_length2418.p1	10day	5-7day	29.9295471343138	98.6464587138357	64.2880029240747	-1.7292242761544	0.698382305145354	-2.476042510548	0.0132847759307013	0.282511308387816
Efra.gene10076_i0_length1305.p1	10day	5-7day	240.066444072562	126.609599996826	183.338022034694	0.922605392935581	0.372632438458694	2.4759127164337	0.0132896063126287	0.282511308387816
Efra.gene57116_i0_length297.p1	10day	5-7day	63.1489093154751	1.35436466384744	32.2516369896613	5.54383608977623	2.23952965410627	2.47544660978763	0.0133069656104233	0.282717477770329
Efra.gene50962_i0_length318.p1	10day	5-7day	12.8214502946969	53.8292950606202	33.3253726776586	-2.04892805147362	0.827801129318221	-2.47514527210312	0.0133181990519543	0.282793335911001
Efra.gene79049_i0_length249.p1	10day	5-7day	14.6682193778612	49.3521638298582	32.0101916038597	-1.73498494268272	0.701290255189449	-2.47398980642335	0.0133613509069827	0.283546459960488
Efra.gene92949_i0_length231.p1	10day	5-7day	5.38540932437935	31.0816415225489	18.2335254234641	-2.52501165928834	1.02079515726226	-2.47357331323978	0.0133769354747192	0.283714038367263
Efra.gene17088_i1_length882.p1	10day	5-7day	182.832610518734	81.9046892897991	132.368649904266	1.15638416755106	0.467645985504484	2.47277685128331	0.0134067826633942	0.284183749230269
Efra.gene17863_i0_length846.p1	10day	5-7day	15.8729154447741	1.33844015464668	8.60567779971039	3.57255532296558	1.44516851815102	2.47206832843022	0.0134333838104456	1
Efra.gene10579_i0_length1263.p1	10day	5-7day	30.7000347538156	5.82644818547023	18.2632414696429	2.38890769905099	0.966396589584649	2.47197447176188	0.0134369111099373	0.284658879219935
Efra.gene8_i0_length2166.p1	10day	5-7day	63.6505617102766	19.9064804276312	41.7785210689539	1.68022924703556	0.679821736573211	2.47157329141183	0.0134519974046645	0.284814981194341
Efra.gene19699_i1_length765.p1	10day	5-7day	117.078450518792	43.6371872087933	80.3578188637927	1.42008328661088	0.574722944415946	2.4709006320498	0.0134773261957452	0.285187641013636
Efra.gene9765_i14_length492.p1	10day	5-7day	1.10276478552593	58.8905854226711	29.9966751040985	-5.74499260230987	2.3254560560453	-2.47047996773583	0.0134931875970608	0.285359653342081
Efra.gene67846_i0_length270.p1	10day	5-7day	82.7033569083782	32.3932803679333	57.5483186381557	1.35568156853765	0.548828981334362	2.47013480454622	0.0135062145003163	0.2854715578005
Efra.gene2834_i6_length2439.p1	10day	5-7day	927.680483113205	1663.82791775421	1295.75420043371	-0.842671954305897	0.341173806970604	-2.46991983877151	0.0135143331999715	0.285479652210503
Efra.gene10762_i0_length1251.p1	10day	5-7day	17.6667178842117	0.897601606164709	9.2821597451882	4.30875073050102	1.74483938650785	2.46942541750196	0.0135330225749677	1
Efra.gene34243_i0_length428.p1	10day	5-7day	5.15506343974213	38.4485007731364	21.8017821064393	-2.92041872277525	1.18267508127068	-2.46933309834982	0.0135365148147725	0.285526894187513
Efra.gene7921_i0_length1503.p1	10day	5-7day	155.71217663166	71.6488834011691	113.680530016415	1.12200393743453	0.454417690942741	2.46910267755379	0.0135452346239539	0.285526894187513
Efra.gene15448_i1_length963.p1	10day	5-7day	34.0268084201236	4.42430999402051	19.2255592070721	2.9445530821878	1.19258393417274	2.46905311887364	0.0135471107203613	0.285526894187513
Efra.gene3986_i0_length1089.p1	10day	5-7day	47.2904711743647	109.188905768079	78.239688471222	-1.21047444235146	0.490260700686946	-2.46904237001938	0.0135475176599375	0.285526894187513
Efra.gene17638_i0_length855.p1	10day	5-7day	13.2331774263112	0.897601606164709	7.06538951623793	3.8799605952614	1.57150303020024	2.46894884750366	0.0135510587733758	1
Efra.gene9356_i0_length1365.p1	10day	5-7day	55.7008623269579	19.2586232595393	37.4797427932486	1.53255920496446	0.620779299896202	2.46876660549202	0.013557961489364	0.285583910275965
Efra.gene1104_i0_length3605.p1	10day	5-7day	508.211664190207	855.393358456627	681.802511323417	-0.751269149508223	0.304363929977451	-2.46832517100131	0.0135746944241077	0.28559596193711
Efra.gene21219_i0_length708.p1	10day	5-7day	108.364736807502	31.71357418144	70.0391554944711	1.77653157128685	0.719746804895038	2.46827295266136	0.0135766750091796	0.28559596193711
Efra.gene35401_i0_length414.p1	10day	5-7day	7.36059301079399	32.6271002968054	19.9938466537997	-2.16871234938334	0.878699588400065	-2.46809305252109	0.0135835003816072	0.28559596193711
Efra.gene17148_i1_length879.p1	10day	5-7day	871.0957860229	417.618566795462	644.357176409181	1.05971078712139	0.429391646094076	2.46793526786317	0.0135894891925419	0.28559596193711
Efra.gene18561_i1_length813.p1	10day	5-7day	417.456676617123	235.107922778351	326.282299697737	0.827795181190458	0.33562153802434	2.46645428676399	0.0136458145104023	0.286616470513309
Efra.gene14233_i0_length1032.p1	10day	5-7day	22.5424708016564	64.7815130267274	43.6619919141919	-1.52721588830563	0.61927924539097	-2.46611831362353	0.013658621048529	0.286659695439734
Efra.gene15429_i0_length966.p1	10day	5-7day	28.1052593669463	5.35376061858674	16.7295099927665	2.396088232982	0.971652564480302	2.46599280501418	0.0136634078766121	0.286659695439734
Efra.gene67146_i0_length270.p1	10day	5-7day	210.159378254045	78.3989531202833	144.279165687164	1.42403297962424	0.57767151023406	2.46512586200979	0.0136965130851821	0.287180689733862
Efra.gene72340_i0_length261.p1	10day	5-7day	13.7468358393123	0.897601606164709	7.32221872273853	3.9294110277543	1.59407508211152	2.46501000602141	0.0137009425405332	1
Efra.gene2093_i0_length2814.p1	10day	5-7day	738.045900628272	1298.77670288359	1018.41130175593	-0.814530214889428	0.330446911675953	-2.46493517145708	0.013703804319893	0.287180689733862
Efra.gene71281_i0_length264.p1	10day	5-7day	114.740504338423	37.6246926220532	76.1825984802383	1.60863871507	0.652680495694829	2.46466490983078	0.013714143902679	0.287183204602828
Efra.gene10369_i2_length819.p1	10day	5-7day	124.227176954679	252.072635331198	188.149906142939	-1.02268362988001	0.414961710450668	-2.46452529022335	0.0137194881236393	0.287183204602828
Efra.gene6295_i0_length1686.p1	10day	5-7day	177.496165832015	348.131931700022	262.814048766018	-0.974605701318385	0.395524465716195	-2.464084489827	0.0137363727166499	0.287373638738802
Efra.gene12248_i0_length1146.p1	10day	5-7day	14.7476693434513	0.897601606164709	7.82263547480803	4.02816647250711	1.63481746937902	2.46398545890093	0.0137401685601711	1
Efra.gene2997_i3_length1443.p1	10day	5-7day	43.3665871233988	13.0391100531894	28.2028485882941	1.7329973630344	0.703399904145088	2.46374409894282	0.0137494237388917	0.287483701790403
Efra.gene7295_i0_length1567.p1	10day	5-7day	7317.66015262476	4368.16640978194	5842.91328120335	0.744332169737261	0.302320599239121	2.46206236561648	0.013814064381851	0.288671705519722
Efra.gene819_i0_length4014.p1	10day	5-7day	96.1933635411899	195.167565849482	145.680464695336	-1.01856434671623	0.413777061697682	-2.46162593580509	0.0138308831924748	0.288859600076452
Efra.gene6538_i0_length1656.p1	10day	5-7day	85.5814448236115	27.5708576438938	56.5761512337527	1.62969161411658	0.662182350284484	2.46109189321709	0.0138514883300805	0.289126315233761
Efra.gene10541_i0_length1266.p1	10day	5-7day	93.9163880166811	198.76806769242	146.34222785455	-1.086202191009	0.441520605226957	-2.46013929621848	0.0138883099887778	0.289731029861987
Efra.gene12826_i0_length1110.p1	10day	5-7day	59.2659858900363	129.068584886448	94.1672853882422	-1.12252757548359	0.456392681719985	-2.45956523941878	0.0139105412724773	0.290030855999718
Efra.gene18440_i1_length294.p1	10day	5-7day	725.791665546044	271.525837646719	498.658751596382	1.41795958588204	0.576885473620962	2.45795682283672	0.0139729972389345	0.291168543255584
Efra.gene33163_i0_length441.p1	10day	5-7day	2.69270466218968	23.1675198682133	12.9301122652015	-3.09761958188269	1.26047891810261	-2.45749416146168	0.0139910084933899	0.291379332641118
Efra.gene7358_i0_length1560.p1	10day	5-7day	21.2583247691534	3.14956787617686	12.2039463226652	2.76381999446547	1.1249521284169	2.45683342841876	0.0140167661434109	0.291751121126021
Efra.gene48449_i2_length327.p1	10day	5-7day	34.2611563108274	8.01471641867935	21.1379363647534	2.09508669943818	0.852872750389467	2.45650561409244	0.0140295610026893	0.291814849439132
Efra.gene22737_i0_length660.p1	10day	5-7day	146.070606090291	66.6722632942613	106.371434692276	1.13323082671819	0.461347478127818	2.45634988906175	0.0140356426879054	0.291814849439132
Efra.gene12488_i2_length945.p1	10day	5-7day	19.7213515362164	59.9851102301672	39.8532308831918	-1.6067882775474	0.654252559114105	-2.45591439447036	0.0140526628477575	0.292004205931106
Efra.gene7497_i0_length1545.p1	10day	5-7day	9.41122465673218	50.903451695037	30.1573381758846	-2.42315026504314	0.986933642401608	-2.45523119380817	0.0140794006528032	0.292301287753783
Efra.gene41063_i0_length366.p1	10day	5-7day	357.404195083319	665.196583623131	511.300389353225	-0.894507135545238	0.3643399301962	-2.45514438964606	0.0140828010412483	0.292301287753783
Efra.gene5536_i0_length1797.p1	10day	5-7day	18.1578949814161	2.23604176081139	10.1969683711137	3.01286682707384	1.22723685912826	2.45500027534535	0.0140884480462276	1
Efra.gene8583_i2_length465.p1	10day	5-7day	95.7591550937789	40.9284578810984	68.3438064874386	1.22687722883848	0.499867200202122	2.45440634701054	0.0141117417526132	0.292604966680448
Efra.gene30207_i0_length372.p1	10day	5-7day	3.79546944771561	26.7897753112737	15.2926223794946	-2.81647184984416	1.14753496615463	-2.45436691073746	0.0141132896350314	0.292604966680448
Efra.gene70123_i0_length264.p1	10day	5-7day	62.1360697931364	21.9514280780335	42.0437489355849	1.50430143068999	0.612983339741177	2.45406576845165	0.0141251144774595	0.29268569605624
Efra.gene13065_i0_length1098.p1	10day	5-7day	235.123247207727	439.617768401097	337.370507804412	-0.90525736427491	0.369083855665761	-2.45271460774676	0.0141782776868895	0.29359949566092
Efra.gene18119_i1_length600.p1	10day	5-7day	32.1575580211625	85.0173604384352	58.5874592297988	-1.39356921108742	0.568244054086826	-2.45241318596267	0.0141901615850986	0.29359949566092
Efra.gene9252_i0_length1374.p1	10day	5-7day	115.197194101631	49.1342684101868	82.1657312559091	1.23096100904796	0.502009737649326	2.45206599938075	0.0142038607037413	0.29359949566092
Efra.gene58184_i0_length294.p1	10day	5-7day	194.463842050181	93.4251418779942	143.944491964088	1.0582260388402	0.431591388167592	2.45191648362844	0.0142097638169941	0.29359949566092
Efra.gene21861_i0_length687.p1	10day	5-7day	113.562291593374	40.057657584196	76.809974588785	1.49930272999747	0.611524007501052	2.45174794710719	0.0142164204946974	0.29359949566092
Efra.gene4288_i0_length2040.p1	10day	5-7day	29.0571282334251	77.804698570716	53.4309134020705	-1.4296627659699	0.583122981208614	-2.45173456036101	0.0142169493482025	0.29359949566092
Efra.gene9519_i0_length1350.p1	10day	5-7day	14.5662880964743	46.6115854837618	30.5889367901181	-1.67467971442473	0.683255866488473	-2.45102866519329	0.0142448608703688	0.294011378948596
Efra.gene2822_i0_length2472.p1	10day	5-7day	86.29496379332	176.790619686907	131.542791740113	-1.03316796807257	0.42156835549996	-2.45077210989255	0.0142550171941597	0.294056542500431
Efra.gene20159_i3_length726.p1	10day	5-7day	2.33394417430216	21.3245431282816	11.8292436512919	-3.23617900833859	1.32128406677012	-2.44926817005328	0.0143146826532886	0.29504781364844
Efra.gene9906_i0_length1317.p1	10day	5-7day	3.9238840509659	41.549513739928	22.7366988954469	-3.4152356181502	1.39445294587216	-2.44915802161695	0.0143190611924007	0.29504781364844
Efra.gene22349_i0_length672.p1	10day	5-7day	18.8754159571911	2.69280481849413	10.7841103878426	2.80604448992448	1.14601852836312	2.44851581407886	0.0143446132827565	0.295409379791767
Efra.gene3517_i0_length2238.p1	10day	5-7day	49.5449653830767	115.01535395355	82.2801596683131	-1.20990627549738	0.494432595264866	-2.44706009895897	0.0144026820934298	0.296439810360253
Efra.gene100724_i0_length222.p1	10day	5-7day	54.9303747074561	125.691026172321	90.3107004398888	-1.18972687595366	0.486268451533785	-2.44664623460772	0.0144192290425098	0.296614954618049
Efra.gene27559_i0_length534.p1	10day	5-7day	802.644329198961	1405.14462637779	1103.89447778837	-0.807103708788065	0.329928845922068	-2.4462962810433	0.0144332338174369	0.296677839055429
Efra.gene24162_i0_length618.p1	10day	5-7day	20.6692183966287	60.0437605578309	40.3564894772298	-1.52901335023633	0.625064694964301	-2.44616815276002	0.0144383643763156	0.296677839055429
Efra.gene10377_i0_length1278.p1	10day	5-7day	21.6700519007677	3.10179434857459	12.3859231246711	2.79815404294054	1.14418821947975	2.44553649067706	0.0144636811334205	0.296902675881285
Efra.gene41216_i0_length366.p1	10day	5-7day	32.5387998248468	4.01532046394005	18.2770601443934	3.02420270075282	1.23671963980486	2.44534218056891	0.0144714768721021	0.296902675881285
Efra.gene5077_i0_length1875.p1	10day	5-7day	67.8577582896065	26.0463710879773	46.9520646887919	1.38072143603898	0.564687141207571	2.44510868989568	0.0144808494396543	0.296902675881285
Efra.gene197_i0_length6162.p1	10day	5-7day	84.9168904915632	29.7004755494392	57.3086830205012	1.51133242439736	0.618108411108064	2.44509279802234	0.0144814875511141	0.296902675881285
Efra.gene12200_i5_length783.p1	10day	5-7day	12.9763482198106	0.897601606164709	6.93697491298764	3.8549190977157	1.57666467018598	2.44498349624399	0.014485877052077	1
Efra.gene128_i1_length6924.p1	10day	5-7day	59.0621233272624	19.8427823908281	39.4524528590453	1.57306948087681	0.643719706085299	2.44371807481743	0.0145367811834705	0.297802416420614
Efra.gene51885_i1_length313.p1	10day	5-7day	54.5001682661116	15.6682168348805	35.084192550496	1.79139078158434	0.733094732336331	2.44360067337448	0.0145415118791986	0.297802416420614
Efra.gene12737_i1_length1116.p1	10day	5-7day	3305.09081519718	1918.88853172423	2611.98967346071	0.784567721841743	0.32119777113453	2.44263127689369	0.0145806256539759	0.298374599924019
Efra.gene24575_i3_length567.p1	10day	5-7day	33.2113581690282	7.68534943460268	20.4483538018154	2.11204896983215	0.86470517008142	2.44250762330157	0.0145856215657633	0.298374599924019
Efra.gene2819_i0_length2472.p1	10day	5-7day	37.9322131613593	8.96009155244633	23.4461523569028	2.07399541315061	0.849213740393634	2.44225371599528	0.0145958847819334	0.298419131297767
Efra.gene46324_i0_length336.p1	10day	5-7day	71.219019289911	202.187570843226	136.703295066569	-1.50765394826732	0.617417231084478	-2.44187216093591	0.0146113196350776	0.298569291147787
Efra.gene14215_i0_length1032.p1	10day	5-7day	39.6730489570701	93.021200057053	66.3471245070616	-1.22895592603013	0.503531209192774	-2.44067478558142	0.0146598499228794	0.299395186250107
Efra.gene40932_i0_length369.p1	10day	5-7day	44.4203872712645	137.268566324614	90.8444767979394	-1.63448062964277	0.669746399414935	-2.44044705737961	0.0146690959381103	0.299418316648242
Efra.gene8041_i3_length1296.p1	10day	5-7day	236.140088736132	612.56240813435	424.351248435241	-1.37833239462375	0.56488112466495	-2.44003974365631	0.0146856461426751	0.299580148228678
Efra.gene5250_i0_length1842.p1	10day	5-7day	24.7255190569115	2.69280481849413	13.7091619377028	3.18955085738448	1.3072720023612	2.43985249559654	0.0146932600339775	0.299580148228678
Efra.gene16165_i1_length930.p1	10day	5-7day	115.967681721133	224.724720816115	170.346201268624	-0.954797526694066	0.39144199746746	-2.43918009020848	0.0147206301095352	0.299881991208675
Efra.gene29554_i0_length495.p1	10day	5-7day	73.4205468548963	157.877287920645	115.648917387771	-1.10169057517847	0.451681056792261	-2.43908961558502	0.0147243162819781	0.299881991208675
Efra.gene30260_i0_length483.p1	10day	5-7day	17.1795427930739	0.897601606164709	9.03857219961929	4.2685623162781	1.75019076172503	2.43891260862953	0.0147315303605192	1
Efra.gene13765_i0_length1056.p1	10day	5-7day	8.46335779631992	34.1566345618612	21.3099961790906	-2.03048197678158	0.832763703672477	-2.43824504817775	0.0147587654266415	0.300417804360055
Efra.gene7302_i0_length1566.p1	10day	5-7day	683.800090283197	1138.90728854929	911.353689416242	-0.735819659083823	0.301807307017964	-2.43804454688046	0.0147669541200141	0.300418784368799
Efra.gene12839_i2_length1110.p1	10day	5-7day	439.526449631305	750.394942753696	594.960696192501	-0.770963351749688	0.316441431161928	-2.43635401634615	0.0148361566035155	0.301245375008965
Efra.gene58086_i0_length294.p1	10day	5-7day	6.48817410990528	35.4741024981679	20.9811383040366	-2.44930798500967	1.00531918519951	-2.43634859561901	0.0148363789618164	0.301245375008965
Efra.gene13795_i0_length1055.p1	10day	5-7day	39.2123571877957	95.921023495157	67.5666903414763	-1.2944040507911	0.531304656802706	-2.43627461987739	0.0148394137412482	0.301245375008965
Efra.gene50357_i0_length318.p1	10day	5-7day	11.1560624585096	44.9228061266985	28.039434292604	-2.02017588208653	0.829213790685625	-2.4362545639963	0.0148402366075845	0.301245375008965
Efra.gene16414_i0_length915.p1	10day	5-7day	56.7506604687571	127.570899639794	92.1607800542755	-1.1623285273016	0.477217057169387	-2.4356391076965	0.0148655075237366	0.301513032844448
Efra.gene41532_i0_length363.p2	10day	5-7day	36.9803442948804	88.6396158814955	62.809980088188	-1.26141928560644	0.517922752600538	-2.43553556833087	0.0148697626213119	0.301513032844448
Efra.gene27331_i3_length510.p1	10day	5-7day	74.6702055534028	219.189961505397	146.9300835294	-1.54525400036297	0.634782109608518	-2.43430616107936	0.014920368946487	0.302360649285118
Efra.gene60717_i0_length285.p1	10day	5-7day	2.94953386869027	21.1652980362741	12.0574159524822	-2.8947252466132	1.18922753663648	-2.4341222831086	0.0149279509808553	0.302360649285118
Efra.gene12176_i0_length1151.p1	10day	5-7day	12.617587731923	41.6827389044563	27.1501633181897	-1.72808805695043	0.710312899653598	-2.43285467262832	0.0149803121246969	0.302987456767516
Efra.gene32783_i0_length447.p1	10day	5-7day	10.1552289543706	46.5746887562211	28.3649588552958	-2.19193419520605	0.901000888276294	-2.43277695252825	0.0149835277639474	0.302987456767516
Efra.gene11380_i0_length1203.p1	10day	5-7day	16.2846425763884	1.81112772153018	9.04788514895927	3.17520578897968	1.30532921756365	2.43249422923827	0.0149952304612054	1
Efra.gene17021_i1_length885.p1	10day	5-7day	52.777811780131	125.829299045989	89.30355541306	-1.25401396295875	0.515577527630457	-2.43225101125348	0.0150053043667949	0.303261638747097
Efra.gene24910_i3_length531.p1	10day	5-7day	5035.04604131474	3120.40769314002	4077.72686722738	0.690249982889359	0.283888594113266	2.43141146633726	0.0150401235049744	0.303798969801629
Efra.gene20127_i0_length750.p1	10day	5-7day	3.56512356307838	25.8284756683059	14.6967996156922	-2.90388803900525	1.19480483324493	-2.43042876811828	0.0150809701467691	0.304366526021008
Efra.gene46378_i0_length336.p1	10day	5-7day	50.8515927313765	126.11011112068	88.4808519260285	-1.3019991496399	0.5357274357184	-2.43033875592716	0.0150847164560054	0.304366526021008
Efra.gene25598_i0_length579.p1	10day	5-7day	15.3857403536363	1.33844015464668	8.36209025414148	3.52751331112588	1.45151518614654	2.43022831920255	0.0150893139544644	1
Efra.gene68_i2_length237.p1	10day	5-7day	22.4140561984061	64.9458058278742	43.6799310131401	-1.5359588815851	0.632117550371683	-2.42986273784355	0.0151045419704793	0.304600009223262
Efra.gene31181_i0_length468.p1	10day	5-7day	238.869752017782	459.423654064385	349.146703041084	-0.946339659956778	0.389495320639434	-2.42965604414239	0.0151131576289484	0.304607301550361
Efra.gene3197_i1_length1260.p1	10day	5-7day	214.631408052009	436.225066559553	325.428237305781	-1.02524217092017	0.422184612613232	-2.42842145424047	0.0151647094979924	0.305269202022582
Efra.gene19533_i1_length774.p1	10day	5-7day	30.6510701161554	2.67688030929337	16.6639752127244	3.5080371116342	1.44468644788873	2.42823424886476	0.0151725400018473	0.305269202022582
Efra.gene26546_i0_length558.p1	10day	5-7day	5.38540932437935	35.5001224256471	20.4427658750132	-2.71544063488178	1.11856022858151	-2.42762129878812	0.0151982036514441	0.305269202022582
Efra.gene15511_i0_length960.p1	10day	5-7day	89.1425663806233	175.536849787403	132.339708084013	-0.97738281056384	0.402614488137682	-2.42758976480152	0.0151995249833432	0.305269202022582
Efra.gene57731_i0_length294.p1	10day	5-7day	8.43687447445655	35.6383952993147	22.0376348868856	-2.06334597269513	0.850040986706648	-2.42734880430795	0.0152096250102556	0.305269202022582
Efra.gene4468_i0_length1998.p1	10day	5-7day	49.5714487049401	16.0931308741617	32.8322897895509	1.62332537890458	0.668813399296804	2.42717233328662	0.0152170256644214	0.305269202022582
Efra.gene4805_i6_length699.p1	10day	5-7day	19.978180742717	57.0215887552601	38.4998847489886	-1.52064372346962	0.62652881823275	-2.42709302304545	0.0152203527256314	0.305269202022582
Efra.gene14056_i0_length1041.p1	10day	5-7day	57.9858418635998	19.7950088632259	38.8904253634129	1.54771870829815	0.637686756875826	2.4270830334956	0.015220771832234	0.305269202022582
Efra.gene5853_i0_length1746.p1	10day	5-7day	48.7784797696415	15.7319148716835	32.2551973206625	1.63011876246654	0.671658169049869	2.42700653037916	0.0152239818194019	0.305269202022582
Efra.gene2854_i3_length486.p1	10day	5-7day	212.191530590253	379.791903262938	295.991716926595	-0.841220366551314	0.346624317239261	-2.42689368493052	0.0152287177791994	0.305269202022582
Efra.gene2623_i0_length2556.p1	10day	5-7day	38.1360757241331	10.3303807254945	24.2332282248138	1.87981444864439	0.774783078520421	2.42624613360712	0.0152559196574663	0.305648457675971
Efra.gene59173_i0_length291.p1	10day	5-7day	42.9813433136479	113.453189288309	78.2172663009786	-1.3998215951752	0.577248444337396	-2.42498980968586	0.0153088164608339	0.306409389442369
Efra.gene16400_i0_length915.p1	10day	5-7day	173.191039977364	358.398614388714	265.794827183039	-1.05288707570586	0.434189235434277	-2.42494974490273	0.0153105060191775	0.306409389442369
Efra.gene28891_i0_length507.p1	10day	5-7day	17.3384427242541	1.35436466384744	9.34640369405077	3.67207059690792	1.51445372500701	2.42468326121416	0.0153217479899043	1
Efra.gene17469_i0_length864.p1	10day	5-7day	20.4388725119915	3.16549238537762	11.8021824486846	2.69717734370275	1.11253047182317	2.42436266872108	0.015335282242333	0.306738892071034
Efra.gene14287_i1_length1029.p1	10day	5-7day	31.1077598793633	79.71642105659	55.4120904679766	-1.35821822295821	0.560420559072672	-2.42356958710733	0.0153688085024068	0.306999126949007
Efra.gene40618_i1_length369.p1	10day	5-7day	181.880741652255	89.7760851256716	135.828413388963	1.01664027875717	0.41948082901716	2.42356791641503	0.0153688791963052	0.306999126949007
Efra.gene8079_i0_length1488.p1	10day	5-7day	15.0269798657488	1.35436466384744	8.1906722647981	3.4839544015584	1.43767510891895	2.42332525613394	0.0153791501966739	1
Efra.gene31198_i0_length468.p1	10day	5-7day	23.3884063806818	3.99939595473929	13.6939011677105	2.54290397629954	1.0493657461179	2.42327709448011	0.0153811894372977	0.306999126949007
Efra.gene1165_i0_length3542.p1	10day	5-7day	29.0571282334251	5.77867465786795	17.4179014456465	2.32208665959981	0.958245853033971	2.42326815425049	0.0153815680069563	0.306999126949007
Efra.gene59290_i0_length291.p1	10day	5-7day	6.74500331640588	31.6230748353747	19.1840390758903	-2.24438738333376	0.92650112421525	-2.42243352401193	0.015416946160322	0.307538908702985
Efra.gene7733_i2_length1521.p1	10day	5-7day	268.141218111578	525.70633728334	396.923777697459	-0.970183184390043	0.400539314834393	-2.42219215057872	0.0154271907954657	0.307577011948065
Efra.gene24478_i0_length609.p1	10day	5-7day	247.268137152176	439.957230803452	343.612683977814	-0.830370958437647	0.342904976201886	-2.42157745167502	0.015453307582512	0.307750432675377
Efra.gene12385_i2_length405.p1	10day	5-7day	10.2836435576209	38.8306889939546	24.5571662757877	-1.91530420090686	0.791042834369918	-2.42123955579781	0.0154676803733199	0.307750432675377
Efra.gene7927_i0_length456.p1	10day	5-7day	52.7248451364042	121.053868467769	86.8893568020865	-1.1936319915925	0.49300452838573	-2.42113798731396	0.0154720030050102	0.307750432675377
Efra.gene508_i5_length906.p1	10day	5-7day	42.9058953541243	12.5186489587036	27.712272156414	1.77201155333662	0.731902619320687	2.42110289888196	0.0154734965732535	0.307750432675377
Efra.gene14221_i0_length1032.p1	10day	5-7day	20.2085266273543	3.11771885777534	11.6631227425648	2.69143302660318	1.11169987591472	2.42100686067689	0.0154775851681525	0.307750432675377
Efra.gene5289_i1_length357.p1	10day	5-7day	45.0054916377227	147.218321592857	96.1119066152897	-1.70636691683776	0.704955681723823	-2.42053076679259	0.0154978677593002	0.307987782331294
Efra.gene8113_i0_length1482.p1	10day	5-7day	120.32577421951	227.438497852949	173.882136036229	-0.917064904775974	0.379025710738326	-2.41953218157568	0.0155404855664976	0.308537145494022
Efra.gene430_i0_length3504.p1	10day	5-7day	33.8534311852797	8.11026347388389	20.9818473295818	2.0577159975601	0.850532647204911	2.4193262943196	0.0155492852737625	0.308537145494022
Efra.gene21183_i0_length711.p1	10day	5-7day	3.0514651500772	21.47874051115	12.2651028306136	-2.77166250619512	1.14581244984355	-2.41894954673739	0.0155653989756149	0.308537145494022
Efra.gene15745_i0_length948.p1	10day	5-7day	31.980178780252	8.07841445548238	20.0292966178672	1.98279432624241	0.81969517635446	2.41894106911883	0.0155657617370102	0.308537145494022
Efra.gene23252_i0_length645.p1	10day	5-7day	12.0774459970585	49.3999373574605	30.7386916772595	-2.00382201057759	0.828400530401963	-2.41890478945647	0.0155673142453357	0.308537145494022
Efra.gene16951_i0_length888.p1	10day	5-7day	6.46169078804191	36.5996949422824	21.5306928651622	-2.46210355112236	1.01805064283219	-2.41844899215707	0.0155868306998323	0.308704879049649
Efra.gene36468_i0_length405.p1	10day	5-7day	1720.55694804389	947.160788614177	1333.85886832903	0.860765227884642	0.355935720036272	2.41831650893854	0.0155925074395335	0.308704879049649
Efra.gene24505_i0_length609.p1	10day	5-7day	5.51382392762965	26.816576620536	16.1652002740828	-2.29018291703278	0.947298125827954	-2.41759468808314	0.0156234685247331	0.308842374286472
Efra.gene38947_i0_length382.p1	10day	5-7day	40.8737430179164	8.55110202236587	24.7124225201411	2.26585939603908	0.937239034876075	2.41758965613151	0.0156236845501082	0.308842374286472
Efra.gene54172_i0_length306.p1	10day	5-7day	24.4157232066841	69.7313318243729	47.0735275155285	-1.52707210151729	0.631698201110856	-2.41740770961813	0.0156314974130813	0.308842374286472
Efra.gene59145_i0_length291.p1	10day	5-7day	46.7238461176368	109.236679295682	77.9802627066592	-1.21909617981715	0.504308654194847	-2.41736121257624	0.0156334945677992	0.308842374286472
Efra.gene10013_i0_length1311.p1	10day	5-7day	161.075104640243	296.431473163164	228.753288901704	-0.878435382814355	0.363413365432325	-2.41717962620705	0.0156412962698194	0.308842374286472
Efra.gene3516_i0_length2238.p1	10day	5-7day	61.4979987829515	22.8808787025997	42.1894387427756	1.42482033030033	0.589507815132332	2.41696597352232	0.0156504800593714	0.308858457813391
Efra.gene17380_i0_length869.p1	10day	5-7day	14.4643568150874	1.33844015464668	7.90139848486704	3.4258865323023	1.41743913210731	2.41695495397324	0.0156509538596452	1
Efra.gene16087_i0_length933.p1	10day	5-7day	209.309440668953	403.023902549737	306.166671609345	-0.943208838045811	0.390386556991856	-2.41608944046065	0.0156882072151173	0.309437519543927
Efra.gene33581_i1_length264.p1	10day	5-7day	19.5664536111028	59.9532612117656	39.7598574114342	-1.605063139391	0.664451458686072	-2.41562136467419	0.0157083865740736	0.309670031052143
Efra.gene95345_i0_length228.p1	10day	5-7day	63.2428365847289	20.3473189761131	41.795077780421	1.63579299844414	0.678098121172454	2.41232492373789	0.0158511482051454	0.312317551181359
Efra.gene3481_i2_length2250.p1	10day	5-7day	34.4915021954646	85.2562280764466	59.8738651359556	-1.29791965204101	0.538398304870444	-2.41070530924745	0.0159217072606691	0.313208618859013
Efra.gene3569_i0_length2223.p1	10day	5-7day	127.429538023804	259.623978219489	193.526758121646	-1.02543308581416	0.425408810954733	-2.41046508536768	0.015932196180891	0.313208618859013
Efra.gene1714_i1_length3051.p1	10day	5-7day	1131.79943244356	1916.99465592956	1524.39704418656	-0.760674632697757	0.315585695043965	-2.41035840547775	0.0159368561038984	0.313208618859013
Efra.gene67076_i0_length270.p1	10day	5-7day	42.9323786759877	108.99781165767	75.965095166829	-1.35319558984532	0.561415751016969	-2.41032708361689	0.0159382245130447	0.313208618859013
Efra.gene24432_i0_length610.p1	10day	5-7day	12.3342752035591	56.745043007925	34.539659105742	-2.18392214581745	0.906076326115865	-2.41030703801677	0.0159391003320407	0.313208618859013
Efra.gene28254_i0_length519.p1	10day	5-7day	78.9648561104559	29.7164000586399	54.3406280845479	1.40710331978481	0.583831345905254	2.41011951422896	0.0159472955461762	0.313208618859013
Efra.gene116434_i0_length210.p1	10day	5-7day	11.3109603836233	48.2793926224852	29.7951765030542	-2.1242564604288	0.881490752857616	-2.40984542780783	0.0159592804083672	0.313277278824673
Efra.gene12728_i0_length1117.p1	10day	5-7day	73.4470301767597	21.2876464007409	47.3673382887503	1.78475241819002	0.740700881329387	2.40954542269047	0.01597240768402	0.313368279197806
Efra.gene26039_i0_length570.p1	10day	5-7day	17.8745824530521	2.26789077921291	10.0712366161325	2.98600532509845	1.23985299971554	2.40835431763566	0.0160246203947329	1
Efra.gene8353_i1_length1008.p1	10day	5-7day	19.8008015018066	1.77927870312866	10.7900401024676	3.46117318073681	1.43716986710194	2.40832573794236	0.0160258750417151	0.314204810460787
Efra.gene30803_i0_length474.p1	10day	5-7day	287.458846528314	503.825999096597	395.642422812456	-0.810132527133148	0.33640798978867	-2.40818456078308	0.0160320739783672	0.314204810460787
Efra.gene1165_i5_length947.p1	10day	5-7day	37.875244511566	9.38500559172754	23.6301250516468	2.01798703611395	0.838233707399173	2.40742768788821	0.0160653434074127	0.314689720332886
Efra.gene9765_i12_length516.p1	10day	5-7day	1.10276478552593	15.8911599636911	8.49696237460852	-3.85929026494757	1.60434898354073	-2.40551794188211	0.0161495589252932	1
Efra.gene1755_i0_length3018.p1	10day	5-7day	182.133568852689	88.4962952986887	135.314932075689	1.04014591417579	0.432602810948439	2.40439009606842	0.016199476429	0.31714879476701
Efra.gene67212_i0_length270.p1	10day	5-7day	2.56429005893938	19.8427823908281	11.2035362248838	-2.91097175369886	1.21093247290254	-2.40390923427912	0.0162208001640861	0.317397884016667
Efra.gene10007_i1_length1311.p1	10day	5-7day	132.256326303588	254.255074473485	193.255700388536	-0.946308756136858	0.393731587502535	-2.40343621434937	0.0162418002164551	0.317640379007981
Efra.gene10109_i6_length1302.p1	10day	5-7day	13613.384554578	26964.5059035866	20288.9452290823	-0.986005024134166	0.41033880197828	-2.40290467140945	0.0162654269441202	0.317933959717062
Efra.gene63753_i0_length279.p1	10day	5-7day	20.0271453803772	2.70872932769488	11.3679373540361	2.89812530745216	1.20620164143228	2.40268725220008	0.0162750997823006	0.31795462274538
Efra.gene3651_i0_length2199.p1	10day	5-7day	347.102072215968	597.011491954797	472.056782085383	-0.781461486822452	0.3253034442838	-2.40225395873981	0.0162943917999181	0.318163087293215
Efra.gene106080_i0_length219.p1	10day	5-7day	28.0787760450829	85.2562280764466	56.6675020607647	-1.58603158764948	0.660323214263875	-2.40190190711012	0.0163100813880205	0.318269432653401
Efra.gene13586_i4_length432.p1	10day	5-7day	9.05246416884466	46.0542276617353	27.55334591529	-2.34049764259414	0.974498884404326	-2.4017448147463	0.0163170866729957	0.318269432653401
Efra.gene21234_i1_length456.p1	10day	5-7day	14.6682193778612	48.0455726936131	31.3568960357371	-1.6963635757749	0.70667109780068	-2.40049944175497	0.0163727157244731	0.319177587543229
Efra.gene14384_i1_length1023.p1	10day	5-7day	79.2401646266867	173.545504755525	126.392834691106	-1.12586732910846	0.469049716034414	-2.4003155542383	0.0163809438219942	0.319177587543229
Efra.gene4322_i0_length2034.p1	10day	5-7day	547.540429963053	925.33170890061	736.436069431832	-0.756262738559722	0.315125125939975	-2.39988079752097	0.0164004115800101	0.319388279128598
Efra.gene29897_i0_length489.p1	10day	5-7day	6.8469345977928	31.1185382500896	18.9827364239412	-2.16726431306145	0.903302784256296	-2.39926672521639	0.0164279434511759	0.319755709452634
Efra.gene119_i1_length3390.p1	10day	5-7day	195.906888013865	352.003150199373	273.955019106619	-0.846913787830542	0.353037954023122	-2.39893127121135	0.0164430006397202	0.319780979033045
Efra.gene86748_i0_length240.p1	10day	5-7day	164.028640515	335.643568996154	249.836104755577	-1.03364868190284	0.430927460552221	-2.39866050907558	0.0164551629093735	0.319780979033045
Efra.gene68755_i0_length267.p1	10day	5-7day	589.628403780618	1046.83807409871	818.233238939662	-0.829264423654529	0.345720035524877	-2.39865885237322	0.0164552373505244	0.319780979033045
Efra.gene13971_i0_length1044.p1	10day	5-7day	17.0286468740268	2.25196627001215	9.64030657201946	2.91953316909428	1.21738513963993	2.39820010449429	0.0164758618050225	1
Efra.gene18059_i0_length837.p1	10day	5-7day	17.0286468740268	2.25196627001215	9.64030657201946	2.91953316909428	1.21738513963993	2.39820010449429	0.0164758618050225	1
Efra.gene13844_i0_length1053.p1	10day	5-7day	3.0514651500772	22.6897845921906	12.8706248711339	-2.85398539709222	1.19073900401475	-2.39681860379947	0.0165381087290323	0.321222297124319
Efra.gene11175_i0_length1218.p1	10day	5-7day	23.0561292146576	4.06309399154233	13.5596116031	2.50253490318793	1.04426093456416	2.39646511743964	0.0165540690781537	0.321363159000622
Efra.gene13066_i0_length1098.p1	10day	5-7day	69.6515607290441	25.2761655554187	47.4638631422314	1.46498434885269	0.611550147355436	2.39552611537714	0.0165965319037068	0.32201809325678
Efra.gene26021_i0_length570.p1	10day	5-7day	28.7208490613344	6.28321124315296	17.5020301522437	2.19914624246824	0.918206990288439	2.3950441084939	0.016618365976112	0.322240322919348
Efra.gene185_i0_length6216.p1	10day	5-7day	65.1385703055534	24.5964593689253	44.8675148372394	1.40439845811455	0.586415122425003	2.39488786085007	0.0166254491339269	0.322240322919348
Efra.gene17094_i0_length882.p1	10day	5-7day	85.6833761049984	174.07101355915	129.877194832074	-1.02712444400124	0.429096232670869	-2.39369252348826	0.0166797250124754	0.322645662259692
Efra.gene108245_i0_length216.p1	10day	5-7day	408.883383527283	201.599926766364	305.241655146824	1.02001614006423	0.426136988465223	2.39363436564829	0.0166823697107846	0.322645662259692
Efra.gene101142_i0_length222.p1	10day	5-7day	18.4901721474402	2.70872932769488	10.5994507375676	2.77488776077322	1.15932431720847	2.39353882221229	0.0166867152994437	0.322645662259692
Efra.gene37093_i0_length372.p1	10day	5-7day	254.172040399762	130.141356093821	192.156698246792	0.965609242659122	0.403425033834935	2.39352831796306	0.0166871931233724	0.322645662259692
Efra.gene4703_i0_length1947.p1	10day	5-7day	17.5158219651646	65.8006816155759	41.6582517903702	-1.91039211410829	0.798170083093299	-2.39346494509615	0.0166900761232861	0.322645662259692
Efra.gene19526_i0_length774.p1	10day	5-7day	39.4162197505695	91.0189782251138	65.2175989878416	-1.20520613119309	0.503645127564265	-2.39296692300335	0.0167127476970304	0.322838160792172
Efra.gene10065_i0_length924.p1	10day	5-7day	23.3394417430216	3.59040642465883	13.4649240838402	2.69149117860832	1.12480276673152	2.39285611505858	0.0167177957082926	0.322838160792172
Efra.gene29486_i1_length480.p1	10day	5-7day	340.175687652585	594.897798558453	467.536743105519	-0.805102038885761	0.336539333049816	-2.3922970060875	0.0167432871251906	0.322838160792172
Efra.gene7875_i0_length1506.p1	10day	5-7day	47.7511629436391	115.986749014796	81.8689559792174	-1.27930640369926	0.534817861987079	-2.3920412810187	0.0167549577498514	0.322838160792172
Efra.gene2880_i0_length2448.p1	10day	5-7day	17.7461678498018	2.26789077921291	10.0070293145074	2.97668890106926	1.24444521332064	2.39198067476699	0.0167577247076255	1
Efra.gene65350_i0_length276.p1	10day	5-7day	109.249161726591	214.659227656111	161.954194691351	-0.974943444886091	0.407593115598754	-2.39195267921515	0.0167590029704532	0.322838160792172
Efra.gene22016_i0_length683.p1	10day	5-7day	153.559613704335	74.8462248049482	114.202919254642	1.03853849402233	0.434187290811777	2.39191361884552	0.0167607865903367	0.322838160792172
Efra.gene5569_i0_length1791.p1	10day	5-7day	54.1374057721575	115.806531704448	84.9719687383028	-1.09843425609665	0.459230262723617	-2.39190302830224	0.0167612702167191	0.322838160792172
[truncated: 43,192 more rows]
