# Supplementary material for: The Eupentacta fraudatrix transcriptome provides insights into regulation of cell transdifferentiation
Source: Sci Rep. 2020 Jan 30;10:1522. doi: 10.1038/s41598-020-58470-0 (PMC6992634; doi:10.1038/s41598-020-58470-0)
Supplement: Supplementary file 10 — Data S2. [file 41598_2020_58470_MOESM10_ESM.zip › DESeq2.2s/3day_vs_5-7day.DESeq2.DE_results]

sampleA	sampleB	baseMeanA	baseMeanB	baseMean	log2FoldChange	lfcSE	stat	pvalue	padj
Efra.gene35039_i1_length420.p1	3day	5-7day	1.544043892615	2371.72523560795	1186.63463975029	-10.5923321916582	0.965143102698358	-10.9748825454422	5.04714062565643e-28	1.63860467552562e-23
Efra.gene46320_i0_length336.p1	3day	5-7day	1875.16548146406	0.96294838542658	938.064214924741	10.9277898957467	1.08036410825742	10.1149138630427	4.74434165236553e-24	7.70148980428496e-20
Efra.gene19488_i0_length774.p1	3day	5-7day	17.4523372920791	399.437269684935	208.444803488507	-4.51820318999201	0.497413538946857	-9.08339406996866	1.05240765721379e-19	1.13891556663676e-15
Efra.gene21133_i2_length474.p1	3day	5-7day	638.672249651919	0.96294838542658	319.817599018673	9.37380809967885	1.11152809137203	8.43326243613702	3.36159696628922e-17	2.72844017768864e-13
Efra.gene45655_i0_length233.p2	3day	5-7day	44.9992865319721	416.967047914852	230.983167223412	-3.21197558908956	0.429616901225467	-7.47637157646154	7.64027338485756e-14	4.96098231425571e-10
Efra.gene14545_i3_length1014.p1	3day	5-7day	410.30174244631	0.96294838542658	205.632345415868	8.73529903409866	1.18376740725001	7.37923597203229	1.59200452058436e-13	8.61433646088196e-10
Efra.gene24572_i4_length528.p1	3day	5-7day	475.096483733363	0.96294838542658	238.029716059395	8.94718834725199	1.22574204751115	7.29940558490188	2.89041805553689e-13	1.34057589415801e-09
Efra.gene10932_i1_length1236.p1	3day	5-7day	2.02945842501322	179.948874067564	90.9891662462884	-6.46044585132452	0.888333820217996	-7.27254293857587	3.52782390927964e-13	1.43167913798341e-09
Efra.gene8971_i1_length1116.p1	3day	5-7day	691.936178066613	4533.9790546139	2612.95761634026	-2.71194004580616	0.389486891906574	-6.96285318494537	3.33449279202564e-12	1.20286269984338e-08
Efra.gene40247_i0_length372.p1	3day	5-7day	1.02350924204864	229.817582061391	115.42054565172	-7.81145854934083	1.13232224766325	-6.89861792035011	5.25108921961053e-12	1.70481862603876e-08
Efra.gene33821_i0_length432.p1	3day	5-7day	901.483361476761	4516.35144381786	2708.91740264731	-2.32480797175032	0.339042271849674	-6.8569855878653	7.03287229905541e-12	2.07572029146484e-08
Efra.gene80792_i0_length246.p1	3day	5-7day	931.128768071221	5108.44202087349	3019.78539447235	-2.45581809176447	0.387429190903201	-6.33875337591186	2.31631667491279e-10	6.26679476397656e-07
Efra.gene12427_i0_length1135.p1	3day	5-7day	269.56801065186	1320.26087416716	794.914442409509	-2.29176826873398	0.36815763256567	-6.22496470537029	4.81664429201868e-10	1.20290133526676e-06
Efra.gene1745_i0_length3027.p1	3day	5-7day	13.8085947381146	176.468452925536	95.1385238318252	-3.67517578806073	0.597211288369564	-6.15389537946322	7.56025674743235e-10	1.75322353972956e-06
Efra.gene13723_i0_length1059.p1	3day	5-7day	1.544043892615	138.613727522967	70.0788857077911	-6.4953479912578	1.05744056444769	-6.14251827444351	8.12233296200582e-10	1.75799774629654e-06
Efra.gene58187_i0_length282.p1	3day	5-7day	1.02350924204864	140.517479121762	70.7704941819054	-7.10185888473689	1.17234886660784	-6.05780334422628	1.37992950689693e-09	2.80004946068224e-06
Efra.gene5573_i0_length1791.p1	3day	5-7day	2.06457854318135	97.7711792507425	49.9178788969619	-5.57537915406285	0.935405777379498	-5.96038563037536	2.51643374546409e-09	4.80579635177865e-06
Efra.gene20270_i0_length744.p1	3day	5-7day	2.53243301649551	130.501027330103	66.5167301732993	-5.67768204340626	0.954463341016891	-5.94855957208081	2.7051243587035e-09	4.87914263498155e-06
Efra.gene24568_i2_length561.p1	3day	5-7day	359.788597361941	2328.72868622269	1344.25864179232	-2.69411537021433	0.45513687361718	-5.91935201558812	3.23212511085239e-09	5.52285125520703e-06
Efra.gene19793_i0_length762.p1	3day	5-7day	1.02350924204864	133.600927181823	67.3122182119358	-7.02909300080236	1.19268443015141	-5.89350613046068	3.78086067334697e-09	6.13747113104414e-06
Efra.gene27949_i0_length525.p1	3day	5-7day	9.07110270576525	183.788919462355	96.43001108406	-4.33298763113117	0.740077818176997	-5.85477300455301	4.7766196832919e-09	7.38465403036927e-06
Efra.gene18573_i4_length789.p1	3day	5-7day	1.02350924204864	129.638407779825	65.3309585109368	-6.98468180732966	1.19613955121766	-5.8393536107215	5.24037386662481e-09	7.73336263426551e-06
Efra.gene39351_i4_length273.p1	3day	5-7day	90.8000686598557	3.89088537325142	47.3454770165536	4.55323270670304	0.792625526173185	5.74449416067403	9.2196177050155e-09	1.30140916700449e-05
Efra.gene12459_i0_length1134.p1	3day	5-7day	539.776872578226	0.96294838542658	270.369910481826	9.1309370023246	1.60674860492073	5.68286599058543	1.32456057103101e-08	1.79179931246219e-05
Efra.gene53328_i0_length309.p1	3day	5-7day	31.1028914984372	203.382766995305	117.242829246871	-2.708072520824	0.492029386611476	-5.503883699862	3.71514677043393e-08	4.82463820195632e-05
Efra.gene11904_i0_length1167.p1	3day	5-7day	11.1181211898625	165.876020685843	88.497070937853	-3.89342668467225	0.734392949104734	-5.30155782325872	1.14818668703647e-07	0.000143373188389715
Efra.gene24686_i2_length498.p1	3day	5-7day	203.324655372433	0.96294838542658	102.14380187893	7.72270528286707	1.46380979935378	5.27575733286959	1.32208943265731e-07	0.000158973909335749
Efra.gene13270_i0_length1086.p1	3day	5-7day	3.59106237671228	76.0364298734405	39.8137461250764	-4.40709318959849	0.850232965229873	-5.18339486920148	2.17883065891869e-07	0.000252635414901622
Efra.gene11847_i0_length1170.p1	3day	5-7day	13.7734746199465	139.326529381409	76.5500020006775	-3.33667869252278	0.648039800319577	-5.14887926771984	2.62047477675269e-07	0.000293366669317423
Efra.gene11143_i1_length1152.p1	3day	5-7day	3.05296766706186	65.8349159491992	34.4439418081305	-4.42573906802584	0.874196454803645	-5.06263671478731	4.13497337090266e-07	0.000444694539880652
Efra.gene57116_i0_length297.p1	3day	5-7day	62.7263176474407	1.45419553602615	32.0902565917334	5.43889502599227	1.0753951476982	5.0575781726687	4.24614388477183e-07	0.000444694539880652
Efra.gene4658_i0_length1956.p1	3day	5-7day	2.58511319374771	115.956472713556	59.2707929536518	-5.49456227709018	1.09059988473206	-5.03811008419472	4.7015102636164e-07	0.000476997600683031
Efra.gene10699_i0_length1254.p1	3day	5-7day	6.62646998469008	170.359730179357	88.4931000820234	-4.6829392129595	0.933118045421243	-5.01859248777625	5.20514326044651e-07	0.000512091457859565
Efra.gene17745_i0_length852.p1	3day	5-7day	1.544043892615	59.1529149985307	30.3484794455729	-5.26628670342141	1.0735481434751	-4.90549654007534	9.31912835006216e-07	0.000889867120626818
Efra.gene19019_i0_length795.p1	3day	5-7day	15.4228788670659	115.355747837178	65.3893133521221	-2.90503868397081	0.594648457623287	-4.88530432851331	1.03269219430984e-06	0.000957925279441811
Efra.gene11526_i0_length1194.p1	3day	5-7day	2.54999307557957	71.4901322545518	37.0200626650657	-4.80568208725738	0.985428062732688	-4.87674571995723	1.07850317646126e-06	0.00097263011463865
Efra.gene21_i0_length11025.p1	3day	5-7day	266.047188511484	36.039554492007	151.043371501745	2.88662258013743	0.600803693503348	4.80460192131184	1.55059698585618e-06	0.00136058599304883
Efra.gene65743_i0_length273.p1	3day	5-7day	10.6853868347165	103.727382061541	57.2063844481286	-3.2767814848028	0.683552452229215	-4.79375280436271	1.63689954606384e-06	0.00139851528059233
Efra.gene7751_i0_length1518.p1	3day	5-7day	58.8078812700868	474.926310929485	266.867096099786	-3.01377905550744	0.629402750735529	-4.78831567225516	1.68186944919817e-06	0.00140009162917097
Efra.gene14447_i3_length342.p1	3day	5-7day	76.8208991460732	1.92589677085316	39.3733979584632	5.31891366512699	1.11245693485012	4.78123107376161	1.74224957925272e-06	0.00141409687100047
Efra.gene1455_i0_length3264.p1	3day	5-7day	1.544043892615	76.637154749818	39.0905993212165	-5.63827118984671	1.18336400098701	-4.76461273550993	1.89216703797396e-06	0.00148078735678934
Efra.gene84490_i0_length243.p1	3day	5-7day	66.8090616785069	4.8147419271329	35.8119018028199	3.79434118683712	0.796774576169525	4.76212632822489	1.91563694280639e-06	0.00148078735678934
Efra.gene12833_i0_length1110.p1	3day	5-7day	67.7447706251352	3.79315579438867	35.7689632097619	4.14717541941905	0.87564866209816	4.73611803332391	2.17850740842044e-06	0.00164482375632042
Efra.gene21749_i2_length591.p1	3day	5-7day	638.766377657336	162.71873122132	400.742554439328	1.97308192015498	0.417738790864833	4.7232432402798	2.32112954104924e-06	0.00171267708362965
Efra.gene4998_i0_length1890.p1	3day	5-7day	66.1543136772236	0.96294838542658	33.5586310313251	6.10197519850649	1.30230846510629	4.6855068226931	2.79267994952569e-06	0.00201482549425114
Efra.gene7544_i0_length1542.p1	3day	5-7day	162.909785568185	0.96294838542658	81.9363669768058	7.40250692193016	1.58902927661358	4.65850883358538	3.18508141417079e-06	0.0022479750694015
Efra.gene73141_i0_length260.p1	3day	5-7day	85.823002922285	10.1011850890928	47.9620940056889	3.08609232864724	0.668138880489276	4.61893839554331	3.85708340862495e-06	0.00266434191371101
Efra.gene61353_i0_length285.p1	3day	5-7day	58.0828930324673	2.84975332473464	30.466323178601	4.33788724435937	0.946742567999557	4.58190789236954	4.60752841301675e-06	0.00311641703035421
Efra.gene16872_i0_length894.p1	3day	5-7day	94.3509851032271	4.36258660807844	49.3567858556528	4.43822869467524	0.97854603424587	4.53553388328392	5.74579523498459e-06	0.00380699975712265
Efra.gene11904_i2_length1143.p1	3day	5-7day	6.05325515687152	111.144330042709	58.5987925997901	-4.19110819045571	0.926362439290796	-4.52426395187648	6.06060503437091e-06	0.00393527206091772
Efra.gene26349_i0_length561.p1	3day	5-7day	1.02350924204864	58.3437346829988	29.6836219625237	-5.83252263474054	1.29193861105348	-4.51455091196983	6.34510783514593e-06	0.00403922099952643
Efra.gene46354_i1_length210.p1	3day	5-7day	159.456721050579	486.543031545466	322.999876298023	-1.60920821664221	0.357423091876965	-4.50225028324735	6.72377341501763e-06	0.00417166423155741
Efra.gene35107_i1_length381.p1	3day	5-7day	28.8100321871629	1471.42661804513	750.118325116146	-5.67370859264106	1.26119715010773	-4.49866905594929	6.83802083392314e-06	0.00417166423155741
Efra.gene5785_i0_length1758.p1	3day	5-7day	58.1293060877638	249.645980583612	153.887643335688	-2.10204055851324	0.467581249921152	-4.4955621271548	6.9386394537085e-06	0.00417166423155741
Efra.gene14817_i0_length705.p1	3day	5-7day	9379.88471933527	2446.85974812506	5913.37223373016	1.93864302424322	0.431621155378496	4.49153847091483	7.0710524778681e-06	0.00417397799539028
Efra.gene213_i0_length5991.p1	3day	5-7day	161.918913830739	36.1985210744732	99.058717452606	2.16230771418191	0.482016819726217	4.48595904891885	7.25866832651083e-06	0.00420821296229465
Efra.gene74194_i0_length258.p1	3day	5-7day	1.02350924204864	53.3335335981404	27.1785214200945	-5.7031074639937	1.27434485613668	-4.4753250554825	7.62951484602332e-06	0.00431639233458848
Efra.gene34878_i2_length339.p1	3day	5-7day	18.282685884203	131.723271133144	75.0029785086737	-2.84585638016307	0.636222770913674	-4.47305018032624	7.71116723360228e-06	0.00431639233458848
Efra.gene9778_i0_length1329.p1	3day	5-7day	2.58511319374771	51.4884197466632	27.0367664702055	-4.32535008904	0.971981844752338	-4.45003177002972	8.5857587497826e-06	0.0047244956537363
Efra.gene55566_i3_length231.p1	3day	5-7day	1.544043892615	294.925348748948	148.234696320781	-7.5808600475165	1.70699860117148	-4.4410464322079	8.95224737726151e-06	0.00484406105583621
Efra.gene11547_i3_length693.p1	3day	5-7day	4.54433138242466	73.7704547655966	39.1573930740106	-4.01182242909696	0.905335375171237	-4.43131080384234	9.36619721153951e-06	0.00498496653557118
Efra.gene17599_i0_length858.p1	3day	5-7day	32.424921744915	300.759077552539	166.591999648727	-3.2147306477955	0.72664370227668	-4.42408106988788	9.68536479554826e-06	0.00501465026979566
Efra.gene41497_i0_length363.p1	3day	5-7day	1.52648383353093	92.1185622016757	46.8225230176033	-5.91130794034623	1.33647216292801	-4.42306851150228	9.73088668136285e-06	0.00501465026979566
Efra.gene23839_i1_length629.p1	3day	5-7day	29.4359271922337	176.813729775098	103.124828483666	-2.58455875352144	0.584870777114869	-4.41902528669821	9.91470476415701e-06	0.00502954382614252
Efra.gene31736_i0_length462.p1	3day	5-7day	58.7727611519187	3.79315579438867	31.2829584731537	3.94289135555998	0.893190719618269	4.41438907610358	1.01295637574212e-05	0.00505948333766824
Efra.gene24432_i0_length610.p1	3day	5-7day	1.02350924204864	60.9758836779496	30.9996964599991	-5.89611480189347	1.33724988519535	-4.40913464803337	1.03784485837449e-05	0.00510525320787672
Efra.gene7751_i1_length792.p1	3day	5-7day	27.1844551210833	159.93541341276	93.5599342669216	-2.55788468027844	0.583416858187364	-4.38431739567076	1.16350031497679e-05	0.00558647605406007
Efra.gene1704_i1_length3060.p1	3day	5-7day	1642.00468087276	258.695636599045	950.350158735904	2.66615271287244	0.608439708894104	4.38195054316627	1.17621512784869e-05	0.00558647605406007
Efra.gene42274_i0_length360.p1	3day	5-7day	5.06486603299101	66.5046755980375	35.7847708155142	-3.70866819904139	0.846745673594505	-4.37990805822224	1.1872939312824e-05	0.00558647605406007
Efra.gene4131_i0_length2075.p1	3day	5-7day	2177.85336838349	655.532051351717	1416.69270986761	1.73235413247944	0.396434216647932	4.36984008879819	1.24337555432262e-05	0.00576677582094831
Efra.gene15840_i0_length945.p1	3day	5-7day	5.6205208017255	59.3092823247112	32.4649015632183	-3.39837822284489	0.778254369853399	-4.36666770465426	1.26156431835381e-05	0.00576872495206688
Efra.gene110170_i0_length213.p1	3day	5-7day	6.14105545229186	60.6852941976471	33.4131748249695	-3.30490514532247	0.75776368719269	-4.36139287376814	1.2923706877984e-05	0.00582751482639761
Efra.gene57246_i0_length295.p1	3day	5-7day	6.22885574771219	91.8684156746904	49.0486357112013	-3.889417102067	0.899786143584097	-4.32260168685681	1.5419997364012e-05	0.00685788540301387
Efra.gene34293_i2_length414.p1	3day	5-7day	1.02350924204864	77.0436686029838	39.0335889225162	-6.23498712830137	1.44931366552541	-4.30202741933096	1.69242361714191e-05	0.00732228794630045
Efra.gene2951_i4_length2388.p1	3day	5-7day	1.02350924204864	67.6878275695337	34.3556684057912	-6.04833407606075	1.40643981540441	-4.30045709017532	1.70446174210873e-05	0.00732228794630045
Efra.gene1155_i0_length3555.p1	3day	5-7day	22.3416027342295	129.841664706408	76.0916337203187	-2.53633145018872	0.589952946539493	-4.29920973370193	1.71408206714358e-05	0.00732228794630045
Efra.gene20227_i0_length744.p1	3day	5-7day	6929.4875464596	17331.2195831544	12130.353564807	-1.32254411170158	0.307933430770687	-4.2949026625383	1.74770000386319e-05	0.00732468716563131
Efra.gene40625_i0_length369.p1	3day	5-7day	29.0734330734239	134.45834821953	81.7658906464767	-2.20817404596123	0.514321138015894	-4.29337603054727	1.75976590562201e-05	0.00732468716563131
Efra.gene21547_i0_length696.p1	3day	5-7day	1.52648383353093	67.0467627270973	34.2866232803141	-5.45135452657036	1.27167642344448	-4.28674655444564	1.81308949545595e-05	0.0074511093113257
Efra.gene4895_i0_length1908.p1	3day	5-7day	24.1139273949373	121.825342970634	72.9696351827859	-2.33826169414445	0.54821649061309	-4.26521590317266	1.99708986301126e-05	0.00810468993656546
Efra.gene5864_i0_length903.p1	3day	5-7day	2.58511319374771	61.2990153554535	31.9420642746006	-4.57645505419584	1.07423760228013	-4.26018884880034	2.04254249006802e-05	0.00818681289908004
Efra.gene18921_i12_length363.p1	3day	5-7day	41.8409585104059	0.96294838542658	21.4019534479162	5.44206749782224	1.28772848692659	4.22609855499181	2.377778834806e-05	0.00941426434765995
Efra.gene30424_i0_length481.p1	3day	5-7day	72.4295824802324	277.343482406056	174.886532443144	-1.93759330210668	0.458989034776208	-4.22143701766515	2.42749785178804e-05	0.00949531870556032
Efra.gene82497_i0_length246.p1	3day	5-7day	40.9228096228616	0.96294838542658	20.9428790041441	5.4097718270491	1.28596852561369	4.20676845451364	2.59048315946246e-05	0.0100122174113224
Efra.gene115044_i0_length210.p1	3day	5-7day	1.02350924204864	44.4741382278614	22.748823734955	-5.44232076081309	1.29486396570877	-4.20300580210688	2.63393834578326e-05	0.010060404980494
Efra.gene87244_i0_length237.p1	3day	5-7day	3.62618249488042	54.6509077237587	29.1385451093195	-3.92245480620309	0.938239039316537	-4.1806561460717	2.90669129871633e-05	0.0108469700809338
Efra.gene21456_i0_length702.p1	3day	5-7day	41.028169977366	1.92589677085316	21.4770333741096	4.41309744165928	1.0578003356108	4.17195693089949	3.01994728415561e-05	0.0111330744068866
Efra.gene10561_i1_length788.p1	3day	5-7day	11.2059214852829	80.7873355406842	45.9966285129835	-2.84719246376782	0.682852749726651	-4.16955553727734	3.05194240809741e-05	0.0111330744068866
Efra.gene11156_i0_length1221.p1	3day	5-7day	4.11159702727864	52.6298806303285	28.3707388288036	-3.68204932375141	0.885071552210574	-4.16017136078438	3.18008904823131e-05	0.0114716412266531
Efra.gene11932_i2_length825.p1	3day	5-7day	16.3761478727783	89.12159044139	52.7488691570842	-2.44421052054741	0.590121718340734	-4.14187521757356	3.44477753064278e-05	0.0121296482666766
Efra.gene17086_i3_length687.p1	3day	5-7day	211.491384741348	821.263452858295	516.377418799821	-1.95687111968683	0.4725782189059	-4.14084069345669	3.4603523194555e-05	0.0121296482666766
Efra.gene10163_i0_length1296.p1	3day	5-7day	445.92389683935	128.448706173985	287.186301506667	1.79496430066287	0.433576783905881	4.13989947638089	3.47458044970407e-05	0.0121296482666766
Efra.gene14822_i3_length703.p1	3day	5-7day	1547.48702667834	3977.89694396212	2762.69198532023	-1.36205542355322	0.329305668049961	-4.1361432726587	3.53191720901618e-05	0.0121986408625446
Efra.gene50286_i0_length319.p2	3day	5-7day	51.1165148032243	1.94544268662571	26.530978744925	4.72507386705488	1.14566249526968	4.12431574443978	3.71838518813993e-05	0.0127074835282264
Efra.gene525_i0_length4623.p1	3day	5-7day	1736.33840885711	317.087612004218	1026.71301043067	2.45340060283267	0.59680183987259	4.11091326956439	3.94097224425903e-05	0.0133278755085535
Efra.gene6281_i0_length1689.p1	3day	5-7day	82.0274869585196	432.010750438115	257.019118698317	-2.39760238508015	0.584194241067407	-4.10411848754171	4.05859426467069e-05	0.0135841568450308
Efra.gene9519_i0_length1350.p1	3day	5-7day	4.59701155967686	49.995132379092	27.2960719693844	-3.44197655166078	0.839791591021536	-4.09860802187112	4.15642247545183e-05	0.0137648163779596
Efra.gene49674_i0_length321.p1	3day	5-7day	42.1043593966669	2.41714392145273	22.2607516590598	4.12597070193434	1.00723389799527	4.09633820917504	4.19736592563914e-05	0.0137648163779596
Efra.gene3404_i3_length1233.p1	3day	5-7day	106.387255180634	13.9920704623442	60.1896628214891	2.92694194737838	0.719713687139743	4.0668143453135	4.76601822825003e-05	0.0154733547798365
Efra.gene35563_i0_length414.p1	3day	5-7day	1.52648383353093	40.1480441950423	20.8372640142866	-4.71108934992674	1.1606026904214	-4.05917493454733	4.92464111057115e-05	0.015830039435228
Efra.gene69225_i0_length267.p1	3day	5-7day	1.544043892615	47.0697946475529	24.306919270084	-4.93649722659548	1.21712736128907	-4.05585921703971	4.99503404033353e-05	0.0158526888812919
Efra.gene12114_i0_length1155.p1	3day	5-7day	4.11159702727864	48.4627531799756	26.2871751036271	-3.56282579094243	0.878851175817477	-4.05395804088037	5.03582527285963e-05	0.0158526888812919
Efra.gene25961_i0_length570.p1	3day	5-7day	1.02350924204864	68.4944086287799	34.7589589354142	-6.06530032496064	1.49757781193221	-4.05007357656766	5.12015317845664e-05	0.0158526888812919
Efra.gene25901_i0_length573.p1	3day	5-7day	49.502230674273	0.96294838542658	25.2325895298498	5.68512545034491	1.40451205724601	4.04775838058122	5.17104852993787e-05	0.0158526888812919
Efra.gene35555_i0_length414.p1	3day	5-7day	88.8458762863515	363.55928103168	226.202578659016	-2.03173404781569	0.502107290007988	-4.04641415937891	5.20081838913904e-05	0.0158526888812919
Efra.gene72893_i0_length261.p1	3day	5-7day	37.3141871870653	0.96294838542658	19.1385677862459	5.27667258429269	1.30438202208609	4.04534292480797	5.22465875161163e-05	0.0158526888812919
Efra.gene1541_i0_length3186.p1	3day	5-7day	11.1883614261988	74.6969105757639	42.9426360009813	-2.7359093417429	0.680738040394728	-4.0190340180732	5.84372340771273e-05	0.0174203865818291
Efra.gene552_i3_length2738.p1	3day	5-7day	206.130480317494	30.0299124464627	118.080196381978	2.77692209462833	0.690979071044517	4.01882229288161	5.84897628651669e-05	0.0174203865818291
Efra.gene5366_i2_length1800.p1	3day	5-7day	81.1143638861481	12.9118465822824	47.0131052342152	2.64868901580207	0.659421984203352	4.01668291208391	5.90230556274625e-05	0.0174203865818291
Efra.gene14484_i0_length1017.p1	3day	5-7day	60.8787269352238	5.77769031255948	33.3282086238916	3.39685823376244	0.850227481288903	3.99523457958918	6.46302276864078e-05	0.0189034682168191
Efra.gene3522_i1_length1914.p1	3day	5-7day	37.4195475415697	1.92589677085316	19.6727221562114	4.28031916370511	1.07543807152799	3.98007033322115	6.88948818259564e-05	0.0199709038692991
Efra.gene82_i0_length7719.p1	3day	5-7day	116.212199120231	26.116881901153	71.164540510692	2.15531462669114	0.543156047208774	3.96813151168451	7.2438357646652e-05	0.0208122453040372
Efra.gene23450_i0_length639.p1	3day	5-7day	93.2973815581831	308.957862164609	201.127621861396	-1.72807676745497	0.435771927184578	-3.96555321638012	7.32259121368269e-05	0.0208139974748994
Efra.gene4582_i0_length1974.p1	3day	5-7day	27.3713486490523	171.806127946525	99.5887382977889	-2.64820959707192	0.668416942472009	-3.96191273560187	7.43517170434701e-05	0.0208139974748994
Efra.gene3700_i1_length2184.p1	3day	5-7day	5.5678406244733	65.595166447357	35.5815035359151	-3.55171278651199	0.896475816843664	-3.96186123460302	7.43677603366085e-05	0.0208139974748994
Efra.gene48184_i0_length327.p1	3day	5-7day	38.2498961336936	1.94544268662571	20.0976694101597	4.30697608894567	1.09081770284272	3.94839218113302	7.86778369942241e-05	0.0218320910756793
Efra.gene24454_i1_length255.p1	3day	5-7day	22.5874435614064	103.881150131435	63.2342968464209	-2.20273902093783	0.55881845968321	-3.94177927154831	8.08793910608724e-05	0.0222527992388329
Efra.gene13765_i0_length1056.p1	3day	5-7day	1.52648383353093	36.6506763935277	19.0885801135293	-4.57993088536339	1.16564258156052	-3.92910396189535	8.52629745097581e-05	0.0231289863406751
Efra.gene14026_i1_length1021.p1	3day	5-7day	2.04701848409729	40.1310975355555	21.0890580098264	-4.29413941975945	1.09374306414637	-3.92609522338858	8.63359879374923e-05	0.0231289863406751
Efra.gene18907_i0_length798.p1	3day	5-7day	115.036916468382	349.728776408087	232.382846438234	-1.60474906545527	0.408905724931929	-3.92449644896123	8.69113412979057e-05	0.0231289863406751
Efra.gene39_i0_length9486.p1	3day	5-7day	172.088791830062	33.8400149003382	102.9644033652	2.34776400332348	0.598463264963996	3.92298765984362	8.74576324811835e-05	0.0231289863406751
Efra.gene1501_i1_length3218.p1	3day	5-7day	95.0809991560194	375.847009431012	235.464004293516	-1.98254041482401	0.505428013389809	-3.92249808539003	8.76355899885984e-05	0.0231289863406751
Efra.gene2991_i0_length2418.p1	3day	5-7day	13.200259792128	105.675424004452	59.4378418982901	-2.99886976044063	0.76490584008966	-3.92057375335128	8.83383942045127e-05	0.0231289863406751
Efra.gene25253_i0_length590.p1	3day	5-7day	28.7460590727823	120.212180852142	74.4791199624622	-2.0653992445335	0.527664981695785	-3.91422458601632	9.06951913870999e-05	0.0235560806685887
Efra.gene26684_i0_length555.p1	3day	5-7day	49.7129513832818	3.85179354170632	26.7823724624941	3.69109428496591	0.944655118549604	3.90734587944975	9.33155263931691e-05	0.0238706975502357
Efra.gene42393_i2_length330.p1	3day	5-7day	111.696720734019	25.469267424373	68.582994079196	2.13255099455205	0.545830926315162	3.9069808831622	9.3456544506273e-05	0.0238706975502357
Efra.gene58575_i0_length291.p1	3day	5-7day	31.2433719711097	122.687962520912	76.9656672460111	-1.9738008147185	0.505417161643123	-3.90529045017313	9.41122801216708e-05	0.0238706975502357
Efra.gene11486_i1_length900.p1	3day	5-7day	51.9995435726004	1.94544268662571	26.972493129613	4.74902424448247	1.21833751755193	3.89795452907412	9.70086256267388e-05	0.024372362176525
Efra.gene4491_i5_length510.p1	3day	5-7day	164.497759902531	37.3008901265935	100.899325014562	2.13954907355066	0.549094662280173	3.89650313602752	9.75915444757055e-05	0.024372362176525
Efra.gene94668_i0_length229.p1	3day	5-7day	25.985345288194	113.647455396109	69.8164003421515	-2.12727594165301	0.546274788617039	-3.89414995159939	9.85436801320133e-05	0.0244222833524118
Efra.gene7542_i3_length1542.p1	3day	5-7day	275.164704272545	75.1881577263634	175.176430999454	1.8722430722368	0.48121387269434	3.89066728636483	9.99689291128777e-05	0.0245878125195355
Efra.gene235_i0_length5840.p1	3day	5-7day	175.709948509769	49.7579821335356	112.733965321652	1.82126416454271	0.468700288955432	3.88577563841846	0.000102003681597017	0.0248341476425599
Efra.gene9351_i0_length1365.p1	3day	5-7day	73.8983603213383	0.96294838542658	37.4306543533825	6.26181243435851	1.61195990279759	3.88459565494837	0.000102500332166051	0.0248341476425599
Efra.gene482_i3_length460.p1	3day	5-7day	538.832474484117	195.933276816936	367.382875650527	1.45935976619393	0.37609066407306	3.88034031578733	0.000104310410610331	0.0250854947472223
Efra.gene3522_i0_length2235.p1	3day	5-7day	39.7412598490564	2.37805208990762	21.059655969482	4.05360092314995	1.04743322530617	3.87003278606622	0.000108820717708616	0.0259777457435878
Efra.gene4515_i0_length1986.p1	3day	5-7day	12.2294307273315	71.7103358406214	41.9698832839765	-2.5498491600383	0.660820855550281	-3.85860878727107	0.000114034306356969	0.0268721506932424
Efra.gene215_i0_length5973.p1	3day	5-7day	65.1596574313874	8.74471913192943	36.9521882816584	2.9018796019423	0.75213202239574	3.85820509635934	0.000114222780621803	0.0268721506932424
Efra.gene8902_i0_length1404.p1	3day	5-7day	7.12944457617236	55.320667372597	31.2250559743847	-2.9532372457402	0.765969406686651	-3.85555509131233	0.000115467322511101	0.0269695114578807
Efra.gene18410_i1_length822.p1	3day	5-7day	37.0570534227599	1.92589677085316	19.4914750968065	4.26582534374249	1.10856680610215	3.84805437097799	0.000119059632973739	0.0275017101610852
Efra.gene23652_i2_length496.p1	3day	5-7day	2026.83813111326	5929.8899056534	3978.36401838333	-1.54871690424523	0.402549306205759	-3.84727257101177	0.000119440064458603	0.0275017101610852
Efra.gene1890_i0_length2931.p1	3day	5-7day	105.667292758187	10.8686743167939	58.2679835374905	3.27515779543914	0.85535834970073	3.82898909747598	0.000128670706331868	0.0294184728997918
Efra.gene20430_i1_length738.p1	3day	5-7day	2.06457854318135	44.6721966418727	23.368387592527	-4.4435072469128	1.16657656478744	-3.80901466825063	0.000139521681703428	0.0313726234447788
Efra.gene16393_i0_length915.p1	3day	5-7day	1.02350924204864	33.6836475741578	17.3535784081032	-5.04078299104419	1.3235868777302	-3.80842623620489	0.000139854052043486	0.0313726234447788
Efra.gene621_i1_length4407.p1	3day	5-7day	127.388026302519	19.4544268662571	73.4212265843879	2.71430012670891	0.712795995997389	3.80796208445433	0.000140116749814973	0.0313726234447788
Efra.gene20575_i1_length732.p1	3day	5-7day	3.57350231762822	85.8705217760612	44.7220120468447	-4.58512893442713	1.20672562933097	-3.79964494246235	0.000144903543679239	0.0322221811581518
Efra.gene21017_i0_length717.p1	3day	5-7day	133.500228758598	33.7227394057029	83.6114840821504	1.98570282468756	0.523779072783171	3.79110760217329	0.000149976955980572	0.0329761581809793
Efra.gene92375_i0_length231.p1	3day	5-7day	2.53243301649551	45.7667679251356	24.1496004708156	-4.16723061002846	1.09976701115964	-3.78919404541364	0.000151136826085238	0.0329761581809793
Efra.gene1341_i0_length3366.p1	3day	5-7day	30.2549828472292	131.232023982545	80.743503414887	-2.11709499295371	0.558978945954112	-3.78743243958872	0.000152212054195461	0.0329761581809793
Efra.gene19598_i0_length771.p1	3day	5-7day	83.4247832565064	240.245849206045	161.835316231276	-1.52602090760839	0.402942174178787	-3.7871957948271	0.000152357042048509	0.0329761581809793
Efra.gene31742_i0_length377.p1	3day	5-7day	3135.67603005215	1286.13422016458	2210.90512510836	1.28574949851064	0.339756269325689	3.78432898696015	0.00015412384067068	0.0331376464318828
Efra.gene36191_i1_length407.p1	3day	5-7day	67.2706490298654	217.567697359089	142.419173194477	-1.69256793012957	0.447520317396302	-3.78210298914923	0.000155508993304088	0.0332154932671746
Efra.gene25635_i0_length579.p1	3day	5-7day	149.012149227867	29.0448188889778	89.0284840584225	2.36001612650276	0.624596043423856	3.77846794156081	0.000157796161247959	0.0333809842164084
Efra.gene32371_i1_length453.p1	3day	5-7day	1.02350924204864	71.2112909211645	36.1174000816066	-6.12022695264786	1.62013174666494	-3.77761065743353	0.000158340157990725	0.0333809842164084
Efra.gene98946_i0_length225.p1	3day	5-7day	34.0040857556981	0.96294838542658	17.4835170705623	5.1417778416709	1.36249831145106	3.77378657900492	0.000160788324742988	0.0336784112974572
Efra.gene33581_i1_length264.p1	3day	5-7day	9.696997710836	64.3585752411147	37.0277864759753	-2.72871726062751	0.724298348522888	-3.76739401131092	0.00016496053887662	0.0341595839947864
Efra.gene4246_i0_length2055.p1	3day	5-7day	22.4469630887339	99.4182346882084	60.9325988884711	-2.1456382927718	0.56958096543968	-3.76704704504215	0.000165189881327588	0.0341595839947864
Efra.gene30068_i0_length486.p1	3day	5-7day	1639.27932955851	551.331616933577	1095.30547324604	1.57219862799097	0.417577218790217	3.76504885143366	0.000166516523572396	0.0341851358003556
Efra.gene50140_i0_length312.p1	3day	5-7day	71.9780467592194	2.39759800568017	37.1878223824498	4.9063262556535	1.30359206067103	3.76369755821307	0.000167419349234785	0.0341851358003556
Efra.gene454_i1_length4800.p1	3day	5-7day	196.66554788314	506.714107660964	351.689827772052	-1.36534132280299	0.363318110124276	-3.75797760903237	0.000171292204773399	0.0342923848752785
Efra.gene49472_i2_length240.p1	3day	5-7day	102.748538441842	23.9564341410292	63.3524862914357	2.09914616999641	0.558654931593673	3.75750047351803	0.000171619042319762	0.0342923848752785
Efra.gene70_i0_length7992.p1	3day	5-7day	52.2278243406933	4.79519601136035	28.5115101760268	3.44381723006178	0.916945228534621	3.75575020502084	0.000172823004378046	0.0342923848752785
Efra.gene102_i0_length7323.p1	3day	5-7day	978.340622047785	390.356319606814	684.3484708273	1.32531598957657	0.352907856415576	3.75541650740671	0.000173053445651347	0.0342923848752785
Efra.gene1160_i0_length369.p1	3day	5-7day	33.8284851648574	152.885990440471	93.3572378026641	-2.17610108941635	0.579495142101254	-3.75516709514733	0.000173225870743106	0.0342923848752785
Efra.gene30114_i0_length486.p1	3day	5-7day	97.9182202988997	9.3141499456192	53.6161851222594	3.39996833869804	0.906035442447757	3.75257763593954	0.000175025602751121	0.0344386740540479
Efra.gene100587_i0_length222.p1	3day	5-7day	1.02350924204864	61.360252359057	31.1918808005528	-5.90657439771855	1.57926804749572	-3.740070855663	0.000183968388281666	0.0359802270720034
Efra.gene29341_i0_length498.p1	3day	5-7day	1.02350924204864	32.6229696098684	16.8232394259585	-4.99496287987205	1.33623420171815	-3.73808938092548	0.000185424030759646	0.0360477639679201
Efra.gene28488_i1_length516.p1	3day	5-7day	54.0239761824408	6.72109278221351	30.3725344823272	3.0048268388291	0.804518113468093	3.73493994544881	0.000187759987607455	0.0362846176051407
Efra.gene12251_i2_length405.p1	3day	5-7day	242.354702534564	625.380913032561	433.867807783562	-1.36730023700379	0.367108715121393	-3.72451042615989	0.000195694624866287	0.0375942111888098
Efra.gene64079_i0_length279.p1	3day	5-7day	52.3620376914101	0.96294838542658	26.6624930384184	5.7659486133109	1.54931291737533	3.72161656218482	0.000197951452551171	0.0378040697560372
Efra.gene128_i1_length6924.p1	3day	5-7day	96.2625489298246	21.3021399740201	58.7823444519223	2.17800034590161	0.587186974139773	3.70921093590738	0.000207906169162336	0.0394087417550329
Efra.gene27802_i1_length489.p1	3day	5-7day	169.276639175004	422.93239961628	296.104519395642	-1.32100615203054	0.356244296360096	-3.70814681253241	0.000208781604813209	0.0394087417550329
Efra.gene81050_i0_length246.p1	3day	5-7day	1.544043892615	39.8965465462849	20.72029521945	-4.69775898156953	1.26747069133346	-3.70640442709344	0.000210222514144049	0.039451353434686
Efra.gene114830_i0_length210.p1	3day	5-7day	61.9260633583122	0.96294838542658	31.4445058718694	6.00674142658136	1.62246916466151	3.7022222408982	0.000213719280637999	0.0398770699149039
Efra.gene988_i0_length3771.p1	3day	5-7day	238.704692858644	59.2141520021342	148.959422430389	2.01020477578556	0.543250111862934	3.7003301644837	0.000215319143500077	0.0399460075021343
Efra.gene30339_i0_length483.p1	3day	5-7day	45.3329276545694	4.32349477653333	24.8282112155514	3.38836790324921	0.916224357982455	3.69818579229925	0.000217145929946394	0.0400560213729524
Efra.gene9395_i0_length1362.p1	3day	5-7day	4.0764769091105	61.6234981547296	32.84998753192	-3.91502337897997	1.05967020032654	-3.69456777945963	0.000220261135371855	0.0404011187626138
Efra.gene810_i0_length4031.p1	3day	5-7day	144.590738259031	27.4928937740889	86.0418160165599	2.39485044777792	0.649609120582244	3.68660225341575	0.000227268147602382	0.0414521779778593
Efra.gene484_i6_length378.p1	3day	5-7day	1.02350924204864	33.8621600723965	17.4428346572226	-5.04926889205562	1.3710214730295	-3.68285179436207	0.000230639260491814	0.0418320348107667
Efra.gene21707_i0_length693.p1	3day	5-7day	116.493160065576	28.0623245877787	72.2777423266774	2.05485860822378	0.559689886737997	3.67142350954379	0.000241203269171688	0.043240515046221
Efra.gene25394_i0_length585.p1	3day	5-7day	319.553112656924	85.4652560574092	202.509184357167	1.90277064515892	0.518696125247312	3.66837258375834	0.000244099290983916	0.043240515046221
Efra.gene9567_i0_length1347.p1	3day	5-7day	370.644558972326	111.726757137827	241.185658055076	1.72918477238377	0.471579785406294	3.66679155022299	0.000245612851576743	0.043240515046221
Efra.gene26436_i0_length561.p1	3day	5-7day	35.5481296483131	1.94544268662571	18.7467861674694	4.1995741103613	1.14542144048184	3.66640082151307	0.000245988259673787	0.043240515046221
Efra.gene43143_i0_length354.p1	3day	5-7day	2.02945842501322	35.8636412500541	18.9465498375336	-4.1355227129104	1.12814018159092	-3.66578797599285	0.000246578159625267	0.043240515046221
Efra.gene311_i0_length5382.p1	3day	5-7day	190.074198016618	63.5155016066092	126.794849811614	1.58145114828895	0.431548401162709	3.66459739864194	0.000247727955356284	0.043240515046221
Efra.gene1506_i18_length294.p1	3day	5-7day	37.9752023103042	3.36054639110676	20.6678743507055	3.49608337338585	0.954464479380788	3.66287425976705	0.000249400979586682	0.0432997444024665
Efra.gene12912_i0_length1107.p1	3day	5-7day	1.02350924204864	63.3513365115714	32.18742287681	-5.95144136684635	1.62721911673803	-3.65743083130486	0.000254755975804431	0.0439941888854609
Efra.gene1178_i0_length3531.p1	3day	5-7day	175.604588155265	51.7425166517064	113.673552403486	1.7641614801347	0.482934640974027	3.65300256071209	0.000259191645473655	0.0443137113557049
Efra.gene6870_i1_length1617.p1	3day	5-7day	4069.75122471718	9539.72816056535	6804.73969264127	-1.22899496302802	0.336447361585322	-3.65285956542224	0.000259336079516539	0.0443137113557049
Efra.gene94322_i0_length231.p1	3day	5-7day	58.3626126710295	0.96294838542658	29.662780528228	5.92231053407889	1.62292902115134	3.6491494433179	0.000263110016845588	0.0447231927063291
Efra.gene19007_i0_length795.p1	3day	5-7day	2.54999307557957	45.4123421849439	23.9811676302617	-4.15127284409641	1.14100932998497	-3.63824618695369	0.00027450096872093	0.0464163981796548
Efra.gene44006_i0_length348.p1	3day	5-7day	1.02350924204864	55.9630833368054	28.493296289427	-5.77243910969454	1.58901690860788	-3.63271094122699	0.000280459138129288	0.0471781677642771
Efra.gene9060_i1_length1392.p1	3day	5-7day	52.8311334715072	3.87133945747887	28.351236464493	3.77272868310485	1.03928930510817	3.63010440361665	0.000283306603597546	0.0474115061463811
Efra.gene24698_i0_length603.p1	3day	5-7day	173.910012159632	636.557123489144	405.233567824388	-1.8724497273664	0.516925586546807	-3.62228099381738	0.000292016663434187	0.0486185281797658
Efra.gene14155_i0_length1035.p1	3day	5-7day	1.02350924204864	30.6579810074702	15.8407451247594	-4.90549866085617	1.35663869224638	-3.6159212389361	0.000299281368539699	0.0495738209745402
Efra.gene17127_i6_length777.p1	3day	5-7day	971.963716810621	2782.6538436836	1877.30878024711	-1.51756720902078	0.419955888384718	-3.613634791163	0.000301934275296373	0.0496485534177112
Efra.gene1607_i0_length3129.p1	3day	5-7day	136.939517725509	33.9012519039416	85.4203848147255	2.01218640675945	0.556944887129571	3.61290040228221	0.000302791029899181	0.0496485534177112
Efra.gene2310_i1_length798.p1	3day	5-7day	3.10564784431406	39.3245164763094	21.2150821603117	-3.67137592380745	1.01734843213156	-3.60876943223389	0.000307652886317029	0.0501922543073803
Efra.gene24820_i1_length600.p1	3day	5-7day	6.19373562954406	63.2249121263067	34.7093238779254	-3.35669144964543	0.931151351467604	-3.60488275547781	0.000312293881107379	0.0506825669690665
Efra.gene7354_i0_length1560.p1	3day	5-7day	36.9341330091715	129.291779808491	83.1129564088311	-1.8085474973292	0.50186557514784	-3.60364923773948	0.000313780446029149	0.0506825669690665
Efra.gene16179_i0_length927.p2	3day	5-7day	24.6169019864196	99.814351516231	62.2156267513253	-2.02077058618516	0.561388424789475	-3.59959432177991	0.000318714013582874	0.0512245998266415
Efra.gene6835_i0_length1620.p1	3day	5-7day	27.6698696534815	104.33330545049	66.0015875519857	-1.91547372928443	0.533569304728622	-3.5899248931845	0.000330773254792464	0.0529009088181879
Efra.gene12843_i0_length1110.p1	3day	5-7day	92.1396589654176	18.7090828106144	55.424370888016	2.29842699549253	0.641711554013576	3.58171359252775	0.000341347895548012	0.0543245136120674
Efra.gene29339_i0_length499.p2	3day	5-7day	113.778859336284	30.8338942494231	72.3063767928537	1.88425718168691	0.526504599251319	3.57880478986565	0.00034516916121792	0.0546646926248829
Efra.gene4424_i0_length2010.p1	3day	5-7day	90.379868548621	7.19279401704052	48.7863312828308	3.64955258238785	1.02065846380879	3.57568443489786	0.000349312806779613	0.0550523766257618
Efra.gene7353_i0_length1560.p1	3day	5-7day	59.4977493895382	9.13823670366624	34.3179930466022	2.70318091169538	0.756747282133158	3.57210521334879	0.000354123077839081	0.0555408688170222
Efra.gene13357_i0_length1080.p1	3day	5-7day	2.02945842501322	32.642515525641	17.3359869753271	-4.00070266955597	1.12178627064684	-3.56636800987865	0.000361962984455459	0.056368673076435
Efra.gene39351_i5_length336.p1	3day	5-7day	116.844361247258	364.058325951137	240.451343599197	-1.64039540847426	0.460047443896534	-3.56570921159859	0.000362873549959185	0.056368673076435
Efra.gene9059_i0_length1392.p1	3day	5-7day	28.1377241267956	0.96294838542658	14.5503362561111	4.86932587718337	1.36576190796652	3.5652816561807	0.000363465646136572	1
Efra.gene2753_i0_length2502.p1	3day	5-7day	39.3260855529944	4.32349477653333	21.8247901647639	3.18420929529568	0.894485679328779	3.55982143580555	0.000371107046210526	0.0573731493441473
Efra.gene32_i1_length3768.p1	3day	5-7day	81.6700186548826	15.5439955772331	48.6070071160579	2.3970569733292	0.674228191758915	3.55526067083579	0.000377604531486933	0.0581009891907809
Efra.gene110213_i0_length213.p1	3day	5-7day	1.02350924204864	31.4645620667163	16.2440356543825	-4.94336665738756	1.39101966761728	-3.55377193613317	0.000379748371224635	0.0581552387744292
Efra.gene4826_i0_length1923.p1	3day	5-7day	16.7737621097562	81.8310668454868	49.3024144776215	-2.28386477139809	0.642888782948825	-3.55250368644227	0.000381583671867493	0.0581619506612678
Efra.gene4575_i0_length1974.p1	3day	5-7day	289.863836208775	675.984568056888	482.924202132831	-1.22163779476013	0.344091244582236	-3.5503309485347	0.000384747149091218	0.0583700978616611
Efra.gene13994_i3_length1044.p1	3day	5-7day	1147.84554199088	359.515978710306	753.680760350594	1.67512582519057	0.472391679812643	3.54605277098647	0.000391047889428674	0.0590500501311224
Efra.gene24147_i0_length618.p1	3day	5-7day	54.3513501830825	199.833311080817	127.09233063195	-1.87841611222036	0.530586936916292	-3.54026075941013	0.000399731868125415	0.0600819205118506
Efra.gene812_i0_length4026.p1	3day	5-7day	204.942663421733	56.6380414982153	130.790352459974	1.85452943463655	0.524742227303833	3.53417228143667	0.000409054355503702	0.0610468479577437
Efra.gene14532_i0_length1014.p1	3day	5-7day	1.544043892615	37.1002324562964	19.3221381744557	-4.59064379229554	1.2991339628813	-3.53361849005482	0.000409912303788213	0.0610468479577437
Efra.gene7707_i0_length1524.p1	3day	5-7day	3.05296766706186	60.0233323176661	31.538149992364	-4.29497948437843	1.21671207038613	-3.52998839159654	0.000415577900518239	0.0616080005398409
Efra.gene552_i1_length4554.p1	3day	5-7day	82.4138082583691	9.11869078789368	45.7662495231314	3.17433189153718	0.90181570323628	3.51993415078678	0.000431653950473211	0.0637003507093785
Efra.gene6282_i0_length1689.p1	3day	5-7day	1.52648383353093	51.0023711086352	26.2644274710831	-5.05906609063557	1.43934154040004	-3.51484755260346	0.000440006495266105	0.0646391442321691
Efra.gene84_i0_length7692.p1	3day	5-7day	320.345858517314	114.018827795787	217.182343156551	1.49104304002677	0.424571379796074	3.51187835775208	0.000444951605654994	0.065071165897275
Efra.gene38534_i0_length386.p1	3day	5-7day	5.11754621024321	46.6319867316994	25.8747664709713	-3.18707274132508	0.907901803230026	-3.51037163929677	0.000447480797183743	0.0651475854769838
Efra.gene4367_i0_length2025.p1	3day	5-7day	55.6144331303524	9.6294838542658	32.6219584923091	2.53047384475364	0.721381353764064	3.50781709500806	0.00045179956101424	0.0654146040275526
Efra.gene25676_i0_length579.p1	3day	5-7day	11.2586016625351	81.247288628596	46.2529451455655	-2.85219308014407	0.813512362503614	-3.50602303247899	0.000454855857525171	0.0654146040275526
Efra.gene35559_i0_length414.p1	3day	5-7day	2.02945842501322	38.53488207655	20.2821702507816	-4.23954059558566	1.20941958096995	-3.50543406299538	0.000455863402704794	0.0654146040275526
Efra.gene4895_i1_length639.p1	3day	5-7day	71.2655927655112	15.4071741668253	43.3363834661682	2.20950830285958	0.630467918445733	3.50455310764517	0.000457374333587582	0.0654146040275526
Efra.gene605_i0_length4437.p1	3day	5-7day	333.897319491123	109.516820521015	221.707070006069	1.60917331582155	0.460087000585375	3.49754136451187	0.000469567887525836	0.0668639957737447
Efra.gene39413_i0_length378.p1	3day	5-7day	2.04701848409729	31.442416894658	16.7447176893776	-3.94076735176938	1.12782703267153	-3.49412386617008	0.00047562029034855	0.0674300801155284
Efra.gene18_i0_length11214.p1	3day	5-7day	286.886134593222	102.915602489723	194.900868541472	1.47974641665246	0.423820982740246	3.49144208737626	0.000480420603349895	0.0678145013406856
Efra.gene24462_i1_length474.p1	3day	5-7day	198.471751355233	637.862749467847	418.16725041154	-1.68377774669822	0.483001333784391	-3.48607266465614	0.000490167839117164	0.0688164503308965
Efra.gene18573_i2_length783.p1	3day	5-7day	2.02945842501322	45.0383705289796	23.5339144769964	-4.4651607149686	1.28139702170806	-3.48460363129039	0.000492866561679632	0.0688164503308965
Efra.gene28549_i0_length515.p1	3day	5-7day	237.455385462068	67.5823002218136	152.518842841941	1.8130602696546	0.520387934372999	3.48405516326796	0.000493877685181387	0.0688164503308965
Efra.gene2538_i0_length2589.p1	3day	5-7day	25.7106514648045	105.474766334155	65.5927088994798	-2.03842160189629	0.585295291778184	-3.48272338857086	0.000496340923162284	0.0688641214161825
Efra.gene15774_i1_length948.p1	3day	5-7day	1.02350924204864	40.192334539159	20.6079218906038	-5.29656083082327	1.52239921592513	-3.47908799178187	0.00050312335759894	0.0692359886574348
Efra.gene12043_i0_length1158.p1	3day	5-7day	2.54999307557957	33.9403437354867	18.2451684055331	-3.73272949788729	1.07293135867708	-3.47900121261228	0.000503286309466969	0.0692359886574348
Efra.gene46962_i0_length333.p1	3day	5-7day	49.953766395286	0.96294838542658	25.4583573903563	5.69668384326844	1.63852931683445	3.47670547285301	0.000507615105941378	0.0693200257541108
Efra.gene12143_i0_length1152.p1	3day	5-7day	6.08837527503965	86.2835852635706	46.1859802693051	-3.82130085535611	1.09920770194662	-3.47641382842283	0.000508167502294042	0.0693200257541108
Efra.gene100_i0_length7342.p1	3day	5-7day	171.183177186429	56.9703220663486	114.076749626389	1.58809317423259	0.457118656669119	3.47413773440035	0.000512497886481184	0.0694082302664341
Efra.gene47420_i0_length333.p1	3day	5-7day	31.8692669761805	116.871180376808	74.3702236764942	-1.87617844879094	0.540089623865859	-3.47382798314401	0.000513089855970682	0.0694082302664341
Efra.gene8705_i0_length1422.p1	3day	5-7day	3.05296766706186	34.9814757840035	19.0172217255327	-3.51475090854989	1.01398258574122	-3.46628330503391	0.000527706917662719	0.0710829810593841
Efra.gene27471_i0_length537.p1	3day	5-7day	2.56755313466364	61.3472560776281	31.9574046061458	-4.57992411368031	1.32172204384082	-3.46511895978629	0.000529996985152248	0.0710829810593841
Efra.gene11767_i0_length1176.p1	3day	5-7day	34.1207390473309	2.86929924050719	18.495019143919	3.56777213606283	1.02993207291927	3.46408489440494	0.000532038575661626	0.0710829810593841
Efra.gene12774_i4_length696.p1	3day	5-7day	98.3095674139219	26.9039170446266	62.6067422292742	1.86881993096325	0.540131622073093	3.45993430969748	0.000540307180449101	0.0718918562313956
Efra.gene74440_i0_length258.p1	3day	5-7day	1.02350924204864	37.8533742807965	19.4384417614226	-5.21012489357566	1.50652848166343	-3.4583646821087	0.000543465202256168	0.0720169030875459
Efra.gene22474_i0_length669.p1	3day	5-7day	48.9126970941533	0.96294838542658	24.9378227397899	5.66628845957327	1.64037605747006	3.4542618649972	0.000551801295906149	0.0728243124914189
Efra.gene23826_i1_length630.p1	3day	5-7day	1.02350924204864	47.1206346260132	24.0720719340309	-5.52422026328614	1.60084785055071	-3.45080905807866	0.00055890883662854	0.0734637015788753
Efra.gene12612_i0_length1125.p1	3day	5-7day	97.0226572856123	22.934848008285	59.9787526469486	2.07865261539663	0.602566198214059	3.44966681097866	0.000561278839292797	0.0734777370825805
Efra.gene22118_i0_length681.p1	3day	5-7day	262.591580792271	690.437839741658	476.514710266964	-1.39487996483396	0.40538953996506	-3.44083856962413	0.000579914407096303	0.075612454380677
Efra.gene20227_i5_length708.p1	3day	5-7day	15212.1419294388	6870.1476701753	11041.1447998071	1.14679444050666	0.333920413635877	3.43433463087759	0.00059401039384351	0.0771405657860937
Efra.gene18607_i0_length813.p1	3day	5-7day	1.02350924204864	51.0701577465823	26.0468334943155	-5.64043456630169	1.64306756051052	-3.43286831403885	0.000597232093493398	0.0772499487942497
Efra.gene4054_i0_length2094.p1	3day	5-7day	5.58540068355737	48.0470904361805	26.8162455598689	-3.09974288030244	0.904332105566662	-3.42765988426355	0.00060880768412113	0.078361826740574
Efra.gene113105_i0_length212.p1	3day	5-7day	46.7427581964675	2.39759800568017	24.5701781010739	4.28197570660895	1.24954169523693	3.42683699386039	0.00061065552163387	0.078361826740574
Efra.gene45706_i0_length339.p1	3day	5-7day	47.5317195484676	215.372108145478	131.451913846973	-2.17929092385998	0.63685278082078	-3.42196970711393	0.000621692397378757	0.0794640369027509
Efra.gene41244_i0_length366.p1	3day	5-7day	42.648721228273	0.96294838542658	21.8058348068498	5.46846722960669	1.60206070049842	3.4133957770173	0.000641586934810894	0.0816853389238059
Efra.gene97594_i0_length225.p1	3day	5-7day	10.112172006898	66.9346857450336	38.5234288759658	-2.72168256977833	0.797925668937101	-3.4109475051778	0.000647375539836265	0.081697298549128
Efra.gene452_i0_length4801.p1	3day	5-7day	92.7592868485327	241.621861078981	167.190573963757	-1.38151234546613	0.405027335357965	-3.41091137526593	0.000647461326641524	0.081697298549128
Efra.gene1653_i0_length2772.p1	3day	5-7day	282.897457979532	656.917109128024	469.907283553778	-1.21535355497435	0.356391166508207	-3.41016744854244	0.000649230056849474	0.081697298549128
Efra.gene10823_i0_length1245.p1	3day	5-7day	62.117982701454	237.506821741603	149.812402221528	-1.93453930045503	0.568211276213942	-3.4046126527884	0.000662579647790659	0.0830552542284615
Efra.gene15796_i1_length381.p1	3day	5-7day	9.28182341477405	59.5633792297543	34.4226013222642	-2.68499214401125	0.790151822106327	-3.39807119200687	0.000678627577248248	0.0847397035497754
Efra.gene26948_i0_length548.p1	3day	5-7day	292.683497292571	827.49849700248	560.090997147526	-1.49949000265118	0.441514344699121	-3.3962430001522	0.00068317679205159	0.0849809108457736
Efra.gene14730_i0_length1002.p1	3day	5-7day	131.671439412248	19.1612381296688	75.4163387709585	2.77919823694643	0.818622267648224	3.39497024058562	0.000686360606236212	0.0850510818399422
Efra.gene2681_i0_length2529.p1	3day	5-7day	50.8480881017905	6.81882236107627	28.8334552314334	2.90409370102473	0.856414041257239	3.39099262870731	0.000696399741254641	0.0859669733824075
Efra.gene19793_i1_length528.p1	3day	5-7day	1.02350924204864	39.221588384875	20.1225488134618	-5.25932651916678	1.55223161848335	-3.3882356579655	0.000703437978501143	0.0865068841288565
Efra.gene13621_i0_length1065.p1	3day	5-7day	153.199012306655	48.3624243448271	100.780718325741	1.66445283863078	0.491718860631447	3.38496846855406	0.000711864313523882	0.087212780388175
Efra.gene7585_i0_length1536.p1	3day	5-7day	114.380927160315	27.8082276827355	71.0945774215254	2.03975806347799	0.603506403309617	3.37984493999068	0.000725267348387645	0.0885110108524025
Efra.gene19051_i2_length366.p1	3day	5-7day	36.3897711775654	202.307741627815	119.34875640269	-2.4733465373186	0.732258583701948	-3.37769551954521	0.000730959680605116	0.0885110108524025
Efra.gene937_i0_length3843.p1	3day	5-7day	219.895205201919	58.879272177715	139.387238689817	1.9005175999748	0.56276029223296	3.37713521406031	0.000732450347570074	0.0885110108524025
Efra.gene5912_i2_length1737.p1	3day	5-7day	1.544043892615	35.081804619152	18.3129242558835	-4.51192571590953	1.33648209716257	-3.37597168378733	0.000735554890930353	0.0885110108524025
Efra.gene42821_i0_length357.p1	3day	5-7day	76.4483533969179	4.79519601136035	40.6217747041391	3.99288787509877	1.18280777712177	3.37577073158499	0.000736092309805602	0.0885110108524025
Efra.gene35401_i0_length414.p1	3day	5-7day	3.57350231762822	34.9814757840035	19.2774890508159	-3.29018255276453	0.975456647151233	-3.37296645870765	0.000743630106345546	0.0885488858120901
Efra.gene33254_i0_length441.p1	3day	5-7day	1.544043892615	32.6790081009003	17.1115259967576	-4.40749536444434	1.30764860766632	-3.37055026756013	0.000750182180164639	0.0885488858120901
Efra.gene14053_i0_length1041.p1	3day	5-7day	1.02350924204864	48.1226748429849	24.5730920425168	-5.55463703912204	1.64808061804086	-3.37036730989838	0.000750680490221314	0.0885488858120901
Efra.gene41385_i1_length366.p1	3day	5-7day	1.02350924204864	32.7037525292444	16.8636308856465	-4.99926850599637	1.48337400126562	-3.37020097543234	0.000751133791488792	0.0885488858120901
Efra.gene328_i0_length5301.p1	3day	5-7day	195.044996632233	64.084932420299	129.564964526266	1.6063064570861	0.476717704150993	3.36951290690334	0.000753011645025447	0.0885488858120901
Efra.gene59388_i0_length290.p1	3day	5-7day	2.56755313466364	30.8534401651957	16.7104966499297	-3.5896880622637	1.06561967013165	-3.36863907722368	0.000755402755612175	0.0885488858120901
Efra.gene12478_i2_length363.p1	3day	5-7day	62.3174104733344	211.137194057178	136.727302265256	-1.76141622017927	0.522892066124735	-3.36860383679848	0.000755499333762981	0.0885488858120901
Efra.gene8810_i0_length1413.p1	3day	5-7day	3.07052772614593	33.0555790131503	18.0630533696481	-3.42910880187914	1.01904280527338	-3.36502920597059	0.000765355572121904	0.0891496631608552
Efra.gene40702_i0_length369.p1	3day	5-7day	2.04701848409729	33.2927292587067	17.669873871402	-4.02493499849893	1.19620454256876	-3.36475481848253	0.000766117046198441	0.0891496631608552
Efra.gene21279_i0_length708.p1	3day	5-7day	52.94778676314	8.70562730038432	30.8267070317622	2.60634457164712	0.774856546721729	3.36364786833649	0.000769196178173975	0.0891882968592724
Efra.gene7648_i0_length1530.p1	3day	5-7day	1.544043892615	40.6757839209012	21.1099139067581	-4.72292455310714	1.40536224725943	-3.36064567147525	0.000777605128491371	0.0893332366202009
Efra.gene514_i2_length1344.p1	3day	5-7day	40.2730874367512	0.96294838542658	20.6180179110889	5.38733837471463	1.60315760337029	3.36045461992564	0.000778143128505252	0.0893332366202009
Efra.gene8041_i3_length1296.p1	3day	5-7day	261.257016301882	657.219446755241	459.238231528562	-1.33053516207786	0.396022981917214	-3.35974229484489	0.000780152078961347	0.0893332366202009
Efra.gene14782_i0_length999.p1	3day	5-7day	19.4466755989242	80.9684472952087	50.2075614470665	-2.05843367582163	0.612759996763191	-3.35928207894605	0.000781452571925617	0.0893332366202009
Efra.gene23772_i0_length630.p1	3day	5-7day	55.9706601272065	3.89088537325142	29.930772750229	3.85225336278634	1.14763711354004	3.35668245418063	0.000788836542279371	0.0898609374794458
Efra.gene1930_i0_length2905.p1	3day	5-7day	38.9924444303972	2.84975332473464	20.9210988775659	3.76670673290979	1.12435448445779	3.35010602525967	0.000807806334031079	0.0917001414008847
Efra.gene1963_i3_length2847.p1	3day	5-7day	63.8727473030778	177.321923585184	120.597335444131	-1.472948085514	0.440018914416496	-3.34746538672606	0.000815541715487133	0.0922556701568127
Efra.gene4456_i0_length2001.p1	3day	5-7day	67.6105572744183	10.5142485766022	39.0624029255102	2.68153009790757	0.801993632682968	3.34358028371978	0.000827047596687785	0.0932323863682834
Efra.gene2375_i0_length2679.p1	3day	5-7day	53.2989879448213	5.73859848101438	29.5187932129179	3.2115037790605	0.961330812730489	3.34068536713059	0.000835718715831037	0.0938838886787904
Efra.gene22431_i3_length270.p1	3day	5-7day	1.02350924204864	46.6489333911862	23.8362213166174	-5.50974620726623	1.65089555816409	-3.33742869439509	0.000845574155219985	0.0944145371116293
Efra.gene35285_i0_length417.p1	3day	5-7day	26.1433858199506	93.9949701158406	60.0691779678956	-1.84665467682324	0.553353873877902	-3.33720384729918	0.000846258556627984	0.0944145371116293
Efra.gene5176_i0_length1857.p1	3day	5-7day	6.08837527503965	78.9304735422918	42.5094244086657	-3.69405286452354	1.10812248170569	-3.33361422181186	0.00085725465508786	0.0953138001098715
Efra.gene4_i1_length2514.p1	3day	5-7day	188.839968065561	64.7520928128515	126.796030439206	1.54515581677851	0.463816693944012	3.33139327875297	0.000864124264753844	0.095749687302042
Efra.gene100_i1_length4188.p1	3day	5-7day	65.3114308411884	11.2009548849273	38.2561928630578	2.54856129531324	0.766798092583913	3.32364062973246	0.0008885061196582	0.0974388575409859
Efra.gene8979_i0_length1398.p1	3day	5-7day	4.63213167784499	38.1244178453264	21.3782747615857	-3.04445742217651	0.916134678864974	-3.32315487276213	0.000890054842901335	0.0974388575409859
Efra.gene61196_i0_length285.p1	3day	5-7day	42.572213869981	151.747128813091	97.1596713415362	-1.83377217848368	0.551829349235969	-3.32307837744153	0.000890298958394772	0.0974388575409859
Efra.gene40626_i2_length264.p1	3day	5-7day	14.3993696250173	69.0195490983529	41.7094593616851	-2.26353676689692	0.681388410505442	-3.32194785235321	0.000893913987715216	0.0974388575409859
Efra.gene4057_i0_length2094.p1	3day	5-7day	43.1868159379234	0.96294838542658	22.074882161675	5.48660253273334	1.65169364895972	3.32180397750451	0.000894375024555344	0.0974388575409859
Efra.gene17005_i0_length887.p1	3day	5-7day	89.4429182952098	227.825249774363	158.634084034786	-1.3486291188238	0.406237991096949	-3.31980058089138	0.00090081771201956	0.097812534576679
Efra.gene19920_i0_length759.p1	3day	5-7day	274.669238109802	740.340441054458	507.50483958213	-1.43073908610537	0.431514299632851	-3.31562380973863	0.000914388269998461	0.0989245313708491
Efra.gene20484_i0_length735.p1	3day	5-7day	12.7675254369819	89.8812819002337	51.3244036686078	-2.8142722183318	0.849007246091106	-3.31477997542297	0.000917152835046682	0.0989245313708491
Efra.gene4886_i0_length1911.p1	3day	5-7day	64.9263508481218	4.75610417981525	34.8412275139685	3.76544941130505	1.13712240120632	3.31138442731447	0.000928355784373385	0.099773336037413
Efra.gene3349_i0_length2289.p1	3day	5-7day	94.9580787424309	26.9234629603991	60.940770851415	1.81833231220151	0.549328844776751	3.3100980032106	0.000932633107057191	0.099773336037413
Efra.gene6352_i0_length1680.p1	3day	5-7day	4.11159702727864	35.5509065976933	19.831251812486	-3.11539818709895	0.941317230347337	-3.30961559680512	0.000934241796198286	0.099773336037413
Efra.gene2752_i0_length2502.p1	3day	5-7day	65.394205321436	6.2493915473865	35.8217984344112	3.38618074017592	1.02367150344102	3.30787828790137	0.000940056555090673	0.100065167598603
Efra.gene485_i0_length4713.p1	3day	5-7day	153.063557649155	44.7282351329046	98.8958963910298	1.77517314029568	0.537170500301075	3.30467354275919	0.000950870868048203	0.100885534647232
Efra.gene3473_i3_length459.p1	3day	5-7day	100.778027316037	15.1700239212689	57.9740256186528	2.73590136693803	0.828286884429877	3.30308425542824	0.000956276507633102	0.10104861067183
Efra.gene29335_i0_length499.p1	3day	5-7day	23.1430983301409	94.798951918801	58.9710251244709	-2.03552414094234	0.616378324315118	-3.30239409895553	0.00095863278774483	0.10104861067183
Efra.gene27003_i0_length546.p1	3day	5-7day	43.1692558788393	1.43464962025359	22.3019527495465	4.90600798274675	1.48662067878012	3.30010745361923	0.000966478157861325	0.101545889557041
Efra.gene5404_i0_length1815.p1	3day	5-7day	67.2179688526132	274.98882362272	171.103396237667	-2.03224185901381	0.616087815515046	-3.29862368291584	0.000971600669519073	0.10175479786002
Efra.gene2192_i0_length2763.p1	3day	5-7day	10.2350924204864	74.0349486957829	42.1350205581347	-2.85562040775199	0.866378803289293	-3.29604140464926	0.000980575623218086	0.102364527920895
Efra.gene9906_i0_length1317.p1	3day	5-7day	1.02350924204864	44.6839447887879	22.8537270154183	-5.44763305129415	1.65488685501941	-3.29184622789833	0.000995320175678657	0.103274126731085
Efra.gene90581_i0_length234.p1	3day	5-7day	2.04701848409729	28.5535717383782	15.3002951112378	-3.80165199717988	1.15490203388669	-3.29175279429186	0.000995650886060174	0.103274126731085
Efra.gene29_i1_length9369.p1	3day	5-7day	998.351762739007	359.401302471956	678.876532605481	1.47430215504656	0.448319632193058	3.28850679109161	0.00100720354553851	0.103508676240171
Efra.gene10786_i0_length1248.p1	3day	5-7day	6.12349539320779	41.3285969102527	23.7260461517303	-2.75338455393745	0.837382662172844	-3.28808402456406	0.00100871728863931	0.103508676240171
Efra.gene5262_i0_length1842.p1	3day	5-7day	63.4801588812727	4.79519601136035	34.1376774463165	3.72582781936944	1.13364819189806	3.28658206840282	0.0010141121879487	0.103508676240171
Efra.gene813_i8_length318.p1	3day	5-7day	336.183911680442	776.854399024836	556.519155352639	-1.20813113359574	0.36775080477289	-3.28518963905963	0.00101913752107972	0.103508676240171
Efra.gene15220_i0_length975.p1	3day	5-7day	3.07052772614593	40.7813112686213	21.9259194973836	-3.73261730941715	1.13700937973088	-3.28283774607087	0.001027677971476	0.103508676240171
Efra.gene9349_i0_length1365.p1	3day	5-7day	55.8251538393612	156.606161084341	106.215657461851	-1.48830963589974	0.453377022331217	-3.28271959669903	0.00102810875069949	0.103508676240171
Efra.gene9769_i1_length1122.p1	3day	5-7day	20.1954910175834	105.374437499007	62.784964258295	-2.38664454832026	0.727044543889409	-3.28266619752433	0.00102830350190794	0.103508676240171
Efra.gene7172_i0_length1584.p1	3day	5-7day	41.6252119862243	0.96294838542658	21.2940801858255	5.43344818532674	1.65529984979025	3.28245555390779	0.00102907206962682	0.103508676240171
Efra.gene6446_i1_length729.p1	3day	5-7day	1.02350924204864	43.8877607546849	22.4556349983668	-5.42320687256879	1.65218733607323	-3.28244064953201	0.0010291264708154	0.103508676240171
Efra.gene16727_i0_length900.p1	3day	5-7day	121.083904503297	316.641903332249	218.862903917773	-1.3869032296652	0.422814111527466	-3.28017251991625	0.0010374362671696	0.103508676240171
Efra.gene35921_i4_length378.p1	3day	5-7day	1.52648383353093	49.5481755726091	25.53732970307	-5.01760557804993	1.52970997052851	-3.28010255193431	0.00103769359491275	0.103508676240171
Efra.gene9691_i0_length1338.p1	3day	5-7day	56.5501420769807	10.5337944923747	33.5419682846777	2.42272028940098	0.738666309554729	3.27985757311905	0.00103859504176305	0.103508676240171
Efra.gene11911_i0_length1167.p1	3day	5-7day	40.9052495637776	6.2493915473865	23.577320555582	2.70992083494813	0.826283516911199	3.27965011946301	0.00103935897413588	0.103508676240171
Efra.gene34283_i0_length426.p1	3day	5-7day	33.2728303961229	106.848178950805	70.0605046734641	-1.68332066875964	0.514028401089165	-3.27476198823428	0.00105751030587795	0.10499428009368
Efra.gene10319_i1_length507.p1	3day	5-7day	32.5478421585034	2.41714392145273	17.4824930399781	3.75333961531255	1.14742961650893	3.27108483283892	0.00107135767189526	0.106044811511437
Efra.gene10605_i0_length1263.p1	3day	5-7day	24.891595809809	0.96294838542658	12.9272720976178	4.69327488179644	1.43528088732393	3.26993477252177	0.00107572286167816	1
Efra.gene18480_i1_length818.p1	3day	5-7day	223.816124192838	63.0802929470415	143.44820856994	1.82794856978534	0.559196796326929	3.26888240739606	0.00107973164683156	0.106548837829889
Efra.gene18480_i0_length711.p1	3day	5-7day	24.1666075721895	0.96294838542658	12.5647779788081	4.64919004929607	1.42324439414811	3.26661399012843	0.00108841978968358	1
Efra.gene47370_i0_length333.p1	3day	5-7day	1104.31379199323	2261.54479312341	1682.92929255832	-1.03419267347087	0.31688241024276	-3.26364809166463	0.00109987686098151	0.108087591826579
Efra.gene23839_i0_length537.p1	3day	5-7day	34.7115139342335	114.180393634539	74.4459537843865	-1.71748336372424	0.526333936125453	-3.26310588362837	0.00110198339476985	0.108087591826579
Efra.gene3375_i0_length2247.p1	3day	5-7day	1.02350924204864	42.9443582850309	21.9839337635398	-5.39186951483707	1.65425193376561	-3.25940046058368	0.00111647951070353	0.109091191663664
Efra.gene21134_i1_length711.p1	3day	5-7day	1771.19915299954	4682.802505779	3227.00082938927	-1.40257596673194	0.430399488418594	-3.25877703034776	0.00111893571194481	0.109091191663664
Efra.gene3335_i4_length372.p1	3day	5-7day	23.4880323898666	0.96294838542658	12.2254903876466	4.60897810583193	1.41484911253162	3.25757571249771	0.00112368277932379	1
Efra.gene70259_i0_length264.p1	3day	5-7day	176.278137522415	49.9729872070336	113.125562364724	1.81979359253403	0.558887531210072	3.25609982493959	0.00112954031050999	0.109795376410231
Efra.gene6153_i0_length1704.p1	3day	5-7day	14.2062089750925	74.1496249341324	44.1779169546125	-2.3813955315136	0.731854234667291	-3.2539205468917	0.00113824110046632	0.110310852441013
Efra.gene45112_i0_length342.p1	3day	5-7day	12.2645508454996	59.4656496508916	35.8651002481956	-2.27652962790217	0.699848893413749	-3.25288737229779	0.00114238767210931	0.110383208817562
Efra.gene11143_i0_length1221.p1	3day	5-7day	3.03540760797779	32.7402451045037	17.8878263562408	-3.42312167720151	1.05287605666888	-3.25121048723596	0.00114914746241707	0.110706888768049
Efra.gene31084_i0_length471.p1	3day	5-7day	4.54433138242466	51.2291243290485	27.8867278557366	-3.48751072002153	1.07424204941681	-3.24648501882313	0.00116839597224717	0.11222823560644
Efra.gene14900_i0_length993.p1	3day	5-7day	3.55594225854415	35.9222789973717	19.7391106279579	-3.33109721118781	1.02909096134757	-3.23693175462918	0.00120822302300793	0.115711411991078
Efra.gene2432_i0_length2646.p1	3day	5-7day	46.1457161876093	8.17528831823966	27.1605022529245	2.49615940249939	0.771858263803524	3.2339608443122	0.00122086192402211	0.116577950662653
Efra.gene29462_i0_length498.p1	3day	5-7day	12.35235114092	61.374599762258	36.863475451589	-2.31580288085147	0.717218650732754	-3.2288659511092	0.00124282135205603	0.11804613117327
Efra.gene57509_i0_length294.p1	3day	5-7day	39.2495781947025	0.96294838542658	20.1062632900645	5.35013836049062	1.65748130883608	3.22787251474202	0.00124714541343041	0.11804613117327
Efra.gene26588_i2_length255.p1	3day	5-7day	39.2495781947025	0.96294838542658	20.1062632900645	5.35013836049062	1.65748130883608	3.22787251474202	0.00124714541343041	0.11804613117327
Efra.gene2016_i0_length2858.p1	3day	5-7day	27.4415888853886	1.92589677085316	14.6837428281209	3.83389070778243	1.18869325859447	3.22529860421324	0.00125841340032309	1
Efra.gene630_i0_length4386.p1	3day	5-7day	174.633759090468	63.8503814310283	119.242070260748	1.45120836900977	0.451113051181575	3.21695052982551	0.0012956093662525	0.122276900246377
Efra.gene112899_i0_length213.p1	3day	5-7day	1.02350924204864	23.6020084008375	12.3127588214431	-4.5274984376597	1.40922737986737	-3.21275225158186	0.00131469642492927	1
Efra.gene31742_i1_length237.p1	3day	5-7day	1428.60309478768	525.46103416861	977.032064478146	1.44302930223224	0.44950329501588	3.21027524877489	0.00132607924613763	0.124531158726832
Efra.gene18118_i3_length441.p1	3day	5-7day	99.1160888250061	20.9698594058867	60.0429741154464	2.23866459096811	0.697394668896544	3.21003972472323	0.00132716629456921	0.124531158726832
Efra.gene14202_i0_length1032.p1	3day	5-7day	61.1885408767813	179.206129268207	120.197335072494	-1.55124613785028	0.483669324498056	-3.20724523818031	0.00134012699905802	0.125384908217342
Efra.gene38286_i0_length387.p1	3day	5-7day	48.8600169169011	2.90839107205229	25.8842039944767	4.07325387753978	1.27081451245553	3.20523084810326	0.00134954196701755	0.125902958336758
Efra.gene1053_i0_length3681.p1	3day	5-7day	50.3150192073128	1.94544268662571	26.1302309469693	4.69931393877586	1.46870496649614	3.19963099872053	0.0013760363781848	0.128006868349993
Efra.gene94309_i0_length231.p1	3day	5-7day	1.02350924204864	31.2300110774457	16.1267601597472	-4.93273976457738	1.54269575112059	-3.19748061858232	0.00138633727240849	0.128596645388612
Efra.gene10890_i0_length1239.p1	3day	5-7day	1.544043892615	33.6080631673533	17.5760535299842	-4.44973689238518	1.39251018746289	-3.19547887868056	0.00139599000289025	0.129123109498105
Efra.gene53604_i0_length306.p1	3day	5-7day	65.8144054326707	177.202048834263	121.508227133467	-1.42826180098821	0.447615355904215	-3.19082395666034	0.00141867694223743	0.130848765928069
Efra.gene2118_i1_length1395.p1	3day	5-7day	84.3078120258825	23.5042788219747	53.9060454239286	1.84176814334147	0.577452940605747	3.18946881006349	0.00142534519114554	0.131091379534649
Efra.gene21806_i0_length690.p1	3day	5-7day	11.3639620170395	61.2156331797918	36.2897975984156	-2.43321841381289	0.76391383702958	-3.185200078682	0.00144653959405243	0.132664843108775
Efra.gene12039_i0_length1158.p1	3day	5-7day	7.1645646943405	85.4756530825524	46.3201088884464	-3.57722380991478	1.12448528413729	-3.181209981471	0.00146661285136564	0.134126909387147
Efra.gene23850_i0_length627.p1	3day	5-7day	4.0764769091105	39.93563837783	22.0060576434703	-3.29103646830801	1.03479758501287	-3.18036736456732	0.0014708845563297	0.134139713499438
Efra.gene11928_i0_length1167.p1	3day	5-7day	30.465703556238	2.39759800568017	16.4316507809591	3.66395999758151	1.15295539682026	3.17788529173492	0.00148353431565641	0.134467796422378
Efra.gene818_i0_length4020.p1	3day	5-7day	1210.35989762253	590.636587494114	900.498242558323	1.03519829904452	0.325793150710816	3.17747103272711	0.00148565530120484	0.134467796422378
Efra.gene27788_i2_length303.p1	3day	5-7day	1.52648383353093	34.7808181137064	18.1536509736187	-4.50482718185161	1.41784883001701	-3.17722671590989	0.00148690750063555	0.134467796422378
Efra.gene26093_i0_length567.p1	3day	5-7day	256.545834064138	72.888289299546	164.717061681842	1.81546927318846	0.571995660661924	3.17392140892741	0.00150394406879264	0.135630689270616
Efra.gene14416_i1_length609.p1	3day	5-7day	25.306770105871	0.96294838542658	13.1348592456488	4.71737416828931	1.4870435704414	3.17231738333603	0.00151227635615267	1
Efra.gene53_i0_length8718.p1	3day	5-7day	180.979268129813	65.9326455280619	123.455956828938	1.45704974989102	0.459360456426359	3.17190940035694	0.00151440244162069	0.136195539251128
Efra.gene34314_i0_length426.p1	3day	5-7day	331.958143975096	107.478846768098	219.718495371597	1.62637494031235	0.5136117705748	3.16654530423284	0.00154261315038696	0.138228068000753
Efra.gene41216_i0_length366.p1	3day	5-7day	50.8719152828302	4.30394886076078	27.5879320717955	3.55939518633554	1.12425689327662	3.16599809849667	0.00154551803992711	0.138228068000753
Efra.gene12152_i0_length1152.p1	3day	5-7day	1.544043892615	25.7038184136436	13.6239311531293	-4.06152099737972	1.28520882659667	-3.16020316179663	0.00157659163053589	1
Efra.gene41768_i0_length363.p1	3day	5-7day	47.8013875566843	2.92793698782484	25.3646622722546	4.03533590996849	1.27767060832072	3.15835386968184	0.00158662832437657	0.141515041701126
Efra.gene19810_i0_length762.p1	3day	5-7day	36.9404001311271	0.96294838542658	18.9516742582769	5.26111906273007	1.66790931628638	3.15431960920035	0.00160872798399843	0.142484529383386
Efra.gene23908_i0_length627.p1	3day	5-7day	29.2954467195612	1.43464962025359	15.3650481699074	4.3479736144195	1.3785619479816	3.15399218786324	0.00161053397018334	0.142484529383386
Efra.gene30446_i7_length447.p1	3day	5-7day	213.698926370768	803.711323481802	508.705124926285	-1.91158275424658	0.606088074069528	-3.15396859966476	0.0016106641496859	0.142484529383386
Efra.gene8241_i0_length1470.p1	3day	5-7day	23.5758326852869	1.43464962025359	12.5052411527703	4.03268922424217	1.27919059038869	3.15253196399515	0.00161861099524579	1
Efra.gene66796_i0_length273.p1	3day	5-7day	2.02945842501322	50.9632792770901	26.4963688510517	-4.64625359466445	1.47397339975592	-3.15219636625318	0.00162047256860231	0.142962669598485
Efra.gene16131_i0_length930.p1	3day	5-7day	26.4243467652956	0.96294838542658	13.6936475753611	4.77750195119724	1.5179330989924	3.14737319738831	0.00164744544115005	1
Efra.gene13869_i2_length1050.p1	3day	5-7day	238.379801471568	67.2474203973944	152.813610934481	1.82601925698551	0.580780222238906	3.14407961405128	0.0016661010486189	0.146476474912144
Efra.gene13778_i0_length1056.p1	3day	5-7day	37.9049620739679	4.87337967445055	21.3891708742092	2.96620341220082	0.943594804383717	3.1435139303656	0.00166932470022464	0.146476474912144
Efra.gene16065_i1_length933.p1	3day	5-7day	36.9692531273396	124.87315470938	80.92120391836	-1.75743817733181	0.559246460477246	-3.14251104214779	0.001675053950092	0.146583023028806
Efra.gene12529_i1_length1131.p1	3day	5-7day	9.80235806534041	62.2541659720228	36.0282620186816	-2.66942058844214	0.849953801497238	-3.14066550880744	0.00168564431956482	0.14711324859944
Efra.gene27207_i1_length444.p1	3day	5-7day	1.52648383353093	24.0932555514371	12.809869692484	-3.97535888828955	1.26891700773133	-3.13287540798039	0.00173102904596932	1
Efra.gene13547_i0_length1068.p1	3day	5-7day	6.15861551137592	38.9309989045726	22.5448072079742	-2.662216745789	0.85119736071593	-3.12761395729639	0.00176231486636646	0.153392263944916
Efra.gene38944_i0_length382.p1	3day	5-7day	4.11159702727864	35.4310318467722	19.7713144370254	-3.10913708409307	0.995047843175314	-3.12461064602829	0.00178040548683912	0.154552525496574
Efra.gene5684_i1_length1773.p1	3day	5-7day	35.8993308299944	0.96294838542658	18.4311396077105	5.21985891094368	1.67117091559404	3.12347400390714	0.00178729653073157	0.154736984444617
Efra.gene54234_i0_length306.p1	3day	5-7day	75.3947498518739	278.589222502928	176.991986177401	-1.8855290957491	0.603861941843777	-3.12245062172985	0.00179352188596721	0.154862982845243
Efra.gene21307_i1_length652.p1	3day	5-7day	44.3269784716048	151.180297255687	97.7536378636461	-1.77130408204571	0.568244349409624	-3.11715212634495	0.00182607316706835	0.157255414965626
Efra.gene60200_i0_length288.p1	3day	5-7day	7.73777952215906	46.9694658124044	27.3536226672817	-2.60619473956664	0.836347438469186	-3.11616275687638	0.0018322111737106	0.15736658191981
Efra.gene22110_i0_length642.p1	3day	5-7day	835.83202239102	1654.15901589577	1244.99551914339	-0.984759665935074	0.316296264773439	-3.11340909017832	0.00184939475530144	0.158423351254925
Efra.gene9756_i0_length1332.p1	3day	5-7day	9.08866276484932	62.574698393241	35.8316805790451	-2.77899548324976	0.894159952972984	-3.10793999888936	0.00188396312712183	0.160959860224045
Efra.gene9264_i0_length1373.p1	3day	5-7day	7.14700463525643	51.1704865817308	29.1587456084936	-2.83793945731652	0.913629505258674	-3.10622570854147	0.00189492016808272	0.161471071330639
Efra.gene29399_i0_length498.p1	3day	5-7day	17.3469769375747	85.6489670682195	51.4979720028971	-2.30371392356485	0.742283640656597	-3.10354936763401	0.00191214330624054	0.162512158587449
Efra.gene13361_i4_length618.p1	3day	5-7day	104.801824047895	28.1821993386998	66.4920116932974	1.89250822670442	0.610143354323144	3.1017435710725	0.0019238453012895	0.16307979517406
Efra.gene88493_i0_length237.p1	3day	5-7day	35.3549689983883	122.280097545975	78.8175332721815	-1.79115484426115	0.577683822146104	-3.10057989439098	0.00193142101004398	0.163295610708562
Efra.gene11380_i0_length1203.p1	3day	5-7day	25.4823706967117	1.94544268662571	13.7139066916687	3.7199818291851	1.1997918745677	3.10052260566063	0.00193179467472744	1
Efra.gene12134_i2_length693.p1	3day	5-7day	116.464307069364	31.6991130559869	74.0817100626753	1.87633640417175	0.605627040153596	3.09817144838164	0.00194718743947883	0.164201006260051
Efra.gene105432_i0_length219.p1	3day	5-7day	55.8953940756975	151.400500841757	103.647947458727	-1.4382571024898	0.464483115324186	-3.09646799859662	0.00195840999580526	0.164719530890709
Efra.gene1383_i0_length3321.p1	3day	5-7day	72.8033695361705	18.2764734073325	45.5399214717515	1.99433747861303	0.644348637569118	3.09512174362145	0.00196732127925978	0.165041479722088
Efra.gene813_i1_length4026.p1	3day	5-7day	24519.9615287759	47690.2050862311	36105.0833075035	-0.959734433444066	0.310223903229274	-3.09368305747467	0.00197688552608177	0.165107118488808
Efra.gene13463_i14_length777.p1	3day	5-7day	412.345037010059	152.32955590821	282.337296459134	1.43601995371922	0.464209387047913	3.09347461250499	0.00197827478260785	0.165107118488808
Efra.gene53641_i0_length306.p1	3day	5-7day	26.1258257608665	2.41714392145273	14.2714848411596	3.43723474367529	1.11193460660591	3.09122022397268	0.00199335732945467	1
Efra.gene2613_i1_length2559.p1	3day	5-7day	60.3694852217859	14.9354729319983	37.6524790768921	2.01550900927019	0.652169744542397	3.09046690089004	0.00199842076939431	0.166360842818348
Efra.gene14031_i0_length1041.p1	3day	5-7day	76.1724182667456	20.791346907648	48.4818825871968	1.87497775421494	0.607175566742818	3.08803228738801	0.00201486578661424	0.16698024816596
Efra.gene23120_i0_length650.p1	3day	5-7day	533.04764602868	232.070560887806	382.559103458243	1.19988563417704	0.388583726215783	3.08784324516651	0.00201614788643677	0.16698024816596
Efra.gene12765_i0_length1110.p1	3day	5-7day	1.544043892615	23.5433706535198	12.5437072730674	-3.93599097378236	1.27596597956092	-3.08471466859703	0.00203747515854278	1
Efra.gene5474_i1_length1590.p1	3day	5-7day	101.346216328683	11.5749265408915	56.4605714347871	3.13018844459061	1.01490419169208	3.08422062911362	0.00204086185122579	0.168596999648592
Efra.gene76949_i0_length252.p1	3day	5-7day	1.544043892615	23.6606461481551	12.6023450203851	-3.9425216738045	1.27929255559327	-3.08179833968951	0.00205754176789608	1
Efra.gene55162_i0_length303.p1	3day	5-7day	41.2965966787998	2.39759800568017	21.84709734224	4.10516878948583	1.33294546877538	3.07977249306183	0.00207158771214298	0.170659401048097
Efra.gene39393_i0_length378.p1	3day	5-7day	83.4599033746746	203.30198407593	143.380943725302	-1.28475236766368	0.417250686556077	-3.0790898830337	0.00207634027641219	0.170659401048097
Efra.gene3742_i0_length2172.p1	3day	5-7day	98.7661289501077	21.4024688091686	60.0842988796381	2.20295725059622	0.716139813312983	3.07615525578026	0.00209688629277353	0.171787256125998
Efra.gene23583_i1_length276.p1	3day	5-7day	34.3377268782954	0.96294838542658	17.650337631861	5.15566865763292	1.67645187729977	3.07534545276484	0.00210258865083831	0.171787256125998
Efra.gene13560_i0_length1068.p1	3day	5-7day	1.544043892615	101.020999781558	51.2825218370863	-6.0342408808519	1.96243709463667	-3.07487098432018	0.00210593630068833	0.171787256125998
Efra.gene36558_i0_length402.p1	3day	5-7day	399.596312938944	847.561343526714	623.578828232829	-1.08498233245017	0.352993104691901	-3.07366438049027	0.00211447162376446	0.171820025813234
Efra.gene18385_i0_length822.p1	3day	5-7day	46.846877244189	3.36054639110676	25.1037118176479	3.8008047481321	1.23679447031048	3.07310942874605	0.00211840790483014	0.171820025813234
Efra.gene9375_i4_length1083.p1	3day	5-7day	28.0148037132072	93.9363323685229	60.9755680408651	-1.74401602042029	0.567607565905479	-3.07257359693249	0.00212221494335942	0.171820025813234
Efra.gene1757_i1_length3015.p1	3day	5-7day	1970.22265343903	982.612618853764	1476.4176361464	1.0036858402736	0.326971764010457	3.06964071748256	0.00214316417669336	0.173084497911758
Efra.gene56108_i0_length300.p1	3day	5-7day	54.9182978889454	183.719884689894	119.31909128942	-1.74076773749437	0.567339072132143	-3.06830222525009	0.00215278774757715	0.173329244545509
Efra.gene27635_i1_length534.p1	3day	5-7day	35.2433415219283	1.45419553602615	18.3487685289772	4.60481543768613	1.50104694598813	3.06773578933922	0.00215687226009935	0.173329244545509
Efra.gene349_i2_length321.p1	3day	5-7day	157.251662034726	349.885143734268	253.568402884497	-1.15353142972251	0.376141018439555	-3.06675255601744	0.00216397913084989	0.173470978918945
Efra.gene567_i0_length4521.p1	3day	5-7day	142.963919886168	53.4338624332889	98.1988911597286	1.4197111745225	0.463081311214885	3.06579242163308	0.0021709397521707	0.173600320182202
Efra.gene151_i0_length5627.p1	3day	5-7day	41.8409585104059	6.79927644530371	24.3201174778548	2.62628126101734	0.856886409933032	3.06491179061013	0.00217734204303229	0.173684488376133
Efra.gene27379_i1_length477.p1	3day	5-7day	1.544043892615	41.0575533457228	21.3007986191689	-4.73756260665005	1.54718046867844	-3.06206205582259	0.00219817875922576	0.174916842149567
Efra.gene79036_i0_length249.p1	3day	5-7day	83.2140625474976	23.2280367448732	53.2210496461854	1.84292784567015	0.602114063925437	3.06076199857435	0.00220774510237523	0.175105191189865
Efra.gene10960_i1_length964.p1	3day	5-7day	143.883310080496	27.707898847587	85.7956044640412	2.37773977303513	0.776969119274243	3.06027577422401	0.00221133272925044	0.175105191189865
Efra.gene20509_i0_length735.p1	3day	5-7day	33.817192227729	0.96294838542658	17.3900703065778	5.13362161106872	1.67828803735106	3.05884418932724	0.00222192678588714	0.175515997641391
Efra.gene16157_i0_length930.p1	3day	5-7day	32.5302820994194	3.36054639110676	17.9454142452631	3.27250366274751	1.07057084877636	3.05678383311849	0.00223725554928941	0.176297909376772
Efra.gene89656_i0_length234.p1	3day	5-7day	1.52648383353093	26.8231341252506	14.1748089793908	-4.12957306747178	1.35177169894355	-3.05493381071608	0.00225110196345523	1
Efra.gene82494_i0_length246.p1	3day	5-7day	24.2544078676099	1.45419553602615	12.854301701818	4.0648647229523	1.33133378688078	3.05322734464358	0.00226394350638726	1
Efra.gene2562_i0_length2577.p1	3day	5-7day	221.415421913494	60.4116513768314	140.913536645163	1.87375808997205	0.614251626208457	3.05047314491954	0.00228481112303985	0.179384829936686
Efra.gene38908_i0_length383.p1	3day	5-7day	91.7182175474	27.0993762023521	59.408796874876	1.76040687607154	0.57715938562148	3.0501225829949	0.00228747981253582	0.179384829936686
Efra.gene23243_i0_length645.p1	3day	5-7day	1.02350924204864	21.9914455386309	11.5074773903398	-4.42641187976708	1.45211812729524	-3.04824504051323	0.00230182146290828	1
Efra.gene28257_i0_length519.p1	3day	5-7day	33.2138830969151	0.96294838542658	17.0884157411708	5.10934145527673	1.67661673923256	3.04741169267787	0.00230821336017123	0.180325223017989
Efra.gene54447_i0_length303.p1	3day	5-7day	36.4311584176892	110.9931612291	73.7121598233945	-1.60778623334059	0.527680268651184	-3.04689473694041	0.00231218665085515	0.180325223017989
Efra.gene66929_i0_length272.p1	3day	5-7day	9.696997710836	47.1844708859024	28.4407342983692	-2.28146819447181	0.748910759696761	-3.04638191524394	0.00231613435589544	0.180325223017989
Efra.gene33768_i0_length434.p1	3day	5-7day	71.5929667661528	180.953513540821	126.273240153487	-1.33740736536781	0.439137069820041	-3.04553511256948	0.00232266656350478	0.180401178590302
Efra.gene30983_i6_length414.p1	3day	5-7day	1.02350924204864	442.947005418339	221.985257330194	-8.75750706499334	2.87631511709765	-3.04469667211919	0.00232915088412256	0.180473061107215
Efra.gene1613_i0_length3129.p1	3day	5-7day	366.081426224034	123.271740737803	244.676583480919	1.57119556148306	0.516292415042151	3.04322805392131	0.00234054883045269	0.180924424593993
Efra.gene16641_i0_length906.p1	3day	5-7day	57.0769438495027	10.9664038956566	34.0216738725797	2.37569407174549	0.780989256833061	3.04190365099133	0.00235087129749059	0.181290706756127
Efra.gene950_i1_length3825.p1	3day	5-7day	44.8061258820474	136.186186576371	90.4961562292094	-1.60241622617726	0.526918191226113	-3.0411100866503	0.00235707633503366	0.181338484107115
Efra.gene12864_i0_length1110.p1	3day	5-7day	11.2937217807032	60.9641355310344	36.1289286558688	-2.43460879137391	0.801148135253698	-3.03889965443526	0.00237443928921621	0.181899629944989
Efra.gene61469_i0_length285.p1	3day	5-7day	1.02350924204864	34.9254372929716	17.9744732675101	-5.09380672580177	1.67628055165614	-3.03875548801731	0.00237557577455416	0.181899629944989
Efra.gene12279_i0_length1146.p1	3day	5-7day	21.6517346147781	0.96294838542658	11.3073415001023	4.49035306092384	1.47778929535266	3.03856109598646	0.00237710898435998	1
Efra.gene67536_i0_length270.p1	3day	5-7day	298.828337253253	116.673121962797	207.750729608025	1.35731771556273	0.446958934385158	3.03678394398777	0.00239116780386862	0.182558075235067
Efra.gene59633_i0_length288.p1	3day	5-7day	34.9924748795786	3.79315579438867	19.3928153369836	3.19650912277923	1.05286271330419	3.03601702518997	0.00239725827733305	0.182558075235067
Efra.gene1586_i0_length3150.p1	3day	5-7day	85.109307621794	22.7954273415913	53.9523674816926	1.90266115083044	0.626893743809419	3.03506163463782	0.00240486535936772	0.182558075235067
Efra.gene87059_i0_length239.p2	3day	5-7day	62.4039694619718	4.30394886076078	33.3539591613663	3.85613510534658	1.27069475488819	3.03466673684813	0.00240801609310719	0.182558075235067
Efra.gene68510_i1_length231.p1	3day	5-7day	24.8100626363444	1.43464962025359	13.122356128299	4.10590995776092	1.35330834448028	3.03397963554102	0.00241350721152603	1
Efra.gene5796_i0_length1755.p1	3day	5-7day	40.5427554449678	123.162263012025	81.8525092284966	-1.60421954014212	0.528829716553238	-3.03352759863415	0.00241712600994211	0.182558075235067
Efra.gene8005_i0_length1494.p1	3day	5-7day	40.4549551495475	7.25143176435818	23.8531934569528	2.48212362686993	0.818325386417499	3.03317441700822	0.00241995687394748	0.182558075235067
Efra.gene4491_i0_length1023.p1	3day	5-7day	332.686916721105	150.434953200045	241.560934960575	1.14534008612356	0.37765996227363	3.03272838144731	0.00242353632804515	0.182558075235067
Efra.gene1008_i1_length3747.p1	3day	5-7day	83.488756370887	23.1303071660105	53.3095317684487	1.8527168043306	0.611223034421548	3.03116325791613	0.00243613487883094	0.182835108371125
Efra.gene13722_i0_length1059.p1	3day	5-7day	32.7109085054328	0.96294838542658	16.8369284454297	5.0873358396002	1.67850507115604	3.03087308285365	0.00243847723540619	0.182835108371125
Efra.gene21610_i0_length696.p1	3day	5-7day	6.08837527503965	39.383154223627	22.7357647493333	-2.68921059006949	0.888339306343524	-3.02723359291451	0.00246803155527578	0.18432623341032
Efra.gene1427_i0_length3285.p1	3day	5-7day	117.21188118124	36.296250653336	76.754065917288	1.69290265982843	0.559262501501598	3.02702694223742	0.00246971944598932	0.18432623341032
Efra.gene123_i4_length2277.p1	3day	5-7day	14.0368755062075	92.9342921515513	53.4855838288794	-2.73094131890874	0.903186217755328	-3.0236747032034	0.002497247962581	0.185953331085217
Efra.gene43180_i0_length354.p1	3day	5-7day	2.56755313466364	32.2268527818458	17.3972029582547	-3.65100970243161	1.20856639208825	-3.02094260301506	0.00251989122340087	0.187210042240121
Efra.gene19591_i2_length771.p1	3day	5-7day	2.06457854318135	26.1950655642432	14.1298220537123	-3.67123056805556	1.21642928316856	-3.01803863064913	0.00254416470754443	1
Efra.gene64598_i0_length276.p1	3day	5-7day	24.026127099517	1.94544268662571	12.9857848930714	3.6346713959797	1.20470005983028	3.01707579934191	0.00255225982753478	1
Efra.gene31946_i0_length425.p1	3day	5-7day	55.9882201862905	6.26893746315905	31.1285788247248	3.16037732475044	1.04768932762738	3.01652144525275	0.00255693130511527	0.18952815468464
Efra.gene24592_i0_length606.p1	3day	5-7day	32.4073616858309	106.158873386194	69.2831175360127	-1.71308596409725	0.568078547572444	-3.01557939728183	0.00256488777223977	0.189684843766598
Efra.gene9804_i0_length1326.p1	3day	5-7day	1461.6113435788	2778.91662339299	2120.2639834859	-0.92693945088562	0.307691085495294	-3.01256518170981	0.00259049797263153	0.191143425407853
Efra.gene11306_i0_length1209.p1	3day	5-7day	423.843212377815	198.780430885385	311.3118216316	1.09246599513821	0.362873138778611	3.01060034042564	0.00260731784946123	0.191948256917479
Efra.gene14605_i0_length1011.p1	3day	5-7day	1364.41308570235	2720.36578439261	2042.38943504748	-0.995480731417242	0.331068385673105	-3.00687342705133	0.00263949640154864	0.193877579576195
Efra.gene1676_i1_length2832.p1	3day	5-7day	111.866054202904	32.6034236940959	72.2347389484999	1.77828537195613	0.59197299063675	3.00399747975552	0.00266457532214698	0.195277883541363
Efra.gene116434_i0_length210.p1	3day	5-7day	11.2234815443669	51.7646618237647	31.4940716840658	-2.204681849487	0.734186984692175	-3.00288876737765	0.00267430157161194	0.195549267621517
Efra.gene3051_i0_length2394.p1	3day	5-7day	34.2085393427512	5.30598907773247	19.7572642102418	2.69021842457416	0.896279962090536	3.00153806663192	0.00268619451656887	0.195977508258258
Efra.gene39392_i0_length378.p1	3day	5-7day	81.2423101149093	12.027081859946	46.6346959874277	2.75650954919765	0.920169937284974	2.99565269142668	0.00273858153555279	0.199351542899679
Efra.gene13652_i4_length586.p1	3day	5-7day	41.4257842143439	139.752589150347	90.5891866823454	-1.75477890614803	0.586026134528709	-2.99436970939744	0.00275012483929635	0.199664071743141
Efra.gene12988_i0_length1104.p1	3day	5-7day	33.8397781019858	2.88884515627974	18.3643116291328	3.55146171125999	1.18626824506895	2.99380998018164	0.00275517477178978	0.199664071743141
Efra.gene201_i0_length6105.p1	3day	5-7day	330.06668340919	119.891648430924	224.979165920057	1.46191671556393	0.488438460503553	2.99304177246151	0.00276211940922767	0.199721533942061
Efra.gene20329_i0_length741.p1	3day	5-7day	31.7350536254636	0.96294838542658	16.3490010054451	5.04190064784785	1.68621562470778	2.99006875157001	0.00278914661506254	0.201227631121379
Efra.gene7293_i0_length1568.p1	3day	5-7day	35.1505154113352	3.32145455956165	19.2359849854484	3.3948613913521	1.13607775956695	2.98822977807975	0.00280598508104471	0.201993595656757
Efra.gene282_i0_length5613.p1	3day	5-7day	58.4918002065736	12.9509384138275	35.7213693102005	2.17455696305592	0.728050695371386	2.98682080366211	0.00281894903814923	0.202083954289649
Efra.gene32639_i0_length447.p1	3day	5-7day	153.807347252641	530.76037062474	342.283858938691	-1.78725191229609	0.598478508648341	-2.98632596905206	0.0028235149672381	0.202083954289649
Efra.gene4989_i0_length1008.p1	3day	5-7day	10.7029468938006	55.7949678637098	33.2489573787552	-2.38146641165896	0.797526302771051	-2.98606629447132	0.0028259137327512	0.202083954289649
Efra.gene40251_i0_length372.p1	3day	5-7day	22.2713624978932	0.96294838542658	11.6171554416599	4.53307753077495	1.51827071852104	2.98568461834702	0.00282944287545609	1
Efra.gene5829_i0_length1752.p1	3day	5-7day	3.55594225854415	42.6016806917544	23.0788114751493	-3.57802615812112	1.1990560079354	-2.98403588693238	0.00284473404657628	0.202982715508012
Efra.gene85853_i0_length240.p1	3day	5-7day	21.5463742602737	1.45419553602615	11.5002848981499	3.89483301118815	1.30890805122541	2.97563530726379	0.00292382335605026	1
Efra.gene6296_i1_length360.p1	3day	5-7day	330.952194792132	111.115635236307	221.033915014219	1.57386059609466	0.529115740716503	2.97451100956364	0.00293455925067517	0.208830241198873
Efra.gene13641_i1_length1065.p1	3day	5-7day	88.4545291713293	216.23597583027	152.3452525008	-1.28977301770102	0.433684430660766	-2.97398967202006	0.00293954968976421	0.208830241198873
Efra.gene27132_i0_length543.p1	3day	5-7day	31.2145189748972	0.96294838542658	16.0887336801619	5.01802966598335	1.68835559812126	2.9721402716153	0.00295731537607008	0.208885753881896
Efra.gene66058_i0_length273.p1	3day	5-7day	43.9055370535872	145.673650507658	94.7895937806225	-1.72930407698991	0.58192557088561	-2.9716928822326	0.00296162777333847	0.208885753881896
Efra.gene10333_i0_length1281.p1	3day	5-7day	51.0174215706755	142.533307702621	96.7753646366481	-1.48125656958338	0.498505204464264	-2.97139639931194	0.0029644887398636	0.208885753881896
Efra.gene1128_i0_length3585.p1	3day	5-7day	70.0664829326219	20.2414620097307	45.1539724711763	1.79194803557043	0.603099139313635	2.97123295120232	0.00296606704058259	0.208885753881896
Efra.gene5096_i0_length1872.p1	3day	5-7day	70.9896576353388	6.72109278221351	38.8553752087762	3.40068453327776	1.14538752231071	2.96902530107644	0.00298745997414428	0.209121871000074
Efra.gene8116_i1_length354.p1	3day	5-7day	3.03540760797779	28.9666352258876	16.0010214169327	-3.24657637161449	1.09349252988493	-2.9689973025752	0.00298773219150116	0.209121871000074
Efra.gene12185_i4_length570.p1	3day	5-7day	130.932675623934	375.135455707085	253.03406566551	-1.51847067584142	0.511580880679907	-2.96819277886876	0.00299556390272667	0.209121871000074
Efra.gene1415_i0_length3291.p1	3day	5-7day	13.7207944426943	69.0338965015539	41.3773454721241	-2.32795722922063	0.78434065488669	-2.96804355953847	0.00299701854958245	0.209121871000074
Efra.gene8424_i1_length1450.p1	3day	5-7day	1333.83699597643	2485.89097287752	1909.86398442698	-0.898187068259623	0.302719940747045	-2.96705617093839	0.00300666024092303	0.209121871000074
Efra.gene846_i1_length3939.p1	3day	5-7day	2069.84301875035	1091.41663751634	1580.62982813334	0.923335691865481	0.31122694471852	2.96676013286885	0.00300955651394114	0.209121871000074
Efra.gene2628_i2_length2490.p1	3day	5-7day	192.952806399623	66.1111580263007	129.531982212962	1.54421477981495	0.520594151730272	2.96625456640749	0.00301450858214854	0.209121871000074
Efra.gene13575_i2_length1068.p1	3day	5-7day	11.7615762540174	52.2142178865334	31.9878970702754	-2.14961084359826	0.724863985117909	-2.96553682860736	0.00302155165452396	0.209163530950479
Efra.gene60281_i0_length288.p1	3day	5-7day	5.63808086080957	703.423816621714	354.530948741262	-6.9632069821248	2.35080390424694	-2.96205352115722	0.00305594658561282	0.209454252147624
Efra.gene38436_i0_length387.p1	3day	5-7day	30.6990101395036	0.96294838542658	15.8309792624651	4.99579395432584	1.68664934710422	2.96196358946988	0.00305683930021979	0.209454252147624
Efra.gene39044_i0_length381.p1	3day	5-7day	30.6990101395036	0.96294838542658	15.8309792624651	4.99579395432584	1.68664934710422	2.96196358946988	0.00305683930021979	0.209454252147624
Efra.gene683_i0_length4308.p1	3day	5-7day	83.8989048517762	22.030537370176	52.9647211109761	1.92716710576836	0.650662956419938	2.96185158038191	0.00305795150061506	0.209454252147624
Efra.gene1511_i0_length3210.p1	3day	5-7day	172.966794784265	68.762852937024	120.864823860644	1.3308673782884	0.449426252510316	2.96125865112396	0.00306384517422456	0.209454252147624
Efra.gene11209_i0_length1217.p1	3day	5-7day	81.1369497604049	10.1402769206379	45.6386133405214	3.00171242380028	1.01368217131864	2.96119682157921	0.00306446035144833	0.209454252147624
Efra.gene2534_i0_length2592.p1	3day	5-7day	52.1638512263126	11.9684441126283	32.0661476694705	2.12164794869188	0.716942849821868	2.95929856782731	0.00308340205958654	0.210004379805574
Efra.gene58065_i0_length294.p1	3day	5-7day	1.02350924204864	20.1828242624131	10.6031667522309	-4.30200192983685	1.45416973214424	-2.95839050610229	0.00309250084353181	1
Efra.gene9546_i0_length1347.p1	3day	5-7day	41.7180380968174	148.129886260656	94.9239621787365	-1.82660260109116	0.617459461884627	-2.95825509826338	0.00309385972648681	0.210004379805574
Efra.gene6870_i6_length1018.p1	3day	5-7day	2651.32545576952	4929.61037819754	3790.46791698353	-0.894744692409164	0.302572888221076	-2.95712116729842	0.00310526065866438	0.210004379805574
Efra.gene37736_i0_length354.p1	3day	5-7day	34.401699992676	5.26689724618736	19.8342986194317	2.70414014378151	0.914453341111295	2.95711112006578	0.00310536184798468	0.210004379805574
Efra.gene36911_i0_length399.p1	3day	5-7day	24.6344620455037	2.39759800568017	13.5160300255919	3.35793360196032	1.13555628958127	2.95708247382307	0.00310565037118026	1
Efra.gene23468_i0_length639.p1	3day	5-7day	402.362052538705	193.217745646323	297.789899092514	1.05836350654878	0.358033002719634	2.95605013646622	0.00311606433542705	0.210004379805574
Efra.gene8007_i1_length684.p1	3day	5-7day	164.568000138867	61.5309670884384	113.049483613653	1.41941780929381	0.480201504445236	2.95587955504976	0.00311778818044375	0.210004379805574
Efra.gene64410_i0_length276.p1	3day	5-7day	51.403742870525	11.0250416429743	31.2143922567497	2.21885399173702	0.750983761320215	2.95459649864641	0.00313078225702307	0.210007772724185
Efra.gene24772_i2_length237.p1	3day	5-7day	21.5288142011896	74.816785326685	48.1727997639373	-1.7981744291358	0.608747893952354	-2.95389018508299	0.0031379564568011	0.210007772724185
Efra.gene5455_i4_length1275.p1	3day	5-7day	49.2864841500915	6.85791419262137	28.0721991713564	2.85210412901572	0.965663567308438	2.95351737972811	0.00314174917180171	0.210007772724185
Efra.gene4524_i0_length1986.p1	3day	5-7day	41.2564507454589	6.21029971584139	23.7333752306502	2.72755544256188	0.923554256398693	2.95332453254854	0.00314371273159471	0.210007772724185
Efra.gene75898_i0_length255.p1	3day	5-7day	19.4115554807561	0.96294838542658	10.1872519330913	4.33390012628579	1.4685348432728	2.95117282789641	0.00316569727577696	1
Efra.gene9557_i2_length609.p1	3day	5-7day	25.833571878393	1.90635085508061	13.8699613667368	3.7522699167816	1.27181908617968	2.95031735060114	0.00317447678180273	1
Efra.gene10189_i4_length420.p1	3day	5-7day	4.66725179601313	43.7092482564462	24.1882500262296	-3.23448792906038	1.09638502428463	-2.95013873540531	0.00317631265394881	0.211418013651392
Efra.gene38451_i0_length387.p1	3day	5-7day	12.1943106091634	55.2229377937342	33.7086242014488	-2.17647789720922	0.737791744099166	-2.94998949854972	0.00317784730677876	0.211418013651392
Efra.gene338_i0_length5268.p1	3day	5-7day	175.804015927145	72.1624911596759	123.983253543411	1.28438822986431	0.435921462696432	2.94637529870543	0.00321522032001848	0.213043013751245
Efra.gene4110_i0_length2079.p1	3day	5-7day	49.502230674273	231.273128719189	140.387679696731	-2.22246167985289	0.754308012010129	-2.94635831048689	0.0032153969302689	0.213043013751245
Efra.gene34295_i0_length426.p1	3day	5-7day	28.4186850721407	2.37805208990762	15.3983685810242	3.57024204453968	1.21263574527585	2.94419990376214	0.00323790786611519	0.214097590185938
Efra.gene11972_i0_length1164.p1	3day	5-7day	20.9555993733711	1.43464962025359	11.1951244968123	3.8632731846784	1.31252230055376	2.94339622500012	0.00324632639394876	1
Efra.gene9375_i2_length729.p1	3day	5-7day	2.53243301649551	28.179600082414	15.3560165494547	-3.46821653328267	1.17831898662566	-2.94335962727254	0.00324671022913928	0.214243281096008
Efra.gene18110_i0_length834.p1	3day	5-7day	51.4275700515647	4.853833758678	28.1407019051214	3.40786475444626	1.15823780388841	2.94228416911057	0.00325800805947081	0.214464707389971
Efra.gene91098_i0_length234.p1	3day	5-7day	16.7913221688402	76.8156672480568	46.8034947084485	-2.19128512220467	0.744883146932439	-2.94178372974173	0.00326327744257517	0.214464707389971
Efra.gene6010_i0_length1722.p1	3day	5-7day	2.54999307557957	27.7274447633595	15.1387189194695	-3.43945739951554	1.16959897635779	-2.9407151246201	0.0032745553347795	0.214771138381719
Efra.gene23818_i0_length630.p1	3day	5-7day	45.0168465910562	9.5903920227207	27.3036193068885	2.22913326218104	0.758394677574833	2.93927862113864	0.00328977191747934	0.215054079024394
Efra.gene34243_i0_length428.p1	3day	5-7day	3.57350231762822	41.1552829245856	22.3643926211069	-3.52562610601873	1.19972717789529	-2.93868987131209	0.00329602700983318	0.215054079024394
Efra.gene6859_i1_length1035.p1	3day	5-7day	75.0673758512323	197.839627672017	136.453501761624	-1.39908842990969	0.47630313409175	-2.93739077022363	0.00330986747492696	0.215054079024394
Efra.gene4575_i1_length1932.p1	3day	5-7day	263.440730750262	647.914445700252	455.677588225257	-1.29857085984872	0.442163538028114	-2.93685649802756	0.00331557489192411	0.215054079024394
Efra.gene2628_i0_length2553.p1	3day	5-7day	94.0461969768423	28.2799289175625	61.1630629472024	1.73201642353747	0.589933257625573	2.93595317970151	0.00332524507488259	0.215054079024394
Efra.gene1377_i0_length3331.p1	3day	5-7day	111.01187842974	28.4558421595155	69.7338602946279	1.96497934217451	0.66928269680663	2.93594821971355	0.00332529824326927	0.215054079024394
Efra.gene12280_i0_length1146.p1	3day	5-7day	30.1734496737645	0.96294838542658	15.5681990295955	4.96906942531098	1.69284487854078	2.93533653809691	0.00333186107772039	0.215054079024394
Efra.gene31935_i0_length411.p1	3day	5-7day	30.1734496737645	0.96294838542658	15.5681990295955	4.96906942531098	1.69284487854078	2.93533653809691	0.00333186107772039	0.215054079024394
Efra.gene79889_i0_length249.p1	3day	5-7day	13.2880600875483	59.2141520021342	36.2511060448412	-2.15622006369243	0.734756038516342	-2.93460679553772	0.00333970603771807	0.215132730596339
Efra.gene23120_i1_length327.p1	3day	5-7day	11.8318164903536	52.5881895424976	32.2100030164256	-2.1541200640637	0.734243250680717	-2.93379620727411	0.003348439831691	0.215268213021148
Efra.gene332_i2_length5033.p1	3day	5-7day	105.11039668267	20.3196456728209	62.7150211777453	2.37261569276044	0.808924084443505	2.93305112109831	0.00335648620533057	0.215359053640835
Efra.gene36534_i0_length403.p1	3day	5-7day	13.8612749153668	55.8705522705142	34.8659135929405	-2.01238208334904	0.686366445365734	-2.93193540700658	0.003368568010182	0.215707946782187
Efra.gene36115_i0_length408.p1	3day	5-7day	77.0730070952058	18.4914784808305	47.7822427880181	2.06277906607543	0.703954903343556	2.93027160728323	0.00338665847318939	0.216333079882171
Efra.gene15592_i0_length957.p1	3day	5-7day	38.355256488198	106.88727078235	72.6212636352742	-1.47843191616952	0.504616424242473	-2.92981330995901	0.00339165704614134	0.216333079882171
Efra.gene14213_i0_length1032.p1	3day	5-7day	1.52648383353093	23.8561053058807	12.6912945697058	-3.96048105857633	1.35254730226306	-2.9281645469624	0.00340969543174822	1
Efra.gene10544_i0_length1266.p1	3day	5-7day	1.52648383353093	36.3405409974527	18.9335124154918	-4.57064931806968	1.56116052035748	-2.92772540585582	0.00341451458676261	0.216939177639422
Efra.gene12369_i0_length1140.p1	3day	5-7day	94.2556763790682	22.6195140996384	58.4375952393533	2.05967968182426	0.703508685747725	2.92772459466527	0.00341452349454028	0.216939177639422
Efra.gene127_i0_length6948.p1	3day	5-7day	287.00905500681	122.29184569289	204.65045034985	1.23144166093628	0.420783904966147	2.92654173888936	0.00342753510073309	0.217340536289845
Efra.gene24466_i2_length561.p1	3day	5-7day	1.02350924204864	20.5372500026048	10.7803796223267	-4.32781882757964	1.47888551964133	-2.92640557372504	0.00342903583307232	1
Efra.gene16884_i4_length738.p1	3day	5-7day	1.02350924204864	26.9456081324575	13.9845586872531	-4.71989768906235	1.61360820675671	-2.9250580588885	0.00344391963052481	1
Efra.gene50294_i0_length319.p1	3day	5-7day	2.04701848409729	31.2300110774457	16.6385147807715	-3.93272099700057	1.3449529220973	-2.92405847995626	0.00345499831061432	0.218084349185985
Efra.gene1130_i1_length1350.p1	3day	5-7day	39.1504849621538	122.115932450937	80.6332087065454	-1.63945859220802	0.560745669378735	-2.92371155362541	0.00345885099190062	0.218084349185985
Efra.gene6409_i0_length1674.p1	3day	5-7day	2.58511319374771	41.0966451772679	21.8408791855078	-3.997159089103	1.36717616831861	-2.92366059453684	0.0034594172312814	0.218084349185985
Efra.gene22796_i0_length660.p1	3day	5-7day	25.6930914057205	2.43668983722528	14.0648906214729	3.40645120853395	1.16544822624488	2.92286789908263	0.0034682362536546	1
Efra.gene5955_i0_length1731.p1	3day	5-7day	4.64969173692906	51.5327100907799	28.0912009138545	-3.47508795952183	1.18974978154368	-2.92085614423308	0.00349070968452408	0.219630582592556
Efra.gene21746_i1_length690.p1	3day	5-7day	15.9082933994641	60.174501131275	38.0413972653696	-1.92056363824431	0.658072381579153	-2.91846868521605	0.00351755203905567	0.220641330423128
Efra.gene3617_i0_length2211.p1	3day	5-7day	305.298008012969	143.085791856824	224.191899934896	1.09351238425255	0.374719051371797	2.91821934393073	0.00352036620338755	0.220641330423128
Efra.gene20028_i0_length753.p1	3day	5-7day	404.876925496117	190.661181058177	297.769053277147	1.0867576003489	0.372659839275216	2.91621872231396	0.00354302027676569	0.221633326214788
Efra.gene13496_i0_length1071.p1	3day	5-7day	59.989431043892	159.020705749508	109.5050683967	-1.40654371733102	0.482690866155143	-2.91396381401371	0.00356871270355431	0.222811205064604
Efra.gene36853_i0_length399.p1	3day	5-7day	1.02350924204864	22.4410016013996	11.7322554217241	-4.45349918123534	1.5284994438466	-2.91364134881707	0.00357240069192022	1
Efra.gene49368_i0_length324.p1	3day	5-7day	156.379926202478	54.1987524047042	105.289339303591	1.53006005315036	0.525379284657828	2.91229612173777	0.00358782329082952	0.223048961503678
Efra.gene2015_i0_length2859.p1	3day	5-7day	55.4037124213436	167.313269562383	111.358490991863	-1.59305599281635	0.547041866810271	-2.91212810109992	0.00358975384246074	0.223048961503678
Efra.gene35303_i0_length417.p1	3day	5-7day	33.4484309869636	104.805006685317	69.1267188361402	-1.64935255228634	0.566718850734191	-2.91035413794615	0.00361019434992514	0.223048961503678
Efra.gene20638_i0_length732.p1	3day	5-7day	80.7982828226349	11.770385698617	46.284334260626	2.78413076610732	0.956641469177225	2.91031787332181	0.0036106133113387	0.223048961503678
Efra.gene22090_i0_length681.p1	3day	5-7day	21.7922150874506	108.813167553204	65.3026913203271	-2.3228732193748	0.798203606707771	-2.91012618817347	0.00361282856451616	0.223048961503678
Efra.gene7371_i0_length1560.p1	3day	5-7day	53.4031069925428	5.28644316195992	29.3447750772514	3.33679538754336	1.14664649725197	2.91004716409133	0.00361374218415988	0.223048961503678
Efra.gene4402_i0_length2016.p1	3day	5-7day	3.07052772614593	46.1381403248141	24.60433402548	-3.9087093993217	1.34368375458814	-2.90895040293153	0.00362644386267432	0.223102164423628
Efra.gene51698_i0_length315.p1	3day	5-7day	40.3558619169987	173.970526084707	107.163194000853	-2.10923544619427	0.725156913791543	-2.90866074097805	0.00362980523160584	0.223102164423628
Efra.gene3083_i0_length2379.p1	3day	5-7day	74.0501337311393	13.4617314801996	43.7559326056694	2.45858327640979	0.845398455694645	2.90819466234963	0.0036352197677601	0.223102164423628
Efra.gene1775_i11_length1179.p1	3day	5-7day	6.21129568862812	46.7492622263347	26.4802789574814	-2.91611791881776	1.00293375638851	-2.9075877646381	0.00364228123863558	0.223113778667062
Efra.gene10268_i0_length1287.p1	3day	5-7day	5.13510626932728	48.4771005831766	26.8061034262519	-3.23942272643434	1.11463514797881	-2.90626285409038	0.00365774040377158	0.223373108929445
Efra.gene15143_i0_length981.p1	3day	5-7day	2.02945842501322	641.54923276726	321.789345596137	-8.30279188202874	2.85748506816806	-2.90562914029562	0.00366515570150255	0.223373108929445
Efra.gene27830_i0_length528.p1	3day	5-7day	55.2406460744142	191.384379941761	123.312513008088	-1.79366912528489	0.617424030840719	-2.90508473219375	0.00367153691593161	0.223373108929445
Efra.gene6495_i3_length768.p1	3day	5-7day	17.9553118835614	68.2494606143661	43.1023862489638	-1.92676314066865	0.663290102233185	-2.90485736811324	0.00367420492592527	0.223373108929445
Efra.gene4468_i0_length1998.p1	3day	5-7day	64.2879215991398	17.2548872745882	40.771404436864	1.89640465917992	0.652967569125716	2.90428613739438	0.00368091582816648	0.223373108929445
Efra.gene3267_i0_length495.p1	3day	5-7day	15.2999584534774	59.3679200720288	37.3339392627531	-1.95455825589102	0.673403769873085	-2.90250566351802	0.00370190466216286	0.224227680525708
Efra.gene10302_i0_length1284.p1	3day	5-7day	31.313612207446	105.575095169304	68.4443536883748	-1.75485168601864	0.605694345063627	-2.89725618262838	0.00376442218878013	0.226419018456528
Efra.gene75170_i0_length255.p1	3day	5-7day	29.1323803726318	0.96294838542658	15.0476643790292	4.91838959591866	1.69763491390905	2.89720101514251	0.00376508425852539	0.226419018456528
Efra.gene45336_i0_length342.p1	3day	5-7day	29.1323803726318	0.96294838542658	15.0476643790292	4.91838959591866	1.69763491390905	2.89720101514251	0.00376508425852539	0.226419018456528
Efra.gene42_i1_length9264.p1	3day	5-7day	420.947043935727	177.774078904239	299.360561419983	1.24365301602584	0.429272826079569	2.89711563479054	0.00376610912411645	0.226419018456528
Efra.gene17130_i1_length861.p1	3day	5-7day	171.358777777269	70.4711453780933	120.914961577681	1.28251523624306	0.442828978684013	2.8961863337273	0.00377728042657649	0.226419018456528
Efra.gene16948_i0_length888.p1	3day	5-7day	3.60862243579635	52.0331061320089	27.8208642839026	-3.85234644719594	1.33024549364276	-2.89596654572882	0.00377992693905742	0.226419018456528
Efra.gene74757_i0_length258.p1	3day	5-7day	25.7921846382692	1.92589677085316	13.8590407045612	3.7447686321941	1.29326673483989	2.8955887685905	0.00378447976903179	1
Efra.gene106322_i0_length218.p1	3day	5-7day	1.544043892615	21.2239563109299	11.3840001017724	-3.78569305729907	1.30780005286123	-2.89470324535976	0.00379517130480475	1
Efra.gene31017_i0_length471.p1	3day	5-7day	3713.33800379581	6945.36368652259	5329.3508451592	-0.903314111265908	0.312391161852261	-2.89161225275993	0.00383270647063372	0.229157731630929
Efra.gene71209_i0_length264.p1	3day	5-7day	6.64403004377414	36.9269184706292	21.7854742572017	-2.47445771790592	0.855932573000359	-2.89094935274169	0.00384080012723064	0.229219516416673
Efra.gene15765_i0_length927.p1	3day	5-7day	32.7410028084282	1.90635085508061	17.3236768317544	4.09530285872169	1.4170660076074	2.88998736596347	0.00385257309420936	0.229500253351562
Efra.gene14140_i1_length759.p1	3day	5-7day	172.417407137486	356.97760891616	264.697508026823	-1.04987165347386	0.363421995884748	-2.88885005685458	0.00386653397401777	0.229666060323804
Efra.gene9060_i0_length624.p1	3day	5-7day	31.6296932709592	2.43668983722528	17.0331915540922	3.70459476943737	1.28286761901611	2.88774516912243	0.00388014086669904	0.229666060323804
Efra.gene100945_i0_length222.p1	3day	5-7day	66.7388214421706	187.00224741791	126.870534430041	-1.48663496236849	0.514834961852051	-2.88759519559534	0.00388199116691658	0.229666060323804
Efra.gene540_i0_length4584.p1	3day	5-7day	44.2504711133129	8.68608138461177	26.4682762489623	2.35079886905478	0.814263843341221	2.8870235222635	0.00388905154646339	0.229666060323804
Efra.gene42260_i1_length333.p1	3day	5-7day	70.7626181740289	171.248445279751	121.00553172689	-1.27556179080325	0.441846645938197	-2.88688802445197	0.00389072670418568	0.229666060323804
Efra.gene58230_i0_length294.p1	3day	5-7day	1.02350924204864	19.2589677085316	10.1412384752901	-4.23415356464765	1.46708520920004	-2.88609927909805	0.00390049097179535	1
Efra.gene17370_i2_length870.p1	3day	5-7day	152.545505612154	29.3601527976244	90.9528292048895	2.37688242130025	0.823585463167514	2.88601793936326	0.00390149918145262	0.229666874632447
Efra.gene2577_i0_length2571.p1	3day	5-7day	129.435044786616	38.9896366518902	84.2123407192531	1.73164315772164	0.600243892600339	2.88489925356829	0.00391538937722809	0.229666874632447
Efra.gene30265_i2_length276.p1	3day	5-7day	555.916050535431	1119.41512584423	837.665588189829	-1.00964954414905	0.35001822630659	-2.8845627692104	0.00391957612331137	0.229666874632447
Efra.gene12823_i0_length1112.p1	3day	5-7day	17.9904320017295	79.5168510154684	48.753641508599	-2.14613735993971	0.744131972810392	-2.88408163922095	0.00392556970339923	0.229666874632447
Efra.gene5476_i6_length462.p1	3day	5-7day	6.15861551137592	35.5118147661482	20.835215138762	-2.52971638264834	0.877143844993131	-2.88403823054604	0.0039261108674	0.229666874632447
Efra.gene19109_i1_length792.p1	3day	5-7day	1.02350924204864	19.2980595400767	10.1607843910627	-4.236819441247	1.46944154039695	-2.88328546918747	0.00393550611742026	1
Efra.gene112830_i0_length213.p1	3day	5-7day	39.372498608291	3.89088537325142	21.6316919907712	3.34489961458625	1.1610370084591	2.88095865180517	0.00396467647937655	0.230700812831876
Efra.gene773_i0_length4095.p1	3day	5-7day	69.7215488728962	20.7131632445577	45.217356058727	1.75109192688797	0.607887955932635	2.88061625468695	0.00396898550469979	0.230700812831876
Efra.gene762_i0_length4125.p1	3day	5-7day	203.332163801171	73.5580489483844	138.445106374778	1.46711553898852	0.509437678792114	2.87987245558098	0.00397836078080287	0.230700812831876
Efra.gene42965_i0_length354.p1	3day	5-7day	30.5008236744061	2.84975332473464	16.6752884995704	3.41118523470579	1.1849882011081	2.87866599137099	0.00399361052424064	0.230700812831876
Efra.gene19775_i0_length762.p1	3day	5-7day	15.2823983943934	69.0338965015539	42.1581474479736	-2.17323572307589	0.755026187490421	-2.87835807430648	0.0039975110969471	0.230700812831876
Efra.gene26469_i0_length558.p1	3day	5-7day	124.610993765629	277.209260251934	200.910127008782	-1.15377766689209	0.400891107671617	-2.87803257496345	0.0040016381555868	0.230700812831876
Efra.gene44882_i0_length345.p1	3day	5-7day	8.56812811428296	57.4055307259163	32.9868294200996	-2.73920868828737	0.95197227787911	-2.87740384036185	0.00400962093746136	0.230700812831876
Efra.gene27089_i0_length543.p1	3day	5-7day	50.2573132148879	134.731991040345	92.4946521276166	-1.42293870402137	0.494531327854999	-2.87734795324956	0.00401033121209678	0.230700812831876
Efra.gene6426_i0_length1671.p1	3day	5-7day	15.2823983943934	100.903724286922	58.0930613406578	-2.72153136799966	0.945874562805732	-2.8772645708188	0.00401139113970482	0.230700812831876
Efra.gene1445_i0_length3270.p1	3day	5-7day	414.422149797152	167.291124390324	290.856637093738	1.30930633091838	0.455117695839545	2.87685217008126	0.00401663717078506	0.230700812831876
Efra.gene7662_i1_length1530.p1	3day	5-7day	39.314792615866	5.30598907773247	22.3103908467993	2.88940609328026	1.00450945461101	2.87643494047466	0.00402195096602112	0.230700812831876
Efra.gene102830_i0_length222.p1	3day	5-7day	1.02350924204864	22.758934766332	11.8912220041903	-4.47642152008189	1.55693237220973	-2.87515475943799	0.0040382950813871	1
Efra.gene5401_i2_length771.p1	3day	5-7day	1.02350924204864	22.9713405835443	11.9974249127965	-4.48714628081571	1.56096100686983	-2.87460497800243	0.00404533264771548	1
Efra.gene6335_i3_length1227.p1	3day	5-7day	372.291420017838	1236.25906552366	804.275242770751	-1.73166670301282	0.603306294885582	-2.87029443865033	0.00410089739244623	0.234814346989699
Efra.gene13400_i0_length1079.p1	3day	5-7day	28.1841371820922	0.96294838542658	14.5735427837594	4.87253747927377	1.69836436975756	2.86895884419037	0.00411825381154067	1
Efra.gene45175_i0_length342.p1	3day	5-7day	171.294804662889	70.7669333709674	121.030869016928	1.2751562884098	0.444735646008702	2.86722303429856	0.00414091074949629	0.23668804294568
Efra.gene7057_i0_length1596.p1	3day	5-7day	2.53243301649551	31.7746974627914	17.1535652396434	-3.64204394471326	1.27079984892129	-2.86594615808679	0.00415764951686851	0.237227151519601
Efra.gene559_i1_length4542.p1	3day	5-7day	411.169754358209	203.731994222926	307.450874290567	1.01316785311157	0.353727175330798	2.86426354481835	0.0041798009007799	0.237573328438966
Efra.gene1676_i0_length3078.p1	3day	5-7day	103.888700975524	33.3487677497386	68.6187343626311	1.64082525150635	0.573037338869794	2.86338278539154	0.00419143862419125	0.237573328438966
Efra.gene10103_i0_length1302.p1	3day	5-7day	69.0429736905732	273.185400859074	171.114187274824	-1.984616403036	0.693305394866688	-2.86254285302023	0.00420256426230639	0.237573328438966
Efra.gene28605_i0_length513.p1	3day	5-7day	38.2498961336936	122.260551630202	80.2552238819479	-1.67630029782571	0.585639685710549	-2.8623406827218	0.00420524618142196	0.237573328438966
Efra.gene38518_i2_length222.p1	3day	5-7day	93.2033141408071	29.7927622009063	61.4980381708567	1.64547199913898	0.574882865740504	2.86227351204745	0.00420613758718569	0.237573328438966
Efra.gene4720_i1_length1944.p1	3day	5-7day	8.18807393638914	39.9330391215443	24.0605565289667	-2.28617887412919	0.7988991172319	-2.86166153500151	0.00421426688444526	0.237573328438966
Efra.gene80784_i0_length246.p1	3day	5-7day	159.146907109022	65.7958241176541	112.471365613338	1.27381701681645	0.445139836130364	2.8616109218394	0.00421493985033094	0.237573328438966
Efra.gene21183_i0_length711.p1	3day	5-7day	2.06457854318135	23.0325775871477	12.5485780651645	-3.48684377078827	1.21943004143702	-2.85940451875307	0.00424437168207972	1
Efra.gene528_i0_length4623.p1	3day	5-7day	75.768536907812	18.1201060811521	46.944321494482	2.06188527211925	0.721301087244404	2.85856393201388	0.00425563344984026	0.239359110072612
Efra.gene75090_i0_length255.p1	3day	5-7day	13.8437148562828	53.9837473312061	33.9137310937445	-1.96401998734059	0.687167969105515	-2.85813669385252	0.00426136775771483	0.239359110072612
Efra.gene84522_i0_length243.p1	3day	5-7day	18.3704861796234	0.96294838542658	9.66671728252497	4.25451115203863	1.48866056413121	2.85794576315763	0.00426393265731232	1
Efra.gene19100_i0_length792.p1	3day	5-7day	28.0913110714991	0.96294838542658	14.5271297284628	4.86586498938805	1.70275491730013	2.85764260020656	0.00426800812428899	1
Efra.gene46012_i0_length339.p1	3day	5-7day	1.02350924204864	21.9693003665726	11.4964048043106	-4.42280774811639	1.54799527721559	-2.85711966516576	0.00427504632468305	1
Efra.gene33341_i0_length438.p1	3day	5-7day	169.499894127924	56.9703220663486	113.235108097136	1.57307641057075	0.550647480088105	2.85677582746598	0.00427967978155039	0.239972510859784
Efra.gene18847_i0_length801.p1	3day	5-7day	1.52648383353093	24.91678327017	13.2216335518505	-4.02338015523426	1.40881858267206	-2.85585397915695	0.00429212482184444	1
Efra.gene74695_i0_length258.p1	3day	5-7day	38.7177506070078	5.85587397564969	22.2868122913287	2.73191921661431	0.957101337956294	2.85436777514886	0.00431225783166677	0.241382349591195
Efra.gene9151_i0_length1383.p1	3day	5-7day	9.66187759266787	52.5269525388942	31.094415065781	-2.43944025649136	0.854924651264045	-2.85339796072617	0.00432544164681006	0.241703594673555
Efra.gene9107_i0_length1386.p1	3day	5-7day	6.15861551137592	39.0704195712662	22.6145175413211	-2.66795902580608	0.935644185120136	-2.85146754314891	0.00435179287996749	0.242758260551589
Efra.gene8259_i0_length1467.p1	3day	5-7day	4.59701155967686	40.7422194370762	22.6696154983765	-3.14810970715386	1.10490695907344	-2.84920796389392	0.00438282216425414	0.244069818841638
Efra.gene8428_i0_length1449.p1	3day	5-7day	213.538403225445	531.490119142668	372.514261184057	-1.31547099147397	0.461822193480206	-2.84843606488641	0.00439346800325171	0.244243719509538
Efra.gene402_i0_length4956.p1	3day	5-7day	80.2551622978118	23.0325775871477	51.6438699424797	1.79947080373187	0.632005663924281	2.84723841327387	0.0044100321169687	0.244745474717104
Efra.gene13917_i0_length1047.p1	3day	5-7day	148.215679447128	366.476820994361	257.346250220745	-1.30565206149658	0.458851979455318	-2.84547549091205	0.00443451719229384	0.245684360349849
Efra.gene886_i0_length3909.p1	3day	5-7day	40.2793545587068	8.19483423401221	24.2370943963595	2.2984721804932	0.808693033572893	2.84220598554968	0.00448025342029106	0.24740556435532
Efra.gene5742_i0_length1764.p1	3day	5-7day	78.7926515786614	25.5669970032358	52.1798242909486	1.6245134183849	0.571627874840923	2.84190727899157	0.00448445318038701	0.24740556435532
Efra.gene2168_i0_length1199.p1	3day	5-7day	25.6930914057205	86.1128705341892	55.9029809699548	-1.74564036042789	0.61443765277906	-2.84103741450816	0.00449670364366663	0.24740556435532
Efra.gene579_i0_length4503.p1	3day	5-7day	113.240764626634	40.9937170858336	77.1172408562338	1.46675803558501	0.516321725010307	2.84078310970884	0.00450029078877843	0.24740556435532
Efra.gene26778_i0_length552.p1	3day	5-7day	43.9230971126713	117.186514285455	80.5548056990629	-1.41552534970318	0.498329220528942	-2.84054253973045	0.00450368658085363	0.24740556435532
Efra.gene28138_i0_length522.p1	3day	5-7day	4.63213167784499	30.8729860809682	17.7525588794066	-2.73982556287244	0.965093328782278	-2.83892291155867	0.00452660911203415	0.248244749039359
Efra.gene10238_i0_length1290.p1	3day	5-7day	146.636515436345	59.055185419668	102.845850428007	1.31171761138079	0.462164833671313	2.83820298693186	0.00453683206530623	0.248385817592297
Efra.gene96147_i0_length228.p1	3day	5-7day	2.02945842501322	22.5608763523207	12.295167388667	-3.46862177737259	1.22411697195877	-2.83357053029196	0.00460311488199638	1
Efra.gene32631_i0_length447.p1	3day	5-7day	138.652895087009	328.649439276423	233.651167181716	-1.24487932537865	0.439506233933728	-2.83244975671122	0.00461928249754775	0.252131037535666
Efra.gene533_i0_length4611.p1	3day	5-7day	146.776995909018	59.8200753910833	103.298535650051	1.29548543015506	0.457548116994832	2.83136435718234	0.004634988824628	0.252131037535666
Efra.gene6693_i0_length1638.p1	3day	5-7day	10.112172006898	81.8037231608569	45.9579475838774	-3.0125443320977	1.06406182956109	-2.83117413707091	0.00463774638886136	0.252131037535666
Efra.gene15425_i0_length966.p1	3day	5-7day	55.7436206658965	11.5749265408915	33.659273603394	2.26769553953314	0.801228385775547	2.83027358964339	0.00465082153151435	0.252131037535666
Efra.gene2580_i1_length2571.p1	3day	5-7day	144.255855829651	55.2424837095068	99.7491697695788	1.38472496609541	0.489259264572299	2.8302478182113	0.00465119620041165	0.252131037535666
Efra.gene23236_i0_length645.p1	3day	5-7day	85.278641090679	212.54314887103	148.910894980855	-1.31755030388865	0.465531945577738	-2.83020384831708	0.00465183550433881	0.252131037535666
Efra.gene770_i1_length4104.p1	3day	5-7day	137.11511831635	55.8119145231965	96.4635164197733	1.29666955620764	0.458296020287558	2.82932754989677	0.00466459312269163	0.252401133868844
Efra.gene18758_i0_length807.p1	3day	5-7day	176.546564223849	76.6032614308445	126.574912827347	1.20475592155527	0.42602294025215	2.82791325941794	0.00468524994803611	0.253063398183242
Efra.gene70241_i0_length264.p1	3day	5-7day	27.1317749438311	125.645842449653	76.388808696742	-2.21201296714776	0.782342272481249	-2.82742355226725	0.0046924217860627	0.253063398183242
Efra.gene110229_i0_length213.p1	3day	5-7day	1.02350924204864	19.5547557014057	10.2891324717272	-4.25723424036888	1.50597511121919	-2.82689548363277	0.00470016656958964	1
Efra.gene13657_i0_length1062.p1	3day	5-7day	6.73183033919448	47.2209634611617	26.9763969001781	-2.81442591822942	0.996051352029067	-2.82558315140693	0.00471946369162009	0.254099681943844
Efra.gene3568_i1_length609.p1	3day	5-7day	8.67348846878736	48.0718348645246	28.372661666656	-2.47039933964734	0.875912010627838	-2.82037386138432	0.00479677278274413	0.256908411954854
Efra.gene14418_i5_length561.p1	3day	5-7day	8241.59275830674	16722.3137020983	12481.9532302025	-1.02076919714797	0.362017889634313	-2.81966506732328	0.004807379833266	0.256908411954854
Efra.gene20227_i3_length576.p1	3day	5-7day	1048.16362559071	8.31210972864751	528.237867659681	6.97922689312266	2.47529276894968	2.81955612712596	0.00480901199568667	0.256908411954854
Efra.gene9375_i0_length1362.p1	3day	5-7day	10.8785474846413	67.7360682917082	39.3073078881747	-2.64142983819694	0.936873142308357	-2.81941035441441	0.00481119677411912	0.256908411954854
Efra.gene7752_i1_length1518.p1	3day	5-7day	110.141383904276	40.287464861736	75.2144243830057	1.44991626923301	0.514729852729512	2.81684899670067	0.00484973211883198	0.258540891576353
Efra.gene87552_i0_length237.p1	3day	5-7day	4.61457161876093	29.7927622009063	17.2036669098336	-2.69221890678689	0.956610609497532	-2.81433101416365	0.00488788686726492	0.260147762348562
Efra.gene20461_i0_length737.p1	3day	5-7day	138.448441499956	292.738908425966	215.593674962961	-1.08014305460957	0.383902393161951	-2.81358770835769	0.00489920190604009	0.260323222719308
Efra.gene8144_i0_length1479.p1	3day	5-7day	9.6443175335838	67.0272168113248	38.3357671724543	-2.79388676551826	0.993532446252463	-2.81207400528952	0.00492231767175931	0.261124126685192
Efra.gene17868_i0_length846.p1	3day	5-7day	6.08837527503965	57.8498882761134	31.9691317755765	-3.24458068790143	1.15441084876691	-2.81059441824125	0.00494500774571856	0.261899871896409
Efra.gene21203_i0_length687.p1	3day	5-7day	57.8546122643744	181.889118241618	119.871865252996	-1.65216999530035	0.588112664445389	-2.80927464273943	0.00496532681953419	0.262219393948296
Efra.gene93_i0_length7410.p1	3day	5-7day	78.9444249884624	24.1128014672096	51.528613227836	1.71215515187036	0.609491468986	2.80915359606074	0.00496719421173541	0.262219393948296
Efra.gene27718_i0_length531.p1	3day	5-7day	26.6752134076453	0.96294838542658	13.819080896536	4.79318832500404	1.7063738810453	2.80899067797955	0.00496970855847604	1
Efra.gene13681_i0_length1062.p1	3day	5-7day	6.08837527503965	37.3008901265935	21.6946327008166	-2.6116261499003	0.930550958639426	-2.80653748798325	0.00500770852567457	0.263521803513359
Efra.gene61541_i1_length285.p1	3day	5-7day	2.02945842501322	34.8394558610241	18.4344571430186	-4.09577486751425	1.45938245129686	-2.80651234628359	0.00500809932753474	0.263521803513359
Efra.gene39194_i1_length381.p1	3day	5-7day	17.9904320017295	0.96294838542658	9.47669019357807	4.22337351951974	1.50595441335608	2.80444977753861	0.00504025392109285	1
Efra.gene36915_i0_length399.p1	3day	5-7day	15.4755590443181	65.3606154580864	40.4180872512022	-2.08061115609398	0.742788452287583	-2.80108172075948	0.00509316195510351	0.267564071253059
Efra.gene2389_i0_length2670.p1	3day	5-7day	59.2581756843169	147.31415631078	103.286165997548	-1.31375679773563	0.469227895351492	-2.7998267169336	0.00511300455389109	0.268000963841912
Efra.gene15277_i3_length360.p1	3day	5-7day	6.15861551137592	35.8636412500541	21.011128380715	-2.54263863813887	0.908243451229438	-2.79951221745342	0.00511798797455756	0.268000963841912
Efra.gene45540_i0_length342.p1	3day	5-7day	51.5028361030737	132.434721869814	91.9687789864437	-1.36171261133464	0.486646917457337	-2.79815316297368	0.00513957346738753	0.268697894029313
Efra.gene40991_i1_length368.p1	3day	5-7day	46.0227957740208	123.765587144689	84.8941914593547	-1.42664649927663	0.510398102107706	-2.79516419317635	0.00518733618473567	0.270758933398116
Efra.gene116472_i0_length210.p1	3day	5-7day	145.185297654323	45.0044772100061	95.0948874321648	1.68934231733406	0.605329739318583	2.79078030964701	0.00525811483148396	0.274012770656434
Efra.gene13204_i1_length894.p1	3day	5-7day	9.74967788808821	43.2349477653334	26.4923128267108	-2.15040441066604	0.770779234570448	-2.78990963199009	0.00527227549800799	0.27431041076655
Efra.gene34775_i0_length420.p1	3day	5-7day	6.12349539320779	36.2793039938492	21.2013996935285	-2.56635254949322	0.920482570419422	-2.78805121570509	0.00530261600441432	0.275292304533955
Efra.gene456_i1_length483.p1	3day	5-7day	69.6337485774758	201.108994118604	135.37137134804	-1.52977503073853	0.548755705863547	-2.7877159442583	0.00530810640788073	0.275292304533955
Efra.gene50386_i0_length318.p1	3day	5-7day	91.9176453192804	24.0346178041194	57.9761315616999	1.93425503650466	0.694560663380346	2.78486119137652	0.00535506421672832	0.277266212371506
Efra.gene31597_i0_length462.p1	3day	5-7day	14.9550243937518	63.9650576693779	39.4600410315648	-2.09866891528756	0.753733126269964	-2.78436603373577	0.00536324713143922	0.277266212371506
Efra.gene82975_i0_length243.p1	3day	5-7day	31.1380116166053	5.28644316195992	18.2122273892826	2.55783990675794	0.919097590273221	2.78299054836774	0.00538603751579195	0.278001739249128
Efra.gene449_i1_length4806.p1	3day	5-7day	164.036172551172	69.9212604801761	116.978716515674	1.23072080656415	0.442371403441129	2.78209847424718	0.00540086497948566	0.278324575276161
Efra.gene20609_i0_length732.p1	3day	5-7day	1.02350924204864	19.5156638698606	10.2695865559546	-4.2545077767968	1.52986155685149	-2.78097567570279	0.00541957977283987	1
Efra.gene42498_i0_length357.p1	3day	5-7day	13.7734746199465	52.4904599636349	33.1319672917907	-1.92889023625367	0.6937530990133	-2.78036990248701	0.0054297010904593	0.279367156264424
Efra.gene25411_i3_length333.p1	3day	5-7day	117.591935359134	277.686159999333	197.639047679233	-1.23912182245441	0.445877531543181	-2.77906316150494	0.00545159237613678	0.280049680512115
Efra.gene54550_i0_length303.p1	3day	5-7day	50.6022472746136	12.1248114388087	31.3635293567112	2.06433579744918	0.743165773251475	2.77775951443157	0.00547351119109096	0.280731460236902
Efra.gene38063_i0_length390.p2	3day	5-7day	1.02350924204864	27.3782175357394	14.200863388894	-4.74272286408746	1.70815949572633	-2.7765105518269	0.0054945851511307	1
Efra.gene40355_i0_length372.p1	3day	5-7day	29.0972602544637	1.92589677085316	15.5115785126584	3.91644082450247	1.41103489730767	2.77558041404592	0.00551032707327861	0.281995711364918
Efra.gene9190_i0_length1380.p1	3day	5-7day	19.4817957170923	70.273086964082	44.8774413405872	-1.85082062829507	0.666896690744258	-2.7752733728961	0.005515532456007	0.281995711364918
Efra.gene21844_i0_length687.p1	3day	5-7day	17.7972713518048	92.8483107196037	55.3227910357043	-2.38119382345108	0.858986305039349	-2.77209754041655	0.00556963444926941	0.283485940593706
Efra.gene7497_i3_length1131.p1	3day	5-7day	29.8749286693354	4.32349477653333	17.0992117229344	2.78678374596175	1.00534256005709	2.77197430675121	0.00557174341856399	0.283485940593706
Efra.gene12055_i0_length1158.p1	3day	5-7day	69.0718266867857	16.9590992817142	43.0154629842499	2.0286873384964	0.731937520486162	2.77166736465282	0.00557699942983807	0.283485940593706
Efra.gene105734_i0_length219.p1	3day	5-7day	129.838926145549	46.5173104933499	88.1781183194497	1.48055334897167	0.534203584005221	2.77151519252481	0.00557960685145624	0.283485940593706
Efra.gene2628_i4_length1092.p1	3day	5-7day	225.735196448174	70.9845377007512	148.359867074463	1.66830694155248	0.602395476233199	2.7694546313403	0.00561502237170191	0.284839556749491
Efra.gene41036_i0_length366.p1	3day	5-7day	3.03540760797779	48.1226748429849	25.5790412254813	-3.9813242274537	1.43835578386925	-2.76796900468097	0.00564068199426162	0.285694823129013
Efra.gene27702_i0_length531.p1	3day	5-7day	25.6692642246807	0.96294838542658	13.3161063050537	4.73775486192245	1.71219285606596	2.76706846728015	0.00565628745019643	1
Efra.gene13601_i1_length738.p1	3day	5-7day	86.7875648651258	28.2408370860174	57.5142009755716	1.61841049994416	0.584945478311741	2.76677153675106	0.00566144150489837	0.285949472688982
Efra.gene43976_i0_length348.p1	3day	5-7day	8.25831417272541	64.3272811784269	36.2927976755762	-2.96486949565907	1.07190478294746	-2.76598214955853	0.00567516412179081	0.285949472688982
Efra.gene26695_i0_length554.p1	3day	5-7day	3.55594225854415	32.2073068660733	17.8816245623087	-3.1740399437372	1.14756698049574	-2.76588643424198	0.00567683006379133	0.285949472688982
Efra.gene7602_i0_length1533.p1	3day	5-7day	32.0034803268973	100.501057824556	66.2522690757267	-1.64918499865693	0.596310005573132	-2.7656503886294	0.00568094036482453	0.285949472688982
Efra.gene18168_i1_length333.p1	3day	5-7day	140.560674405217	340.529302700818	240.544988553017	-1.27719192824605	0.461930213085083	-2.76490234253374	0.00569398395337992	0.286162357632248
Efra.gene2864_i0_length2456.p1	3day	5-7day	89.4077981770417	31.7186589717595	60.5632285744006	1.49482161960441	0.540862919147792	2.76377168166699	0.00571375042246275	0.28649013690818
Efra.gene60700_i0_length285.p1	3day	5-7day	33.3430706324592	94.5448550137578	63.9439628231085	-1.50413311673335	0.544281564082133	-2.76352023657073	0.00571815464536747	0.28649013690818
Efra.gene7005_i1_length726.p1	3day	5-7day	45.6778617142951	147.303759285637	96.490810499966	-1.68922440239099	0.611771074700576	-2.76120345051906	0.00575887894002079	0.288085922444861
Efra.gene27246_i1_length540.p1	3day	5-7day	1.02350924204864	21.3242851460784	11.1738971940635	-4.38252611426524	1.58799402413932	-2.75978753549815	0.00578389636986955	1
Efra.gene99797_i0_length225.p1	3day	5-7day	6.62646998469008	40.4021411000855	23.5143055423878	-2.60538922948625	0.944124758152619	-2.7595815139773	0.00578754466494012	0.288869252352285
Efra.gene4903_i1_length1908.p1	3day	5-7day	186.02657410372	69.7622938977099	127.894434000715	1.41623744975127	0.513257585073791	2.75931129112813	0.00579233300318295	0.288869252352285
Efra.gene14163_i0_length1035.p1	3day	5-7day	1.02350924204864	26.9065163009124	13.9650127714805	-4.71766239873133	1.71069681962935	-2.75774312817948	0.00582019136756687	1
Efra.gene45560_i0_length341.p1	3day	5-7day	28.6758188364461	85.0131007383548	56.8444597874004	-1.5677150758223	0.568546605240066	-2.75740820782904	0.00582615684826964	0.290003124525086
Efra.gene11416_i0_length1203.p1	3day	5-7day	22.5874435614064	80.6752585586205	51.6313510600134	-1.83828788002337	0.666764292584582	-2.75702808393893	0.00583293415619052	0.290003124525086
Efra.gene117041_i0_length207.p1	3day	5-7day	26.6112402932647	81.4596944458083	54.0354673695365	-1.61463571079526	0.58585689197003	-2.75602409551898	0.00585086866366818	0.290450003111087
Efra.gene58446_i0_length291.p1	3day	5-7day	18.5987669477162	0.96294838542658	9.78085766657141	4.27082515017607	1.55127140941306	2.75311278494585	0.00590315556856854	1
Efra.gene30970_i0_length471.p1	3day	5-7day	96.5548028122981	210.885696408421	153.72024961036	-1.12674437050892	0.409331937014897	-2.75264221679315	0.00591164636021736	0.292241161766506
Efra.gene666_i2_length879.p1	3day	5-7day	22.3240426751454	1.90635085508061	12.115196765113	3.54373201953905	1.28745666660075	2.7525058601743	0.00591410879444713	1
Efra.gene16710_i0_length903.p1	3day	5-7day	89.5369857125858	27.8277735985081	58.6823796555469	1.68458306411209	0.612087386541811	2.75219372454265	0.00591974906364497	0.292241161766506
Efra.gene68607_i0_length267.p1	3day	5-7day	48.3858953216313	11.0836793902919	29.7347873559616	2.1259206571517	0.772529934669826	2.75189421373076	0.00592516576045274	0.292241161766506
Efra.gene2014_i0_length2859.p1	3day	5-7day	143.238613709558	60.6657482818745	101.952180995716	1.2395661104105	0.450576521716889	2.75106680145522	0.00594015285448879	0.292241161766506
Efra.gene18224_i0_length312.p1	3day	5-7day	1291.00516572858	2387.0096268058	1839.00739626719	-0.886653319035775	0.322299152169968	-2.75102591200175	0.00594089437888848	0.292241161766506
Efra.gene8059_i0_length1490.p1	3day	5-7day	66.9959552064759	21.1848644793848	44.0904098429303	1.66123004881918	0.604007525762837	2.75034660656109	0.00595322569670676	0.292241161766506
Efra.gene18581_i0_length813.p1	3day	5-7day	31.3487323256141	100.838536905261	66.0936346154376	-1.68724340358723	0.61346727995831	-2.75033968185213	0.0059533515184596	0.292241161766506
Efra.gene15005_i0_length987.p1	3day	5-7day	6.67915016194228	44.1418576597281	25.4105039108352	-2.72723284984734	0.991709836443595	-2.75003105709586	0.00595896165494446	0.292241161766506
Efra.gene1142_i0_length3564.p1	3day	5-7day	61.8081687598964	17.4308005165412	39.6194846382188	1.82841575005426	0.665867402126733	2.74591569464796	0.00603422676052878	0.295485981911504
Efra.gene86073_i0_length240.p1	3day	5-7day	4.09403696819457	27.531985605634	15.8130112869143	-2.74920677769616	1.00327479077189	-2.74023308766783	0.00613956265614214	0.300191327099866
Efra.gene19753_i2_length765.p1	3day	5-7day	130.020793858346	269.271122179251	199.645958018798	-1.05033902735204	0.383437207454654	-2.73927257692188	0.00615752991728534	0.30030536050096
Efra.gene35761_i0_length411.p1	3day	5-7day	30.617476966039	5.28644316195992	17.9519600639994	2.53357374801866	0.92495913073951	2.73911966898802	0.00616039456950778	0.30030536050096
Efra.gene45330_i0_length342.p1	3day	5-7day	1.02350924204864	26.4348150660854	13.729162154067	-4.6921587629458	1.71331682318563	-2.73864045426315	0.00616938018920401	1
Efra.gene76398_i0_length255.p1	3day	5-7day	3.55594225854415	36.7262608003321	20.1411015294381	-3.36397209761412	1.22844483747948	-2.73839898624697	0.00617391235787463	0.300513101365454
Efra.gene753_i3_length2175.p1	3day	5-7day	127.242520014673	48.3819702605996	87.8122451376365	1.3963040470816	0.510288270346043	2.73630441502156	0.00621335181691203	0.301980060011776
Efra.gene96427_i0_length228.p1	3day	5-7day	48.1224944353703	137.755058350747	92.9387763930587	-1.51689425264185	0.554598026889169	-2.73512378172414	0.00623568222801784	0.302612345612597
Efra.gene18715_i6_length252.p1	3day	5-7day	429.717082435456	856.706129864724	643.21160615009	-0.995570609091715	0.36440751003896	-2.7320254980071	0.00629462692575123	0.305016951897671
Efra.gene43080_i0_length354.p1	3day	5-7day	55.1641387161223	14.0702541254344	34.6171964207784	1.97415842533019	0.722885506450892	2.73094204782524	0.00631535756998922	0.305565423051073
Efra.gene31570_i1_length463.p3	3day	5-7day	40.4198350313793	105.237616088599	72.8287255599891	-1.38071374104903	0.505799105163098	-2.72976706948465	0.00633790894417394	0.306200225865403
Efra.gene35282_i0_length417.p1	3day	5-7day	1.02350924204864	161.341368226612	81.1824387343301	-7.30056324311615	2.67630498968797	-2.72785174755711	0.00637482513514622	0.307254583609796
Efra.gene16800_i0_length897.p1	3day	5-7day	22.3064826160613	87.2712780773413	54.7888803467013	-1.96527638280941	0.720709855907168	-2.72686208839989	0.00639397568885096	0.307254583609796
Efra.gene87231_i0_length237.p1	3day	5-7day	44.4611918223217	7.82086257804795	26.1410272001848	2.51324738454733	0.92175033701058	2.72660316317138	0.00639899459788453	0.307254583609796
Efra.gene1444_i0_length3273.p1	3day	5-7day	140.630914641553	45.532216935865	93.0815657887091	1.62761500023703	0.597012697927221	2.72626529701624	0.00640554899866404	0.307254583609796
Efra.gene22626_i0_length663.p1	3day	5-7day	50.2635803368436	6.64290911912331	28.4532447279834	2.9139858272787	1.06888665687548	2.72618785961529	0.0064070520884566	0.307254583609796
Efra.gene12897_i0_length1107.p1	3day	5-7day	24.1139273949373	1047.80221062069	535.958069007816	-5.44144720829913	1.99658825150426	-2.72537274733508	0.0064228929941889	0.307559946827931
Efra.gene15775_i0_length948.p1	3day	5-7day	83.7759844381878	27.4342560267713	55.6051202324795	1.61005528924754	0.591247974835255	2.72314723732655	0.00646632319652028	0.309058115232021
Efra.gene480_i0_length4725.p1	3day	5-7day	46.8882644843128	11.5358347093464	29.2120495968296	2.02309432261929	0.743151111646713	2.72231890784151	0.00648255515658842	0.309058115232021
Efra.gene36101_i0_length408.p1	3day	5-7day	51.5266632841135	9.27505811407409	30.4008606990938	2.47813648614625	0.910306639533895	2.72230958066519	0.00648273814060882	0.309058115232021
Efra.gene88997_i0_length237.p1	3day	5-7day	1.02350924204864	25.9631138312583	13.4933115366535	-4.66619599771038	1.71602348413313	-2.71919122369562	0.00654417631629302	1
Efra.gene19369_i0_length780.p1	3day	5-7day	3.07052772614593	24.1518932987547	13.6112105124503	-2.97528191185687	1.09455586184796	-2.7182549704075	0.00656272441500363	1
Efra.gene18440_i2_length426.p1	3day	5-7day	250.56536234521	582.248893358662	416.407127851936	-1.21603321139022	0.447371498864288	-2.7181731837573	0.0065643469322425	0.312132861335037
Efra.gene31102_i0_length471.p1	3day	5-7day	4.56189144150872	50.0589686389812	27.310430040245	-3.45328123561072	1.2704917600811	-2.71806661334844	0.00656646166117877	0.312132861335037
Efra.gene13199_i0_length1089.p1	3day	5-7day	2.04701848409729	31.1713733301281	16.6091959071127	-3.92988568175743	1.44771852207431	-2.71453712986045	0.00663684600487233	0.314796827004922
Efra.gene7658_i0_length1530.p1	3day	5-7day	5.08242609207508	49.6068133199267	27.3446197060009	-3.28538737614577	1.21040613067604	-2.71428514188936	0.00664189695368606	0.314796827004922
Efra.gene22913_i1_length657.p1	3day	5-7day	26.6463604114328	3.32145455956165	14.9839074854972	2.99551573581254	1.10445389799573	2.71221437241387	0.00668353536983017	0.316019325443847
Efra.gene57108_i0_length297.p1	3day	5-7day	31.9921873897689	3.91043128902397	17.9513093393965	3.03927299693188	1.12081429357571	2.71166509416627	0.0066946193995473	0.316019325443847
Efra.gene44828_i0_length345.p1	3day	5-7day	22.9323776211321	2.43668983722528	12.6845337291787	3.24315699890649	1.19617917106095	2.71126356098474	0.00670273249488085	1
Efra.gene47189_i0_length333.p1	3day	5-7day	8.69104852787143	41.1891762435591	24.9401123857153	-2.24352338760094	0.827513258643247	-2.71116307100543	0.00670476430654767	0.316019325443847
Efra.gene61573_i0_length285.p1	3day	5-7day	2.53243301649551	27.9867401809743	15.2595865987349	-3.46129839480049	1.27672730151961	-2.71107102564558	0.00670662586184965	0.316019325443847
Efra.gene11306_i2_length549.p1	3day	5-7day	37.7406544202557	2.37805208990762	20.0593532550816	3.98337779200296	1.469562377539	2.71058775924416	0.00671640722415126	0.316021560781587
Efra.gene2997_i3_length1443.p1	3day	5-7day	60.931407112476	13.9920704623442	37.4617387874101	2.12251752895651	0.783332494944329	2.7095997455172	0.00673644464210722	0.316505660999498
Efra.gene50770_i0_length318.p1	3day	5-7day	2.58511319374771	25.7064176699294	14.1457654318386	-3.32158949074013	1.22691711259682	-2.70726478311959	0.00678401255749896	1
Efra.gene52615_i0_length311.p1	3day	5-7day	186.103081462012	507.975546282809	347.039313872411	-1.44840192874575	0.535245277716492	-2.70605269966144	0.00680882398386295	0.319444045462564
Efra.gene101835_i0_length222.p1	3day	5-7day	45.9462884157289	6.72109278221351	26.3336905989712	2.77322228039941	1.0252883203201	2.70482187833134	0.00683410239097443	0.32016734231656
Efra.gene36681_i0_length402.p1	3day	5-7day	24.1603404502339	0.96294838542658	12.5616444178302	4.65039272017951	1.72174641726929	2.70097423960672	0.00691366931659551	1
Efra.gene5503_i0_length1803.p1	3day	5-7day	65.6099518456175	14.2292207079006	39.9195862767591	2.20076894343624	0.814906748598943	2.70063899608144	0.00692064121595231	0.323754377113988
Efra.gene26325_i3_length276.p1	3day	5-7day	627.070015824482	1546.59522985572	1086.8326228401	-1.30239835921649	0.482363898189052	-2.70003282605956	0.00693326347994536	0.323878175740872
Efra.gene9095_i0_length1389.p1	3day	5-7day	59.8665106303036	18.296019323105	39.0812649767043	1.71034534624304	0.633613959473209	2.69934921835534	0.00694752303458916	0.324077992587603
Efra.gene37816_i1_length296.p1	3day	5-7day	6.12349539320779	48.2503473627633	27.1869213779856	-2.97814760275726	1.10414268544859	-2.69724886285626	0.00699149986177147	0.325146043224564
Efra.gene14443_i0_length1020.p1	3day	5-7day	7.14700463525643	52.515204391979	29.8311045136177	-2.87753200451171	1.06697981478732	-2.69689450974786	0.00699894383495986	0.325146043224564
Efra.gene1995_i0_length2868.p1	3day	5-7day	81.07924376798	25.6647265820985	53.3719851750392	1.66159862225735	0.616146680549956	2.69675821473914	0.00700180890889562	0.325146043224564
Efra.gene219_i1_length5952.p1	3day	5-7day	104.813116985023	40.5220158510066	72.667566418015	1.37172673970404	0.508758762477089	2.69622233733186	0.00701308386773933	0.325146043224564
Efra.gene13994_i2_length258.p1	3day	5-7day	142.975212823297	37.6110255226685	90.2931191729826	1.92875058786427	0.715446293666401	2.69587054253944	0.00702049455739602	0.325146043224564
Efra.gene28973_i0_length507.p1	3day	5-7day	32.7284685645168	2.41714392145273	17.5728062429848	3.76241227914932	1.39593798257685	2.69525747283131	0.00703342590915303	0.325280919610487
Efra.gene380_i0_length5045.p1	3day	5-7day	111.088385788032	41.445872404888	76.2671290964602	1.42314315034458	0.528461740545767	2.69299183111124	0.00708140040262217	0.32703377734215
Efra.gene40046_i0_length375.p1	3day	5-7day	152.432636828911	305.450097337951	228.941367083431	-1.00266831105433	0.373099031384147	-2.6874052911222	0.00720095199565979	0.332082539049845
Efra.gene73554_i0_length258.p1	3day	5-7day	34.5070603471804	6.26893746315905	20.3879989051697	2.4606990796715	0.915923814426972	2.6865761550386	0.0072188490036617	0.332435676245221
Efra.gene54233_i0_length306.p1	3day	5-7day	22.6225636795745	2.37805208990762	12.5003078847411	3.24142887311016	1.20706065816848	2.68539020899621	0.00724451718815586	1
Efra.gene208_i2_length6004.p1	3day	5-7day	206.081584648631	92.0690733449874	149.075328996809	1.16292385739441	0.433173240636439	2.6846622743496	0.00726031287784353	0.333871555087915
Efra.gene1700_i0_length3062.p1	3day	5-7day	81.8631793048073	28.7907219839346	55.326950644371	1.50671200151764	0.561605798736995	2.68286403898627	0.00729946592498308	0.335197257030411
Efra.gene46712_i0_length336.p1	3day	5-7day	2.02945842501322	20.6936173287852	11.3615378768992	-3.3438259045619	1.2468259896604	-2.68187055153756	0.00732117831741376	1
Efra.gene2634_i0_length2550.p1	3day	5-7day	27.1493350029151	78.0574569668706	52.6033959848929	-1.52388439577843	0.568403413482303	-2.68099092938659	0.00734045056053199	0.33660320324609
Efra.gene54_i5_length729.p1	3day	5-7day	2.04701848409729	274.549664585095	138.298341534596	-7.06744609858331	2.63771340062114	-2.67938362709119	0.00737578364808651	0.337282792265266
Efra.gene6335_i5_length999.p1	3day	5-7day	356.794576994087	982.370064121119	669.582320557603	-1.46122414749052	0.5453607624075	-2.67937161639561	0.00737604825073426	0.337282792265266
Efra.gene473_i0_length4752.p1	3day	5-7day	65.7441651963344	17.1571576957255	41.4506614460299	1.93549483955292	0.722582529207787	2.67857962421944	0.00739351510660475	0.337605993602011
Efra.gene63108_i0_length279.p1	3day	5-7day	24.2305806865701	1.92589677085316	13.0782387287117	3.65471175609652	1.36494538274023	2.677551645883	0.00741624180828272	1
Efra.gene57283_i0_length295.p1	3day	5-7day	25.306770105871	2.43668983722528	13.8717299715481	3.38513087806618	1.26515516019688	2.67566460191286	0.00745812400696535	1
Efra.gene48198_i0_length327.p1	3day	5-7day	65.8256983697991	207.737555834527	136.781627102163	-1.65667505741682	0.619826245679585	-2.67280559505902	0.0075219827593942	0.342989736329343
Efra.gene11598_i1_length1188.p1	3day	5-7day	14.8672240983314	53.257949191336	34.0625866448337	-1.84206594371519	0.689320692477224	-2.67229166891149	0.0075335136571409	0.343033736876208
Efra.gene10124_i0_length1299.p1	3day	5-7day	16.3234676955261	0.96294838542658	8.64320804047633	4.08411235011584	1.52832384934616	2.67228202443028	0.00753373020060547	1
Efra.gene3270_i0_length2307.p1	3day	5-7day	301.910157916527	120.307311174719	211.108734545623	1.32804198064351	0.497122874161173	2.67145619256487	0.00755229296677136	0.343407203724368
Efra.gene20345_i0_length741.p1	3day	5-7day	1.02350924204864	25.0340587648053	13.028784003427	-4.61136345540713	1.72627096739444	-2.67128599304855	0.00755612374613355	1
Efra.gene15010_i0_length684.p1	3day	5-7day	3.53838219946008	27.5710774371791	15.5547298183196	-2.95442146434313	1.10619793912092	-2.67078915975107	0.00756731622916936	0.343609075099598
Efra.gene25479_i0_length582.p1	3day	5-7day	3.07052772614593	25.2712090103617	14.1708683682538	-3.03999439832878	1.13824766091916	-2.67076709463555	0.00756781364875298	1
Efra.gene23735_i0_length632.p1	3day	5-7day	31.2546649082381	2.88884515627974	17.0717550322589	3.43679425704956	1.2870370301461	2.67031497660906	0.00757801231808777	0.343614173071282
Efra.gene29155_i0_length504.p1	3day	5-7day	101.52057561274	37.8898668560558	69.7052212343981	1.42075772520022	0.532245185436003	2.66936698363249	0.00759943671983128	0.344105038418469
Efra.gene17699_i2_length708.p1	3day	5-7day	12.785085496066	48.0105978609212	30.3978416784936	-1.90905351962724	0.715337121598084	-2.66874661189449	0.00761348634232282	0.344261069066647
Efra.gene2689_i0_length2526.p1	3day	5-7day	202.373868980286	393.019762664453	297.696815822369	-0.957408592386622	0.358868159951842	-2.66785605196934	0.00763369564940398	0.344694802438873
Efra.gene115285_i0_length210.p1	3day	5-7day	21.5288142011896	67.0519612396689	44.2903877204293	-1.6393878181121	0.614983223993558	-2.66574396528461	0.00768181721030463	0.345630547935726
Efra.gene2730_i0_length2511.p1	3day	5-7day	42.2385727473838	9.60993793849325	25.9242553429385	2.13596975459777	0.801340655581272	2.6654953043015	0.00768750052763637	0.345630547935726
Efra.gene5348_i0_length1824.p1	3day	5-7day	346.546889741648	18.2569274915599	182.401908616604	4.24635310698709	1.59316772608147	2.66535220207563	0.00769077293529688	0.345630547935726
Efra.gene6918_i0_length1612.p1	3day	5-7day	106.427401113975	304.706104404081	205.566752759028	-1.5172243155969	0.569297865469644	-2.66507993024927	0.00769700259217427	0.345630547935726
Efra.gene10992_i0_length1233.p1	3day	5-7day	47.2858787212907	10.1989146679556	28.7423966946231	2.21698664397738	0.832299334252497	2.66368907523937	0.00772889636245689	0.345848047724886
Efra.gene54465_i1_length261.p1	3day	5-7day	292.771297587991	133.140974093911	212.956135840951	1.13685664190368	0.426821382571772	2.66354191313861	0.00773227786316668	0.345848047724886
Efra.gene11712_i0_length1179.p1	3day	5-7day	171.698686021822	374.335424282182	273.017055152002	-1.12499311078889	0.422377868920365	-2.66347551225747	0.00773380406111833	0.345848047724886
Efra.gene54664_i0_length303.p1	3day	5-7day	27.5707764209327	1.45419553602615	14.5124859784794	4.24831082890482	1.59526258273267	2.66307934185198	0.00774291549227302	1
Efra.gene997_i1_length3759.p1	3day	5-7day	60.3983382179983	13.8357031361638	37.1170206770811	2.12416404801193	0.797707013007572	2.66283737434281	0.00774848517733913	0.346027950161612
Efra.gene25102_i0_length594.p1	3day	5-7day	1.02350924204864	20.3613367606518	10.6924230013502	-4.31588884944002	1.62097771012523	-2.66252202142038	0.0077557494595137	1
Efra.gene104_i0_length7303.p1	3day	5-7day	58.164426205932	15.9961508962876	37.0802885511098	1.86514575101624	0.700640269859423	2.66205902122992	0.00776642591352737	0.346352724874422
Efra.gene16536_i0_length531.p1	3day	5-7day	261.598165853218	583.760375520234	422.679270686726	-1.15843573934647	0.435241809672848	-2.66159112842862	0.00777722856435497	0.346358714088269
Efra.gene14514_i2_length1014.p1	3day	5-7day	768.257826541553	1492.47756933217	1130.36769793686	-0.957992620930023	0.360073429499465	-2.66054793951811	0.00780136206519601	0.34695756275158
Efra.gene96155_i0_length228.p1	3day	5-7day	23.4064992164019	0.96294838542658	12.1847238009142	4.6025199122954	1.73090600579831	2.65902359624242	0.00783674741996203	1
Efra.gene18462_i0_length819.p1	3day	5-7day	181.940045564264	459.92450546857	320.932275516417	-1.33829787017352	0.503480459125668	-2.65809297246129	0.00785842108399315	0.34901709837609
Efra.gene3298_i0_length2301.p1	3day	5-7day	13.3934204420527	51.9210291499451	32.6572247959989	-1.95753288237766	0.736768000960743	-2.65691897561382	0.00788583934659199	0.349756366429584
Efra.gene1370_i0_length3337.p1	3day	5-7day	155.116843255208	66.8369561661708	110.976899710689	1.21471741626115	0.457505539791639	2.65508788552454	0.00792877485250416	0.350710305374178
Efra.gene45074_i1_length300.p1	3day	5-7day	2.58511319374771	27.9671942652017	15.2761537294747	-3.44273154806899	1.29682635376531	-2.6547359544885	0.00793705089804923	0.350710305374178
Efra.gene56033_i0_length300.p1	3day	5-7day	26.6112402932647	4.32349477653333	15.467367534899	2.62065983161611	0.987206754200546	2.65462105122889	0.00793975464948011	0.350710305374178
Efra.gene21860_i0_length687.p1	3day	5-7day	76.9212336854048	174.335348850042	125.628291267723	-1.18105105563787	0.445090372667505	-2.65350842921995	0.0079659780933651	0.351335499457397
Efra.gene62682_i0_length282.p1	3day	5-7day	60.2703919892371	12.3424157685926	36.3064038789148	2.28329039557823	0.860611273766688	2.65310305032935	0.00797555174952571	0.351335499457397
Efra.gene7731_i0_length1521.p1	3day	5-7day	109.240795075815	42.7632465305063	76.0020208031608	1.35237956288017	0.509823421037075	2.65264306635655	0.0079864274677226	0.351337878275179
Efra.gene32650_i0_length447.p1	3day	5-7day	742.445478054551	29.0252729732053	385.735375513878	4.67701516927578	1.7641190781375	2.65119017601331	0.00802086642789312	0.352031700921571
Efra.gene17071_i0_length885.p1	3day	5-7day	62.6799045921441	17.1962495272706	39.9380770597074	1.86308595573174	0.702769377912631	2.65106308596639	0.00802388525478846	0.352031700921571
Efra.gene26792_i0_length552.p1	3day	5-7day	2.06457854318135	23.9147430531983	12.9896607981898	-3.53852308039243	1.33483206211453	-2.65091256108052	0.00802746205590456	1
Efra.gene14013_i1_length1043.p1	3day	5-7day	172.118886133057	56.6210948387285	114.369990485893	1.6025234711464	0.604592300985834	2.65058530936197	0.0080352431999094	0.352054258742589
Efra.gene64113_i1_length279.p1	3day	5-7day	27.0615347074948	91.3576226083182	59.2095786579065	-1.75405839384981	0.661948965379958	-2.64983931630285	0.0080530061073521	0.352357003074519
Efra.gene5249_i0_length1842.p1	3day	5-7day	2.06457854318135	26.0412974943486	14.052938018765	-3.6636571011912	1.3828925420333	-2.6492709952752	0.00806656203498272	1
Efra.gene4519_i0_length1986.p1	3day	5-7day	3.10564784431406	44.1926976381884	23.6491727412512	-3.83487489826313	1.44773150059232	-2.64888544367111	0.00807577006586218	0.352877457548158
Efra.gene61577_i1_length285.p1	3day	5-7day	110.118798030019	29.1842395556715	69.6515187928451	1.91413689640876	0.722931667232883	2.64774249513148	0.00810312213486208	0.353596724772087
Efra.gene5261_i1_length1746.p1	3day	5-7day	4.05891685002644	50.4915780422631	27.2752474461448	-3.63459988347864	1.37317617625586	-2.64685620558087	0.00812438911459554	0.354048881871757
Efra.gene3012_i0_length2409.p1	3day	5-7day	205.134582764875	97.6708504155939	151.402716590234	1.07052806143522	0.404844178994662	2.64429653921078	0.00818609043424117	0.356007456782943
Efra.gene6928_i0_length1611.p1	3day	5-7day	4.57945150059279	28.5340258226057	16.5567386615992	-2.63575212671854	0.996994264892283	-2.64369838376484	0.00820056941669135	0.356007456782943
Efra.gene715_i2_length1431.p1	3day	5-7day	186.454282643694	371.566453876824	279.010368260259	-0.995081635665631	0.376407320528773	-2.64362986954598	0.00820222933757288	0.356007456782943
Efra.gene667_i3_length2370.p1	3day	5-7day	321.955116831092	160.201258464718	241.078187647905	1.00725846697088	0.381103709177857	2.6430035780649	0.00821741668965336	0.356007746198435
Efra.gene11584_i3_length479.p1	3day	5-7day	55.0299253654054	224.446508589255	139.73821697733	-2.02821453450315	0.767484680674269	-2.64267754858804	0.00822533274761163	0.356007746198435
Efra.gene18063_i0_length837.p1	3day	5-7day	48.1400544944543	11.4381051304837	29.789079812469	2.06961814439825	0.783271490547726	2.64227431915211	0.00823513267402898	0.356007746198435
Efra.gene12201_i1_length1149.p1	3day	5-7day	1.52648383353093	28.4727888190023	14.9996363262666	-4.21682836323075	1.5975122026085	-2.6396220049808	0.00829985424924119	0.358328547946628
Efra.gene17533_i0_length861.p1	3day	5-7day	286.873600349311	119.408199049182	203.140899699246	1.26441783729169	0.479124692925182	2.639016222629	0.00831470019496057	0.358492770955631
Efra.gene30234_i2_length428.p1	3day	5-7day	34.401699992676	101.243802623913	67.8227513082945	-1.55758930746728	0.590545186604716	-2.63754466685689	0.00835086269969049	0.359574414334419
Efra.gene33510_i0_length438.p1	3day	5-7day	23.7514332761276	2.43668983722528	13.0940615566764	3.29172705613148	1.24944442190259	2.6345526046841	0.00842482479821007	1
Efra.gene19000_i0_length795.p1	3day	5-7day	1.52648383353093	18.2373815757874	9.88193270465915	-3.57457527533489	1.35741835273064	-2.63336300717028	0.00845439338205142	1
Efra.gene70033_i0_length265.p1	3day	5-7day	27.6523095943974	3.79315579438867	15.722732694393	2.85770958972816	1.08550811343106	2.63260085702681	0.00847338609617647	0.363937614521903
Efra.gene31181_i0_length468.p1	3day	5-7day	257.900501815218	492.778075689652	375.339288752435	-0.934008948425247	0.354792264612261	-2.63255161283178	0.00847461456842723	0.363937614521903
Efra.gene19244_i0_length786.p1	3day	5-7day	1.02350924204864	16.3505766364793	8.68704293926398	-3.99810928891228	1.51946592124349	-2.6312595978726	0.00850690283061551	1
Efra.gene46325_i0_length336.p1	3day	5-7day	2.06457854318135	25.9383694029142	14.0014739730478	-3.65535189384942	1.38921552279128	-2.63123455927481	0.00850752964588953	1
Efra.gene26095_i2_length300.p1	3day	5-7day	22.651416675787	0.96294838542658	11.8071825306068	4.55739544647044	1.73244581634984	2.63061355423664	0.00852308908142095	1
Efra.gene3654_i0_length2199.p1	3day	5-7day	31.7990267398442	6.26893746315905	19.0339821015016	2.34331227777378	0.890833606830715	2.63047134706838	0.0085266556957756	0.365688776511296
Efra.gene19963_i0_length756.p1	3day	5-7day	14.7969838619952	57.2635108029369	36.030247332466	-1.95055387843791	0.741672670794207	-2.62993899498709	0.00854001915653948	0.365778709678378
Efra.gene26457_i0_length558.p1	3day	5-7day	107.082149115258	292.104290230615	199.593219672937	-1.44779240040638	0.551008778837649	-2.62753055125636	0.00860071182363624	0.367892898637911
Efra.gene93099_i0_length231.p1	3day	5-7day	34.3665798745078	5.85587397564969	20.1112269250788	2.55902936121258	0.97442697047362	2.62618896926546	0.00863468657958086	0.36851409773653
Efra.gene16326_i2_length921.p1	3day	5-7day	88.8822377113026	256.300637849651	172.591437780477	-1.52883049495745	0.58217632763798	-2.6260609069425	0.00863793594460355	0.36851409773653
Efra.gene2457_i1_length2634.p1	3day	5-7day	88.6063025811303	30.8534401651957	59.729871373163	1.52292639736155	0.580671844295577	2.62269716075012	0.00872367764872148	0.371218849576782
Efra.gene74808_i1_length243.p1	3day	5-7day	201.260076829251	3.83224762593377	102.546162227593	5.71403305653114	2.17881342913354	2.62254352765003	0.00872761184735865	0.371218849576782
Efra.gene40633_i0_length369.p1	3day	5-7day	27.8918832996187	92.1303103485909	60.0110968241048	-1.72194459761114	0.656671759450692	-2.62223031953065	0.00873563731524246	0.371218849576782
Efra.gene2932_i0_length2433.p1	3day	5-7day	75.4123099109579	170.974802458935	123.193556184947	-1.18162158964429	0.451093392493665	-2.61946109011313	0.00880688189838703	0.373195467812669
Efra.gene4183_i0_length2067.p1	3day	5-7day	16.551748463619	70.2391936451085	43.3954710543637	-2.08875986238798	0.797469609355285	-2.61923443587605	0.0088127360025392	0.373195467812669
Efra.gene2644_i1_length2547.p1	3day	5-7day	51.3974757485693	13.5203692275172	32.4589224880433	1.92840085661282	0.736288424388983	2.61908349056706	0.00881663659866682	0.373195467812669
Efra.gene1515_i0_length3207.p1	3day	5-7day	36.8350397766227	161.233241622606	99.0341406996142	-2.13193985873682	0.814257759176542	-2.61826164345409	0.00883790112362681	0.373608460780818
Efra.gene10275_i0_length1284.p1	3day	5-7day	587.557036743519	1130.4688622936	859.012949518561	-0.943948156890106	0.360684866946939	-2.61709942221938	0.00886805072197622	0.374395493809727
Efra.gene4858_i0_length1916.p1	3day	5-7day	22.897257502964	2.86929924050719	12.8832783717356	2.99313928867619	1.14413406014202	2.61607393132292	0.00889472961382565	1
Efra.gene3194_i0_length2334.p1	3day	5-7day	119.166073554744	44.9627861221752	82.0644298384597	1.40676160457096	0.538377774822553	2.61296374099883	0.00897608246065604	0.378464276841116
Efra.gene12897_i2_length930.p1	3day	5-7day	30.7579574387115	92.6827945027939	61.7203759707527	-1.59251168359458	0.609625694302174	-2.61227782634309	0.00899411302421333	0.378732650381465
Efra.gene14290_i4_length537.p1	3day	5-7day	825.998328715901	1745.05647944166	1285.52740407878	-1.07903063536782	0.413189930703096	-2.61146401494275	0.00901554754191317	0.379143479916779
Efra.gene1955_i0_length2889.p1	3day	5-7day	45.1861800599412	9.5513001911756	27.3687401255584	2.24003850815422	0.858806697602322	2.60831513588346	0.00909891441828888	0.382154405568133
Efra.gene60254_i0_length288.p1	3day	5-7day	1.544043892615	18.1982897442423	9.87116681842863	-3.56442245465079	1.36709413762382	-2.607298470935	0.00912597731395482	1
Efra.gene27530_i0_length534.p1	3day	5-7day	13.2880600875483	49.3279719865394	31.3080160370439	-1.89248977606726	0.726074161945348	-2.60646897418409	0.00914811113128148	0.383724258382667
Efra.gene20476_i0_length735.p1	3day	5-7day	29.7457411337912	2.88884515627974	16.3172931450355	3.36544004122851	1.29150333410006	2.60583147744919	0.00916515428192046	0.383943095376555
Efra.gene13082_i0_length1098.p1	3day	5-7day	54.5507779549629	7.15370218549542	30.8522400702291	2.92741281523807	1.12387098850304	2.60475877141139	0.00919389650773834	0.384508223428814
Efra.gene21511_i0_length699.p1	3day	5-7day	31.3249051445744	3.41918413842441	17.3720446414994	3.20362310536661	1.23006002203992	2.60444453763627	0.00920233134984871	0.384508223428814
Efra.gene1600_i0_length3141.p1	3day	5-7day	87.1851791021037	31.7577508033046	59.4714649527042	1.45732794858897	0.560033107633543	2.60221749165331	0.00926230917843375	0.386218860634026
Efra.gene9165_i0_length1383.p1	3day	5-7day	181.769470788596	85.1134295735033	133.44145018105	1.09441072922707	0.420604214061943	2.60199658642958	0.00926827747703547	0.386218860634026
Efra.gene2587_i0_length2565.p1	3day	5-7day	414.56889739178	781.620900229795	598.094898810787	-0.915027140761694	0.351716869648322	-2.60160151452679	0.00927895987477793	0.386218860634026
Efra.gene6449_i0_length1668.p1	3day	5-7day	14.7969838619952	81.3867092952897	48.0918465786424	-2.45963613178298	0.945951682549199	-2.60017099938405	0.0093177317212215	0.387336079463735
Efra.gene12981_i0_length1104.p1	3day	5-7day	39.4025929112864	5.77769031255948	22.5901416119229	2.76883730021696	1.06539223293154	2.59889007506485	0.00935257174221917	0.387966253180226
Efra.gene6949_i0_length1608.p1	3day	5-7day	108.474419598072	42.5456422007225	75.5100308993973	1.35134401126149	0.520000648987827	2.59873523983452	0.00935679098873028	0.387966253180226
Efra.gene120_i1_length708.p1	3day	5-7day	382.021055233276	711.465088760348	546.743071996812	-0.897310717132248	0.345360289660198	-2.59818729598332	0.0093717360524491	0.388090284029097
Efra.gene18483_i0_length817.p1	3day	5-7day	146.361821612956	294.855065841973	220.608443727465	-1.01032744610033	0.388983073320191	-2.59735581159511	0.00939445530768297	0.388335811222822
Efra.gene27200_i0_length543.p1	3day	5-7day	135.910982668288	50.21013745259	93.060560060439	1.43669789337756	0.553194169632796	2.59709514713654	0.00940158774167247	0.388335811222822
Efra.gene47566_i0_length330.p1	3day	5-7day	1.52648383353093	17.8634099198231	9.69494687667702	-3.5439341767826	1.36529863741056	-2.59572087723172	0.00943927114272289	1
Efra.gene42153_i0_length360.p1	3day	5-7day	2.02945842501322	19.7502148591312	10.8898366420722	-3.27649123764553	1.26230099475692	-2.59564973112968	0.00944122567923547	1
Efra.gene27919_i1_length527.p1	3day	5-7day	25.0671964006497	3.32145455956165	14.1943254801057	2.9077614187307	1.12062257406693	2.59477319663295	0.00946533560518352	1
Efra.gene18105_i0_length835.p1	3day	5-7day	1.02350924204864	21.2656473987608	11.1445783204047	-4.37849472177147	1.68783028499215	-2.59415579913701	0.00948235066424749	1
Efra.gene542_i0_length4575.p1	3day	5-7day	163.638558314194	75.5621293823277	119.600343848261	1.11482947419054	0.430355828464832	2.59048303857617	0.00958413444149464	0.394881356713025
Efra.gene14554_i0_length1013.p1	3day	5-7day	359.77227860964	650.975253720427	505.373766165033	-0.855555790505877	0.330285318975871	-2.59035367711387	0.00958773714859904	0.394881356713025
Efra.gene16409_i0_length915.p1	3day	5-7day	32.4073616858309	92.6020115834179	62.5046866346244	-1.51643665424239	0.585584576107539	-2.58961167372671	0.00960842522379674	0.394881356713025
Efra.gene19853_i0_length760.p2	3day	5-7day	20.4175046637207	84.51010544084	52.4638050522803	-2.0496003748225	0.791473246055749	-2.58960158797096	0.00960870670249769	0.394881356713025
Efra.gene20632_i0_length732.p1	3day	5-7day	112.43424321555	42.093486881668	77.2638650486089	1.41823210526885	0.548049529591935	2.58778090061465	0.00965964003810768	0.396472659263216
Efra.gene3483_i0_length2248.p1	3day	5-7day	4.11159702727864	27.6883529318144	15.8999749795465	-2.75296797117757	1.06418607159426	-2.58692351334138	0.00968370851113505	0.396958687528423
Efra.gene8399_i0_length1452.p1	3day	5-7day	62.7564119504361	11.5162887935739	37.136350372005	2.44449774358988	0.945227405312511	2.58614776703568	0.00970553121789344	0.397027898492125
Efra.gene252_i4_length663.p1	3day	5-7day	22.8445773257118	77.3876973180323	50.116137321872	-1.75771457201774	0.679705521546943	-2.58599425235998	0.00970985496835913	0.397027898492125
Efra.gene29833_i0_length492.p1	3day	5-7day	22.9850577983843	2.84975332473464	12.9174055615595	3.00389333592585	1.16185411475818	2.58543073331633	0.00972574123976996	1
Efra.gene23266_i0_length645.p1	3day	5-7day	2.02945842501322	28.9444900538293	15.4869742394212	-3.8283078321465	1.48110731600724	-2.58476059821704	0.00974466329690724	0.397949985657095
Efra.gene4777_i0_length1932.p1	3day	5-7day	31.7576394997204	2.92793698782484	17.3427882437726	3.44666476361114	1.33390528308865	2.58389018119068	0.00976928953353393	0.398139851393333
Efra.gene12920_i0_length1107.p1	3day	5-7day	21.8448952647028	0.96294838542658	11.4039218250647	4.50285557794896	1.74269126827204	2.58385157481953	0.00977038308607552	1
Efra.gene27450_i0_length537.p1	3day	5-7day	2.06457854318135	19.7697607749037	10.9171696590425	-3.26551018907169	1.26396208972249	-2.58355073749772	0.00977890825208434	1
Efra.gene19304_i0_length783.p1	3day	5-7day	1.02350924204864	23.069070162407	12.0462897022278	-4.49336565684292	1.73947419357196	-2.58317465901343	0.00978957493483314	1
Efra.gene56184_i0_length300.p1	3day	5-7day	34.0680588700787	6.76018461375861	20.4141217419187	2.33558611330774	0.904158721554163	2.58315941397224	0.00979000754726027	0.398139851393333
Efra.gene14625_i0_length477.p1	3day	5-7day	32.5064549183796	100.144032828079	66.3252438732291	-1.62122855947262	0.627615754106331	-2.58315465930441	0.00979014247516882	0.398139851393333
Efra.gene50233_i0_length320.p1	3day	5-7day	11.2059214852829	47.0450502192088	29.1254858522458	-2.06725966491002	0.800374649672991	-2.58286499423068	0.0097983657137705	0.398139851393333
Efra.gene857_i0_length3948.p1	3day	5-7day	103.029499387187	41.3676887417978	72.1985940644925	1.31611190690196	0.509683577871137	2.58221367931677	0.00981687823448531	0.398215236088146
Efra.gene9419_i0_length1359.p1	3day	5-7day	76.3078729242454	13.9529786307991	45.1304257775223	2.45050118483421	0.949160125733356	2.58175740678198	0.00982986556516601	0.398215236088146
Efra.gene67217_i0_length270.p1	3day	5-7day	40.1564341451183	125.747522406574	82.951978275846	-1.64514275013427	0.63728014519173	-2.58150636348371	0.0098370177829943	0.398215236088146
Efra.gene1390_i0_length3312.p1	3day	5-7day	76.8509934490685	27.9059572615983	52.3784753553334	1.46121011418805	0.566530232756669	2.57922707333371	0.00990216717733825	0.399937317497418
Efra.gene46700_i0_length336.p1	3day	5-7day	41.0632900955342	110.113595019335	75.5884425574346	-1.42431659987255	0.552245389296729	-2.5791371507626	0.0099047453153686	0.399937317497418
Efra.gene14968_i0_length990.p1	3day	5-7day	25.4886378186673	1.43464962025359	13.4616437194605	4.14607445222169	1.60769671946247	2.57889090773783	0.00991180832273892	1
Efra.gene3989_i0_length2109.p1	3day	5-7day	6.60890992560601	33.9794355670318	20.2941727463189	-2.35981872176766	0.915345805003544	-2.57806252988565	0.00993560169600327	0.399937317497418
Efra.gene60359_i0_length288.p1	3day	5-7day	26.9097612976939	2.92793698782484	14.9188491427593	3.20650977886539	1.24415988870406	2.57724895970191	0.00995901926214212	0.399937317497418
Efra.gene12_i0_length12744.p1	3day	5-7day	434.755638673842	203.533935808914	319.144787241378	1.09529701509797	0.425012688307536	2.57709250860159	0.00996352813706573	0.399937317497418
Efra.gene31163_i4_length462.p1	3day	5-7day	38.1445357791892	166.850717218185	102.497626498687	-2.12790209673105	0.825726020222817	-2.57700743904964	0.0099659805797587	0.399937317497418
Efra.gene71281_i0_length264.p1	3day	5-7day	164.362305245031	40.421687015858	102.391996130444	2.02536191856036	0.786062605219308	2.57659110751782	0.00997799062418311	0.399937317497418
Efra.gene102_i2_length777.p1	3day	5-7day	86.9167524006699	26.7280038026736	56.8223781016718	1.6988648848926	0.659346972893837	2.57658706983423	0.00997810716358369	0.399937317497418
Efra.gene33466_i0_length438.p2	3day	5-7day	1.02350924204864	21.0845356442362	11.0540224431424	-4.36345321085559	1.69405456400552	-2.57574537654702	0.0100024273881266	1
Efra.gene21073_i0_length714.p1	3day	5-7day	19.9672102494906	67.9341267057195	43.950668477605	-1.76591879188619	0.685607560340476	-2.57569912299279	0.0100037653860412	0.40047132801876
Efra.gene18027_i0_length840.p1	3day	5-7day	4.59701155967686	28.651301317241	16.6241564384589	-2.63790825190274	1.02478899008443	-2.5740989388317	0.010050152919173	0.401621831304105
Efra.gene69780_i0_length266.p2	3day	5-7day	4.0764769091105	27.707898847587	15.8921878783487	-2.76158898683705	1.07317221760102	-2.57329526570332	0.0100735226829694	0.401621831304105
Efra.gene474_i0_length4743.p1	3day	5-7day	161.760873298982	69.5863806557569	115.67362697737	1.21793912393758	0.473563167020164	2.57186202128284	0.0101153196872321	0.401621831304105
Efra.gene2854_i3_length486.p1	3day	5-7day	217.346453433122	407.388404039047	312.367428736084	-0.906401041660798	0.352466879761685	-2.57159209476263	0.0101232086795356	0.401621831304105
Efra.gene20969_i0_length717.p1	3day	5-7day	7.66753928582279	273.290928206794	140.479233746309	-5.15548701309223	2.00488745591238	-2.57145955893373	0.0101270842355031	0.401621831304105
Efra.gene7569_i1_length1539.p1	3day	5-7day	43.5430429347775	106.259202221343	74.9011225780602	-1.28753166972881	0.50072339337827	-2.57134315423556	0.0101304891814982	0.401621831304105
Efra.gene127_i1_length1638.p1	3day	5-7day	8.62080829153516	58.7737448299949	33.697276560765	-2.76596593837041	1.07574398441306	-2.57121208990962	0.0101343241552363	0.401621831304105
Efra.gene29483_i0_length429.p1	3day	5-7day	329.929987444907	115.321854518205	222.625920981556	1.51634008735852	0.589748254457377	2.57116502829448	0.0101357015048026	0.401621831304105
Efra.gene24298_i0_length615.p1	3day	5-7day	24.5817818682515	74.5574899090702	49.5696358886609	-1.60042455585598	0.622608428504011	-2.57051540356022	0.0101547310713236	0.401621831304105
Efra.gene47800_i0_length330.p1	3day	5-7day	8.7086085869555	37.3986197054562	23.0536141462059	-2.10357854961852	0.818364999779927	-2.57046495168319	0.0101562102969467	0.401621831304105
Efra.gene19881_i0_length759.p1	3day	5-7day	329.50097701011	701.516320619378	515.508648814744	-1.09053858192083	0.424616792821362	-2.56828886741562	0.0102201949484329	0.403660400481535
Efra.gene16960_i0_length888.p1	3day	5-7day	2.06457854318135	31.4202717225997	16.7424251328905	-3.93144106857125	1.53168591403418	-2.56674102213067	0.0102659252811721	0.404482439537054
Efra.gene36200_i0_length407.p1	3day	5-7day	31.1204515575212	89.5711465041587	60.34579903084	-1.5238513137358	0.594502325314443	-2.56323860958795	0.0103700753084056	0.408090745409329
Efra.gene1491_i1_length441.p1	3day	5-7day	16.8791224642606	1.45419553602615	9.16665900014336	3.54258456821577	1.38220924555355	2.56298717405629	0.0103775882075959	1
Efra.gene59574_i0_length288.p1	3day	5-7day	3168.40461979275	6029.07494047411	4598.73978013343	-0.928149206755981	0.362323033121487	-2.56166216858969	0.010417259470053	0.409122373123622
Efra.gene37060_i0_length384.p1	3day	5-7day	105.9833738217	38.9896366518902	72.4865052367953	1.44217116740279	0.563013597652474	2.56152102438737	0.010421493333741	0.409122373123622
Efra.gene21754_i0_length690.p1	3day	5-7day	93.7589689095416	28.5757169104366	61.1673429099891	1.71221895551771	0.668851180375205	2.55994009692441	0.0104690207001293	0.409853494636147
Efra.gene2796_i0_length2481.p1	3day	5-7day	178.061755120251	77.1557455850475	127.608750352649	1.20559023066015	0.470962753852241	2.55984198495321	0.0104719765817896	0.409853494636147
Efra.gene9008_i2_length507.p1	3day	5-7day	9.71455776992007	39.3440623920819	24.529310081001	-2.01807126721413	0.788662181855889	-2.55885385865109	0.0105017879113089	0.409853494636147
Efra.gene63917_i0_length279.p1	3day	5-7day	126.955291947373	34.6882870474152	80.8217894973939	1.87022483675482	0.7309221981856	2.55871943880944	0.0105058491261193	0.409853494636147
Efra.gene1534_i0_length3191.p1	3day	5-7day	306.134623727049	149.044593923908	227.589608825478	1.0378914655908	0.405659824420973	2.55852663514868	0.0105116767252498	0.409853494636147
Efra.gene33350_i1_length438.p1	3day	5-7day	76.3191658613738	231.351312382279	153.835239121827	-1.60044061876549	0.625565968962	-2.55838824068563	0.0105158615484479	0.409853494636147
Efra.gene9835_i0_length1323.p1	3day	5-7day	2.56755313466364	29.4161912886563	15.99187221166	-3.51890314305724	1.37568800468601	-2.5579223857959	0.010529959134551	0.409910855230616
Efra.gene37880_i0_length390.p1	3day	5-7day	61.1534207586132	180.96650982225	121.059965290432	-1.56626308411639	0.612541621132775	-2.55699046412535	0.0105582111820198	0.410023065425104
Efra.gene13240_i0_length1088.p1	3day	5-7day	100.251225543515	210.430941833081	155.341083688298	-1.06945856241997	0.418291790540233	-2.55672854836272	0.0105661635228647	0.410023065425104
Efra.gene6596_i4_length780.p1	3day	5-7day	11.2059214852829	43.9607459052035	27.5833336952432	-1.96967035585716	0.770432261120908	-2.55657824218247	0.010570729555868	0.410023065425104
Efra.gene45108_i0_length342.p1	3day	5-7day	87.4197269921522	28.1209623350963	57.7703446636243	1.63759281379696	0.640783486628259	2.55561019902965	0.0106001790489394	0.410674717187192
Efra.gene50197_i0_length321.p1	3day	5-7day	21.1424929013402	0.96294838542658	11.0527206433834	4.45798551010036	1.74450751352977	2.55544070491289	0.0106053428435712	1
Efra.gene23531_i0_length637.p1	3day	5-7day	8.74372870512363	37.5745329474092	23.1591308262664	-2.10572460032974	0.825037639049766	-2.55227701217971	0.0107021391296319	0.41364966545887
Efra.gene8213_i0_length1473.p1	3day	5-7day	35.9106237671228	8.21438014978476	22.0625019584538	2.12957519786183	0.834385770906433	2.55226691551603	0.0107024493003588	0.41364966545887
Efra.gene58242_i1_length222.p1	3day	5-7day	25.4999307557957	78.9982601802389	52.2490954680173	-1.62978717070506	0.63871530422849	-2.55166450516431	0.0107209698905747	0.413872780579544
Efra.gene30977_i0_length471.p1	3day	5-7day	22.1020290290082	2.90839107205229	12.5052100505302	2.92965067405518	1.14827376854606	2.55135208545666	0.0107305861838871	1
Efra.gene1273_i0_length3432.p1	3day	5-7day	129.149058026098	55.8314604389691	92.4902592325336	1.21014490046685	0.474369774228006	2.55105819597433	0.0107396391153009	0.414101096813966
Efra.gene6870_i7_length282.p1	3day	5-7day	1.544043892615	17.3330709376784	9.43855741514672	-3.49344367296487	1.36984731087912	-2.55024311484971	0.010764782304797	1
Efra.gene15715_i0_length951.p1	3day	5-7day	24.968103168101	1.45419553602615	13.2111493520636	4.10512722380198	1.61050282140113	2.54897238877889	0.0108040853852479	1
Efra.gene19871_i0_length759.p1	3day	5-7day	286.987710439336	688.964098289859	487.975904364598	-1.26384677968253	0.495933532827713	-2.54841968938122	0.0108212199411352	0.416751751611974
Efra.gene6133_i0_length1707.p1	3day	5-7day	130.161274331018	56.7162251613055	93.4387497461619	1.19799282592633	0.470204264137877	2.54781361484004	0.010840036974295	0.416981801430642
Efra.gene86405_i0_length240.p1	3day	5-7day	549.845235319475	229.269048285246	389.557141802361	1.26251938242923	0.495686299361546	2.54701286691881	0.0108649427037743	0.417445242391405
Efra.gene24050_i0_length621.p1	3day	5-7day	61.0417932821532	18.2569274915599	39.6493603868565	1.74148128018004	0.684142250679318	2.54549587962275	0.0109122651678975	0.417777511960759
Efra.gene70110_i0_length264.p1	3day	5-7day	35.1329553522511	4.89292559022311	20.0129404712371	2.85007727529199	1.11970333532709	2.54538607269525	0.0109156976971731	0.417777511960759
Efra.gene27961_i0_length525.p1	3day	5-7day	27.7576699489018	4.38213252385099	16.0699012363764	2.66854607120283	1.04847036675246	2.54518025098639	0.010922134202702	0.417777511960759
Efra.gene14846_i0_length996.p1	3day	5-7day	67.8852510978077	175.95111022482	121.918180661314	-1.37517005437282	0.540330906338762	-2.54505163084388	0.0109261581546987	0.417777511960759
Efra.gene23760_i3_length570.p1	3day	5-7day	27.6523095943974	76.7622280133107	52.2072688038541	-1.47366611857537	0.579117489912336	-2.54467555244869	0.0109379315335011	0.417777511960759
Efra.gene17355_i0_length870.p1	3day	5-7day	21.1776130195083	1.43464962025359	11.3061313198809	3.88070042859307	1.52517374930834	2.54443169530879	0.010945571663741	1
Efra.gene3037_i0_length2400.p1	3day	5-7day	171.692418899867	79.0985890153874	125.395503957627	1.11832325118217	0.439645688633882	2.5436920686227	0.0109687734419599	0.418463218057193
Efra.gene26797_i0_length552.p1	3day	5-7day	13.3407402648005	47.1258331385848	30.2332867016926	-1.82197179821072	0.716452603661491	-2.54304581894096	0.0109890817869284	0.418745926401898
Efra.gene23409_i0_length642.p1	3day	5-7day	36.6769992448661	6.19075380006884	21.4338765224675	2.56145907166954	1.00741754242303	2.54259923398669	0.011003135197921	0.4187586190972
Efra.gene14828_i0_length996.p1	3day	5-7day	21.7746550283666	91.7980297804575	56.786342404412	-2.07878471828165	0.817860670140203	-2.54173454498709	0.0110303911650615	0.4187586190972
Efra.gene663_i0_length4341.p1	3day	5-7day	118.913965605612	48.323332513282	83.6186490594468	1.30026404801994	0.51158433351546	2.54164164700843	0.011033322979073	0.4187586190972
Efra.gene5245_i3_length705.p1	3day	5-7day	26.5234399978444	91.3875655492339	58.9555027735392	-1.78482044270094	0.702298609280325	-2.54139823020569	0.0110410083763692	0.4187586190972
Efra.gene32585_i0_length449.p1	3day	5-7day	23.8392335715479	2.39759800568017	13.118415788614	3.31028921599162	1.30266756860483	2.54116191710904	0.0110484740380153	1
Efra.gene390_i0_length5001.p1	3day	5-7day	307.889388328672	159.280001167123	233.584694747897	0.950730411314967	0.374303006740489	2.54000206836203	0.0110851813292761	0.41977461694378
Efra.gene10481_i0_length1272.p1	3day	5-7day	5.18778644657948	32.2489979539042	18.7183922002418	-2.64260910621021	1.04050592822945	-2.53973479104242	0.0110936555577454	0.41977461694378
Efra.gene5436_i2_length1116.p1	3day	5-7day	95.4322003377007	35.9444241694301	65.6883122535654	1.40734441220295	0.55423919495115	2.53923653365401	0.0111094685481037	0.419827859391742
Efra.gene34928_i0_length420.p1	3day	5-7day	80.6816295310021	185.293954976841	132.987792253922	-1.19881567560567	0.472183638319017	-2.53887593368013	0.0111209252472401	0.419827859391742
Efra.gene1749_i4_length1968.p1	3day	5-7day	5187.84351714553	8801.16983328796	6994.50667521675	-0.762553203503536	0.300505414833306	-2.53756892842191	0.0111625383969758	0.420909374676208
Efra.gene52515_i1_length312.p1	3day	5-7day	1.02350924204864	22.0865758612079	11.5550425516283	-4.43054001826808	1.74685777292165	-2.53629121211049	0.0112033526581196	1
Efra.gene17996_i0_length732.p1	3day	5-7day	206.444078767441	409.864185707817	308.154132237629	-0.989064673941155	0.39004515060928	-2.53576969844687	0.0112200494892472	0.422166792616606
Efra.gene14893_i0_length993.p1	3day	5-7day	105.060199118983	3.36054639110676	54.2103727550451	4.96569050789616	1.9583020968786	2.53571219466655	0.0112218918877635	0.422166792616606
Efra.gene3183_i1_length2262.p1	3day	5-7day	58.9483617427593	19.2394217927591	39.0938917677592	1.61490789339884	0.63740493453487	2.53356666367397	0.011290826163117	0.424028665937649
Efra.gene20299_i5_length675.p1	3day	5-7day	4.63213167784499	539.645758557877	272.138945117861	-6.86469009988378	2.70971820049535	-2.53335940933964	0.011297504960145	0.424028665937649
Efra.gene15156_i0_length981.p1	3day	5-7day	111.200013264492	229.67036362584	170.435188445166	-1.04647210575586	0.41321931145642	-2.53248596264173	0.0113256904488154	0.424595688350162
Efra.gene69713_i0_length267.p1	3day	5-7day	11.8318164903536	75.6090189827302	43.7204177365419	-2.67775472125906	1.05816549629343	-2.53056325370537	0.0113879549484798	0.426268734232481
Efra.gene8871_i0_length1407.p1	3day	5-7day	2.54999307557957	22.3654171945952	12.4577051350874	-3.13197988553477	1.2377455597907	-2.53039072591332	0.0113935568723829	1
Efra.gene40588_i0_length369.p1	3day	5-7day	4.14671714544677	37.3816730459695	20.7641950957081	-3.1786184767992	1.25640255631257	-2.52993633356506	0.0114083225584262	0.426268734232481
Efra.gene73038_i0_length261.p1	3day	5-7day	81.7640860722586	214.964243170541	148.3641646214	-1.39480274799464	0.551328582670388	-2.52989377267335	0.0114097064636243	0.426268734232481
Efra.gene47853_i0_length330.p1	3day	5-7day	21.3356535512649	2.37805208990762	11.8568528205863	3.15881510664129	1.24872060540165	2.52964121275573	0.0114179217400201	1
Efra.gene20673_i0_length729.p1	3day	5-7day	20.6395183098579	0.96294838542658	10.8012333476422	4.42326548805317	1.74887639206454	2.52920418396839	0.0114321498298073	1
Efra.gene15661_i0_length333.p1	3day	5-7day	17.6919109973004	70.353869883458	44.0228904403792	-1.988293239956	0.78625746491048	-2.52880682052714	0.0114451002158597	0.426729870077932
Efra.gene39286_i0_length381.p1	3day	5-7day	1.02350924204864	18.9266871403982	9.97509819122344	-4.21051314561776	1.6652845223226	-2.52840465949043	0.0114582202159017	1
Efra.gene270_i0_length5670.p1	3day	5-7day	42.30881298372	11.0836793902919	26.696246187006	1.93354774642157	0.7647497345344	2.52834052645833	0.0114603137094329	0.426729870077932
Efra.gene22038_i0_length681.p1	3day	5-7day	220.329180863848	409.3143008099	314.821740836874	-0.89349867915466	0.353398328670485	-2.52830476736004	0.0114614811405149	0.426729870077932
Efra.gene2517_i1_length960.p1	3day	5-7day	22.2073893835126	2.37805208990762	12.2927207367101	3.21491001257702	1.27192243166679	2.52759911495864	0.0114845402527892	1
Efra.gene17202_i0_length876.p1	3day	5-7day	16.3585878136942	59.2480453211077	37.803316567401	-1.8555788995289	0.735007476142975	-2.52457146322679	0.0115839449979733	0.430167315077884
Efra.gene104951_i1_length219.p1	3day	5-7day	209.450633379206	64.4537055636916	136.952169471449	1.70170777230513	0.674238382014691	2.52389632168411	0.0116062152709594	0.430167315077884
Efra.gene6074_i0_length1716.p1	3day	5-7day	64.790896190622	150.728141936633	107.759519063627	-1.2172088111773	0.482338850693496	-2.52355539975109	0.0116174753774377	0.430167315077884
Efra.gene33163_i0_length441.p1	3day	5-7day	2.58511319374771	24.8972373543974	13.7411752740726	-3.27252579626827	1.29683535386581	-2.52347052886321	0.01162028003358	1
Efra.gene106751_i0_length216.p1	3day	5-7day	127.090746604872	46.7544607389063	86.9226036718893	1.44095345606326	0.571073774368306	2.52323521187289	0.0116280594965258	0.430167315077884
Efra.gene57110_i0_length297.p1	3day	5-7day	68.8849331588166	20.0069110204601	44.4459220896384	1.78114774269966	0.705928006434451	2.52312945012056	0.0116315574324445	0.430167315077884
Efra.gene25045_i1_length540.p1	3day	5-7day	85.109307621794	28.6317554014685	56.8705315116312	1.57351738522713	0.6238378853774	2.52231777214879	0.0116584337432799	0.430167315077884
Efra.gene2086_i1_length2820.p1	3day	5-7day	20.3297043683003	2.39759800568017	11.3636511869902	3.08243483372482	1.22213956358005	2.52216271003889	0.011663574429012	1
Efra.gene14418_i0_length315.p1	3day	5-7day	2243.61509363891	3933.1971976611	3088.40614565001	-0.809844677902055	0.321109668075583	-2.52201898110222	0.0116683411882872	0.430167315077884
Efra.gene25910_i0_length573.p1	3day	5-7day	13.3934204420527	49.4647933969473	31.4291069195	-1.88767124438566	0.748570476726294	-2.5217014336993	0.0116788787515276	0.430167315077884
Efra.gene19647_i0_length768.p1	3day	5-7day	1.02350924204864	18.0028305865168	9.5131699142827	-4.13834600514367	1.64128613747424	-2.52140434909914	0.0116887449154963	1
Efra.gene7927_i0_length456.p1	3day	5-7day	55.7900337211931	129.917249113212	92.8536414172027	-1.21926587056713	0.483612892396786	-2.52116080802653	0.0116968384160957	0.430167315077884
Efra.gene3516_i0_length2238.p1	3day	5-7day	68.5751192172591	24.5454108704915	46.5602650438753	1.48219369699538	0.587982632019222	2.52081203811292	0.0117084376010524	0.430167315077884
Efra.gene21133_i6_length540.p1	3day	5-7day	1481.13458712406	3216.07720155717	2348.60589434062	-1.11851846812787	0.443736652905135	-2.5206808155354	0.0117128043654546	0.430167315077884
Efra.gene55740_i0_length300.p1	3day	5-7day	8.79640888237583	41.7416603977621	25.269034640069	-2.25122477603912	0.893338447609398	-2.52001330745752	0.0117350397647869	0.43049695028652
Efra.gene13923_i0_length1047.p1	3day	5-7day	24.3246481039461	2.88884515627974	13.6067466301129	3.0728509555207	1.2196241397811	2.51950650638337	0.01175194684156	1
Efra.gene7583_i0_length1536.p1	3day	5-7day	29.4886073694859	5.32553499350502	17.4070711814955	2.4728423638695	0.981872626614053	2.51849608273223	0.0117857194506573	0.431050189307464
Efra.gene19059_i0_length792.p1	3day	5-7day	35.2433415219283	3.3410004753342	19.2921709986312	3.39644342979486	1.34876716819216	2.51818364940431	0.0117961796961115	0.431050189307464
Efra.gene44324_i0_length348.p1	3day	5-7day	1.02350924204864	16.5655817099774	8.79454547601301	-4.01546845871136	1.59469699152261	-2.51801344083393	0.0118018817308453	1
Efra.gene384_i0_length5031.p1	3day	5-7day	132.050252283359	59.1333690827582	95.5918106830586	1.15875463738567	0.460242017680626	2.51770719071929	0.0118121473515789	0.431050189307464
Efra.gene11667_i0_length1182.p1	3day	5-7day	1.544043892615	25.4914125964313	13.5177282445232	-4.05004555536831	1.60865680016338	-2.51765669032511	0.0118138409044501	1
Efra.gene34285_i2_length345.p1	3day	5-7day	29.9978490829238	3.79315579438867	16.8955024386563	2.97542432253641	1.18187182662176	2.51755245832478	0.0118173370512246	0.431050189307464
Efra.gene20115_i0_length750.p1	3day	5-7day	5.06486603299101	36.6480771372419	20.8564715851165	-2.84988673176983	1.13208152767016	-2.51738647978378	0.0118229061926455	0.431050189307464
Efra.gene38760_i1_length249.p1	3day	5-7day	116.328852411864	271.405474389258	193.867163400561	-1.22227694811878	0.485793153620721	-2.51604399734513	0.0118680366341664	0.431050189307464
Efra.gene152_i0_length6652.p1	3day	5-7day	168.574236811641	71.473185595065	120.023711203353	1.23881485568442	0.49249608982051	2.51538008380108	0.0118904119223979	0.431050189307464
Efra.gene13463_i3_length721.p1	3day	5-7day	47.8415334900252	9.96436367868496	28.9029485843551	2.25920384305223	0.898207988537798	2.51523463594441	0.0118953188143796	0.431050189307464
Efra.gene24623_i0_length606.p1	3day	5-7day	29.0445800772115	3.3410004753342	16.1927902762728	3.11476466558661	1.23836623576464	2.5152209222366	0.0118957815585892	0.431050189307464
Efra.gene635_i3_length4353.p1	3day	5-7day	40.9867827372423	5.87541989142224	23.4311013143322	2.8091977692719	1.11690447250939	2.51516386442644	0.0118977070423252	0.431050189307464
Efra.gene9121_i3_length1185.p1	3day	5-7day	182.096844789238	343.535423351733	262.816134070485	-0.915657044766396	0.364102996244245	-2.51482974381282	0.0119089878884708	0.431050189307464
Efra.gene8567_i0_length1437.p1	3day	5-7day	40.2969146177909	9.23596628252899	24.7664404501599	2.12958982698093	0.847179770839946	2.51374017685706	0.0119458406327579	0.431050189307464
Efra.gene185_i0_length6216.p1	3day	5-7day	78.3712101606438	26.3735780624819	52.3723941115629	1.5708298148404	0.624918263413517	2.51365643605931	0.0119486772021117	0.431050189307464
Efra.gene16507_i0_length912.p1	3day	5-7day	2.56755313466364	24.9363291859425	13.7519411603031	-3.28055000374956	1.30527625832854	-2.51329937460936	0.0119607787211004	1
Efra.gene11265_i0_length1212.p1	3day	5-7day	24.0612472176851	68.6260315266161	46.3436393721506	-1.51262216726456	0.601871166474633	-2.51319925512384	0.0119641739185498	0.431050189307464
Efra.gene31842_i0_length459.p1	3day	5-7day	5.6732009789777	52.3979288973437	29.0355649381607	-3.21042920606369	1.27762694990485	-2.51280642311341	0.0119775036783287	0.431050189307464
Efra.gene847_i0_length3960.p1	3day	5-7day	159.661174637633	70.4906912938659	115.075932965749	1.18034669397717	0.469744293101714	2.51274302064078	0.0119796563142645	0.431050189307464
Efra.gene29714_i0_length492.p1	3day	5-7day	4.57945150059279	43.9073066704575	24.2433790855251	-3.2601460252775	1.29748043266152	-2.51267452148774	0.0119819823777444	0.431050189307464
Efra.gene3290_i0_length2301.p1	3day	5-7day	43.5606029938616	142.34959669181	92.9550998428359	-1.70801078653203	0.679981499856983	-2.51184890602358	0.0120100497694328	0.431050189307464
Efra.gene16653_i2_length905.p1	3day	5-7day	10.6151465983802	1437.35007082278	723.982608710582	-7.08066011786434	2.81897411407342	-2.51178614323378	0.0120121858174234	0.431050189307464
Efra.gene6527_i0_length1659.p1	3day	5-7day	639.421065070578	306.254079140912	472.837572105745	1.06199786762206	0.422870586672246	2.51140159919702	0.0120252806161218	0.431050189307464
Efra.gene7405_i0_length1557.p1	3day	5-7day	249.028826881333	124.396254961982	186.712540921658	1.00150533787107	0.398800468065386	2.5112942889196	0.0120289370884175	0.431050189307464
Efra.gene29450_i0_length294.p1	3day	5-7day	22.2011222615569	1.92589677085316	12.063509516205	3.52855567782556	1.40515117870828	2.51115732690718	0.0120336053405603	1
Efra.gene14865_i0_length995.p1	3day	5-7day	107.292869824267	38.358968834597	72.8259193294319	1.4858455379065	0.592296256225669	2.5086188242601	0.0121204195812503	0.433849550303055
Efra.gene61216_i1_length285.p1	3day	5-7day	125.856516653815	39.9695316968036	82.9130241753092	1.65682433088132	0.660834341476791	2.50717044634629	0.0121702009547477	0.435151700657313
Efra.gene3789_i2_length1158.p1	3day	5-7day	16.2356674001057	60.726985285478	38.4813263427919	-1.90123440340761	0.758911170877175	-2.50521335877834	0.0122377546844161	0.436100126583507
Efra.gene62742_i0_length282.p1	3day	5-7day	2.02945842501322	18.767720557932	10.3985894914726	-3.20312064770087	1.2786062924477	-2.5051657156864	0.0122394033380638	1
Efra.gene11654_i0_length1134.p1	3day	5-7day	6.22885574771219	37.8090839366798	22.018969842196	-2.60692447270952	1.04067640852584	-2.50502889404625	0.0122441390429319	0.436100126583507
Efra.gene26511_i0_length558.p1	3day	5-7day	49.9236720922906	8.98186937748583	29.4527707348882	2.46947974142409	0.985871850597823	2.50486890352597	0.0122496787339453	0.436100126583507
Efra.gene106080_i0_length219.p1	3day	5-7day	34.1031789882468	91.4605506997526	62.7818648439997	-1.42188008694054	0.56765159654468	-2.50484645087864	0.0122504563372192	0.436100126583507
Efra.gene21121_i0_length711.p1	3day	5-7day	298.045643023208	155.252294383463	226.648968703336	0.940806538569029	0.375721125148508	2.50400223888706	0.0122797257135262	0.436650376180709
Efra.gene15104_i0_length801.p1	3day	5-7day	43.6948163445784	10.179368752183	26.9370925483807	2.10518048424148	0.84085283552984	2.50362536140461	0.0122928122906785	0.436650376180709
Efra.gene13249_i0_length1086.p1	3day	5-7day	7.14700463525643	39.5173763777491	23.3321905065028	-2.465056942793	0.984940869065073	-2.50274612437687	0.0123233906914545	0.437258144468591
Efra.gene23766_i1_length630.p1	3day	5-7day	20.1365437183756	0.96294838542658	10.5497460519011	4.38768891086514	1.75343860826625	2.50233392271632	0.0123377495647156	1
Efra.gene2249_i1_length789.p1	3day	5-7day	8.17051387730507	49.2328416639625	28.7016777706338	-2.59154668950793	1.03565279254283	-2.50233158078483	0.0123378311872468	0.43729260625017
Efra.gene12220_i0_length1149.p1	3day	5-7day	30.4243163161142	5.30598907773247	17.8651526969233	2.52162155192897	1.00837334176691	2.50068248284954	0.0123954255238209	0.43814162155432
Efra.gene7008_i0_length1602.p1	3day	5-7day	54.6084839473878	17.3330709376784	35.9707774425331	1.65608269232653	0.662300870632781	2.50049904168821	0.0124018468556353	0.43814162155432
Efra.gene1842_i0_length1161.p1	3day	5-7day	78.8277716968296	192.581879316459	135.704825506644	-1.28831056510907	0.515223878898449	-2.50048691039609	0.0124022716136395	0.43814162155432
Efra.gene27327_i0_length540.p1	3day	5-7day	1.02350924204864	18.4549859055712	9.73924757380993	-4.17411827591334	1.669640489782	-2.50001021265262	0.0124189726352346	1
Efra.gene21319_i0_length705.p1	3day	5-7day	20.505304959141	62.318002231912	41.4116535955265	-1.60481384886706	0.642039067899502	-2.49955793830019	0.012434836398212	0.438765260629904
Efra.gene42849_i0_length356.p1	3day	5-7day	39.2382852575741	106.530245785873	72.8842655217235	-1.43951689676772	0.576053351763238	-2.49892981676352	0.0124568978634321	0.438765260629904
Efra.gene21203_i1_length709.p1	3day	5-7day	88.1735682259842	230.271088502217	159.222328364101	-1.38410474137985	0.553901510570811	-2.49882824828099	0.0124604684993769	0.438765260629904
Efra.gene11806_i0_length1173.p1	3day	5-7day	173.300435906862	74.1248805057883	123.712658206325	1.22634161533808	0.490856729914387	2.49836976983482	0.0124765975731907	0.438857222980726
Efra.gene22526_i0_length666.p1	3day	5-7day	27.0502417703664	1.92589677085316	14.4880692706098	3.81122911090825	1.52581802477879	2.49782677161701	0.0124957239289091	1
Efra.gene41513_i0_length363.p1	3day	5-7day	3.55594225854415	24.3694976285386	13.9627199435414	-2.77354286958716	1.11090801086352	-2.49664494491427	0.0125374419026046	1
Efra.gene15151_i2_length981.p1	3day	5-7day	57.2926903736843	13.5985528906074	35.4456216321458	2.07822525976886	0.832945475383914	2.49503157311826	0.0125945923065383	0.442409046346847
Efra.gene28717_i0_length510.p1	3day	5-7day	500.724300129879	275.42538340406	388.07484176697	0.862206435842317	0.345702327007965	2.49407183140671	0.0126286984984217	0.442409046346847
Efra.gene6533_i0_length1659.p1	3day	5-7day	24.6344620455037	71.8693024230876	48.2518822342956	-1.54615512378246	0.619935716918458	-2.49405717655372	0.0126292199188049	0.442409046346847
Efra.gene27552_i0_length534.p1	3day	5-7day	6.69671022102635	39.5369222935216	23.116816257274	-2.56321113570596	1.02776064404533	-2.49397673529996	0.0126320823619641	0.442409046346847
Efra.gene10735_i0_length1254.p1	3day	5-7day	31.8341468580123	6.70154686644096	19.2678468622266	2.24498987663849	0.900726772616436	2.49242050407498	0.012687572859525	0.443080515815837
Efra.gene452_i1_length243.p1	3day	5-7day	59.4337762751575	132.278354543633	95.8560654093954	-1.1546204631288	0.463267355147929	-2.49234151791272	0.0126903950116888	0.443080515815837
Efra.gene3585_i0_length2220.p1	3day	5-7day	70.949511701998	25.5474510874632	48.2484813947306	1.47438980095621	0.59163265620334	2.49206967447969	0.0127001121443695	0.443080515815837
Efra.gene14514_i0_length840.p1	3day	5-7day	1122.00694429732	2125.92044556639	1623.96369493185	-0.921984661914296	0.370000111381288	-2.49184968748343	0.012707980472222	0.443080515815837
Efra.gene34285_i1_length348.p1	3day	5-7day	13.4987807965571	64.8107305601691	39.1547556783631	-2.26685858961685	0.909826639093984	-2.49152804744672	0.0127194924148451	0.443080515815837
Efra.gene28010_i0_length525.p1	3day	5-7day	6.17617557045999	30.323101183051	18.2496383767555	-2.29862690997913	0.923279236584594	-2.48963349211906	0.012787488666061	0.444764053572077
Efra.gene2234_i0_length2742.p1	3day	5-7day	28.4124179501851	4.79519601136035	16.6038069807727	2.56608143730644	1.03086592684888	2.48924847593942	0.0128013462939542	0.444764053572077
Efra.gene337_i0_length5088.p1	3day	5-7day	76.1548582076615	26.1755196484706	51.1651889280661	1.5427571009818	0.619820577129493	2.48903821187513	0.012808919795783	0.444764053572077
Efra.gene518_i0_length4641.p1	3day	5-7day	131.83953157435	54.2378442362493	93.0386879052997	1.28271062781299	0.515487376786009	2.48834537095847	0.0128339032993623	0.445155453543907
Efra.gene55222_i0_length303.p1	3day	5-7day	1.544043892615	25.0340587648053	13.2890513287101	-4.02160495736435	1.61643956769019	-2.48794018517563	0.0128485340734679	1
Efra.gene911_i0_length3876.p1	3day	5-7day	107.310429883351	43.0564352670946	75.1834325752227	1.31879585574877	0.530273943843952	2.48700859444239	0.012882228687574	0.446336521106614
Efra.gene3393_i0_length2271.p1	3day	5-7day	201.80567996764	80.3156343058572	141.060657136749	1.33021248320279	0.534942945415337	2.48664365911021	0.0128954492945852	0.446336521106614
Efra.gene55238_i0_length302.p1	3day	5-7day	31.3951453809106	5.30598907773247	18.3505672293216	2.56695782647518	1.03257138688788	2.48598582051733	0.0129193113092433	0.446349078850087
Efra.gene266_i0_length5703.p1	3day	5-7day	39.2558453166582	10.1011850890928	24.6785152028755	1.95865104158577	0.787911889046264	2.48587572901919	0.0129233085110294	0.446349078850087
Efra.gene27213_i0_length541.p1	3day	5-7day	41.5311445688483	10.1989146679556	25.865029618402	2.02897675786476	0.816471558424422	2.48505503581798	0.0129531407322835	0.446904003203313
Efra.gene12259_i2_length654.p1	3day	5-7day	14.3466894477651	0.96294838542658	7.65481891659582	3.8972465609694	1.568962117457	2.48396472904401	0.012992867634872	1
Efra.gene9298_i2_length1371.p1	3day	5-7day	86.5078452265637	20.8108928234205	53.6593690249921	2.0558870346586	0.827673253723278	2.48393556927231	0.0129939315914219	0.44783543847888
Efra.gene4224_i0_length2058.p1	3day	5-7day	14.3115693295969	0.96294838542658	7.63725885751176	3.89406200393927	1.56893977959006	2.48197034366529	0.0130658149019342	1
Efra.gene30207_i0_length372.p1	3day	5-7day	4.0764769091105	28.7881227276489	16.4322998183797	-2.81679194191348	1.13508950000428	-2.48155933246044	0.0130808931141839	0.450354481277938
Efra.gene9582_i0_length1347.p1	3day	5-7day	167.574554750632	324.215218639598	245.894886695115	-0.951828634184376	0.383910161403612	-2.47930044545943	0.0131640368626773	0.452736886423392
Efra.gene81700_i0_length246.p1	3day	5-7day	3.05296766706186	23.3453122395085	13.1991399532852	-2.93044488652249	1.18223792037989	-2.47872685861814	0.0131852233528563	1
Efra.gene36262_i2_length264.p1	3day	5-7day	3.53838219946008	24.525864954719	14.0321235770895	-2.78637295526294	1.1241510879722	-2.47864631816453	0.0131882006760349	1
Efra.gene32164_i0_length454.p1	3day	5-7day	22.6401237386586	3.36054639110676	13.0003350648827	2.7498703072841	1.10984337438865	2.47771025240281	0.0132228476628235	1
Efra.gene39952_i0_length375.p1	3day	5-7day	173.003156209216	382.689225098661	277.846190653938	-1.14598041019343	0.462539130066534	-2.47758586398643	0.0132274577545798	0.454436659746232
Efra.gene101844_i0_length222.p1	3day	5-7day	14.2940092705129	0.96294838542658	7.62847882796972	3.89246474492288	1.57184650473641	2.47636441166093	0.0132728028449735	1
Efra.gene13065_i0_length1098.p1	3day	5-7day	258.473716643037	471.590611953981	365.032164298509	-0.867377791765362	0.350697598345003	-2.47329264830627	0.0133874466064388	0.45944697835586
Efra.gene43234_i0_length354.p1	3day	5-7day	16.8264422870084	53.4143165175164	35.1203794022624	-1.6652860071672	0.673735891668511	-2.47171930093127	0.0134465050186813	0.460986517356398
Efra.gene7005_i0_length1602.p1	3day	5-7day	20.2945842501322	97.3672646538625	58.8309244519974	-2.26029450746524	0.915189685712481	-2.46975522424686	0.0135205531785549	0.462916037186686
Efra.gene10561_i0_length1266.p1	3day	5-7day	29.6290878421584	83.8130021073718	56.7210449747651	-1.49910820092565	0.607056446398852	-2.46947085368846	0.0135313041116911	0.462916037186686
Efra.gene2010_i0_length2861.p1	3day	5-7day	93.7589689095416	36.1789751587007	64.9689720341211	1.37481477919911	0.556983983633184	2.46832013055609	0.0135748855916039	0.463918142754749
Efra.gene64370_i1_length213.p1	3day	5-7day	14.2764492114288	0.96294838542658	7.61969879842769	3.89086124009429	1.57678401494961	2.46759302682216	0.0136024871732576	1
Efra.gene1749_i7_length714.p1	3day	5-7day	7532.10508912746	13384.5458946609	10458.3254918942	-0.829432317561745	0.336162308131484	-2.46735668306194	0.0136114696884881	0.464679258576714
Efra.gene9733_i0_length1332.p1	3day	5-7day	73.5697450139138	165.898165857902	119.733955435908	-1.17247218119398	0.475324846874053	-2.4666755565266	0.0136373860004268	0.465074972573378
Efra.gene2459_i1_length1019.p1	3day	5-7day	505.006471932826	922.426369575574	713.7164207542	-0.869276791298324	0.352512480565838	-2.46594614154653	0.0136651879729896	0.46553409520575
Efra.gene65257_i0_length276.p1	3day	5-7day	8.11783370005287	43.2375470216191	25.677690360836	-2.41117111339972	0.978070604380291	-2.46523216483686	0.0136924499830825	0.465973879612952
Efra.gene3404_i2_length1086.p1	3day	5-7day	190.520707922459	58.8180351741116	124.669371548285	1.69537855110836	0.68791734452959	2.46450909341105	0.0137201082082165	0.466426212657548
Efra.gene10277_i0_length1284.p1	3day	5-7day	283.348993700545	132.982007511445	208.165500605995	1.09167640454767	0.443077092578484	2.46385205381454	0.0137452834256194	0.466793275832802
Efra.gene8735_i0_length1419.p1	3day	5-7day	62.4867439422194	21.7152034615294	42.1009737018744	1.52554351616752	0.619893775588017	2.4609756965545	0.0138559751720337	0.468601354712816
Efra.gene46711_i0_length336.p1	3day	5-7day	103.473526679462	36.2597580780767	69.8666423787692	1.51135820823291	0.614134959832323	2.46095452479298	0.0138567928410086	0.468601354712816
Efra.gene568_i0_length4518.p1	3day	5-7day	259.070758651895	134.793228043949	196.931993347922	0.942572039501707	0.383013091081125	2.46093948601371	0.0138573736755849	0.468601354712816
Efra.gene74478_i0_length258.p1	3day	5-7day	3.59106237671228	23.7779216427904	13.6844920097514	-2.72769339248824	1.10842637363297	-2.46087016456309	0.0138600513181297	1
Efra.gene28260_i0_length519.p1	3day	5-7day	6.05325515687152	36.7510052286762	21.4021301927739	-2.59699830754595	1.05543205956775	-2.46060206718522	0.0138704112722812	0.468601354712816
Efra.gene10103_i1_length1002.p1	3day	5-7day	57.4218779092284	187.475196787251	122.44853734824	-1.70771964353144	0.694027171253997	-2.46059479263018	0.0138706924745585	0.468601354712816
Efra.gene1274_i0_length3432.p1	3day	5-7day	128.18952189843	51.4884197466632	89.8389708225466	1.31642586284292	0.535455191174025	2.45851732234878	0.0139512045981786	0.470831401751004
Efra.gene8543_i0_length513.p1	3day	5-7day	62.3462634695469	20.8108928234205	41.5785781464837	1.58484183589719	0.644776320350888	2.45797152574511	0.013972425195279	0.470913766724977
Efra.gene7733_i0_length1280.p2	3day	5-7day	114.51011469586	236.753679917102	175.631897306481	-1.04809105057993	0.426575482566167	-2.45698848952802	0.014010717571389	0.470913766724977
Efra.gene1771_i0_length3007.p1	3day	5-7day	221.458050460401	111.428369888668	166.443210174534	0.990624630113559	0.403226951941344	2.45674210353295	0.0140203295924529	0.470913766724977
Efra.gene55623_i0_length300.p1	3day	5-7day	6.10593533412372	34.0941118053813	20.1000235697525	-2.47772446332695	1.00858755581361	-2.45662803298044	0.0140247816885859	0.470913766724977
Efra.gene6177_i4_length1068.p1	3day	5-7day	111.141065965284	46.1237929216131	78.6324294434488	1.26880398990283	0.516489404272739	2.4565924865185	0.0140261692978209	0.470913766724977
Efra.gene42435_i0_length357.p1	3day	5-7day	43.5430429347775	12.4792371790004	28.011140056889	1.801661330297	0.734018774709883	2.45451668591051	0.0141074117223971	0.47315209605304
Efra.gene18500_i0_length816.p1	3day	5-7day	17.3820970557429	53.3752246859713	35.3786608708571	-1.61842353637808	0.659910421856331	-2.45248973614548	0.0141871426743886	0.475335164155521
Efra.gene34847_i0_length420.p1	3day	5-7day	3.03540760797779	219.380166026107	111.207786817042	-6.1737081554871	2.52013927154989	-2.44974879967259	0.0142955908377375	0.478474899111327
Efra.gene5632_i0_length1779.p1	3day	5-7day	15.7151327495394	58.0505459464105	36.882839347975	-1.88188440751166	0.768580673254424	-2.44851903384865	0.0143444850746213	0.479616943802942
Efra.gene25108_i0_length381.p1	3day	5-7day	3.05296766706186	21.2435022267024	12.1482349468821	-2.79489595774935	1.1420872413037	-2.44718254146589	0.0143977898603535	1
Efra.gene12027_i0_length648.p1	3day	5-7day	6.14105545229186	31.0684452386937	18.6047503454928	-2.33799373947784	0.955423357365337	-2.44707617984666	0.0144020394923329	0.481045899339588
Efra.gene9091_i0_length1389.p1	3day	5-7day	19.130594535411	0.96294838542658	10.0467714604188	4.31378935014255	1.76319660501235	2.44657308089154	0.0144221555864029	1
Efra.gene59212_i1_length267.p1	3day	5-7day	19.130594535411	0.96294838542658	10.0467714604188	4.31378935014255	1.76319660501235	2.44657308089154	0.0144221555864029	1
Efra.gene89880_i0_length234.p1	3day	5-7day	98.1803798783778	37.0441939652645	67.6122869218211	1.40666715520455	0.575019373681281	2.44629523732226	0.0144332756039949	0.481593757203801
Efra.gene32855_i0_length444.p1	3day	5-7day	113.438951091731	31.4450161509438	72.4419836213376	1.84994634720641	0.756342763466954	2.44591002461179	0.0144487053208203	0.481613621094203
Efra.gene50735_i0_length318.p1	3day	5-7day	51.555516280326	119.16844954734	85.3619829138327	-1.20802132311603	0.494082032975416	-2.44498128345447	0.0144859659286359	0.48207788889737
Efra.gene58439_i0_length291.p1	3day	5-7day	3.57350231762822	28.4193495842562	15.9964259509422	-2.99172848263241	1.22369949813204	-2.44482284024734	0.0144923310405912	0.48207788889737
Efra.gene49456_i1_length324.p1	3day	5-7day	3410.26764067296	5809.38027672484	4609.8239586989	-0.768480141409535	0.31448805704842	-2.44359085881349	0.0145419074187915	0.482503631835061
Efra.gene34768_i0_length420.p1	3day	5-7day	211.883973163153	500.176828876819	356.030401019986	-1.23896060287704	0.507132182293872	-2.4430723313061	0.0145628182473876	0.482503631835061
Efra.gene25031_i0_length594.p1	3day	5-7day	115.452090764443	48.9735462463477	82.2128185053956	1.23637179308332	0.506080577847021	2.44303347570285	0.0145643862572272	0.482503631835061
Efra.gene51905_i0_length312.p1	3day	5-7day	10.7731871301368	39.8744013742266	25.3237942521817	-1.88942971419649	0.773396431007063	-2.44302874754181	0.0145645770713473	0.482503631835061
Efra.gene50628_i0_length318.p1	3day	5-7day	82.7462080741835	28.1431075071547	55.4446577906691	1.5539186034132	0.636343250429299	2.44195031905324	0.0146081567730691	0.483454044642672
Efra.gene804_i0_length4050.p1	3day	5-7day	27.8918832996187	4.8147419271329	16.3533126133758	2.53557679584324	1.03900560474654	2.44038798660934	0.0146714951157496	0.485055764183224
Efra.gene71673_i0_length261.p1	3day	5-7day	29.2778866604771	113.809021234861	71.5434539476691	-1.95689246464792	0.802409745669928	-2.43876956281745	0.0147373625977655	0.486243530009896
Efra.gene15750_i0_length948.p1	3day	5-7day	32.1326678624415	4.83428784290545	18.4834778526735	2.73338652631151	1.12101912631258	2.43830498709025	0.0147563182327054	0.486243530009896
Efra.gene8440_i0_length1449.p1	3day	5-7day	19.8618498949862	60.2917766259103	40.0768132604482	-1.60018573013883	0.65631923960483	-2.43812101425261	0.0147638306362558	0.486243530009896
Efra.gene48947_i0_length324.p1	3day	5-7day	14.2588891523447	53.4169157738022	33.8379024630734	-1.90482691839012	0.781295854777212	-2.43803535721213	0.0147673295321185	0.486243530009896
Efra.gene6249_i1_length1536.p1	3day	5-7day	5.55028056538923	37.5523877753508	21.55133417037	-2.7520252056263	1.12917188425562	-2.43720663257615	0.0148012188096479	0.486865622972675
Efra.gene7560_i0_length1539.p1	3day	5-7day	5.63808086080957	28.5731176541508	17.1055992574802	-2.34150007868477	0.961614561976664	-2.43496736766512	0.0148931327463425	0.489393165731533
Efra.gene34755_i1_length384.p1	3day	5-7day	151.490660760328	419.639536875862	285.565098818095	-1.47000023885892	0.603816439337363	-2.43451509944334	0.0149117576886568	0.489502482317756
Efra.gene22941_i0_length654.p1	3day	5-7day	545.769999717148	939.5978746745	742.683937195824	-0.783704379205135	0.321975910288287	-2.43404662946191	0.0149310714729818	0.489502482317756
Efra.gene25714_i0_length576.p1	3day	5-7day	41.1335303318704	105.293654579631	73.2135924557505	-1.35683972908583	0.557579881184025	-2.43344456081266	0.0149559255395784	0.489502482317756
Efra.gene1675_i0_length3081.p1	3day	5-7day	35.2320485847999	110.535807397474	72.8839279911369	-1.64850508931478	0.677661092329114	-2.43263942400601	0.0149892194437044	0.489502482317756
Efra.gene5847_i0_length1747.p1	3day	5-7day	57.9888256150913	15.2312609248723	36.6100432699818	1.92613886720822	0.791798555994123	2.43261225046048	0.0149903442584199	0.489502482317756
Efra.gene101_i0_length7329.p1	3day	5-7day	347.137725216592	161.052129868081	254.094927542337	1.10785359866362	0.455449692587914	2.43243900850756	0.0149975171393239	0.489502482317756
Efra.gene151_i1_length6645.p1	3day	5-7day	224.253884363157	115.082105016363	169.66799468976	0.96247787444814	0.395701890514447	2.43233074574608	0.015002001167565	0.489502482317756
Efra.gene2074_i1_length1989.p1	3day	5-7day	334.016455396322	122.169371685683	228.092913541002	1.4516132521608	0.596969454925863	2.43163739816651	0.0150307462559526	0.48994799994554
Efra.gene9660_i6_length849.p1	3day	5-7day	43.6484032892819	11.6335642882092	27.6409837887455	1.90977888923132	0.785559643187464	2.43110616207607	0.0150528032750073	0.490174835633287
Efra.gene14269_i0_length1029.p1	3day	5-7day	8.29343429089355	40.3461026090536	24.3197684499736	-2.28746040348971	0.941240488146298	-2.43026137559667	0.015087937682107	0.490826638063414
Efra.gene1043_i0_length3692.p1	3day	5-7day	237.693717860506	107.540083771702	172.616900816104	1.14345428534688	0.470587718692419	2.42984302379181	0.0151053635289274	0.490901633964122
Efra.gene34287_i0_length426.p1	3day	5-7day	22.3654299152692	1.43464962025359	11.9000397677614	3.95747423650155	1.62928872151231	2.42895822222853	0.0151422770722455	1
Efra.gene16955_i0_length888.p1	3day	5-7day	68.0194644485246	161.39615858313	114.707811515827	-1.24603389088856	0.513024595201355	-2.42879952061461	0.0151489064315491	0.491824396206675
Efra.gene2135_i2_length1836.p1	3day	5-7day	63.5917863577327	20.7327091603303	42.1622477590315	1.6181259082917	0.666376391869679	2.42824615042507	0.0151720420724955	0.492083434491147
Efra.gene14661_i0_length1007.p2	3day	5-7day	162.865915714495	70.825571118285	116.84574341639	1.20193221795672	0.495211291292509	2.42710988034959	0.0152196455088497	0.493134741607099
Efra.gene48771_i2_length240.p1	3day	5-7day	24.8564756916409	3.87133945747887	14.3639075745599	2.68659002968699	1.10726124328262	2.42633799926225	0.0152520580277804	1
Efra.gene18576_i0_length813.p1	3day	5-7day	279.005331396783	92.641103414963	185.823217405873	1.59007298087396	0.655407977330111	2.42608121334031	0.0152628543428984	0.494041703984586
Efra.gene23397_i0_length642.p1	3day	5-7day	2.56755313466364	19.2980595400767	10.9328063373702	-2.91211625814218	1.2005400745391	-2.42567184544853	0.0152800797328645	1
Efra.gene25108_i1_length594.p1	3day	5-7day	32.4010945638752	101.60082762039	67.0009610921329	-1.64670465845114	0.679172197025027	-2.42457607314343	0.0153262719109242	0.495600342490104
Efra.gene961_i1_length3813.p1	3day	5-7day	130.178834390102	58.8375810898841	94.5082077399933	1.14592697120193	0.472774763864305	2.42383278209586	0.0153576752081209	0.496121674932192
Efra.gene12620_i0_length1125.p1	3day	5-7day	344.033318679061	611.086504942999	477.55991181103	-0.828841664154865	0.342036246916383	-2.42325680867821	0.0153820484414836	0.496415094136388
Efra.gene9952_i0_length1314.p1	3day	5-7day	142.794586417283	289.31452577497	216.054556096127	-1.01906142809739	0.421118474891768	-2.41989247410553	0.0155250970571712	0.500534062619782
Efra.gene31788_i0_length459.p1	3day	5-7day	4.05891685002644	36.2936513970502	20.1762841235383	-3.15627539622976	1.30487863032136	-2.41882679575529	0.0155706522754825	0.501504758706164
Efra.gene23524_i3_length498.p1	3day	5-7day	13.7734746199465	0.96294838542658	7.36821150268654	3.83904692403444	1.587740012728	2.41793171001486	0.0156090059069796	1
Efra.gene25049_i0_length594.p1	3day	5-7day	18.6276199439287	0.96294838542658	9.79528416467765	4.27536910379016	1.76846267588461	2.41756253162174	0.0156248490704767	1
Efra.gene630_i3_length615.p1	3day	5-7day	21.7219748511144	2.43668983722528	12.0793323441698	3.16217972156864	1.30843105545239	2.41677213972526	0.0156588160445933	1
Efra.gene29365_i0_length498.p1	3day	5-7day	106.895255587289	210.062168689688	158.478712138489	-0.974677126825486	0.403453295888659	-2.41583632295934	0.0156991166079978	0.505141248558233
Efra.gene27899_i0_length528.p1	3day	5-7day	79.0033722876702	179.900633345389	129.45200281653	-1.1880438630483	0.492316443350121	-2.41317120135961	0.0158143893317886	0.508258747179413
Efra.gene247_i0_length5790.p1	3day	5-7day	219.077390853706	111.113035980021	165.095213416864	0.979485941594461	0.405967464319447	2.41272029825456	0.0158339653951769	0.508258747179413
Efra.gene468_i0_length4761.p1	3day	5-7day	131.606224991085	276.952564090605	204.279394540845	-1.07383233324394	0.445109437522519	-2.41251306469909	0.0158429696342502	0.508258747179413
Efra.gene67119_i0_length270.p1	3day	5-7day	152.391249588788	350.4506241699	251.420936879344	-1.20139909842305	0.49826502150472	-2.41116483512112	0.0159016598504942	0.509637994774082
Efra.gene11816_i1_length594.p1	3day	5-7day	3.62618249488042	24.1323473829822	13.8792649389313	-2.74095674573197	1.13715109782727	-2.41037163044476	0.0159362783542445	1
Efra.gene4004_i0_length2106.p1	3day	5-7day	40.7120889138528	10.6315240712375	25.6718064925452	1.93935176568987	0.804974203472515	2.40920983222053	0.015987103311088	0.51187110068815
Efra.gene39506_i0_length378.p1	3day	5-7day	1.544043892615	23.1329064222963	12.3384751574556	-3.91000529239189	1.62431570315642	-2.40717077646535	0.0160766501047093	1
Efra.gene1333_i1_length3378.p1	3day	5-7day	730.741668381	372.504657833906	551.623163107453	0.971968236288316	0.403791724353684	2.40710291386993	0.0160796379119616	0.514326625073641
Efra.gene33713_i0_length435.p1	3day	5-7day	2.54999307557957	19.5938475329508	11.0719203042652	-2.94072083372841	1.22266268228446	-2.40517754924348	0.0161646101528445	1
Efra.gene53442_i0_length308.p1	3day	5-7day	25.8975449927736	77.6665386514196	51.7820418220966	-1.58290789263069	0.65820057334965	-2.4049020264068	0.0161768020429943	0.516317287051476
Efra.gene40191_i0_length372.p1	3day	5-7day	12.8904458505704	46.7714073983931	29.8309266244817	-1.86192602887599	0.774278780694142	-2.40472304717788	0.0161847262063565	0.516317287051476
Efra.gene7311_i0_length1566.p1	3day	5-7day	5.6732009789777	36.0252070888061	20.8492040338919	-2.67104432344926	1.11079990446376	-2.40461338960838	0.0161895828934394	0.516317287051476
Efra.gene4374_i0_length2022.p1	3day	5-7day	73.9033861365111	199.027978156084	136.465682146298	-1.43007372656171	0.594967652618114	-2.40361592814126	0.0162338188837228	0.517219984179534
Efra.gene2062_i0_length2607.p1	3day	5-7day	9.57407729724753	48.7168500850188	29.1454636911332	-2.34236707666546	0.974737197789323	-2.40307549766017	0.0162578305403872	0.517477182670795
Efra.gene14514_i1_length726.p1	3day	5-7day	427.300061403811	837.26740152344	632.283731463625	-0.970267461105849	0.403972004617071	-2.40181856667413	0.0163137974935059	0.518749999436006
Efra.gene41239_i1_length240.p1	3day	5-7day	16.5341884045349	1.43464962025359	8.98441901239424	3.52085525802007	1.46680170644745	2.40036212293991	0.0163788597491988	1
Efra.gene1265_i0_length3438.p1	3day	5-7day	72.247714767436	24.4281353758562	48.3379250716461	1.56374208396861	0.651560402247086	2.39999557765575	0.016395269922888	0.520563424919549
Efra.gene17219_i0_length876.p1	3day	5-7day	6.15861551137592	36.1568299866423	21.1577227490091	-2.55360176971619	1.06407816070949	-2.39982537374279	0.0164028948343713	0.520563424919549
Efra.gene1296_i3_length3384.p1	3day	5-7day	270.838602027868	124.982632435158	197.910617231513	1.11624671393662	0.465578378723873	2.39754843641192	0.0165051986307944	0.523298612057978
Efra.gene51898_i0_length312.p1	3day	5-7day	5.15266632841135	27.6101692687242	16.3814177985678	-2.42457618150283	1.0126682624694	-2.39424525420643	0.016654608233123	0.527520498435679
Efra.gene35964_i0_length408.p1	3day	5-7day	33.7933650466893	94.9435710980662	64.3684680723777	-1.49123620815158	0.62312110892926	-2.39317234929505	0.0167033927546013	0.527648249233631
Efra.gene573_i0_length4509.p1	3day	5-7day	77.8857956282456	28.4558421595155	53.1708188938805	1.45375544144843	0.607506436601789	2.39298771808955	0.0167118004968864	0.527648249233631
Efra.gene26292_i0_length564.p1	3day	5-7day	27.962123535955	77.9010896406902	52.9316065883226	-1.47655598344109	0.617099429049518	-2.39273594162183	0.0167232718908204	0.527648249233631
Efra.gene74667_i0_length258.p1	3day	5-7day	86.4426308054001	34.3312620509377	60.3869464281689	1.33344980699785	0.557292770010448	2.39272762676044	0.0167236508489314	0.527648249233631
Efra.gene47_i0_length8943.p1	3day	5-7day	122.247894218019	56.3227075895687	89.2853009037936	1.11809887198075	0.467423640395671	2.39204604849316	0.016754740109447	0.528115914944956
Efra.gene3870_i0_length2139.p1	3day	5-7day	24.9267159279772	4.36258660807844	14.6446512680278	2.51884593015637	1.05383390459454	2.39017355503047	0.0168404126635374	1
Efra.gene29523_i0_length495.p1	3day	5-7day	29.336833959685	87.801617059486	58.5692255095855	-1.58226182495731	0.662011491250041	-2.39008211469201	0.0168446061808526	0.530433544391428
Efra.gene32073_i0_length456.p1	3day	5-7day	3.60862243579635	22.5413304365482	13.0749764361723	-2.64790027378033	1.10788332179132	-2.39005337628784	0.0168459243332882	1
Efra.gene25594_i2_length447.p1	3day	5-7day	193.730474814494	396.216143960522	294.973309387508	-1.03244940473386	0.432161956828187	-2.38903352879886	0.0168927606204955	0.531054308979582
Efra.gene9025_i0_length1395.p1	3day	5-7day	2.54999307557957	24.1349466392679	13.3424698574238	-3.24223248705826	1.35716514710018	-2.38897417457695	0.0168954899669888	1
Efra.gene31888_i0_length459.p1	3day	5-7day	137.266891726151	56.2419246701927	96.7544081981718	1.28872863071951	0.539456120695492	2.38894060384007	0.016897033856216	0.531054308979582
Efra.gene42367_i0_length359.p1	3day	5-7day	35.699903058114	88.4153382172924	62.0576206377032	-1.30770965140888	0.547547017788705	-2.38830567772998	0.0169262568863639	0.531458274731809
Efra.gene27054_i0_length546.p1	3day	5-7day	6.05325515687152	35.4310318467722	20.7421435018218	-2.54293660122582	1.06495961721964	-2.38782443963916	0.0169484358325619	0.531640500231839
Efra.gene106319_i0_length218.p1	3day	5-7day	7.14700463525643	30.8925319967408	19.0197683159986	-2.11039998079404	0.884413801181959	-2.38621330645636	0.0170228742860264	0.533339375084041
Efra.gene24050_i1_length351.p1	3day	5-7day	32.1264007404858	7.68404116764009	19.905220954063	2.0633502377996	0.865377321171427	2.38433592760038	0.0171099757502169	0.533339375084041
Efra.gene17154_i0_length879.p1	3day	5-7day	22.1195890880923	70.3512706271722	46.2354298576322	-1.66997382242296	0.700404542296807	-2.38429896092147	0.0171116947468142	0.533339375084041
Efra.gene28716_i1_length411.p1	3day	5-7day	343.613118567826	160.58302788954	252.098073228683	1.09677260335467	0.460051292543328	2.38402243647946	0.0171245582843122	0.533339375084041
Efra.gene5446_i2_length1663.p1	3day	5-7day	80.8045499445906	200.185137564723	140.494843754657	-1.30831508492978	0.548788571421201	-2.38400570467717	0.017125336896913	0.533339375084041
Efra.gene2126_i2_length1008.p1	3day	5-7day	28.6871117735745	2.37805208990762	15.532581931741	3.58803931494157	1.50514931998362	2.38384276383995	0.0171329209551836	0.533339375084041
Efra.gene12793_i0_length1113.p1	3day	5-7day	119.225020853952	333.13969840428	226.182359629116	-1.48323931082001	0.622256448125767	-2.38364634916604	0.0171420669650786	0.533339375084041
Efra.gene8930_i0_length1401.p1	3day	5-7day	159.801655110305	343.170600586398	251.486127848351	-1.10217768558369	0.462419219819804	-2.38350319005595	0.0171487358387435	0.533339375084041
Efra.gene12625_i0_length1125.p1	3day	5-7day	30.4945565524505	95.2289620657971	62.8617593091238	-1.64087545487547	0.688440735972541	-2.38346653406186	0.0171504437746485	0.533339375084041
Efra.gene249_i0_length5772.p1	3day	5-7day	208.216403428149	102.759235163543	155.487819295846	1.01938199919615	0.427760005419793	2.38306991369085	0.0171689333031232	0.533403434085358
Efra.gene33759_i0_length435.p1	3day	5-7day	2.02945842501322	21.7764404651329	11.902949445073	-3.42002714623417	1.43525334290304	-2.38287349278462	0.0171780964661086	1
Efra.gene8371_i7_length843.p1	3day	5-7day	41.2501836235033	101.246401880199	71.248292751851	-1.29411750147355	0.543204565216719	-2.38237596725139	0.0172013255537709	0.533898886643142
Efra.gene66168_i0_length273.p1	3day	5-7day	2.06457854318135	18.1591979126972	10.1118882279393	-3.14364046783109	1.31962685171851	-2.38221923397301	0.0172086490161594	1
Efra.gene109319_i0_length216.p1	3day	5-7day	3.03540760797779	31.8919729574267	17.4636902827022	-3.38735787620106	1.42213973889766	-2.38187414608547	0.0172247831087426	0.534116340409205
Efra.gene17219_i4_length495.p1	3day	5-7day	4.0764769091105	26.8231341252506	15.4498055171806	-2.71478257477093	1.14057036495495	-2.38019736281519	0.0173033677345027	0.534803242194003
Efra.gene4767_i0_length1934.p1	3day	5-7day	7.12944457617236	37.9706497754318	22.5500471758021	-2.4124669865999	1.01386609574676	-2.37947298634441	0.0173374137247433	0.534803242194003
Efra.gene23860_i2_length399.p1	3day	5-7day	53.0820001138569	119.109811800022	86.0959059569394	-1.16524806924518	0.489960322057195	-2.37824986389235	0.0173950343368533	0.534803242194003
Efra.gene478_i0_length4728.p1	3day	5-7day	100.385438894232	41.3285969102527	70.8570179022422	1.2804375944509	0.538504409987608	2.3777662182569	0.01741786489827	0.534803242194003
Efra.gene3894_i0_length2133.p1	3day	5-7day	69.4694409237636	20.0850946835503	44.7772678036569	1.78946266251172	0.752694913554958	2.37740767246605	0.0174348070586401	0.534803242194003
Efra.gene16081_i1_length705.p1	3day	5-7day	27.3249355937558	4.853833758678	16.0893846762169	2.49607558296818	1.04991517335479	2.37740690516213	0.0174348433311046	0.534803242194003
Efra.gene7290_i0_length1569.p1	3day	5-7day	10.7556270710528	43.3548225162544	27.0552247936536	-2.01255958430216	0.846542858356772	-2.37738652501156	0.0174358067783874	0.534803242194003
Efra.gene18427_i0_length819.p1	3day	5-7day	47.2457327879498	7.62540342032244	27.4355681041361	2.62764254741993	1.10532422823543	2.37725952285943	0.0174418117054095	0.534803242194003
Efra.gene56268_i1_length299.p1	3day	5-7day	7.07676439892016	38.4371524976872	22.7569584483037	-2.43600216238687	1.02499240821184	-2.37660507811626	0.0174727839759519	0.534803242194003
Efra.gene650_i0_length4359.p1	3day	5-7day	66.5456607922459	24.9780202737734	45.7618405330096	1.41301296106317	0.594554693266236	2.37659037438703	0.0174734803985804	0.534803242194003
Efra.gene78824_i0_length249.p1	3day	5-7day	2.56755313466364	29.4552831202014	16.0114181274325	-3.52071819085651	1.48145011208608	-2.37653510039488	0.0174760985955958	0.534803242194003
Efra.gene3497_i0_length2244.p1	3day	5-7day	104.766703929727	43.8630163263408	74.3148601280339	1.25602694138967	0.528513329118061	2.37652840938869	0.0174764155559182	0.534803242194003
Efra.gene1749_i3_length2825.p1	3day	5-7day	8573.05153043462	14680.0561196982	11626.5538250664	-0.775966429408061	0.32651454548194	-2.3765141251601	0.0174770922324026	0.534803242194003
Efra.gene3344_i0_length2289.p1	3day	5-7day	48.2102947307906	110.973615313327	79.591955022059	-1.2031205273746	0.506256386198886	-2.37650439613802	0.0174775531315172	0.534803242194003
Efra.gene2615_i0_length2559.p1	3day	5-7day	94.9116656871344	39.383154223627	67.1474099553807	1.26816399005048	0.533741329137475	2.37598986778827	0.0175019433979945	0.535045286590669
Efra.gene11494_i1_length1197.p1	3day	5-7day	7.66753928582279	31.6991130559869	19.6833261709049	-2.04750047933377	0.862109100310649	-2.37498998513759	0.0175494263417716	0.535992168967033
Efra.gene6053_i0_length1716.p1	3day	5-7day	45.8471951831801	12.6160585894083	29.2316268862942	1.86486582425308	0.785672355119181	2.37359226413178	0.0176159912935057	0.537301470241439
Efra.gene10392_i1_length1278.p1	3day	5-7day	30.8921707894284	5.77769031255948	18.3349305509939	2.41997369661087	1.01977859391589	2.37303833503535	0.0176424327379558	0.537301470241439
Efra.gene17779_i0_length849.p1	3day	5-7day	15.6448925132031	0.96294838542658	8.30392044931485	4.02381100650717	1.69578884971964	2.37282548895897	0.0176526020542996	1
Efra.gene57163_i0_length296.p1	3day	5-7day	8.7086085869555	41.4628190643748	25.0857138256652	-2.25059984565906	0.948597829304381	-2.3725542860555	0.0176655669746096	0.537301470241439
Efra.gene37429_i0_length396.p1	3day	5-7day	5.63808086080957	28.1821993386998	16.9101400997547	-2.32337720631051	0.979288875615507	-2.37251465237998	0.0176674623708085	0.537301470241439
Efra.gene76344_i0_length255.p1	3day	5-7day	8.60324823245109	39.2267868974466	23.9150175649489	-2.18537429181161	0.921325624442446	-2.37198904907711	0.0176926150905153	0.537301470241439
Efra.gene15429_i0_length966.p1	3day	5-7day	28.9680727189195	5.73859848101438	17.353335599967	2.33363418002588	0.983871555516965	2.37188906106722	0.0176974035631084	0.537301470241439
Efra.gene16654_i0_length904.p1	3day	5-7day	15.8380531631279	52.5516969672383	34.1948750651831	-1.73072494705341	0.729751049664429	-2.37166489565075	0.0177081430776301	0.537301470241439
Efra.gene14726_i1_length420.p1	3day	5-7day	1789.80654850669	3229.90074459739	2509.85364655204	-0.851752436719601	0.359197327169264	-2.37126607659369	0.01772726417357	0.537379419849787
Efra.gene77_i1_length7863.p1	3day	5-7day	286.079613182138	138.031300427849	212.055456804993	1.05205954634522	0.443756043635407	2.37080612519972	0.017749338680516	0.537546669404506
Efra.gene8221_i1_length1464.p1	3day	5-7day	21.3243606141365	1.45419553602615	11.3892780750813	3.877324486082	1.63727404795847	2.36815851989878	0.0178768745439772	1
Efra.gene28234_i0_length521.p1	3day	5-7day	120.68629026632	55.8510063547416	88.2686483105306	1.11175076110514	0.469473565627576	2.36807957359429	0.0178806897042312	0.538812874035906
Efra.gene4213_i0_length2061.p1	3day	5-7day	36.6180519456583	9.11869078789368	22.868371366776	2.00532358205713	0.846944118935671	2.36771652016092	0.017898243814314	0.538812874035906
Efra.gene17701_i0_length852.p1	3day	5-7day	29.3192739006009	6.22984563161394	17.7745597661074	2.23187568978657	0.942690798500711	2.36755858160091	0.0179058850624828	0.538812874035906
Efra.gene83805_i0_length243.p1	3day	5-7day	4.0764769091105	23.7388298112453	13.9076533601779	-2.53878561461264	1.07236735016144	-2.36745888825357	0.0179107098118665	1
Efra.gene12897_i1_length918.p1	3day	5-7day	40.9228096228616	111.570389811647	76.2465997172543	-1.44763341069698	0.611522551844279	-2.367260874241	0.0179202962561801	0.538812874035906
Efra.gene9917_i0_length1317.p1	3day	5-7day	28.6871117735745	2.43668983722528	15.5619008053999	3.5639475193314	1.5058771552861	2.3666920683542	0.0179478588382145	0.538812874035906
Efra.gene20296_i3_length480.p1	3day	5-7day	78.9845709218033	1.43464962025359	40.2096102710284	5.78093940130964	2.44271302388357	2.36660604204696	0.0179520306395655	0.538812874035906
Efra.gene24449_i1_length435.p1	3day	5-7day	3.60862243579635	33.5298795042631	18.5692509700297	-3.22002410861016	1.3607565426158	-2.36634843027855	0.017964528470243	0.538812874035906
Efra.gene7841_i0_length1509.p1	3day	5-7day	270.832334905912	476.226841382875	373.529588144394	-0.8142900584734	0.344204222818562	-2.36571780498646	0.0179951549265605	0.538812874035906
Efra.gene760_i0_length4128.p1	3day	5-7day	83.0798491967807	33.7031934899303	58.3915213433555	1.30141085275688	0.550125772099987	2.36566057937811	0.0179979363629126	0.538812874035906
Efra.gene41063_i2_length306.p1	3day	5-7day	1316.39458913862	553.587195016278	934.990892077448	1.24969810143276	0.52828217586446	2.36558823774019	0.0180014530490059	0.538812874035906
Efra.gene23708_i0_length633.p1	3day	5-7day	103.889942282307	32.0535387961786	67.9717405392426	1.69487643456453	0.71657292527174	2.36525324191086	0.0180177457809053	0.538812874035906
Efra.gene40546_i0_length371.p2	3day	5-7day	249.777642299993	474.9016694884	362.339655894196	-0.927030098026428	0.391943188267509	-2.36521548473426	0.0180195829345049	0.538812874035906
Efra.gene32896_i0_length444.p1	3day	5-7day	166.557312630539	67.5210632182101	117.039187924375	1.30376855894112	0.551256676353967	2.36508438784687	0.0180259629988856	0.538812874035906
Efra.gene2221_i0_length2745.p1	3day	5-7day	139.86453916381	55.4405421235181	97.652540643664	1.33354496681982	0.563902158025584	2.36485168187514	0.0180372929242491	0.538812874035906
Efra.gene81240_i0_length246.p1	3day	5-7day	108.777966417674	41.0914466646963	74.9347065411852	1.40586729994539	0.594498785959425	2.36479423196222	0.0180400909898672	0.538812874035906
Efra.gene16888_i0_length893.p2	3day	5-7day	25.1023165188178	4.7756500955878	14.9389833072028	2.38991464844017	1.01109221743353	2.36369601825887	0.018093652012024	0.53908249551458
Efra.gene6252_i1_length417.p1	3day	5-7day	18.7329802984331	64.6543632339887	41.6936717662109	-1.78414924794256	0.755092744833128	-2.36282133572459	0.0181364107686978	0.53908249551458
Efra.gene26336_i0_length561.p1	3day	5-7day	55.8778340166134	14.6396849391242	35.2587594778688	1.935992805732	0.819465097257702	2.36250794842965	0.0181517521885474	0.53908249551458
Efra.gene31198_i0_length468.p1	3day	5-7day	25.7633316420567	4.28440294498823	15.0238672935225	2.58198110731039	1.09293296147853	2.36243319427156	0.0181554133479927	0.53908249551458
Efra.gene21749_i1_length377.p1	3day	5-7day	33.6415916368883	6.2493915473865	19.9454915921374	2.42686815692038	1.02751643533275	2.36187770187294	0.0181826394038563	0.53908249551458
Efra.gene35107_i0_length417.p1	3day	5-7day	171.1718842493	47.9663075168045	109.569095883052	1.83692418710306	0.777783416327003	2.36174254753043	0.0181892690572311	0.53908249551458
Efra.gene12978_i0_length1104.p1	3day	5-7day	9.31694353294219	42.6824636111303	25.9997035720363	-2.19904841066421	0.931149192086855	-2.36164991534363	0.0181938141165324	0.53908249551458
Efra.gene8286_i0_length1464.p1	3day	5-7day	65.054297076883	23.2280367448732	44.1411669108781	1.48722472750991	0.629752748076389	2.36160101254455	0.0181962139656499	0.53908249551458
Efra.gene22918_i0_length657.p1	3day	5-7day	11.2937217807032	40.7200742650179	26.0068980228605	-1.85217522335787	0.784303820646765	-2.36155323307044	0.0181985589565693	0.53908249551458
Efra.gene11749_i0_length1179.p1	3day	5-7day	11.1181211898625	48.7585411728497	29.9383311813561	-2.12946720535033	0.902365775950105	-2.35987142033196	0.018281270183131	0.540943601937483
Efra.gene56480_i0_length297.p1	3day	5-7day	60.8900198723522	14.6813760269551	37.7856979496537	2.04824834262561	0.868205409130256	2.35917482324545	0.0183156249655124	0.540943601937483
Efra.gene23429_i0_length641.p1	3day	5-7day	30.1320624336407	5.85587397564969	17.9939682046452	2.36951025738046	1.00443466155418	2.35904867491736	0.0183218523906679	0.540943601937483
Efra.gene60701_i0_length285.p1	3day	5-7day	384.322724868113	180.132585078374	282.227654973244	1.09335670961261	0.463498166172274	2.35892348537627	0.0183280343168617	0.540943601937483
Efra.gene22343_i0_length672.p1	3day	5-7day	101.467895435488	208.287440732444	154.877668083966	-1.03750389609497	0.440015013372676	-2.35788294618085	0.0183794873958094	0.541433563722212
Efra.gene97022_i0_length228.p1	3day	5-7day	817.751307480304	396.650001498317	607.200654489311	1.04366923560859	0.442679975263481	2.35761564544998	0.0183927254046216	0.541433563722212
Efra.gene28657_i0_length513.p1	3day	5-7day	10.0770518887298	49.5625229758101	29.8197874322699	-2.29366144235917	0.972931552030115	-2.35747462149134	0.018399712947105	0.541433563722212
Efra.gene30475_i0_length480.p1	3day	5-7day	3.08808778523	23.2697278327041	13.1789078089671	-2.91827502345565	1.23797952563895	-2.35728860051176	0.0184089335837421	1
Efra.gene84999_i0_length241.p1	3day	5-7day	13.8788349744509	51.4714730871764	32.6751540308137	-1.89331509179226	0.803439252117215	-2.35651306157001	0.0184474188777386	0.541433563722212
Efra.gene12165_i0_length1152.p1	3day	5-7day	2.53243301649551	20.0460028520052	11.2892179342504	-2.9795030947519	1.26442731076845	-2.35640520366577	0.0184527767851311	1
Efra.gene383_i0_length5034.p1	3day	5-7day	137.998147085726	64.2829908343103	101.140568960018	1.10160010549567	0.467527710009498	2.35622420214042	0.0184617712072679	0.541433563722212
Efra.gene2503_i0_length2610.p1	3day	5-7day	81.5006851859976	32.3662734485395	56.9334793172685	1.33306847471232	0.565779405630138	2.35616295228635	0.0184648157357166	0.541433563722212
Efra.gene84547_i0_length243.p1	3day	5-7day	26.3302793479196	86.1519623657343	56.241120856827	-1.70760037573211	0.724785781528776	-2.35600700131051	0.0184725695287198	0.541433563722212
Efra.gene12119_i0_length1155.p1	3day	5-7day	102.093790440559	41.1526836682998	71.6232370544294	1.30929912694863	0.555879235380367	2.35536613641042	0.0185044628872087	0.541433563722212
Efra.gene19277_i0_length783.p1	3day	5-7day	7.63241916765465	41.7051678225028	24.6687934950787	-2.44929305875732	1.03987917690816	-2.35536311635715	0.018504613297545	0.541433563722212
Efra.gene7159_i1_length1584.p1	3day	5-7day	279.470703256532	493.163795492531	386.317249374531	-0.819331846473712	0.347878112165703	-2.35522678150974	0.0185114044148234	0.541433563722212
Efra.gene26172_i0_length567.p1	3day	5-7day	2.06457854318135	25.9631138312583	14.0138461872198	-3.65820550893162	1.55402163444611	-2.35402482683936	0.0185713706696599	1
Efra.gene809_i0_length4033.p1	3day	5-7day	771.732235626632	440.664186638267	606.19821113245	0.808243527219103	0.343440997521223	2.35336937946425	0.0186041429065225	0.543656258868729
Efra.gene2286_i0_length2724.p1	3day	5-7day	177.119779051667	89.4564702658092	133.288124658738	0.985284695148579	0.418736440847544	2.35299486510969	0.0186228912566566	0.543714736995157
Efra.gene3261_i1_length2034.p1	3day	5-7day	56.6555024314851	16.5460357942048	36.600769112845	1.77911916136141	0.75637476732204	2.35216619885459	0.0186644334112121	0.544380209542995
Efra.gene278_i0_length5631.p1	3day	5-7day	206.510534495387	79.6484739133047	143.079504204346	1.37440266266047	0.58438676808439	2.35187163317496	0.0186792199048511	0.544380209542995
Efra.gene33128_i0_length441.p1	3day	5-7day	94.7711852144618	40.5220158510066	67.6466005327342	1.2261619157895	0.521556020926591	2.35096876767163	0.0187246054615376	0.545029619208783
Efra.gene26607_i1_length369.p1	3day	5-7day	13.7559145608624	45.8866426760567	29.8212786184596	-1.73600982300434	0.738546587399609	-2.35057591846272	0.0187443834419385	0.545029619208783
Efra.gene26537_i0_length558.p1	3day	5-7day	32.781148741769	4.8147419271329	18.797945334451	2.76860251833507	1.17791450847543	2.35042738536133	0.018751866095491	0.545029619208783
Efra.gene63590_i0_length228.p1	3day	5-7day	10.1648521841502	39.1460039780706	24.6554280811104	-1.94215167152046	0.826643417367323	-2.34944309809638	0.018801517605352	0.545983962947547
Efra.gene46934_i0_length333.p1	3day	5-7day	64.7143888323301	15.5244496614606	40.1194192468954	2.06213743739823	0.877931877901098	2.34885813957257	0.0188310797705816	0.546353740689637
Efra.gene42784_i0_length357.p1	3day	5-7day	31.2784920892778	6.66245503489586	18.9704735620868	2.22594332830498	0.94828327534206	2.34734006829557	0.0189079885695752	0.548095318660561
Efra.gene24870_i0_length600.p1	3day	5-7day	2.06457854318135	26.0165530660044	14.0405658045929	-3.65891074778425	1.55879531562021	-2.34726824690799	0.0189116339931036	1
Efra.gene106075_i0_length219.p1	3day	5-7day	29.4710473104018	6.2493915473865	17.8602194288942	2.2379011444295	0.953536828944379	2.34694778061901	0.0189279073258586	0.548127175488929
Efra.gene2666_i12_length453.p1	3day	5-7day	178.628702826114	90.5562400616436	134.592471443879	0.980182282306085	0.417693629248373	2.34665365634112	0.0189428537823747	0.548127175488929
Efra.gene1826_i0_length2970.p1	3day	5-7day	49.1108835592508	110.541005910045	79.8259447346481	-1.17012261147448	0.498719073537475	-2.34625598570886	0.0189630785438443	0.548223782728805
Efra.gene36272_i0_length405.p1	3day	5-7day	113.405072280346	240.51429351429	176.959682897318	-1.08469320521911	0.462557414339433	-2.34499150071594	0.0190275133382468	0.549597195764698
Efra.gene8230_i3_length1185.p1	3day	5-7day	4622.26788986688	2481.48669518161	3551.87729252424	0.897370119998108	0.382763300667139	2.3444518281508	0.0190550718502884	0.549677578527262
Efra.gene108302_i0_length216.p1	3day	5-7day	42.5784809919367	5.67996073369672	24.1292208628167	2.90033691279305	1.23720045364466	2.34427404568836	0.0190641579936456	0.549677578527262
Efra.gene12248_i0_length1146.p1	3day	5-7day	13.2353799102961	0.96294838542658	7.09916414786133	3.78183948168721	1.61339381947369	2.34402750031663	0.0190767647548785	1
Efra.gene14337_i0_length1026.p1	3day	5-7day	42.6424541063173	12.5183290105455	27.5803915584314	1.76780873752127	0.754503707027288	2.34300868379608	0.0191289378674006	0.551055986515551
Efra.gene29069_i0_length504.p1	3day	5-7day	26.5761201750966	5.77769031255948	16.176905243828	2.20192305131096	0.939924769968546	2.34265881873147	0.0191468830415235	0.551083958179169
Efra.gene50924_i0_length318.p1	3day	5-7day	205.292623296631	366.648783858256	285.970703577444	-0.836809817179889	0.357324794675528	-2.34187447848326	0.0191871666702775	0.551246553430095
Efra.gene1552_i2_length3180.p1	3day	5-7day	671.0595686651	393.650430481746	532.354999573423	0.769497401761194	0.328625769824099	2.34156135160391	0.019203269511705	0.551246553430095
Efra.gene17061_i0_length885.p1	3day	5-7day	115.399410587191	224.584578134177	169.991994360684	-0.961067774266054	0.410503801207309	-2.34119092549085	0.0192223342708867	0.551246553430095
Efra.gene43450_i0_length351.p1	3day	5-7day	144.302268884947	48.6751589971879	96.4887139410676	1.56961611799161	0.670459283559572	2.3411058008747	0.0192267177252228	0.551246553430095
Efra.gene24359_i0_length612.p1	3day	5-7day	9.71455776992007	35.6095443450109	22.6620510574655	-1.87379680669747	0.800460722083929	-2.34089787918538	0.0192374282337306	0.551246553430095
Efra.gene50140_i1_length321.p1	3day	5-7day	75.4637487814272	1.45419553602615	38.4589721587267	5.69972177994583	2.43546391996273	2.34030228624083	0.0192681374187068	0.551639637950384
Efra.gene8673_i0_length1425.p1	3day	5-7day	54.9948052472373	17.2157954430431	36.1053003451402	1.67306600815816	0.715034434416276	2.33983977222577	0.0192920145066498	0.551836601738232
Efra.gene21396_i0_length702.p1	3day	5-7day	65.036737017799	135.677992766285	100.357364892042	-1.06110697174977	0.453675103451028	-2.33891382550665	0.0193398938227917	0.552318512171095
Efra.gene17352_i0_length870.p1	3day	5-7day	36.2906779450167	101.576083192046	68.9333805685315	-1.48398246637702	0.634491502646433	-2.33885317642144	0.0193430335162951	0.552318512171095
Efra.gene19557_i1_length366.p1	3day	5-7day	54.5796309511753	13.6571906379251	34.1184107945502	2.00175504420638	0.856100915462337	2.33822322585105	0.0193756712671066	0.552318512171095
Efra.gene765_i2_length4116.p1	3day	5-7day	176.902791220703	85.2502509839112	131.076521102307	1.05361287415986	0.450697590960657	2.3377379761762	0.0194008448613535	0.552318512171095
Efra.gene9836_i0_length1323.p1	3day	5-7day	101.982162964099	43.765286747478	72.8737248557884	1.22067800322971	0.522175849950807	2.33767609770676	0.0194040570221114	0.552318512171095
Efra.gene11716_i0_length1179.p1	3day	5-7day	220.46966133652	424.692780170323	322.581220753422	-0.946046315973496	0.404758916212716	-2.33730815574255	0.0194231667815717	0.552318512171095
Efra.gene14451_i0_length1019.p1	3day	5-7day	1555.01154228988	2654.34185593277	2104.67669911133	-0.77145898379335	0.330076009915875	-2.33721615815087	0.0194279474188194	0.552318512171095
Efra.gene689_i0_length4299.p1	3day	5-7day	165.977830680765	82.3223139960863	124.150072338426	1.01186765724286	0.433031730579519	2.33670557094902	0.0194544986758984	0.552589461077619
Efra.gene6295_i0_length1686.p1	3day	5-7day	198.016431125831	373.316437405724	285.666434265777	-0.914689009533932	0.391581711899874	-2.33588286106634	0.0194973474513815	0.553010975541471
Efra.gene3480_i0_length2250.p1	3day	5-7day	8.29343429089355	58.1169814625855	33.2052078767395	-2.81269984836842	1.20428606511644	-2.33557451990982	0.0195134278528153	0.553010975541471
Efra.gene7020_i0_length1602.p1	3day	5-7day	5.13510626932728	27.1801591217281	16.1576326955277	-2.40699997144835	1.03064082966144	-2.33544014769824	0.0195204391662208	0.553010975541471
Efra.gene36868_i0_length399.p1	3day	5-7day	1.52648383353093	15.3289905037351	8.427737168633	-3.32449058455274	1.42407905214957	-2.33448457761849	0.0195703626896836	1
Efra.gene12200_i6_length599.p1	3day	5-7day	11.1883614261988	41.0914466646963	26.1399040454476	-1.87400078469903	0.802797400311494	-2.33433838222683	0.0195780104604216	0.553884292226586
Efra.gene8029_i4_length1014.p1	3day	5-7day	33.8460452239415	83.5028667112968	58.6744559676191	-1.30382689906886	0.558638162882301	-2.33393811182134	0.0195989627584486	0.553884292226586
Efra.gene11623_i1_length1188.p1	3day	5-7day	16.984482818765	56.8360999122266	36.9102913654958	-1.74514250595412	0.747745728633342	-2.3338715811105	0.0196024472299743	0.553884292226586
Efra.gene17_i0_length9242.p1	3day	5-7day	38.5421500161671	7.32961542744838	22.9358827218077	2.40048053841096	1.02881892414993	2.33323909782703	0.0196355998666508	0.55391678750595
Efra.gene59289_i0_length291.p1	3day	5-7day	17.849951529057	54.1427139136723	35.9963327213647	-1.60034353223021	0.685901096491369	-2.33319867895903	0.019637720150907	0.55391678750595
Efra.gene324_i1_length3900.p1	3day	5-7day	171.096618197791	460.536978491863	315.816798344827	-1.42865831807478	0.612532620065887	-2.33237916034759	0.0196807534325701	0.554632703681877
Efra.gene12373_i1_length1140.p1	3day	5-7day	1.52648383353093	19.8505436942797	10.6885137639053	-3.6988462108029	1.58590899075751	-2.33231934011304	0.0196838978420554	1
Efra.gene19091_i2_length609.p1	3day	5-7day	276.839177007487	147.802804205094	212.320990606291	0.905262251977716	0.388180528334306	2.33206507256359	0.0196972681372884	0.554632703681877
Efra.gene71140_i0_length264.p1	3day	5-7day	81.4944180640419	30.9316238282859	56.2130209461639	1.39914521709066	0.600045890229031	2.33173035575099	0.019714880833757	0.554647591983323
Efra.gene11485_i0_length1197.p1	3day	5-7day	3.07052772614593	23.9538348847434	13.5121813054447	-2.96241769498667	1.27077746671092	-2.33118525673432	0.019743593214406	1
Efra.gene92602_i0_length231.p1	3day	5-7day	30.7692503758399	4.36258660807844	17.5659184919592	2.82219810814032	1.21076851669796	2.33091467875057	0.0197578591138672	0.555375458000705
Efra.gene13575_i0_length429.p1	3day	5-7day	2.02945842501322	17.9806854144584	10.0050719197358	-3.14062271681069	1.34849687932743	-2.32898033726048	0.0198601073838312	1
Efra.gene10553_i0_length1266.p1	3day	5-7day	119.475887496302	230.320577358906	174.898232427604	-0.947176912327795	0.407076799779434	-2.32677694440215	0.0199771401230165	0.560767369792128
Efra.gene101954_i0_length222.p1	3day	5-7day	4.56189144150872	25.1148416841813	14.838366562845	-2.45560984533511	1.05539407032601	-2.32672317798466	0.0199800034229603	1
Efra.gene2162_i1_length624.p1	3day	5-7day	447.149377054885	173.519618900166	310.334497977526	1.36513291365804	0.586964310648942	2.32575113834223	0.0200318306562885	0.560767369792128
Efra.gene42292_i3_length312.p1	3day	5-7day	104.345262511709	47.1844708859024	75.7648666988059	1.14510642162946	0.492360219284938	2.32574927213354	0.0200319302715969	0.560767369792128
Efra.gene8056_i0_length1020.p1	3day	5-7day	216.423278730405	431.704462432839	324.063870581622	-0.996678385864896	0.428546331498239	-2.32571909408351	0.0200335411888549	0.560767369792128
Efra.gene788_i0_length4077.p1	3day	5-7day	40.2856216806625	138.458711318559	89.3721664996107	-1.78183745803632	0.766160176961546	-2.32567224402444	0.0200360422891292	0.560767369792128
Efra.gene20839_i0_length723.p1	3day	5-7day	5.65564091989364	28.6148087419817	17.1352248309377	-2.34237547434826	1.007834613187	-2.32416652861438	0.0201165704869693	0.562193968577248
Efra.gene29392_i0_length498.p1	3day	5-7day	41.5487046279324	12.5183290105455	27.033516819239	1.73052806802291	0.744610420228939	2.32407178439812	0.0201216469995306	0.562193968577248
Efra.gene406_i0_length4932.p1	3day	5-7day	262.158846437125	141.338407584209	201.748627010667	0.891068353399594	0.383521953920816	2.3233829101308	0.0201585913637319	0.562741897863216
Efra.gene499_i0_length4683.p1	3day	5-7day	388.711498332347	211.943775116425	300.327636724386	0.875255577836755	0.37679067571471	2.32292260464392	0.0201833105494063	0.562947904035245
Efra.gene108245_i0_length216.p1	3day	5-7day	433.552744332563	216.082207760376	324.817476046469	1.00413053817765	0.432444238491816	2.32198847573884	0.0202335561695456	0.563706377812056
Efra.gene41242_i0_length366.p2	3day	5-7day	84.5887729712276	170.06789256454	127.328332767884	-1.00785886419277	0.434090418576126	-2.32177173478898	0.0202452299799439	0.563706377812056
Efra.gene21749_i0_length690.p1	3day	5-7day	951.373154757667	1618.63940336076	1285.00627905921	-0.766699662480811	0.330490778680701	-2.31988216294999	0.0203472527453636	0.566061617507262
Efra.gene16007_i1_length872.p1	3day	5-7day	77.2247805050067	25.8236931645647	51.5242368347857	1.57953585957803	0.681082087682481	2.31915636623586	0.0203865594026694	0.566539381921271
Efra.gene666_i0_length4335.p1	3day	5-7day	109.469075843908	46.2997061635661	77.8843910037371	1.2414220198439	0.53538903673557	2.31872887688032	0.0204097417391104	0.566539381921271
Efra.gene1548_i1_length3183.p1	3day	5-7day	929.336340149822	1597.5495662167	1263.44295318326	-0.781687346556538	0.337212517751309	-2.31808519971084	0.0204446911088762	0.566539381921271
Efra.gene262_i0_length5721.p1	3day	5-7day	306.409317550438	169.891979322587	238.150648436513	0.850853202008974	0.367069537117567	2.31796190087127	0.0204513917489746	0.566539381921271
Efra.gene161_i0_length6525.p1	3day	5-7day	626.574549661739	368.6528642922	497.613706976969	0.765231940842868	0.330132119526687	2.31795664699329	0.0204516773120104	0.566539381921271
Efra.gene1333_i3_length318.p1	3day	5-7day	43.4088295840606	7.56676567300478	25.4877976285327	2.51434645505171	1.08501666583992	2.317334409887	0.0204855222531912	0.566993150445102
Efra.gene13892_i0_length1050.p1	3day	5-7day	96.0167081026477	190.175132420149	143.095920261398	-0.985864904779187	0.425818846263846	-2.31522139855765	0.0206008187650371	0.569660372154659
Efra.gene14567_i0_length1011.p1	3day	5-7day	109.930663195267	50.5645631927817	80.2476131940242	1.12060861554258	0.48413267187788	2.31467256939281	0.0206308580538123	0.569660372154659
Efra.gene13701_i0_length1059.p1	3day	5-7day	756.183893144371	379.8733650929	568.028629118635	0.993097036861843	0.429056705950348	2.31460555933315	0.020634528357478	0.569660372154659
Efra.gene7946_i0_length1500.p1	3day	5-7day	65.3289909002725	24.6040486178092	44.9665197590408	1.40986302947871	0.609299075693745	2.31390968035435	0.0206726770060836	0.569767814991939
Efra.gene9890_i0_length1320.p1	3day	5-7day	483.214256845375	247.274478128048	365.244367486712	0.966810923062835	0.4178284691488	2.31389432374587	0.0206735195607868	0.569767814991939
Efra.gene33626_i0_length435.p1	3day	5-7day	26.172238816163	2.41714392145273	14.2946913688079	3.43976788063693	1.48678703033957	2.3135579006573	0.0206919852424988	1
Efra.gene6426_i2_length1083.p1	3day	5-7day	2.53243301649551	24.9949669332602	13.7636999748779	-3.29671925217087	1.42585513123977	-2.31209972173287	0.0207721884976405	1
Efra.gene6227_i0_length1695.p1	3day	5-7day	86.6884716325771	36.1594292429281	61.4239504377526	1.26158775707855	0.545690010651842	2.31191286710847	0.0207824855019154	0.571381691251432
Efra.gene19489_i1_length774.p1	3day	5-7day	55.4626597205514	123.433306576555	89.4479831485533	-1.15476661642536	0.499495716795449	-2.31186490213339	0.0207851294270306	0.571381691251432
Efra.gene5696_i0_length1770.p1	3day	5-7day	102.561644913873	223.887474800709	163.224559857291	-1.12618891234346	0.487165773285583	-2.31171599915184	0.0207933391244767	0.571381691251432
Efra.gene219_i0_length5004.p1	3day	5-7day	195.694718818344	100.302999410545	147.998859114444	0.964675277207475	0.417328255576765	2.3115503547064	0.0208024751758514	0.571381691251432
Efra.gene4394_i2_length1713.p1	3day	5-7day	46.940944661565	106.611028705249	76.775986683407	-1.18254277278488	0.511960301774731	-2.30983294737022	0.0208974044657358	0.573182508482876
Efra.gene96_i7_length2910.p1	3day	5-7day	68.3819585673343	26.4713076413447	47.4266331043395	1.36954232158903	0.59304668823027	2.30933305719307	0.0209251066232531	0.573182508482876
Efra.gene18766_i0_length687.p1	3day	5-7day	41.0984102137023	11.4771969620288	26.2878035878655	1.83745342401674	0.795813776821282	2.30889873678246	0.0209492011113232	0.573182508482876
Efra.gene33827_i0_length432.p1	3day	5-7day	72.5637958309492	148.489510513419	110.526653172184	-1.03262888953412	0.447278159504335	-2.3086950873668	0.0209605071505634	0.573182508482876
Efra.gene2399_i1_length495.p1	3day	5-7day	8.20563399547321	35.4896695940898	21.8476517947815	-2.11257019144771	0.91520513829388	-2.30830237184414	0.0209823246194004	0.573182508482876
Efra.gene5489_i0_length1803.p1	3day	5-7day	371.318108339476	190.629886995489	280.973997667483	0.961345953730603	0.416537772225685	2.30794424379294	0.0210022378163616	0.573182508482876
Efra.gene56021_i0_length300.p1	3day	5-7day	177.780794174906	335.748454092658	256.764624133782	-0.917226412979295	0.39743146920751	-2.30788572130001	0.0210054934406128	0.573182508482876
Efra.gene12605_i0_length1125.p1	3day	5-7day	35.0564479939592	8.66653546883922	21.8614917313992	2.01721013891267	0.874076891614697	2.30781771977319	0.0210092769387859	0.573182508482876
Efra.gene96565_i0_length228.p1	3day	5-7day	21.803508024579	3.38009230687931	12.5918001657292	2.69230752677414	1.16758418329209	2.30587872403596	0.0211174097734226	1
Efra.gene2409_i0_length2661.p1	3day	5-7day	46.5960106018393	15.3876282510527	30.991819426446	1.59799597469609	0.693161457235116	2.30537338453609	0.0211456707920811	0.576310846360699
Efra.gene2596_i0_length2565.p1	3day	5-7day	59.0825750934762	20.1241865150954	39.6033808042858	1.55303694974094	0.673731531316737	2.30512730598447	0.021159444614734	0.576310846360699
Efra.gene55088_i0_length303.p1	3day	5-7day	3961.05112814067	2106.44876307887	3033.74994560977	0.911037376201059	0.395461360442183	2.30373297452471	0.0212376376202436	0.577287429681574
Efra.gene2760_i2_length2499.p1	3day	5-7day	147.725239099557	59.783582815824	103.754410957691	1.30376677942876	0.565967646380729	2.30360655377766	0.021244739624724	0.577287429681574
Efra.gene58086_i0_length294.p1	3day	5-7day	7.72021946307499	37.9901956912043	22.8552075771397	-2.30221488083155	0.999483870318455	-2.30340373586821	0.0212561377541596	0.577287429681574
Efra.gene11597_i0_length1188.p1	3day	5-7day	94.9116656871344	217.872634242593	156.392149964864	-1.19874364667003	0.520464068225607	-2.30322075980547	0.0212664253649714	0.577287429681574
Efra.gene703_i4_length846.p1	3day	5-7day	16.8966825233446	49.6211607231277	33.2589216232362	-1.5543712532224	0.675018550383938	-2.30270894383318	0.0212952246416433	0.577586268350537
Efra.gene6357_i1_length1563.p1	3day	5-7day	11.2234815443669	39.1264580622981	25.1749698033325	-1.79998752766693	0.782110454246956	-2.30144926192046	0.0213662501689204	0.579028946564415
Efra.gene75_i0_length7920.p1	3day	5-7day	281.434947260381	140.62695684754	211.030952053961	1.00156621481301	0.435342984669542	2.30063708405288	0.021412153068573	0.579788958735856
Efra.gene12241_i8_length717.p1	3day	5-7day	124.558313588377	58.7007596794763	91.6295366339266	1.08509439051148	0.471786239105876	2.299970411532	0.0214498964076914	0.579858681760708
Efra.gene28499_i0_length516.p1	3day	5-7day	81.3250845951569	165.49290013925	123.408992367203	-1.02525363625433	0.445848307353692	-2.29955709003284	0.021473325482438	0.579858681760708
Efra.gene28198_i0_length522.p1	3day	5-7day	56.0120473673303	144.999940480762	100.505993924046	-1.3720634865695	0.596700174848358	-2.2994186098876	0.0214811801930082	0.579858681760708
Efra.gene7114_i0_length1590.p1	3day	5-7day	179.846614024871	63.0021092839513	121.424361654411	1.51360404299718	0.658280284771108	2.29933066204995	0.0214861699672929	0.579858681760708
Efra.gene44872_i0_length345.p1	3day	5-7day	3.62618249488042	22.6195140996384	13.1228482972594	-2.64775102154269	1.1519160095682	-2.2985625684074	0.0215297911397358	1
Efra.gene71179_i0_length264.p1	3day	5-7day	23.1430983301409	4.32349477653333	13.7332965533371	2.41859920086141	1.0522363452902	2.29853227526975	0.0215315131110183	1
Efra.gene26464_i0_length558.p1	3day	5-7day	4.56189144150872	24.525864954719	14.5438781981138	-2.42189960550294	1.05386709362896	-2.29810724724615	0.0215556858841291	1
Efra.gene54882_i0_length303.p1	3day	5-7day	30.8570506712602	5.75814439678693	18.3075975340236	2.42188744280377	1.05408560470085	2.29761931289356	0.021583465478515	0.582000656333444
Efra.gene29263_i0_length501.p1	3day	5-7day	19.4115554807561	67.2448211411086	43.3281883109324	-1.79120417104404	0.779788358731916	-2.29703887085065	0.0216165524033892	0.582409120604509
Efra.gene20726_i0_length726.p1	3day	5-7day	1.02350924204864	17.6653515058118	9.34443037393023	-4.10810346448823	1.78889076567781	-2.29645294352653	0.0216499967776545	1
Efra.gene16887_i2_length894.p1	3day	5-7day	97.6774052868955	34.4876293771181	66.0825173320068	1.50410166117933	0.655040536396683	2.29619630787012	0.0216646595628647	0.582532250640939
Efra.gene83969_i0_length243.p1	3day	5-7day	10.2702125386546	36.6115845619826	23.4408985503186	-1.83525655520931	0.799470026163782	-2.29559144826943	0.0216992521954705	0.582532250640939
Efra.gene362_i0_length5112.p1	3day	5-7day	109.117874662227	49.6797984704454	79.3988365663361	1.13549197476418	0.494714381738463	2.29524755430391	0.0217189413252384	0.582532250640939
Efra.gene31543_i1_length465.p1	3day	5-7day	64.6328556588654	146.817710647609	105.725283153237	-1.18250878235726	0.515229680952024	-2.29510997924703	0.0217268223307708	0.582532250640939
Efra.gene640_i0_length2265.p1	3day	5-7day	75.0084285520244	29.9100376955416	52.459233123783	1.32741186148592	0.57837386009965	2.29507582043424	0.0217287795085991	0.582532250640939
Efra.gene11728_i0_length1179.p1	3day	5-7day	3.07052772614593	19.2980595400767	11.1842936331113	-2.6517247817691	1.15573521956664	-2.29440509978003	0.0217672405022323	1
Efra.gene7343_i1_length1221.p1	3day	5-7day	90.1102005404043	32.9161583464567	61.5131794434305	1.45352347803018	0.633920065007355	2.29291287382317	0.0218530214976844	0.585343361457212
Efra.gene55452_i0_length300.p1	3day	5-7day	70.967071761082	26.6276749675251	48.7973733643036	1.41606154081013	0.617659892750676	2.29262342824927	0.0218696943709603	0.585343361457212
Efra.gene9773_i0_length1329.p1	3day	5-7day	15.2121581580571	1.45419553602615	8.33317684704162	3.39313809229672	1.48005733320001	2.29257206202984	0.0218726543647915	1
Efra.gene3110_i1_length534.p1	3day	5-7day	32.4776019221672	6.66245503489586	19.5700284785315	2.28007246637945	0.994717740187418	2.29218035857072	0.021895237861411	0.585544310056481
Efra.gene15177_i0_length978.p1	3day	5-7day	11.1883614261988	39.4808838024898	25.3346226143443	-1.81675401546556	0.79281445278536	-2.29152484428461	0.0219330766468862	0.585940496633457
Efra.gene3153_i0_length2349.p1	3day	5-7day	78.1491965145066	183.50228036011	130.825738437308	-1.23079771504676	0.537256801145111	-2.29089275821811	0.0219696169336432	0.585940496633457
Efra.gene3882_i0_length2136.p1	3day	5-7day	162.702849367566	81.9678882558946	122.33536881173	0.989437884875582	0.431923380716805	2.29077176427343	0.0219766175131039	0.585940496633457
Efra.gene14026_i0_length1041.p1	3day	5-7day	1.52648383353093	20.7744002481612	11.1504420408461	-3.76455394974815	1.64341417532594	-2.29069093249212	0.0219812954342636	1
Efra.gene12804_i0_length1113.p1	3day	5-7day	205.538464123808	106.73090345617	156.134683789989	0.945097379185609	0.412595960960314	2.2906122904982	0.0219858474587514	0.585940496633457
Efra.gene80316_i1_length249.p1	3day	5-7day	25.3481573459948	83.7009251253081	54.5245412356514	-1.72600456003482	0.753671641307371	-2.29012804175671	0.0220138952432062	0.585940496633457
Efra.gene23963_i2_length411.p1	3day	5-7day	28.8338593682027	80.8511718005734	54.842515584388	-1.48956464424957	0.650457105727365	-2.29002747626822	0.0220197239183129	0.585940496633457
Efra.gene78625_i0_length251.p1	3day	5-7day	2.04701848409729	16.3114848049342	9.17925164451575	-2.99494212714282	1.30792561224987	-2.28984133278878	0.0220305161505288	1
Efra.gene1624_i0_length3123.p1	3day	5-7day	123.86217834697	58.583484184841	91.2228312659054	1.07963606761682	0.471510310802373	2.28974010298862	0.0220363871862703	0.585940496633457
Efra.gene31042_i0_length471.p1	3day	5-7day	6.14105545229186	32.7428443607895	19.4419499065407	-2.41602733700022	1.05551552930655	-2.2889547997342	0.0220819787564229	0.586672276846176
Efra.gene10979_i2_length504.p1	3day	5-7day	16.6395487590393	0.96294838542658	8.80124857223294	4.10996530658034	1.79592442909325	2.28849568500799	0.0221086711114017	1
Efra.gene61541_i0_length258.p1	3day	5-7day	16.6395487590393	0.96294838542658	8.80124857223294	4.10996530658034	1.79592442909325	2.28849568500799	0.0221086711114017	1
Efra.gene10762_i0_length1251.p1	3day	5-7day	16.6395487590393	0.96294838542658	8.80124857223294	4.10996530658034	1.79592442909325	2.28849568500799	0.0221086711114017	1
Efra.gene73985_i0_length258.p1	3day	5-7day	16.6395487590393	0.96294838542658	8.80124857223294	4.10996530658034	1.79592442909325	2.28849568500799	0.0221086711114017	1
Efra.gene7817_i0_length1512.p1	3day	5-7day	6.21129568862812	42.5508407132941	24.3810682009611	-2.7806805193845	1.21540416845024	-2.28786488607337	0.0221453907371691	0.587875924507712
Efra.gene13496_i7_length773.p1	3day	5-7day	81.2435514216922	177.258087325295	129.250819373494	-1.12604477009854	0.492383569439257	-2.28692596582968	0.0222001447370699	0.587996239931981
Efra.gene175_i0_length6318.p1	3day	5-7day	472.625480629642	249.403631825484	361.014556227563	0.922426293885543	0.403361945971503	2.28684511044756	0.0222048653944686	0.587996239931981
Efra.gene7064_i0_length1596.p1	3day	5-7day	7.79045969941126	54.834618734569	31.3125392169901	-2.81959521863473	1.23304949514667	-2.28668454083374	0.0222142426726421	0.587996239931981
Efra.gene7455_i1_length219.p1	3day	5-7day	8.72616864603956	33.1337626762405	20.92996566114	-1.92665450997745	0.84268430138883	-2.28633013193924	0.0222349523704885	0.587996239931981
Efra.gene37195_i0_length396.p1	3day	5-7day	7.63241916765465	33.505135075919	20.5687771217868	-2.13092025283565	0.932106588760442	-2.28613366596781	0.0222464399883686	0.587996239931981
Efra.gene29826_i2_length492.p1	3day	5-7day	62.1004226423699	165.75479481315	113.92760872776	-1.41622846487801	0.619552687364118	-2.28588866413177	0.0222607727915515	0.587996239931981
Efra.gene17689_i0_length855.p1	3day	5-7day	3.59106237671228	20.6545254972401	12.1227939369762	-2.52585186103675	1.10505638172642	-2.28572216115402	0.0222705179311075	1
Efra.gene32812_i0_length446.p1	3day	5-7day	11.6913360176811	42.6238258638127	27.1575809407469	-1.86318085577151	0.815213819862587	-2.285511862502	0.0222828316594532	0.587996239931981
Efra.gene93517_i0_length231.p1	3day	5-7day	23.1895113854374	2.43668983722528	12.8131006113314	3.25784022184593	1.42546924251918	2.28545108141966	0.0222863917090043	1
Efra.gene61629_i0_length285.p1	3day	5-7day	546.758388841028	906.625677837011	726.69203333902	-0.729575995512592	0.319273121652493	-2.28511561429429	0.022306049478253	0.587996239931981
Efra.gene2198_i0_length2757.p1	3day	5-7day	23.3011388618975	3.38009230687931	13.3406155843884	2.78560759476625	1.21905236885479	2.28505982674323	0.0223093199899267	1
Efra.gene7915_i1_length1503.p1	3day	5-7day	211.925360403277	422.964941813481	317.445151108379	-0.997420181574248	0.436508049341421	-2.28499837077254	0.0223129232919424	0.587996239931981
Efra.gene7184_i0_length1581.p1	3day	5-7day	1.02350924204864	16.1720641382406	8.5977866901446	-3.9805555909116	1.74255377527929	-2.28432295598661	0.0223525577365688	1
Efra.gene24193_i0_length618.p1	3day	5-7day	117.973230843811	47.6170802891843	82.7951555664975	1.30822682035532	0.572712203923398	2.28426565977333	0.0223559227869699	0.588651572750823
Efra.gene31572_i5_length231.p1	3day	5-7day	18.3704861796234	54.1596605731591	36.2650733763912	-1.55838396066204	0.682450904967609	-2.2835107248279	0.0224003018449277	0.588969934667363
Efra.gene1605_i1_length3135.p1	3day	5-7day	431.510751663638	232.439334031199	331.975042847418	0.892955271741793	0.391120285002685	2.2830707226951	0.0224262028038209	0.588969934667363
Efra.gene2116_i1_length2805.p1	3day	5-7day	39.2382852575741	11.0054957272017	25.1218904923879	1.83242082319676	0.802692484653949	2.28284287971967	0.0224396251301683	0.588969934667363
Efra.gene54524_i0_length303.p1	3day	5-7day	109.632142190838	46.9082288088009	78.2701854998192	1.22607542283485	0.537086507223796	2.28282670732586	0.0224405781181398	0.588969934667363
Efra.gene82146_i0_length246.p1	3day	5-7day	27.0790947665789	68.6846692739338	47.8818820202563	-1.34266595942152	0.58831090761424	-2.28223876532631	0.0224752475774624	0.589403382754358
Efra.gene18498_i0_length816.p1	3day	5-7day	28.4826581865213	76.2879275221979	52.3852928543596	-1.41949839081415	0.622441666060763	-2.28053240683212	0.0225761310289161	0.591435976637455
Efra.gene5092_i0_length1872.p1	3day	5-7day	11.7615762540174	44.7647277081639	28.2631519810906	-1.92704073521534	0.845182782870788	-2.28002838471207	0.0226060050578745	0.591435976637455
Efra.gene15113_i1_length981.p1	3day	5-7day	45.5725013597907	100.696516982282	73.1345091710361	-1.14386915482729	0.501695950146917	-2.28000476083635	0.0226074061173868	0.591435976637455
Efra.gene79785_i0_length249.p1	3day	5-7day	2.06457854318135	24.5428116142057	13.3036950786935	-3.57469488273	1.56795183532009	-2.27984993046693	0.0226165904993396	1
Efra.gene8672_i4_length240.p1	3day	5-7day	51.2457023387684	17.8438640040506	34.5447831714095	1.52244987407064	0.667903757421994	2.2794449906182	0.0226406264568392	0.591828163081917
Efra.gene26212_i0_length564.p2	3day	5-7day	4.11159702727864	22.5022386050031	13.3069178161408	-2.4554934852464	1.07723770519114	-2.27943514547766	0.0226412111097765	1
Efra.gene42283_i1_length327.p1	3day	5-7day	4.11159702727864	22.934848008285	13.5232225177818	-2.48314779266557	1.08951464033887	-2.27913210224806	0.0226592137281351	1
Efra.gene67754_i0_length270.p1	3day	5-7day	45.7481019506314	113.840315297549	79.7942086240901	-1.31561958136434	0.57759746818208	-2.27774471641141	0.0227417918480437	0.593994379837962
Efra.gene42319_i0_length360.p1	3day	5-7day	13.7734746199465	64.138371655045	38.9559231374958	-2.21779370183586	0.974711124258256	-2.27533434947054	0.022885880364721	0.596091959726771
Efra.gene5670_i0_length1776.p1	3day	5-7day	70.5983105203166	23.4456410746571	47.0219757974869	1.58960634052775	0.698631180519868	2.27531548097364	0.022887011419481	0.596091959726771
Efra.gene1918_i0_length798.p1	3day	5-7day	425.569123983227	721.512834614695	573.540979298961	-0.761687429441721	0.334767616522009	-2.27527213460817	0.0228896099615626	0.596091959726771
Efra.gene13979_i0_length1044.p1	3day	5-7day	17.9553118835614	2.43668983722528	10.1960008603933	2.88860264150967	1.26961661696428	2.27517709118873	0.0228953085526313	1
Efra.gene10049_i0_length1308.p1	3day	5-7day	2075.35699847883	3917.71298497844	2996.53499172863	-0.916614720866508	0.402876898833358	-2.27517319439467	0.0228955422219948	0.596091959726771
Efra.gene41941_i0_length360.p1	3day	5-7day	9.24670329660592	34.8029632857647	22.0248332911853	-1.91333353798909	0.841107966209614	-2.27477757298077	0.0229192762525078	0.596231749049614
Efra.gene6369_i0_length1680.p1	3day	5-7day	7.1645646943405	29.6950326220436	18.429798658192	-2.05208111851804	0.902441934471679	-2.2739203932488	0.0229707733138881	0.597092975507358
Efra.gene14476_i0_length1017.p1	3day	5-7day	7.19968481250863	41.1279392399557	24.1638120262321	-2.51466304262773	1.10616289251094	-2.27332073752678	0.0230068587432847	0.597285834254638
Efra.gene8481_i0_length1446.p1	3day	5-7day	73.0078231232237	22.3041801909918	47.6560016571077	1.71305551832337	0.753592398537219	2.27318577210776	0.0230149873299006	0.597285834254638
Efra.gene1160_i1_length3549.p1	3day	5-7day	2680.62592830425	4628.97522876124	3654.80057853275	-0.788090300721667	0.346893167306625	-2.27185305159113	0.0230953873438896	0.598836733981986
Efra.gene83972_i0_length243.p1	3day	5-7day	14.9023442164996	55.0418260392097	34.9720851278546	-1.88522959433141	0.829918440049682	-2.27158417424555	0.0231116376418231	0.598836733981986
Efra.gene55064_i0_length303.p1	3day	5-7day	14.3993696250173	1.45419553602615	7.92678258052171	3.31216515069114	1.4581095560893	2.27154752320153	0.0231138535112829	1
Efra.gene27250_i0_length540.p1	3day	5-7day	4.09403696819457	25.8797316555966	14.9868843118956	-2.65896388172774	1.17089312306491	-2.27088521518316	0.0231539275037818	0.59945407522949
Efra.gene55198_i0_length303.p1	3day	5-7day	93.2497271961036	31.4033250631129	62.3265261296083	1.571567286668	0.692559771906314	2.26921538099472	0.0232552313687357	0.600681483483033
Efra.gene12558_i0_length1128.p1	3day	5-7day	206.929493299839	388.584190905856	297.756842102847	-0.908837423215142	0.400516534363662	-2.26916330597711	0.0232583967826788	0.600681483483033
Efra.gene552_i0_length4338.p1	3day	5-7day	141.877678836522	10.0620932575477	75.9698860470349	3.81706484170443	1.68239600058319	2.26882662606264	0.0232788711199055	0.600681483483033
Efra.gene61260_i3_length261.p1	3day	5-7day	7.73777952215906	43.5646290771809	25.65120429967	-2.49462265866241	1.09959616972616	-2.26867165177891	0.0232883007466632	0.600681483483033
Efra.gene1471_i0_length3248.p1	3day	5-7day	146.618955377261	71.5148766828959	109.066916030079	1.03539236233458	0.456405377449411	2.26858055030113	0.0232938454908254	0.600681483483033
Efra.gene18771_i5_length297.p1	3day	5-7day	615.356033344503	1417.97996530493	1016.66799932472	-1.20450490384231	0.53107287754438	-2.26805953527848	0.0233255782532325	0.600867055508629
Efra.gene254_i0_length5747.p1	3day	5-7day	832.546989447475	487.249283769564	659.89813660852	0.772876344015104	0.340796217570397	2.26785481812295	0.0233380569517767	0.600867055508629
Efra.gene2523_i1_length441.p1	3day	5-7day	33.8811653421096	8.72517321615688	21.3031692791332	1.95961249899933	0.864201453424524	2.26754131369958	0.0233571780983851	0.600882840049264
Efra.gene8956_i0_length1398.p1	3day	5-7day	2.02945842501322	24.0515644636062	13.0405114443097	-3.56150557282165	1.57119701377425	-2.26674665341069	0.0234057066612163	1
Efra.gene41404_i0_length366.p2	3day	5-7day	1.02350924204864	17.1741043552122	9.09880679863044	-4.06739124633831	1.79469539368123	-2.26634071757179	0.0234305302323692	1
Efra.gene11033_i0_length1228.p1	3day	5-7day	1.02350924204864	17.1741043552122	9.09880679863044	-4.06739124633831	1.79469539368123	-2.26634071757179	0.0234305302323692	1
Efra.gene87481_i0_length237.p1	3day	5-7day	39.2558453166582	11.1423171376096	25.1990812271339	1.81973340085186	0.803144574429935	2.26576068467311	0.0234660397456062	0.602728201250674
Efra.gene34761_i0_length421.p1	3day	5-7day	2.56755313466364	122.300994583519	62.4342738590915	-5.57447214139619	2.46204521881898	-2.26416318383876	0.0235640800352736	0.604521011697204
Efra.gene1937_i1_length2901.p1	3day	5-7day	63.3522126525114	20.9086224022833	42.1304175273974	1.60210120072569	0.707636612127672	2.26401683189993	0.0235730795542617	0.604521011697204
Efra.gene11587_i0_length1189.p1	3day	5-7day	509.225972516216	931.625843282843	720.425907899529	-0.871259112676919	0.384916414426127	-2.26350210077656	0.0236047552568131	0.604855551829276
Efra.gene29043_i0_length504.p1	3day	5-7day	2.53243301649551	22.7198429347869	12.6261379756412	-3.16146631760597	1.39766435157838	-2.26196390716822	0.023699633342151	1
Efra.gene2865_i0_length2454.p1	3day	5-7day	70.9382187648696	169.786451974867	120.362335369868	-1.2592849333881	0.557186793900009	-2.26007677707825	0.0238164861683085	0.609799716041249
Efra.gene42393_i1_length324.p2	3day	5-7day	62.1292756385824	15.0136565950885	38.5714661168354	2.05119659672172	0.907911586122125	2.25924707656039	0.0238680199509995	0.61028909847348
Efra.gene16733_i2_length900.p1	3day	5-7day	52.4623722307418	16.0156968120602	34.239034521401	1.71365367059996	0.758534480740941	2.25916384041772	0.0238731951907017	0.61028909847348
Efra.gene2191_i0_length2766.p1	3day	5-7day	408.579615349289	231.520675989889	320.050145669589	0.819368629426022	0.362809086656129	2.25840162102285	0.0239206317615631	0.611020637900006
Efra.gene35029_i1_length420.p1	3day	5-7day	19.130594535411	1.43464962025359	10.2826220778323	3.73453573120365	1.65376231740069	2.25820584488431	0.0239328290374023	1
Efra.gene101388_i0_length222.p1	3day	5-7day	66.6271939657105	169.330346277755	117.978770121733	-1.34535867515189	0.596058595980525	-2.25709130649941	0.0240023699957233	0.612626528522919
Efra.gene11465_i1_length1170.p1	3day	5-7day	156.743661628071	72.8687433837735	114.806202505922	1.10508829584015	0.489757426908073	2.25639926037828	0.0240456379248731	0.612826509863906
Efra.gene64485_i0_length276.p1	3day	5-7day	31.8278797360567	5.79723622833203	18.8125579821943	2.45943503817359	1.09029208165912	2.25575795655693	0.0240857937172553	0.612826509863906
Efra.gene30446_i8_length402.p1	3day	5-7day	18.3002459432871	84.6495261075336	51.4748860254104	-2.20922988516298	0.979375570018751	-2.25575351560044	0.0240860719941759	0.612826509863906
Efra.gene18266_i0_length828.p1	3day	5-7day	24.1314874540214	68.7849981090823	46.4582427815519	-1.51287899363385	0.670901728823454	-2.25499343441393	0.0241337408964703	0.612826509863906
Efra.gene3013_i0_length2409.p1	3day	5-7day	12.2821109045837	64.2686434311093	38.2753771678465	-2.38840647882991	1.05917627968948	-2.25496598123414	0.0241354641669155	0.612826509863906
Efra.gene22591_i0_length666.p1	3day	5-7day	10.7907471892209	42.3723282150553	26.5815377021381	-1.97587401955246	0.876335007795413	-2.25470168597183	0.0241520597693496	0.612826509863906
Efra.gene1698_i0_length3063.p1	3day	5-7day	41.4082241552599	92.7779248253709	67.0930744903154	-1.16380742763353	0.516192631456492	-2.25459907157088	0.0241585057885818	0.612826509863906
Efra.gene23300_i0_length645.p1	3day	5-7day	14.4169296841013	46.9694658124044	30.6931977482528	-1.70663140691863	0.756970071710093	-2.25455598668932	0.0241612127341157	0.612826509863906
Efra.gene16653_i1_length686.p2	3day	5-7day	6.08837527503965	396.908151768677	201.498263521858	-6.02597367762238	2.67378889597061	-2.25372081045871	0.02421373733054	0.613679310049423
Efra.gene3183_i0_length2337.p1	3day	5-7day	128.950871561001	55.0079327202362	91.9794021406184	1.2277075718643	0.544836536095502	2.25335029963759	0.0242370705966615	0.613791524174113
Efra.gene57123_i0_length297.p1	3day	5-7day	25.7043843428489	2.92793698782484	14.3161606653369	3.1412328449774	1.39410548418387	2.25322465237723	0.0242449877751055	1
Efra.gene46110_i0_length339.p1	3day	5-7day	20.6282253727295	2.92793698782484	11.7780811802771	2.82307823175804	1.25308819950714	2.25289666989795	0.0242656648932327	1
Efra.gene28290_i0_length519.p1	3day	5-7day	176.838818106322	317.993170776841	247.415994441582	-0.846567423781036	0.37578896926162	-2.25277347933985	0.024273435188173	0.614233317863777
Efra.gene104990_i0_length219.p1	3day	5-7day	23.7802862723401	3.32145455956165	13.5508704159509	2.83423641408388	1.25840922753136	2.25223746939923	0.0243072693483054	1
Efra.gene52580_i0_length252.p1	3day	5-7day	32.7522957455566	77.4293884058632	55.0908420757099	-1.24146605079465	0.551283190797935	-2.25195701867444	0.0243249883162793	0.615058466258818
Efra.gene10766_i1_length1251.p1	3day	5-7day	22.0142287335878	4.34304069230589	13.1786347129469	2.34294829681986	1.04093327078565	2.25081507391104	0.0243972524062199	1
Efra.gene17392_i7_length663.p1	3day	5-7day	25.3418902240391	80.6752585586205	53.0085743913298	-1.66920230056257	0.741601710480273	-2.25080697222445	0.0243977657578539	0.615965042374322
Efra.gene7640_i1_length1530.p1	3day	5-7day	174.811842294875	7.19279401704052	91.0023181559577	4.60265917748575	2.04530953834291	2.25034846374147	0.0244268337442204	0.615965042374322
Efra.gene20135_i1_length750.p1	3day	5-7day	92.1860720207141	40.8178038438806	66.5019379322974	1.17466279352219	0.522057667501364	2.25006329117678	0.0244449279163168	0.615965042374322
Efra.gene32199_i0_length453.p1	3day	5-7day	53.0820001138569	116.991055127729	85.0365276207929	-1.13997587992937	0.506666660277987	-2.24995242296763	0.0244519656286313	0.615965042374322
Efra.gene40995_i1_length368.p1	3day	5-7day	155.526991736097	375.744081339578	265.635536537838	-1.27251412520952	0.56558860059647	-2.24989351600709	0.0244557056496181	0.615965042374322
Efra.gene54184_i0_length306.p1	3day	5-7day	4.11159702727864	23.325766323736	13.7186816755073	-2.50533275683798	1.11366973697824	-2.24961914080183	0.0244731323480594	1
Efra.gene59205_i2_length251.p1	3day	5-7day	3.55594225854415	20.6545254972401	12.1052338778921	-2.53439406889975	1.12686288830015	-2.24907049048605	0.0245080116623387	1
Efra.gene12581_i1_length609.p1	3day	5-7day	11.1356812489466	42.7046087831887	26.9201450160676	-1.93587569442521	0.86095579755596	-2.24851926187231	0.0245430982567263	0.617649621156228
Efra.gene25714_i1_length498.p1	3day	5-7day	13.8612749153668	43.6675571686153	28.7644160419911	-1.65718647943135	0.737102603182213	-2.24824396532716	0.0245606376182064	0.617649621156228
Efra.gene21388_i0_length702.p1	3day	5-7day	19.1544217164507	2.39759800568017	10.7760098610655	2.99460858776485	1.33222006506792	2.2478332719093	0.0245868234070913	1
Efra.gene69233_i0_length267.p1	3day	5-7day	4.09403696819457	21.7542952930745	12.9241661306346	-2.40923145850559	1.07194538452545	-2.2475319109398	0.0246060535487717	1
Efra.gene5121_i1_length1867.p1	3day	5-7day	58.2697865604364	121.568646809306	89.9192166848709	-1.06092395147005	0.472283862027927	-2.24636926384606	0.0246803653719036	0.620040462408506
Efra.gene73308_i0_length259.p1	3day	5-7day	551.046827765931	288.876717859117	419.961772812524	0.931936390374849	0.414912625024488	2.24610275553762	0.024697426897663	0.620040462408506
Efra.gene98139_i0_length225.p1	3day	5-7day	1.52648383353093	18.4354399897987	9.9809619116648	-3.59225089225114	1.59934815575337	-2.24607186329547	0.0246994052406837	1
Efra.gene6653_i1_length1644.p1	3day	5-7day	14.329129388681	45.5126710200924	29.9209002043867	-1.66665775499012	0.742102384276478	-2.24585958797996	0.0247130030911294	0.620040462408506
Efra.gene36546_i0_length402.p1	3day	5-7day	2.06457854318135	18.9657789719433	10.5151787575623	-3.20618962370045	1.42765268663651	-2.24577703927004	0.0247182927155324	1
Efra.gene51434_i0_length315.p1	3day	5-7day	35.4540622309371	6.15166196852374	20.8028620997304	2.52195561777933	1.12336880597002	2.24499345573481	0.0247685526872829	0.620484848539389
Efra.gene27979_i0_length525.p1	3day	5-7day	33.1850301007026	9.11869078789368	21.1518604442981	1.86278942877965	0.829893785099533	2.24461185542706	0.0247930610142657	0.620484848539389
Efra.gene1726_i2_length2589.p1	3day	5-7day	51.1227819251799	18.2569274915599	34.6898547083699	1.48505031205045	0.66165920956469	2.24443382723785	0.0248045020802741	0.620484848539389
Efra.gene8484_i0_length1443.p1	3day	5-7day	117.12408088582	51.3515983362553	84.2378396110375	1.18946129932733	0.530035673365899	2.24411555504153	0.0248249673890877	0.620484848539389
Efra.gene9567_i1_length984.p1	3day	5-7day	259.695412350183	122.514648535245	191.105030442714	1.08354669438128	0.48287250342393	2.24396023111301	0.0248349602248876	0.620484848539389
Efra.gene9_i0_length14394.p1	3day	5-7day	249.630894705364	133.361177679981	191.496036192673	0.904041519397782	0.402962910037741	2.24348568287119	0.0248655120862753	0.620484848539389
Efra.gene29331_i0_length441.p1	3day	5-7day	27.79279006707	82.9360351538928	55.3644126104814	-1.579278634446	0.704016830805594	-2.24323988481761	0.024881349587863	0.620484848539389
Efra.gene29318_i0_length501.p1	3day	5-7day	13.5978740291058	61.8437017407992	37.7207878849525	-2.18149928726863	0.972492243685027	-2.24320481878843	0.0248836097085654	0.620484848539389
Efra.gene10788_i0_length1245.p1	3day	5-7day	13.7383545017784	47.7174091243329	30.7278818130556	-1.79545046176252	0.800820679603176	-2.24201310916721	0.0249605250699673	0.621611985724923
Efra.gene30217_i1_length417.p1	3day	5-7day	4.64969173692906	26.6498201395834	15.6497559382562	-2.524483065841	1.12604055967391	-2.24191130963529	0.024967104952421	0.621611985724923
Efra.gene22621_i0_length664.p2	3day	5-7day	3.57350231762822	20.1632783466405	11.8683903321344	-2.49543044453074	1.11326415912489	-2.24154386367053	0.0249908675700214	1
Efra.gene6104_i0_length1710.p1	3day	5-7day	53.117120232025	116.966310699385	85.0417154657049	-1.13805530447396	0.507872400135433	-2.24082920074113	0.0250371406886367	0.622422460860249
Efra.gene1749_i1_length3021.p1	3day	5-7day	12472.6870176492	20033.3398792406	16253.0134484449	-0.683625927168901	0.305202022824698	-2.23991283164451	0.0250965824403534	0.622422460860249
Efra.gene268_i0_length5691.p1	3day	5-7day	149.975469863925	64.7351461533647	107.355308008645	1.21201626501357	0.541119207088599	2.23983227565441	0.0251018136711898	0.622422460860249
Efra.gene90051_i0_length234.p1	3day	5-7day	150.273990868354	327.613505740477	238.943748304416	-1.12433123609869	0.501989681755859	-2.23974969398973	0.025107177427315	0.622422460860249
Efra.gene47868_i0_length243.p1	3day	5-7day	5.60296074264143	25.5865429190083	15.5947518308249	-2.18850897163047	0.977172552032676	-2.23963410257279	0.0251146868640093	0.622422460860249
Efra.gene82920_i0_length243.p1	3day	5-7day	5.60296074264143	25.5865429190083	15.5947518308249	-2.18850897163047	0.977172552032676	-2.23963410257279	0.0251146868640093	0.622422460860249
Efra.gene44261_i0_length348.p1	3day	5-7day	26.6288003523488	76.7961213322842	51.7124608423165	-1.52742561613723	0.68220276242887	-2.23896134735527	0.0251584312427067	0.623030990637464
Efra.gene19136_i1_length714.p1	3day	5-7day	62.0828625832859	136.975820976131	99.5293417797083	-1.14078752250446	0.5097856355228	-2.23777886823851	0.0252354791168851	0.624318494387311
Efra.gene1019_i2_length3726.p1	3day	5-7day	13.6681142654421	55.6581464533019	34.663130359372	-2.02386655205116	0.904565593140898	-2.23739059654452	0.0252608225916715	0.624318494387311
Efra.gene115811_i0_length210.p1	3day	5-7day	4.59701155967686	22.6195140996384	13.6082628296576	-2.29793345130031	1.02723736573377	-2.23700337230127	0.0252861196334701	1
Efra.gene98833_i0_length225.p1	3day	5-7day	214.047644938883	109.695333019254	161.871488979069	0.965107947481489	0.431445141140867	2.23691926377815	0.0252916172716944	0.624318494387311
Efra.gene2669_i0_length2532.p1	3day	5-7day	70.4415112953429	19.2003299612139	44.8209206282784	1.87394850934796	0.837785290678264	2.23678850679131	0.0253001660769441	0.624318494387311
Efra.gene6870_i3_length321.p1	3day	5-7day	314.305137604354	549.422666822211	431.863902213282	-0.805664390036058	0.360203777378097	-2.23669056415911	0.0253065711394598	0.624318494387311
Efra.gene28873_i0_length507.p1	3day	5-7day	121.850279981041	45.7667679251356	83.8085239530881	1.41445037092511	0.632651272852749	2.23575045466529	0.0253681220140892	0.625361768648002
Efra.gene6432_i0_length1671.p1	3day	5-7day	72.8209295952546	28.4362962437429	50.6286129194988	1.35755765220357	0.607359053909451	2.23518138647188	0.025405442971698	0.62580660965034
Efra.gene4965_i0_length1896.p1	3day	5-7day	2.54999307557957	17.3917086849961	9.97085088028783	-2.7672965541093	1.23852498655772	-2.23434858734708	0.0254601457202439	1
Efra.gene26433_i0_length561.p1	3day	5-7day	85.1908407952586	36.59203864621	60.8914397207343	1.21963976225421	0.546392374579525	2.23216834457615	0.02560383874644	0.629704583595957
Efra.gene9769_i0_length1330.p1	3day	5-7day	87.0685258104709	38.4592976697456	62.7639117401082	1.17838523981753	0.527916251515736	2.23214427749513	0.0256054288397866	0.629704583595957
Efra.gene329_i1_length513.p1	3day	5-7day	1338.91061174495	773.634521434937	1056.27256658994	0.791201638351619	0.354497626213067	2.23189544822531	0.0256218738042955	0.629704583595957
Efra.gene57441_i0_length294.p1	3day	5-7day	3.08808778523	23.2110900853865	13.1495889353082	-2.91441712327116	1.30585028672306	-2.23181566286951	0.0256271487005632	1
Efra.gene18230_i0_length828.p1	3day	5-7day	63.8376271849097	144.437059301415	104.137343243163	-1.17714203498588	0.52753897190039	-2.2313840259903	0.0256557020550059	0.630010492872515
Efra.gene4401_i0_length2016.p1	3day	5-7day	65.7441651963344	25.0952957684087	45.4197304823716	1.39070497783372	0.623373418171013	2.23093403936612	0.0256854985635781	0.630010492872515
Efra.gene3681_i2_length1227.p1	3day	5-7day	52.4034249315339	16.233301141844	34.318363036689	1.68899895121513	0.757147563757576	2.23073946488443	0.0256983918581469	0.630010492872515
Efra.gene5847_i1_length1005.p1	3day	5-7day	73.3063441276528	24.2913139654484	48.7988290465506	1.59161226552173	0.713556260925537	2.23053507155453	0.0257119418177811	0.630010492872515
Efra.gene1805_i2_length2985.p1	3day	5-7day	44.5251649367023	11.0641334745194	27.7946492056109	2.00961618917015	0.901600467706412	2.22894315292717	0.0258176874023998	0.632124463956494
Efra.gene71131_i0_length264.p1	3day	5-7day	18.0255521198977	2.43668983722528	10.2311209785615	2.89348047424057	1.29861593082146	2.22812642719564	0.0258720854595415	1
Efra.gene16791_i0_length897.p1	3day	5-7day	3.05296766706186	19.1416922138963	11.0973299404791	-2.64599913111042	1.18832207953816	-2.22666832222689	0.0259694490543495	1
Efra.gene232_i1_length4971.p1	3day	5-7day	20.9029191961189	3.32145455956165	12.1121868778403	2.64682685087203	1.18911464291719	2.22588029391237	0.0260222006554064	1
Efra.gene82762_i1_length244.p1	3day	5-7day	25.0496363415656	63.6718689327896	44.3607526371776	-1.34532816451543	0.604630157274909	-2.22504310830091	0.0260783443666205	0.637791176440957
Efra.gene21366_i0_length705.p1	3day	5-7day	37.1210265371406	8.54925997420392	22.8351432556722	2.1144631930108	0.950366233656523	2.22489301295505	0.0260884211887387	0.637791176440957
Efra.gene12848_i1_length1110.p1	3day	5-7day	29.6993280784947	71.8471572510292	50.773242664762	-1.27451228999559	0.573208174038365	-2.22347193867876	0.0261839935369696	0.639026517491635
Efra.gene2429_i0_length2646.p1	3day	5-7day	111.802081088523	50.2883211156802	81.0452011021018	1.15384182838269	0.518942881215411	2.22344668392076	0.0261856947432339	0.639026517491635
Efra.gene8245_i0_length1470.p1	3day	5-7day	35.9394767633353	8.15574240246711	22.0476095829012	2.1396686674708	0.962399710133308	2.22326403981816	0.026198000824905	0.639026517491635
Efra.gene152_i1_length2118.p1	3day	5-7day	23.3651119762781	4.36258660807844	13.8638492921783	2.42548713294951	1.09105171632335	2.22307256077922	0.0262109075480943	1
Efra.gene104812_i0_length219.p1	3day	5-7day	5.5678406244733	26.9430088761717	16.2554247503225	-2.26982749981151	1.02119090788696	-2.22272591959149	0.0262342870196855	0.639031456571822
Efra.gene3171_i0_length2343.p1	3day	5-7day	333.118409769469	165.588030461827	249.353220115648	1.00872055297624	0.453849204707956	2.2225896674763	0.0262434815775685	0.639031456571822
Efra.gene1582_i0_length720.p1	3day	5-7day	25.7921846382692	4.36258660807844	15.0773856231738	2.56798870813455	1.15550992666409	2.22238567482344	0.0262572526047807	0.639031456571822
Efra.gene100456_i0_length223.p1	3day	5-7day	18.2300057069508	2.41714392145273	10.3235748142018	2.91876324176048	1.31367390338853	2.22183240013503	0.0262946342200279	1
Efra.gene95589_i0_length228.p1	3day	5-7day	75.7045637934314	30.6384350916976	53.1714994425645	1.30367410940406	0.586806735314026	2.22164135301959	0.0263075528616374	0.639776038356494
Efra.gene17219_i1_length480.p1	3day	5-7day	1.544043892615	15.6026333245508	8.5733386085829	-3.33966586404905	1.50336209804477	-2.2214647212355	0.0263195016150251	1
Efra.gene24924_i0_length597.p1	3day	5-7day	85.7051083238693	25.6868717541568	55.6959900390131	1.73681846279476	0.782164102926311	2.22052949796187	0.0263828456033704	0.640871979511165
Efra.gene85089_i0_length240.p1	3day	5-7day	40.7760620282334	5.81678214410458	23.296422086169	2.81229026786186	1.26666264737565	2.22023620392418	0.0264027379348857	0.640871979511165
Efra.gene100617_i0_length222.p1	3day	5-7day	38.787990843344	295.062170159356	166.92508050135	-2.92732019802383	1.31899983279496	-2.21934842237306	0.0264630297001308	0.640871979511165
Efra.gene1829_i0_length2970.p1	3day	5-7day	51.8590630999278	8.62744363729412	30.243253368611	2.58739195316599	1.16591508679892	2.21919416127448	0.0264735181299748	0.640871979511165
Efra.gene34724_i0_length423.p1	3day	5-7day	9.14134294210152	35.4140851872854	22.2777140646935	-1.95164418724471	0.879496073373986	-2.21904820991147	0.0264834448753626	0.640871979511165
Efra.gene5076_i0_length1875.p1	3day	5-7day	60.8900198723522	127.111786132594	94.0009030024733	-1.06219971052813	0.478686106532564	-2.21899005639069	0.0264874010284671	0.640871979511165
Efra.gene5808_i0_length1755.p1	3day	5-7day	117.107762133519	271.74170533545	194.424733734484	-1.21494714547683	0.547534887089326	-2.21894015180556	0.0264907964179136	0.640871979511165
Efra.gene1184_i1_length3522.p1	3day	5-7day	383.178777826042	220.202445610326	301.690611718184	0.799004274173825	0.360180239899931	2.21834566603601	0.0265312727457538	0.641373269518722
Efra.gene42846_i1_length285.p1	3day	5-7day	17.1362562285659	1.45419553602615	9.29522588229603	3.5645589588962	1.60742714754565	2.21755552924365	0.0265851529104299	1
Efra.gene42981_i0_length354.p1	3day	5-7day	61.0242332230691	21.6174738826667	41.3208535528679	1.49738400102504	0.67532213628134	2.21728849178613	0.026603383800492	0.641752491158621
Efra.gene26207_i0_length564.p1	3day	5-7day	7.12944457617236	35.5730517697516	21.351248172962	-2.3185082851227	1.04567398624243	-2.21723817903717	0.026606819906315	0.641752491158621
Efra.gene26769_i0_length552.p1	3day	5-7day	240.14964351871	125.400894435239	182.775268976975	0.93741937406215	0.422866191983696	2.21682270144286	0.0266352095771847	0.641752491158621
Efra.gene26856_i0_length549.p1	3day	5-7day	14.329129388681	45.4175406975155	29.8733350430982	-1.66523194487185	0.751186436390872	-2.21680246633921	0.0266365929139575	0.641752491158621
Efra.gene94290_i0_length231.p1	3day	5-7day	47.3623860795826	14.9550188477708	31.1587024636767	1.66308527221621	0.750263617267433	2.21666789371101	0.0266457943104116	0.641752491158621
Efra.gene89046_i0_length237.p1	3day	5-7day	76.0733250341968	30.3621930145961	53.2177590243965	1.32490278560801	0.597816773489676	2.21623554968869	0.0266753743909443	0.641988661954335
Efra.gene30086_i0_length486.p1	3day	5-7day	47.6370799029721	15.7811458227895	31.7091128628808	1.59161695719382	0.718473963878147	2.21527436930722	0.0267412379865922	0.64309706109089
Efra.gene16343_i1_length699.p1	3day	5-7day	61.7090755273477	22.2259965279016	41.9675360276246	1.47370304655976	0.665892513974388	2.21312451429128	0.0268890624481537	0.646173428158223
Efra.gene6002_i3_length1725.p1	3day	5-7day	31.4014125028663	82.2219851609378	56.811698831902	-1.38968160242419	0.62814186828531	-2.21236900864086	0.0269411784420153	0.646946966936737
Efra.gene18872_i0_length801.p1	3day	5-7day	27.1317749438311	6.30802929470415	16.7199021192676	2.10827833120805	0.953098572658646	2.21202548370947	0.0269649041699926	0.647038121790821
Efra.gene649_i0_length4359.p1	3day	5-7day	210.632183153012	114.158248462481	162.395215807746	0.88388605034362	0.399826925519538	2.21067165297858	0.0270585828970148	0.648806464057964
Efra.gene7575_i2_length519.p1	3day	5-7day	24.4237413364949	64.8915134795451	44.65762740802	-1.40831439563738	0.637305610196232	-2.20979444258109	0.0271194316045295	0.64978558411266
Efra.gene16486_i0_length912.p1	3day	5-7day	22.2776296198489	2.92793698782484	12.6027833038369	2.93309927808963	1.32749852906785	2.20949342983394	0.0271403388989368	1
Efra.gene89156_i0_length237.p1	3day	5-7day	14.6916235074907	52.0799957324113	33.385809619951	-1.82357911310903	0.825655656890665	-2.20864363719913	0.0271994376169227	0.650470942400556
Efra.gene8774_i0_length1416.p1	3day	5-7day	569.768515127235	307.881588662605	438.82505189492	0.888132786005895	0.40213758276699	2.20852967756686	0.027207371363821	0.650470942400556
Efra.gene96109_i0_length228.p1	3day	5-7day	27.1317749438311	67.0519612396689	47.09186809175	-1.30517779110635	0.590974323588322	-2.20851860903443	0.0272081420495273	0.650470942400556
Efra.gene6088_i4_length1521.p1	3day	5-7day	245.543124859125	425.584094527003	335.563609693064	-0.793639574671993	0.359413276263085	-2.20815319601901	0.0272335958026534	0.650600383612176
Efra.gene49398_i0_length324.p1	3day	5-7day	226.342290087378	15.7003629034136	121.021326495396	3.85073214234355	1.74428780979549	2.2076242926877	0.0272704742764695	0.651002366073425
Efra.gene73196_i0_length260.p1	3day	5-7day	3.55594225854415	25.4471222523147	14.5015322554294	-2.83463227634792	1.2841203430629	-2.20745064250498	0.0272825916548043	1
Efra.gene716_i0_length4239.p1	3day	5-7day	65.7792853145025	25.9800604907451	45.8796729026238	1.34057612791282	0.607412327735862	2.20702818612496	0.0273120902298605	0.651516768113631
Efra.gene710_i0_length4248.p1	3day	5-7day	66.1593394923964	24.6235945335817	45.391467012989	1.42736962809192	0.646906704083391	2.20645360309625	0.0273522554167597	0.651995832863819
Efra.gene18502_i0_length816.p1	3day	5-7day	9.78479800625634	35.1573890259564	22.4710935161064	-1.84776618472936	0.838258655530026	-2.20429120837533	0.0275038708438406	0.655128885411687
Efra.gene2317_i1_length2709.p1	3day	5-7day	110.638091373802	50.9776266802911	80.8078590270466	1.11813990027037	0.507435595325234	2.20351096882298	0.0275587547266584	0.655954934718249
Efra.gene28994_i0_length506.p1	3day	5-7day	2.04701848409729	15.4071741668253	8.72709632546128	-2.91214309950098	1.32199484767786	-2.20283997673387	0.0276060294132442	1
Efra.gene14206_i0_length1032.p1	3day	5-7day	117.234467055497	32.3493267890527	74.7918969222748	1.85663666713994	0.842878182694428	2.20273428030233	0.0276134826187898	0.656776063517678
Efra.gene39215_i0_length381.p1	3day	5-7day	4.09403696819457	31.4007258068271	17.7473813875108	-2.93817509266677	1.33407628698391	-2.20240410637192	0.0276367760807024	0.656848881578393
Efra.gene11586_i0_length1190.p1	3day	5-7day	39.4138858484148	12.1052655230362	25.7595756857255	1.70520615189332	0.774384436990734	2.20201500758431	0.0276642483874337	0.657020839902285
Efra.gene29380_i0_length498.p1	3day	5-7day	170.867096122915	81.3815107827181	126.124303452817	1.06955403902413	0.485781628826212	2.20171775867376	0.0276852515021682	0.65703901700979
Efra.gene4382_i0_length2019.p1	3day	5-7day	2.04701848409729	20.3222449291067	11.184631706602	-3.31307114268411	1.50503053424944	-2.20133151274326	0.0277125635414052	1
Efra.gene47508_i0_length331.p1	3day	5-7day	8.11783370005287	32.3271816169944	20.2225076585236	-1.98982809417206	0.903930094046667	-2.20130749853022	0.0277142623900085	0.657046325436849
Efra.gene730_i0_length4217.p1	3day	5-7day	229.242243037856	123.826824148292	176.534533593074	0.888877046518556	0.403825561448385	2.20114111481813	0.027726035417005	0.657046325436849
Efra.gene2009_i0_length2861.p1	3day	5-7day	97.3387383491255	43.6284653370702	70.4836018430978	1.15669639162519	0.525656225570059	2.20048072363414	0.0277728061071872	0.657356524804303
Efra.gene10537_i2_length858.p1	3day	5-7day	240.788072767692	434.300118852531	337.544095810111	-0.851225925728462	0.386869635560638	-2.20029138367216	0.0277862282179013	0.657356524804303
Efra.gene106736_i0_length216.p1	3day	5-7day	33.026989568946	83.7569636163399	58.3919765926429	-1.34091469024807	0.609489965693197	-2.20006032211374	0.0278026155061219	0.657356524804303
Efra.gene1166_i0_length3540.p1	3day	5-7day	70.6572578195245	29.2819691345342	49.9696134770293	1.26998898542272	0.57733181076584	2.19975577603815	0.0278242271738461	0.657356524804303
Efra.gene931_i0_length3852.p1	3day	5-7day	75.2893894973695	32.2489979539042	53.7691937256368	1.22306581654342	0.556058173663726	2.19952852861589	0.0278403628905907	0.657356524804303
Efra.gene1081_i0_length3637.p1	3day	5-7day	268.276074708377	141.19638766123	204.736231184804	0.926624626732387	0.421461646083018	2.19859774986468	0.0279065371160285	0.657363393705806
Efra.gene5147_i2_length1779.p1	3day	5-7day	150.613899112907	77.055416749899	113.834657931403	0.966864830706516	0.439771734494438	2.19856065060213	0.0279091775162108	0.657363393705806
Efra.gene793_i0_length4068.p1	3day	5-7day	71.8852206486263	28.5144799068331	50.1998502777297	1.33551673168698	0.607469939974311	2.19849023598346	0.0279141896036298	0.657363393705806
Efra.gene11829_i0_length1173.p1	3day	5-7day	50.6549274518658	107.989639834471	79.3222836431682	-1.09246064023474	0.49696781815587	-2.19825228178478	0.0279311328408999	0.657363393705806
Efra.gene15174_i0_length978.p1	3day	5-7day	44.0811376444279	13.1268516557804	28.6039946501042	1.75065784832436	0.796476650180279	2.19800272604113	0.0279489116759416	0.657363393705806
Efra.gene65819_i0_length273.p1	3day	5-7day	21.0258396097073	58.0700918621831	39.5479657359452	-1.46569963926935	0.666978482497965	-2.19752162585518	0.0279832137194018	0.657363393705806
Efra.gene10441_i0_length1275.p1	3day	5-7day	68.3593726930775	19.2394217927591	43.7993972429183	1.82811502642317	0.831936904183924	2.1974202817898	0.0279904440927103	0.657363393705806
Efra.gene1167_i0_length3540.p1	3day	5-7day	99.5262373058953	45.2976659465944	72.4119516262448	1.1355973719094	0.516826786575129	2.1972494487654	0.0280026357880592	0.657363393705806
Efra.gene74126_i0_length258.p1	3day	5-7day	20.2243440137959	2.88884515627974	11.5565945850378	2.80907592115143	1.27889248697938	2.19649106531714	0.0280568139766031	1
Efra.gene17161_i1_length270.p1	3day	5-7day	14.8496640392474	46.813098486224	30.8313812627357	-1.65767114042709	0.754782494566463	-2.1962236172147	0.0280759417505364	0.658608038202973
Efra.gene4069_i0_length2088.p1	3day	5-7day	54.0352691195693	19.7306689433586	36.8829690314639	1.45393662307837	0.662208702954602	2.19558670339318	0.028121538814779	0.659201356794668
Efra.gene79905_i0_length234.p1	3day	5-7day	46.6838108972597	104.492272032956	75.5880414651078	-1.16343678813735	0.530052515887352	-2.19494626148441	0.0281674527958283	0.659613232488797
Efra.gene4601_i0_length1971.p1	3day	5-7day	163.761478727783	85.5655848925578	124.66353181017	0.936247267825513	0.426580072643752	2.19477497395289	0.028179743530523	0.659613232488797
Efra.gene16640_i0_length906.p1	3day	5-7day	60.3456580407461	165.891616223558	113.118637132152	-1.45831342110305	0.664706166728961	-2.19392190729846	0.0282410241668456	0.659727995576745
Efra.gene4227_i0_length2058.p1	3day	5-7day	695.347855344095	417.249839626297	556.298847485196	0.736944346879065	0.335918713860995	2.19381748164235	0.0282485335394755	0.659727995576745
Efra.gene14450_i0_length1020.p1	3day	5-7day	45.4847010643704	15.4658119141429	30.4752564892567	1.55789249339149	0.71013354084419	2.19380215661903	0.028249635724824	0.659727995576745
Efra.gene15402_i0_length297.p1	3day	5-7day	70.9846318201661	141.120803254425	106.052717537296	-0.990904386948138	0.451828114131731	-2.19310033164346	0.0283001511427819	0.659727995576745
Efra.gene696_i0_length4290.p1	3day	5-7day	50.9471813343393	17.8438640040506	34.3955226691949	1.51479356067401	0.690714880225594	2.19308082689526	0.0283015561513995	0.659727995576745
Efra.gene2989_i0_length2418.p1	3day	5-7day	18.9261409483579	3.38009230687931	11.1531166276186	2.48711995358715	1.13415878106547	2.19292042270366	0.0283131130161199	1
Efra.gene32875_i1_length307.p1	3day	5-7day	7.59729904948652	31.7186589717595	19.657979010623	-2.05782702034222	0.93840465217205	-2.19289942305713	0.0283146263079351	0.659727995576745
Efra.gene3575_i0_length2223.p1	3day	5-7day	82.0977271948559	28.475388075288	55.286557635072	1.52744612176199	0.696595855051039	2.19272927147991	0.0283268904649166	0.659727995576745
Efra.gene37476_i0_length395.p1	3day	5-7day	70.6334306384848	25.3910837612828	48.0122571998838	1.47562224066003	0.673065657831755	2.19238973715235	0.0283513770428909	0.659824951307883
Efra.gene30571_i0_length480.p1	3day	5-7day	15.1067978035527	0.96294838542658	8.03487309448964	3.97326875619728	1.81321692881807	2.19128152459244	0.0284314261924588	1
Efra.gene19140_i0_length789.p1	3day	5-7day	78.5003976961879	163.78460769818	121.142502697184	-1.06187635939818	0.484613806403409	-2.19118057588775	0.0284387276530169	0.661383762165363
Efra.gene51693_i0_length315.p1	3day	5-7day	5.6205208017255	24.525864954719	15.0731928782222	-2.12500893684712	0.97049353424992	-2.18961678965693	0.0285520403322514	0.663543694650589
Efra.gene14552_i2_length822.p1	3day	5-7day	29.5412875467381	73.0472558820122	51.2942717143752	-1.30504486710507	0.596255593003853	-2.18873396311543	0.0286161819294231	0.664558628412481
Efra.gene7341_i0_length1563.p1	3day	5-7day	501.6010617773	298.257303320911	399.929182549105	0.750107120898454	0.342835313267051	2.18795174204869	0.0286731177067108	0.665404888824926
Efra.gene4678_i0_length1950.p1	3day	5-7day	123.236283341899	61.1374495167016	92.1868664293003	1.01141082662317	0.462562068010294	2.18654078354012	0.0287760643059625	0.66731693125527
Efra.gene26810_i0_length492.p1	3day	5-7day	2371.71297014549	1480.52596889177	1926.11946951863	0.679800865662986	0.311000004958915	2.18585483866083	0.0288262271984775	0.668003063687201
Efra.gene15214_i0_length975.p1	3day	5-7day	22.6401237386586	3.79315579438867	13.2166397665236	2.56961689594184	1.17564963705571	2.18569956128865	0.0288375930193497	1
Efra.gene9302_i4_length360.p1	3day	5-7day	19.3764353625879	3.3410004753342	11.3587179189611	2.53188696845985	1.15862436829821	2.18525264765378	0.0288703272435605	1
Efra.gene46341_i0_length336.p1	3day	5-7day	20.8853591370348	3.41918413842441	12.1522716377296	2.61874912493989	1.19864539390085	2.18475717527891	0.02890665554366	1
Efra.gene27699_i0_length531.p1	3day	5-7day	75.2592951943741	19.887036269539	47.5731657319566	1.92214736046815	0.880019756789462	2.18420932670948	0.0289468699007411	0.669259460283916
Efra.gene306_i0_length5450.p1	3day	5-7day	103.754487624807	42.7215554426755	73.2380215337411	1.28186164409882	0.586916503326323	2.1840613389365	0.0289577410750797	0.669259460283916
Efra.gene14422_i2_length633.p1	3day	5-7day	125.762449236439	245.33683321028	185.549641223359	-0.96350273873744	0.441167494654453	-2.18398397527476	0.0289634256045031	0.669259460283916
Efra.gene64497_i0_length276.p1	3day	5-7day	4.04135679094237	23.0130316713752	13.5271942311588	-2.5037009390915	1.14647288385093	-2.18382918109823	0.0289748024594199	1
Efra.gene5638_i0_length1779.p1	3day	5-7day	41.6716250415209	12.5769667578632	27.124295899692	1.72927717711107	0.791867788715797	2.18379532764617	0.028977291087636	0.669259460283916
Efra.gene40723_i0_length369.p1	3day	5-7day	516.558629372658	1236.67607938923	876.617354380945	-1.25924771536458	0.576661610793892	-2.18368570370233	0.0289853510037253	0.669259460283916
Efra.gene27803_i3_length504.p1	3day	5-7day	175.04893338653	322.071717538961	248.560325462746	-0.879176500119724	0.402658358211225	-2.18343039996832	0.0290041292619808	0.669259460283916
Efra.gene14040_i0_length1041.p1	3day	5-7day	13.3231802057164	1.43464962025359	7.37891491298501	3.21029976507266	1.47037942150325	2.18331385635864	0.0290127048302342	1
Efra.gene47974_i0_length330.p1	3day	5-7day	2.56755313466364	16.9004615343965	9.73400733453009	-2.72045436151036	1.24632622920532	-2.18277871215546	0.0290521100938586	1
Efra.gene19193_i0_length786.p1	3day	5-7day	56.1700878990869	19.415335034712	37.7927114668994	1.53522197630574	0.703488137134018	2.18229973651037	0.0290874184516751	0.670066827747799
Efra.gene882_i0_length3912.p1	3day	5-7day	66.9783951473919	20.0238576799469	43.5011264136694	1.74515042885241	0.799750235057629	2.18211930719427	0.0291007286236672	0.670066827747799
Efra.gene15574_i0_length957.p1	3day	5-7day	212.983989763494	406.373367540646	309.67867865207	-0.932101657548689	0.427262598103311	-2.18156623511265	0.0291415611139843	0.670066827747799
Efra.gene7176_i0_length1020.p1	3day	5-7day	11.3288418988713	38.6352109116985	24.9820264052849	-1.77190541420723	0.81223853357007	-2.18150868368568	0.0291458128812961	0.670066827747799
Efra.gene52766_i0_length309.p1	3day	5-7day	3.05296766706186	18.3155652388776	10.6842664529697	-2.58134118095075	1.18329340875918	-2.18148868390773	0.0291472905439701	1
Efra.gene37908_i0_length390.p1	3day	5-7day	5.15266632841135	29.8539992045098	17.5033327664606	-2.53859198182974	1.16407140245671	-2.18078717205161	0.0291991618203036	0.670066827747799
Efra.gene12514_i0_length1131.p1	3day	5-7day	34.3377268782954	4.34304069230589	19.3403837853006	2.98297092647282	1.36787285394644	2.18073698726214	0.0292028756329111	0.670066827747799
Efra.gene26795_i0_length552.p1	3day	5-7day	16.6219886999552	1.43464962025359	9.02831916010441	3.52895462873413	1.61830669475386	2.18064637572971	0.029209582165323	1
Efra.gene16477_i1_length711.p1	3day	5-7day	2945.83910489131	5383.79378891607	4164.81644690369	-0.869900603618904	0.399033829811849	-2.18001717806502	0.0292561882376562	0.670066827747799
Efra.gene5023_i0_length1884.p1	3day	5-7day	71.8325404713741	28.9275433943425	50.3800419328583	1.31317969218743	0.602398793779214	2.17991753261831	0.0292635750638274	0.670066827747799
Efra.gene48040_i0_length330.p1	3day	5-7day	1.02350924204864	14.6983226864419	7.86091596424525	-3.84262732374343	1.76278792164844	-2.1798579832281	0.0292679902914311	1
Efra.gene23665_i0_length633.p1	3day	5-7day	313.323015602429	536.562908352902	424.942961977666	-0.776319108805661	0.356172938627256	-2.17961283582552	0.0292861725279459	0.670066827747799
Efra.gene10803_i1_length1020.p1	3day	5-7day	124.657406820926	226.647296315438	175.652351568182	-0.862279061228171	0.39563572288974	-2.17947725986433	0.0292962321784696	0.670066827747799
Efra.gene15732_i0_length948.p1	3day	5-7day	916.669088664131	368.476951050247	642.573019857189	1.31470667776597	0.603234651258501	2.17942831205594	0.0292998648052592	0.670066827747799
Efra.gene5431_i0_length1812.p1	3day	5-7day	59.2054955070647	23.1107612502379	41.1581283786513	1.3576290894383	0.622951906400649	2.17934815752076	0.0293058142540226	0.670066827747799
Efra.gene28239_i2_length429.p1	3day	5-7day	246.715864309368	4.75610417981525	125.735984244592	5.69580100040445	2.61356026548082	2.17932644432692	0.0293074260888891	0.670066827747799
Efra.gene16457_i0_length915.p1	3day	5-7day	2.54999307557957	22.6807511032418	12.6153720894107	-3.15273456779815	1.44674999217828	-2.17918409182175	0.0293179952274815	1
Efra.gene9767_i0_length1331.p1	3day	5-7day	26.3541065289594	5.28644316195992	15.8202748454596	2.31585511282982	1.06289089865182	2.17882674107687	0.0293445416274199	0.670370420724439
Efra.gene123_i3_length5196.p1	3day	5-7day	147.835625269235	72.5338635593543	110.184744414294	1.02809945828976	0.471939118883433	2.17845780769806	0.0293719701562869	0.670370420724439
Efra.gene32369_i0_length453.p1	3day	5-7day	35.6534900028175	7.60585750454988	21.6296737536837	2.22383389281671	1.02094044108805	2.17822098461169	0.0293895885029839	0.670370420724439
Efra.gene2656_i0_length2538.p1	3day	5-7day	19.3237551853357	54.7707824746798	37.0472688300078	-1.50135887277421	0.689317500383109	-2.17803678557383	0.029403298192312	0.670370420724439
Efra.gene666_i3_length4048.p1	3day	5-7day	195.578065526711	102.133765858821	148.855915692766	0.936666286234634	0.430158592556588	2.17749058705927	0.0294439833702059	0.670826922173407
Efra.gene15006_i4_length666.p1	3day	5-7day	479.02863507337	986.175071049681	732.601853061526	-1.04198783208392	0.478658755241207	-2.17689078215823	0.0294887173551466	0.671154647974972
Efra.gene40954_i0_length368.p2	3day	5-7day	14.2764492114288	44.5301767188933	29.403312965161	-1.63925138909217	0.753075138232873	-2.17674346936848	0.0294997130123909	0.671154647974972
Efra.gene38057_i0_length390.p1	3day	5-7day	18.7681004166013	2.86929924050719	10.8186998285542	2.70713288328653	1.24434522269803	2.17554809863522	0.029589067841427	1
Efra.gene13427_i0_length1077.p1	3day	5-7day	26.0091724692337	2.88884515627974	14.4490088127567	3.16954108250143	1.45723747592466	2.17503401804175	0.0296275672601862	1
Efra.gene2269_i0_length2727.p1	3day	5-7day	43.6308432301978	14.385588034081	29.0082156321394	1.59899604532926	0.735291808394869	2.17464145128972	0.02965699552724	0.673683674361045
Efra.gene49595_i0_length321.p1	3day	5-7day	8.18807393638914	30.4403766776863	19.3142253070377	-1.89395275678862	0.870973084937805	-2.17452501063665	0.0296657291849413	0.673683674361045
Efra.gene80783_i0_length246.p1	3day	5-7day	70.2358164015069	27.4733478583164	48.8545821299116	1.35517239348894	0.623259164780644	2.17433207575197	0.0296802051784216	0.673683674361045
Efra.gene31609_i0_length462.p1	3day	5-7day	3.08808778523	19.4348809504846	11.2614843678573	-2.65602646000623	1.22166962873109	-2.17409551448453	0.0296979627692347	1
Efra.gene6351_i3_length1545.p1	3day	5-7day	673.095294212069	1094.02404208294	883.559668147507	-0.700792678750682	0.322370568748747	-2.1738730104015	0.0297146734874108	0.673683674361045
Efra.gene72686_i0_length261.p1	3day	5-7day	22.4469630887339	4.8147419271329	13.6308525079334	2.22162951394723	1.02212393031259	2.17354221739804	0.0297395319708836	1
Efra.gene36_i0_length9804.p1	3day	5-7day	276.932003118081	154.345384489069	215.638693803575	0.843732325712349	0.388210671967428	2.17338776761691	0.0297511447090861	0.673683674361045
Efra.gene25783_i0_length576.p1	3day	5-7day	82.3661538962896	35.4531770188305	58.9096654575601	1.21500898621934	0.559164388728662	2.17290122674269	0.0297877521343631	0.673683674361045
Efra.gene4903_i3_length978.p1	3day	5-7day	54.3162300649143	20.6936173287852	37.5049236968498	1.3919412850925	0.640591347652765	2.17290053977908	0.0297878038489994	0.673683674361045
Efra.gene66615_i0_length273.p1	3day	5-7day	17.3469769375747	48.5604827588384	32.9537298482065	-1.48428189995283	0.683191112126985	-2.17257202795247	0.029812543073577	0.673683674361045
Efra.gene1580_i0_length3156.p1	3day	5-7day	124.534486407337	303.427719122749	213.981102765043	-1.2849730496887	0.591540803285466	-2.17224753144983	0.0298369972568578	0.673683674361045
Efra.gene32_i0_length9951.p1	3day	5-7day	1019.87555112502	590.472422399076	805.17398676205	0.788638628352529	0.363061098307281	2.17219259245742	0.0298411391873836	0.673683674361045
Efra.gene53576_i0_length306.p1	3day	5-7day	16.9669227596809	2.37805208990762	9.67248742479427	2.82718299896916	1.30156608329319	2.17213942131612	0.0298451483077582	1
Efra.gene137_i0_length6825.p1	3day	5-7day	15.44043892615	1.94544268662571	8.69294080638784	2.99437468844118	1.37870971191297	2.17186740803215	0.0298656654377257	1
Efra.gene7744_i0_length1521.p1	3day	5-7day	3.59106237671228	27.869464686339	15.7302635315256	-2.95853348561189	1.36222849609467	-2.17183350230421	0.0298682236927975	0.673683674361045
Efra.gene18312_i0_length825.p1	3day	5-7day	29.0445800772115	4.26485702921568	16.6547185532136	2.76087174513111	1.27125883823423	2.17176208502586	0.0298736128858066	0.673683674361045
Efra.gene13839_i0_length1053.p1	3day	5-7day	121.511613043271	249.657728730527	185.584670886899	-1.03947271262401	0.47865151230868	-2.17166912856979	0.0298806286909353	0.673683674361045
Efra.gene2961_i0_length2427.p1	3day	5-7day	159.287387581694	83.3048082972855	121.29609793949	0.935135745553352	0.430728185625723	2.17105770358369	0.0299268107522074	0.674042069859753
Efra.gene40171_i0_length372.p1	3day	5-7day	17.849951529057	49.5820688915826	33.7160102103198	-1.47278587443066	0.678543765581919	-2.17050977274487	0.0299682491008294	0.674042069859753
Efra.gene37832_i0_length391.p1	3day	5-7day	1.02350924204864	15.585686665064	8.30459795355634	-3.93034985100527	1.81096636717895	-2.17030527028937	0.0299837276359286	1
Efra.gene21814_i0_length690.p1	3day	5-7day	63.7673869485734	25.5279051716906	44.647646060132	1.32136835849421	0.60885333141583	2.17025725296024	0.0299873630035507	0.674042069859753
Efra.gene10803_i2_length1215.p1	3day	5-7day	2038.12794720949	1026.29566857284	1532.21180789116	0.989660425106075	0.456025649891598	2.17018587735433	0.0299927675145993	0.674042069859753
Efra.gene9353_i0_length1365.p1	3day	5-7day	26.0204654063621	64.556633655126	45.288549530744	-1.30995454806441	0.603641770209068	-2.17008598926265	0.0300003323768664	0.674042069859753
Efra.gene13964_i0_length1044.p1	3day	5-7day	5.09998615115915	24.349951712766	14.7249689319626	-2.25487629152495	1.03996067540876	-2.1682322657428	0.0301410190338274	1
Efra.gene20022_i4_length735.p1	3day	5-7day	127.799416090191	38.520534673349	83.1599753817699	1.72836334505259	0.797295216291134	2.16778341289016	0.0301751694507455	0.677118488720631
Efra.gene29826_i0_length297.p1	3day	5-7day	86.8578051014621	172.057625595283	129.457715348372	-0.986296387095143	0.455023079174989	-2.16757442036438	0.0301910817317415	0.677118488720631
Efra.gene1382_i0_length3321.p1	3day	5-7day	52.3331846951977	14.6201390233517	33.4766618592747	1.84356517894684	0.85057926810277	2.16742312925042	0.0302026052391246	0.677118488720631
Efra.gene17834_i1_length591.p1	3day	5-7day	18.9788211256101	51.586149325526	35.282485225568	-1.44323409488968	0.665948455037068	-2.16718588949853	0.0302206828730424	0.677118488720631
Efra.gene115603_i0_length210.p1	3day	5-7day	77.7340222184447	149.985397137276	113.85970967786	-0.948248367601454	0.437739548282715	-2.16623874018581	0.0302929481975024	0.678038913323059
Efra.gene10052_i0_length1308.p1	3day	5-7day	69.8206421054449	152.514618040792	111.167630073119	-1.12618109072088	0.519946092594366	-2.16595740743352	0.0303144418222426	0.678038913323059
Efra.gene5735_i0_length1764.p1	3day	5-7day	90.34350712367	40.8568956754257	65.6002013995479	1.14483157790442	0.528588676212562	2.16582690743084	0.0303244163785216	0.678038913323059
Efra.gene29321_i2_length432.p1	3day	5-7day	86.1616698600551	212.209620168383	149.185645014219	-1.29960377111835	0.600288758095154	-2.16496436688615	0.0303904142034025	0.678497097724565
Efra.gene30152_i0_length486.p1	3day	5-7day	20.7448786643623	65.3632147143721	43.0540466893672	-1.65317996062072	0.763691209828256	-2.16472304426877	0.0304089012300011	0.678497097724565
Efra.gene3421_i0_length2265.p1	3day	5-7day	59.9191908075558	135.809615664121	97.8644032358386	-1.18009183655741	0.545183092997704	-2.16457893084807	0.0304199459483347	0.678497097724565
Efra.gene548_i0_length4560.p1	3day	5-7day	93.1920212036787	43.3326773441961	68.2623492739374	1.10473703874689	0.510396730827819	2.16446730948903	0.0304285028733742	0.678497097724565
Efra.gene38371_i0_length387.p1	3day	5-7day	10.2702125386546	58.5495908658674	34.409901702261	-2.51272056360711	1.16131259414116	-2.1636901005671	0.0304881412706548	0.678566573078468
Efra.gene7582_i0_length1536.p1	3day	5-7day	92.9173273802893	181.999844101909	137.458585741099	-0.970643425149523	0.44861783741116	-2.16363092192414	0.030492686398972	0.678566573078468
Efra.gene9128_i0_length1386.p1	3day	5-7day	109.499170146904	30.2840093515059	69.8915897492048	1.85357715509663	0.856758451848497	2.16347694160174	0.0305045153577743	0.678566573078468
Efra.gene20586_i4_length549.p1	3day	5-7day	212.275320278175	379.683104447746	295.97921236296	-0.838749604981194	0.387834466354368	-2.16264844345943	0.0305682292891318	0.678566573078468
Efra.gene2995_i0_length2415.p1	3day	5-7day	107.743164238497	310.921499645235	209.332331941866	-1.52913839784128	0.707080246215847	-2.16260941530318	0.0305712334853333	0.678566573078468
Efra.gene22511_i0_length669.p1	3day	5-7day	40.5841426850916	5.34508090927757	22.9646117971846	2.92646273579548	1.35321027885249	2.16260752783898	0.0305713787795061	0.678566573078468
Efra.gene1189_i0_length3519.p1	3day	5-7day	41.3906640961758	13.9529786307991	27.6718213634875	1.56880981129179	0.725500494725502	2.1623828277131	0.0305886800977473	0.678566573078468
Efra.gene48449_i1_length282.p1	3day	5-7day	91.9866442488337	22.0670299454354	57.0268370971345	2.06236600676682	0.953805036708142	2.16225111778047	0.0305988253245512	0.678566573078468
Efra.gene2381_i0_length2676.p1	3day	5-7day	22.4294030296498	4.8147419271329	13.6220724783914	2.22061390516042	1.02733151361235	2.16153585842237	0.0306539701113874	1
Efra.gene11434_i0_length1200.p1	3day	5-7day	59.7736845197105	9.78585118044621	34.7797678500784	2.61328590281733	1.20926509487368	2.16105295182634	0.0306912492984088	0.679008818469705
Efra.gene31771_i0_length460.p1	3day	5-7day	21.9966686745038	4.28440294498823	13.140535809746	2.35475339906235	1.08965226973232	2.16101362285127	0.0306942871110767	1
Efra.gene42950_i0_length354.p1	3day	5-7day	25.0671964006497	61.9831224074928	43.5251594040713	-1.30628285452111	0.604542022019552	-2.16078090015529	0.0307122681492355	0.679008818469705
Efra.gene28496_i0_length516.p1	3day	5-7day	106.192853223926	40.0920057040104	73.1424294639683	1.40441162777793	0.650094020236699	2.16032079062438	0.030747844576882	0.679008818469705
Efra.gene70673_i0_length264.p1	3day	5-7day	44.4085116450695	15.3876282510527	29.8980699480611	1.52910836358568	0.707854392884164	2.16020184229599	0.0307570476121991	0.679008818469705
Efra.gene48660_i0_length327.p1	3day	5-7day	21.5990544375259	4.34304069230589	12.9710475649159	2.31475839927395	1.07158327612418	2.16012926932401	0.0307626637466077	1
Efra.gene42953_i0_length354.p1	3day	5-7day	662.478845718864	1550.22817093313	1106.353508326	-1.22671603383123	0.567898559098031	-2.16009710568657	0.0307651530444969	0.679008818469705
Efra.gene3617_i1_length2190.p1	3day	5-7day	240.401751467843	129.48463970993	184.943195588887	0.893179860406046	0.413493485989413	2.16008205853312	0.0307663176751256	0.679008818469705
Efra.gene116646_i0_length209.p1	3day	5-7day	2.56755313466364	17.4894382638589	10.0284956992612	-2.76903624982154	1.28197405557572	-2.1599783847248	0.0307743429256097	1
Efra.gene41976_i0_length360.p1	3day	5-7day	5.13510626932728	26.8231341252506	15.9791201972889	-2.38525830492481	1.10430424187545	-2.15996481266242	0.0307753936537986	0.679008818469705
Efra.gene26952_i0_length548.p3	3day	5-7day	10.3053326568227	37.3008901265935	23.8031113917081	-1.85916403185533	0.860864124938784	-2.15964863443175	0.030799880404823	0.679008818469705
Efra.gene3912_i0_length2130.p1	3day	5-7day	728.236907641975	359.824762984609	544.030835313292	1.01733327341695	0.471184903409738	2.1590956460086	0.0308427473808844	0.679008818469705
Efra.gene5367_i0_length1821.p1	3day	5-7day	74.5405740787103	31.6795671402144	53.1100706094623	1.23403828038445	0.571618559593379	2.15884921802098	0.0308618666654126	0.679008818469705
Efra.gene56345_i0_length298.p1	3day	5-7day	3.57350231762822	19.2980595400767	11.4357809288525	-2.43146026471818	1.12629660009692	-2.15880991251235	0.0308649171509774	1
Efra.gene356_i0_length5145.p1	3day	5-7day	409.280776405869	224.459504870684	316.870140638276	0.867038889373851	0.401660837579157	2.15863437072821	0.0308785440418492	0.679008818469705
Efra.gene10313_i0_length1284.p1	3day	5-7day	32.4776019221672	8.13619648669455	20.3068992044309	1.99397157966389	0.92378995502446	2.15846856617	0.0308914197978735	0.679008818469705
Efra.gene8752_i0_length1416.p1	3day	5-7day	75.5176702654623	19.8700896100523	47.6938799377573	1.92296901672252	0.890986511221875	2.15824705817983	0.0309086284638708	0.679008818469705
Efra.gene75871_i0_length255.p1	3day	5-7day	6.55622974835381	32.0926306277238	19.3244301880388	-2.28636627322463	1.05938120739365	-2.15820920483353	0.0309115700640123	0.679008818469705
Efra.gene2943_i1_length2433.p1	3day	5-7day	72.0432611803829	25.3103008419068	48.6767810111448	1.51174511777041	0.700732768520905	2.15737751348688	0.0309762618382676	0.679674787427512
Efra.gene1063_i0_length3663.p1	3day	5-7day	129.67585979862	62.2984563161394	95.9871580573798	1.05664806434947	0.489805429889356	2.1572812383647	0.0309837579434706	0.679674787427512
Efra.gene412_i1_length2259.p1	3day	5-7day	74.1253997826483	32.2489979539042	53.1871988682762	1.20085135053885	0.556745508720032	2.15691250621784	0.0310124823080022	0.679845543964618
Efra.gene938_i0_length3840.p1	3day	5-7day	146.460914845505	73.7730540218824	110.116984433694	0.989945269171275	0.459070053556859	2.15641438926633	0.0310513220873965	0.680237667266812
Efra.gene86757_i1_length240.p1	3day	5-7day	4.59701155967686	23.325766323736	13.9613889417064	-2.34115938933898	1.08567324105504	-2.15641253814443	0.0310514665031475	1
Efra.gene526_i0_length4623.p1	3day	5-7day	64.7030958952017	25.469267424373	45.0861816597873	1.34520296512897	0.623895029239715	2.15613669300788	0.0310729930768657	0.680253400696914
Efra.gene38696_i0_length384.p1	3day	5-7day	17.680618060172	1.45419553602615	9.56740679809907	3.60671252174764	1.67332434503162	2.15541746730488	0.0311291807018783	1
Efra.gene38697_i0_length384.p1	3day	5-7day	9.15890300118558	36.201120330759	22.6800116659723	-1.98192595977337	0.91998576636608	-2.15430067750061	0.0312165997873692	0.682936744404804
Efra.gene73997_i0_length258.p1	3day	5-7day	3.07052772614593	17.8047721725055	10.4376499493257	-2.5358992587059	1.17739711419181	-2.15381813675211	0.0312544368111372	1
Efra.gene313_i0_length5379.p1	3day	5-7day	106.216680404966	49.738436217763	77.9775583113645	1.09551840014491	0.508695091850008	2.15358555192809	0.0312726883214116	0.683703096998619
Efra.gene2914_i0_length2439.p1	3day	5-7day	72.926289949759	146.602705574111	109.764497761935	-1.00661825419815	0.467488194232171	-2.15324850256696	0.0312991536523446	0.683821212972423
Efra.gene789_i0_length4074.p1	3day	5-7day	2604.88370119105	4524.88365414532	3564.88367766819	-0.796691000305047	0.370239104894184	-2.15182834490902	0.0314108765068196	0.685800616456224
Efra.gene105906_i0_length219.p1	3day	5-7day	60.6391532300025	15.93751314897	38.2883331894862	1.92770052111091	0.896014564415338	2.15141650333415	0.0314433397312742	0.686048029378729
Efra.gene18118_i0_length834.p1	3day	5-7day	126.898827261731	36.1229366676688	81.5108819646997	1.81087725023079	0.841890871432681	2.15096434903628	0.0314790137280564	0.68636511732376
Efra.gene21897_i0_length687.p1	3day	5-7day	27.1781879991276	2.92793698782484	15.0530624934762	3.22080468543929	1.49780483906371	2.15035003322105	0.0315275375417026	0.686961767670414
Efra.gene1074_i0_length3648.p1	3day	5-7day	73.1658636549803	26.6276749675251	49.8967693112527	1.4602315071638	0.679161767733837	2.15004962961352	0.0315512892850613	0.687011280153004
Efra.gene26331_i0_length561.p1	3day	5-7day	308.64949668446	670.410237658169	489.529867171315	-1.11892104412145	0.520480154721057	-2.14978618103339	0.0315721317682586	0.687011280153004
Efra.gene24720_i0_length603.p1	3day	5-7day	2.02945842501322	17.5871678427216	9.80831313386741	-3.10892468908319	1.44624000410839	-2.14966027785952	0.0315820966473306	1
Efra.gene12673_i1_length1122.p1	3day	5-7day	3.53838219946008	20.7718009918754	12.1550915956677	-2.54670193829538	1.18476449416565	-2.14954275793761	0.0315914004497044	1
Efra.gene1660_i0_length3093.p1	3day	5-7day	1.02350924204864	12.3815076001377	6.70250842109316	-3.59816132754469	1.67418017673547	-2.14920793923199	0.0316179202246156	1
Efra.gene1895_i1_length2925.p1	3day	5-7day	368.236287676201	201.982010694025	285.109149185113	0.866345108515208	0.40316802682374	2.14884378441538	0.0316467852794306	0.688174501595441
Efra.gene75192_i0_length255.p1	3day	5-7day	1.544043892615	17.1545584394397	9.34930116602735	-3.47593671274636	1.6176236197813	-2.14879201208518	0.0316508908934431	1
Efra.gene12992_i1_length420.p1	3day	5-7day	18.8383406529375	51.9992128130353	35.4187767329864	-1.46319425621738	0.681078697742561	-2.1483482908321	0.0316860973111091	0.688351022858765
Efra.gene846_i0_length3960.p1	3day	5-7day	2316.40710964991	1448.4985256457	1882.45281764781	0.677356933987327	0.315312678879858	2.1482070952352	0.0316973073114598	0.688351022858765
Efra.gene2629_i2_length387.p1	3day	5-7day	400.631175706162	23.0521235029203	211.841649604541	4.11923517492752	1.91860275820521	2.14699742159285	0.0317934868869912	0.689978171973967
Efra.gene102111_i0_length222.p1	3day	5-7day	5.04730597390695	26.0582441538353	15.5527750638711	-2.36190790217801	1.10033974653664	-2.14652602490477	0.0318310347211361	0.690331578661593
Efra.gene73364_i0_length258.p1	3day	5-7day	10.112172006898	48.8197781764531	29.4659750916755	-2.26926729732141	1.05760370118106	-2.14566883113897	0.0318994096119108	0.691352625140385
Efra.gene24976_i0_length597.p1	3day	5-7day	12.8026455551501	43.2518944248201	28.0272699899851	-1.75558312540688	0.81875348807702	-2.14421452973612	0.0320157014046431	0.693410114611837
Efra.gene46371_i0_length336.p1	3day	5-7day	4.05891685002644	25.9188234871417	14.9888701685841	-2.66994365021575	1.24541085835862	-2.14382557554909	0.0320468652693936	0.693622351890755
Efra.gene30182_i0_length486.p1	3day	5-7day	13.7559145608624	41.7807522293072	27.7683333950848	-1.60156098155173	0.747162473044499	-2.14352438637043	0.0320710150674203	0.693682595055874
Efra.gene31742_i2_length462.p1	3day	5-7day	2854.90712373018	1731.08540900412	2292.99626636715	0.721744324221686	0.336845470021518	2.14265705926097	0.0321406458000998	0.694185493963619
Efra.gene628_i0_length4395.p1	3day	5-7day	88.8057303530106	38.6547568274711	63.7302435902409	1.20051984046205	0.560346704492216	2.14245900053959	0.0321565645038893	0.694185493963619
Efra.gene8336_i0_length1461.p1	3day	5-7day	41.3028638007555	91.5778261943879	66.4403449975717	-1.14776804022584	0.535730367384444	-2.14243602771578	0.0321584113509913	0.694185493963619
Efra.gene12315_i0_length1143.p1	3day	5-7day	3.53838219946008	22.3654171945952	12.9518996970276	-2.65541708477729	1.23952721479848	-2.14228219685277	0.0321707805703228	1
Efra.gene14492_i0_length1017.p1	3day	5-7day	2.06457854318135	15.761599907017	8.91308922509917	-2.9391077212607	1.37208804489571	-2.14206933162521	0.0321879033441925	1
Efra.gene3278_i0_length2304.p1	3day	5-7day	21.0433996687914	4.34304069230589	12.6932201805486	2.27744486722302	1.06336000123776	2.14174396683348	0.0322140906191756	1
Efra.gene3552_i0_length2229.p1	3day	5-7day	89.8054124140196	39.7962177111364	64.800815062578	1.17361384496141	0.54806626777972	2.14137215507873	0.0322440385697619	0.695571399472351
Efra.gene9660_i1_length702.p1	3day	5-7day	5.04730597390695	27.1997050375006	16.1235055057038	-2.4251659155714	1.13295898062017	-2.14055932920351	0.032309591538738	0.696522708430723
Efra.gene59156_i0_length291.p1	3day	5-7day	4.61457161876093	22.2846342752192	13.4496029469901	-2.27199117964527	1.06209280609132	-2.13916445588835	0.0324223517291104	1
Efra.gene19935_i0_length757.p1	3day	5-7day	252.736542549678	438.858164618335	345.797353584007	-0.796288030125051	0.372372790243457	-2.13841626184458	0.0324829737975391	0.699317433108088
Efra.gene3122_i0_length2358.p1	3day	5-7day	90.9869621878248	41.23086733139	66.1089147596074	1.14113335089866	0.533683097063283	2.13822277148745	0.0324986670548981	0.699317433108088
Efra.gene22491_i0_length669.p1	3day	5-7day	8.7612887642077	34.8055625420505	21.7834256531291	-1.99377894685638	0.932474646517634	-2.13815888110442	0.0325038503837893	0.699317433108088
Efra.gene49775_i0_length321.p1	3day	5-7day	1.02350924204864	15.113985430237	8.06874733614283	-3.88603798403294	1.81762974098044	-2.13797006971111	0.0325191725017058	1
Efra.gene45111_i0_length342.p1	3day	5-7day	4.0764769091105	21.8715707877098	12.9740238484102	-2.42042901685429	1.13215797319273	-2.13788983001072	0.0325256858576065	1
Efra.gene38220_i0_length387.p1	3day	5-7day	10.3053326568227	35.5704525134658	22.9378925851443	-1.79018585335839	0.837447301940763	-2.13766985601324	0.032543547699007	0.699707827546995
Efra.gene24910_i1_length354.p1	3day	5-7day	1.02350924204864	15.209115752814	8.11631249743131	-3.89198578470709	1.82119427902642	-2.13705140057198	0.0325938111716118	1
Efra.gene24544_i0_length608.p1	3day	5-7day	188.087368138512	65.2407407071653	126.664054422839	1.52821080604116	0.715154242970606	2.13689678983554	0.0326063871697724	0.70045600148971
Efra.gene2787_i0_length2484.p1	3day	5-7day	62.1355427605381	23.6801920639277	42.9078674122329	1.39341238700707	0.652179771102408	2.13654646885432	0.0326348975667891	0.70045600148971
Efra.gene21805_i1_length690.p1	3day	5-7day	92.6539264940283	178.260127542267	135.457027018148	-0.943834139542709	0.441821099074056	-2.13623600484618	0.0326601821002229	0.70045600148971
Efra.gene4287_i0_length2040.p1	3day	5-7day	35.1091281712114	10.0620932575477	22.5856107143796	1.80202336227139	0.843586452409339	2.13614545032663	0.0326675601203824	0.70045600148971
Efra.gene22341_i1_length555.p1	3day	5-7day	326.300020441637	575.582487945708	450.941254193672	-0.818850382165189	0.383371907803396	-2.13591649648236	0.0326862207311313	0.70045600148971
Efra.gene35654_i0_length411.p1	3day	5-7day	6.64403004377414	29.2011862151582	17.9226081294662	-2.13421190046664	0.999602247399484	-2.13506112658199	0.0327560174172056	0.701357320534852
Efra.gene8012_i0_length1494.p1	3day	5-7day	219.00336610898	496.087782102298	357.545574105639	-1.18015502456202	0.552799020724122	-2.13487177132859	0.032771485715868	0.701357320534852
Efra.gene8696_i1_length1425.p1	3day	5-7day	74.3599476726968	25.9605145749726	50.1602311238347	1.51717780440155	0.710778823834336	2.13452870784339	0.0327995262644553	0.701495006391177
Efra.gene1560_i0_length3174.p1	3day	5-7day	75.7923640888518	32.8379746833665	54.3151693861091	1.20744080322781	0.565741630954626	2.13426189122831	0.0328213489183148	0.701499614208038
Efra.gene3332_i2_length2241.p1	3day	5-7day	17.7270311154685	2.37805208990762	10.0525416026881	2.8927259453355	1.3554963421184	2.1340713769944	0.0328369384859947	1
Efra.gene37797_i0_length392.p1	3day	5-7day	128.75144378912	233.974312486601	181.36287813786	-0.861385710382995	0.403766203770486	-2.13337744055625	0.0328937761475168	0.702562440200424
Efra.gene20219_i0_length744.p1	3day	5-7day	27.1668950619992	6.3275752104767	16.747235136238	2.10657313310832	0.987551931928465	2.13312643619122	0.0329143556811694	0.702562440200424
Efra.gene4849_i0_length1917.p1	3day	5-7day	4.57945150059279	23.325766323736	13.9526089121644	-2.34489625549696	1.09996587530965	-2.13179000197334	0.0330241139287531	1
Efra.gene18236_i1_length828.p1	3day	5-7day	75.862604325188	181.418665141304	128.640634733246	-1.25858271639863	0.590435261971008	-2.13161848124922	0.0330382231879781	0.704743070972994
Efra.gene310_i0_length5391.p1	3day	5-7day	72.493555594613	31.266503652705	51.880029623659	1.21338514414981	0.569330748966391	2.13124821793428	0.0330686985641913	0.70492998528236
Efra.gene11727_i0_length1179.p1	3day	5-7day	126.183890654457	63.5936852696994	94.888787962078	0.988949947313137	0.464174835157073	2.13055485220021	0.0331258323511346	0.705641555920524
Efra.gene10362_i0_length1281.p1	3day	5-7day	73.9911864319314	29.5165201238048	51.7538532778681	1.32663529751414	0.622741137815829	2.13031581977563	0.0331455483514692	0.705641555920524
Efra.gene3285_i0_length2304.p1	3day	5-7day	5.06486603299101	24.8607447791381	14.9628054060646	-2.29145829942505	1.07598930413462	-2.12962925432423	0.0332022338700505	0.706014610296629
Efra.gene1365_i0_length3342.p1	3day	5-7day	326.932182568663	615.093314689114	471.012748628888	-0.911998299732826	0.428258754266162	-2.12954969547691	0.0332088079191777	0.706014610296629
Efra.gene3539_i0_length2232.p1	3day	5-7day	81.4655650678295	36.6311304777551	59.0483477727923	1.15329843398549	0.541629165840272	2.12931375694345	0.0332283103718736	0.706014610296629
Efra.gene33258_i0_length441.p1	3day	5-7day	7.09432445800423	39.2684779852775	23.1814012216409	-2.46684689644243	1.15866372508772	-2.12904472887997	0.0332505599318737	0.70602529676142
Efra.gene66_i0_length8256.p1	3day	5-7day	425.416109266643	244.23446415816	334.825286712401	0.800837295274559	0.376224524952622	2.12861534046832	0.0332860982647762	0.706317951806682
Efra.gene32642_i0_length447.p1	3day	5-7day	34.0504988109946	87.9853280702963	61.0179134406455	-1.3687421309155	0.643390797817833	-2.12738841705199	0.0333878237534802	0.707646236478523
Efra.gene168_i0_length6426.p1	3day	5-7day	644.036938584163	375.667145811002	509.852042197582	0.777847451002122	0.365644142499162	2.1273346420527	0.0333922883719922	0.707646236478523
Efra.gene5607_i0_length1785.p1	3day	5-7day	13.217819851212	1.45419553602615	7.33600769361908	3.19006200104149	1.49984048186505	2.12693419041114	0.0334255515584147	1
Efra.gene36867_i0_length363.p1	3day	5-7day	114.299393986851	54.7121447273621	84.5057693571064	1.06260464364007	0.499762366785305	2.12621980817648	0.0334849615260168	0.709147267386602
Efra.gene13447_i0_length1075.p1	3day	5-7day	1.52648383353093	17.9441928391991	9.73533833636501	-3.55346953458385	1.67127426169449	-2.12620370936666	0.0334863013868747	1
Efra.gene16181_i0_length927.p1	3day	5-7day	410.920129022643	206.183031463352	308.551580242997	0.995107241378734	0.468103812999548	2.12582596796684	0.0335177529585346	0.709322713776563
Efra.gene88510_i0_length237.p1	3day	5-7day	51.4213029296091	17.7070425936427	34.5641727616259	1.53576353171784	0.722509726792858	2.12559564912009	0.0335369422056004	0.709322713776563
Efra.gene2346_i0_length2691.p1	3day	5-7day	35.0564479939592	87.9801295577247	61.518288775842	-1.32561246200991	0.623798499602153	-2.12506516584339	0.0335811757069913	0.709795866213007
Efra.gene12647_i0_length1122.p1	3day	5-7day	24.0788072767692	5.75814439678693	14.9184758367781	2.06247255130372	0.970984861173086	2.12410371549147	0.0336614718981807	0.710295010092053
Efra.gene25704_i0_length578.p1	3day	5-7day	31.4127054399947	6.34712112624925	18.879913283122	2.31305205577389	1.08901016854649	2.123994910774	0.0336705691338912	0.710295010092053
Efra.gene1133_i0_length3578.p1	3day	5-7day	223.33449416883	111.682466793711	167.50848048127	1.00018604148785	0.470954622294535	2.12374185142265	0.0336917357294572	0.710295010092053
Efra.gene4566_i1_length1977.p1	3day	5-7day	1736.38221812276	2820.50711497714	2278.44466654995	-0.699818549223661	0.32952973276299	-2.12368863761073	0.0336961881300652	0.710295010092053
Efra.gene33968_i0_length432.p1	3day	5-7day	117.283362724359	43.5893735055251	80.4363681149421	1.42668653113053	0.672292988149858	2.12212020098075	0.0338276454249571	0.711801046231568
Efra.gene40835_i1_length369.p1	3day	5-7day	13.3583003238846	45.2168830272184	29.2875916755515	-1.75940532396019	0.829206272327562	-2.12179451925946	0.0338549970989457	0.711801046231568
Efra.gene15286_i0_length972.p1	3day	5-7day	11.2059214852829	40.3630492685404	25.7844853769116	-1.8462385837989	0.870440737656918	-2.12103880704006	0.033918536807552	0.711801046231568
Efra.gene2114_i0_length2805.p1	3day	5-7day	290.611410320651	155.523337947993	223.067374134322	0.90252337053744	0.425542516762487	2.12087708040035	0.0339321478968825	0.711801046231568
Efra.gene54448_i0_length303.p1	3day	5-7day	93.2911144362274	185.951966478764	139.621540457496	-0.994905913163132	0.469178729104446	-2.12052646773262	0.0339616718753151	0.711801046231568
Efra.gene6615_i0_length1650.p1	3day	5-7day	91.0735211764622	3.83224762593377	47.452884401198	4.57014051171633	2.15568790288495	2.12003811201062	0.0340028313548748	0.711801046231568
Efra.gene16699_i0_length903.p1	3day	5-7day	43.0513612804236	10.7097077343277	26.8805345073756	2.01117668347014	0.948820078770584	2.11966075388717	0.0340346649608998	0.711801046231568
Efra.gene5346_i0_length1824.p1	3day	5-7day	40.8939566266492	120.864993841494	80.8794752340714	-1.56533417827317	0.738497257840832	-2.11962084036681	0.0340380335204369	0.711801046231568
Efra.gene1789_i0_length2994.p1	3day	5-7day	37.2615070098131	12.0075359441734	24.6345214769933	1.6333424603698	0.770763490941759	2.11912276536879	0.0340800932578949	0.711801046231568
Efra.gene3374_i1_length2277.p1	3day	5-7day	27.79279006707	84.282104085913	56.0374470764915	-1.60086010895778	0.75546275958792	-2.11904569568855	0.0340866053424358	0.711801046231568
Efra.gene6394_i0_length1676.p1	3day	5-7day	368.791942444936	649.139288759579	508.965615602257	-0.815879392445704	0.385043488573838	-2.11892790465731	0.0340965602758872	0.711801046231568
Efra.gene49533_i0_length323.p1	3day	5-7day	64.8435763678742	15.209115752814	40.0263460603441	2.09565884750818	0.989025866443701	2.11891207157571	0.0340978985746306	0.711801046231568
Efra.gene22813_i0_length659.p1	3day	5-7day	3.60862243579635	20.9503134901142	12.2794679629553	-2.54254141017887	1.19997347246048	-2.11883134796765	0.0341047224739803	1
Efra.gene56975_i0_length297.p1	3day	5-7day	27.6347495353134	7.17324810126797	17.4039988182907	1.94300829832872	0.917213975876834	2.11838060630427	0.0341428469846748	0.711801046231568
Efra.gene23283_i0_length645.p1	3day	5-7day	11.2586016625351	37.2813442108209	24.269972936678	-1.72843266961421	0.816136548526464	-2.11782289708125	0.0341900694102626	0.711801046231568
Efra.gene65313_i0_length276.p1	3day	5-7day	20.938039314287	56.1441950913299	38.5411172028085	-1.42176998876143	0.671444025093306	-2.11748103434811	0.0342190432409296	0.711801046231568
Efra.gene6582_i0_length1653.p1	3day	5-7day	14.1008486205881	0.96294838542658	7.53189850300735	3.87390073389899	1.82957899703581	2.11737276180765	0.0342282240183359	1
Efra.gene530_i2_length2769.p1	3day	5-7day	50.4793268610251	16.5264898784323	33.5029083697287	1.61407688548544	0.762311433811494	2.1173457643357	0.0342305135487869	0.711801046231568
Efra.gene60647_i0_length285.p1	3day	5-7day	269.288291013297	126.349495417465	197.818893215381	1.09090198662702	0.515230047054337	2.11731049628006	0.0342335046662665	0.711801046231568
Efra.gene57957_i0_length294.p1	3day	5-7day	97.9408061731565	185.022911412311	141.481858792734	-0.917147600300392	0.433227499617501	-2.11701150344829	0.0342588715088144	0.711801046231568
Efra.gene22407_i0_length651.p1	3day	5-7day	47.7951204347287	103.84205829989	75.8185893673095	-1.12056306530248	0.529328944883704	-2.11695029363768	0.0342640665890352	0.711801046231568
Efra.gene8604_i0_length1434.p1	3day	5-7day	22.0669089108401	4.83428784290545	13.4505983768728	2.19220204379964	1.03576535813596	2.11650450227926	0.0343019226945053	1
Efra.gene7514_i0_length1410.p1	3day	5-7day	63.4224528888477	26.412669894027	44.9175613914374	1.26316839372658	0.596831959988587	2.11645568335639	0.0343060705135197	0.711801046231568
Efra.gene7454_i0_length1551.p1	3day	5-7day	127.394293424474	242.805013050478	185.099653237476	-0.930199237747331	0.439515488655459	-2.11641969795637	0.0343091282278918	0.711801046231568
Efra.gene6982_i0_length1605.p1	3day	5-7day	20.9204792552029	4.30394886076078	12.6122140579819	2.27837952595373	1.07655490045324	2.11636166905608	0.0343140594904507	1
Efra.gene2558_i0_length2580.p1	3day	5-7day	26.9210542348223	105.95426533784	66.4376597863309	-1.97629053417972	0.933922429003421	-2.11611850492615	0.0343347300253247	0.711801046231568
Efra.gene18777_i0_length804.p1	3day	5-7day	28.6406987182779	75.2637421331679	51.9522204257229	-1.3929831963228	0.658302966362944	-2.11602144832931	0.0343429834386952	0.711801046231568
Efra.gene109089_i0_length216.p1	3day	5-7day	5.65564091989364	30.3205019267652	17.9880714233294	-2.4230555881237	1.14513805191732	-2.11595063500575	0.0343490062693226	0.711801046231568
Efra.gene56283_i0_length298.p1	3day	5-7day	5.70832109714584	31.6965137997012	18.7024174484235	-2.47721484446338	1.17075788390693	-2.11590703638628	0.0343527148777344	0.711801046231568
Efra.gene22815_i1_length318.p1	3day	5-7day	124.575873647461	52.9256686232026	88.7507711353318	1.23336980934588	0.582913266195764	2.11587191589439	0.0343557025640629	0.711801046231568
Efra.gene13301_i1_length1086.p1	3day	5-7day	227.447332502892	384.883566177758	306.165449340325	-0.758970988107979	0.358802662877429	-2.11528805840344	0.0344054036253337	0.711848925278785
Efra.gene909_i0_length3876.p1	3day	5-7day	91.4372566020549	42.2329075483617	66.8350820752083	1.1139390336494	0.526656436404467	2.11511519968191	0.0344201300622497	0.711848925278785
Efra.gene34281_i0_length426.p1	3day	5-7day	416.124234221523	185.585792591657	300.85501340659	1.16430567667698	0.55048033767515	2.1150722323602	0.0344237914337366	0.711848925278785
Efra.gene90787_i0_length234.p1	3day	5-7day	4.54433138242466	24.821652947593	14.6829921650088	-2.4444838928016	1.15599492723845	-2.11461472295664	0.0344627977913624	1
Efra.gene80315_i0_length249.p1	3day	5-7day	16.8966825233446	46.2606143320209	31.5786484276828	-1.45315070841387	0.687202162569899	-2.11458983624205	0.0344649206664799	0.712080710013043
Efra.gene7984_i0_length1497.p1	3day	5-7day	31.9395072125167	8.116650570922	20.0280788917194	1.97256845312965	0.932971498124789	2.11428586735434	0.034490858698237	0.712080710013043
Efra.gene31552_i2_length243.p1	3day	5-7day	1.02350924204864	11.6140183724366	6.31876380724263	-3.50374146853256	1.65718353239503	-2.11427485250762	0.0344917989214154	1
Efra.gene5951_i1_length678.p1	3day	5-7day	13.896395033535	47.6731187802162	30.7847569068756	-1.77920791170447	0.841655355382055	-2.11393879968462	0.0345204947907429	0.712080710013043
Efra.gene114033_i0_length210.p1	3day	5-7day	125.63952882285	54.0449843348096	89.84225657883	1.21651364248118	0.575479630003436	2.11391260273437	0.0345227326298444	0.712080710013043
Efra.gene5005_i0_length1887.p1	3day	5-7day	7.59729904948652	31.4815087262031	19.5394038878448	-2.04635365671819	0.9682432964633	-2.11347051324073	0.0345605162247163	0.71238759071742
Efra.gene349_i0_length5181.p1	3day	5-7day	3075.53748997614	5037.96078743203	4056.74913870408	-0.711982228475271	0.336917344287288	-2.11322521843271	0.0345814958100984	0.71238759071742
Efra.gene69211_i0_length267.p1	3day	5-7day	2.02945842501322	14.9550188477708	8.49223863639202	-2.87567922704745	1.36096611030308	-2.11296901905005	0.0346034196564748	1
Efra.gene49179_i0_length324.p1	3day	5-7day	8.11783370005287	40.6171461735835	24.3674899368182	-2.31944339873398	1.09777142696212	-2.11286552169846	0.0346122796406372	0.712569607363936
Efra.gene5765_i0_length1761.p1	3day	5-7day	100.011651838294	45.0018779537203	72.5067648960069	1.1529649533709	0.546062420759525	2.1114160387877	0.0347365676801462	0.713989664856204
Efra.gene26325_i4_length527.p1	3day	5-7day	4993.41436388803	2899.69012832819	3946.55224610811	0.784085584061914	0.371366432569317	2.11135287224852	0.0347419926438344	0.713989664856204
Efra.gene8619_i0_length1431.p1	3day	5-7day	52.3043316989852	108.539524732388	80.4219282156865	-1.05397567873927	0.499208895652081	-2.11129186182177	0.0347472331199656	0.713989664856204
Efra.gene3071_i0_length2386.p1	3day	5-7day	117.657149780297	55.792368607424	86.7247591938607	1.07588255999745	0.509732330042568	2.11068142353772	0.0347997037505618	0.714382188924358
Efra.gene6296_i0_length1686.p1	3day	5-7day	4667.26357365458	2996.65233323791	3831.95795344625	0.639210939394223	0.302863517631321	2.11055773370611	0.0348103438328816	0.714382188924358
Efra.gene6309_i0_length1686.p1	3day	5-7day	54.9885381252816	167.146505211059	111.06752166817	-1.60298763379089	0.759808750539326	-2.10972515472224	0.0348820364936905	0.715401261405026
Efra.gene1785_i1_length2997.p1	3day	5-7day	66.7852344974671	27.4928937740889	47.139064135778	1.28152395117702	0.607584246850056	2.10921194520911	0.0349262913039963	0.715475326177708
Efra.gene45168_i0_length342.p1	3day	5-7day	18.3880462387074	49.0321839936654	33.7101151161864	-1.41457657695903	0.670688788764068	-2.10914003731267	0.0349324958549723	0.715475326177708
Efra.gene5960_i0_length1728.p1	3day	5-7day	8.8139689414599	228.273557702618	118.543763322039	-4.69567223908397	2.22658009186005	-2.10891683449899	0.0349517608365011	0.715475326177708
Efra.gene6829_i0_length1620.p1	3day	5-7day	24.9442759870612	77.9258340690344	51.4350550280478	-1.64325719997581	0.779335705363368	-2.10853575508854	0.0349846733572359	0.715638312266367
Efra.gene24772_i0_length543.p1	3day	5-7day	1296.5177829742	2205.90349034234	1751.21063665827	-0.766792816932865	0.363699474051041	-2.10831434093648	0.0350038082880241	0.715638312266367
Efra.gene22252_i0_length675.p1	3day	5-7day	60.158764512777	22.9739398398301	41.5663521763036	1.38769741971334	0.658400282244193	2.1076804751409	0.0350586372973966	0.716308192886896
Efra.gene4805_i2_length1926.p1	3day	5-7day	42.4668535154766	106.716556052969	74.5917047842228	-1.33011238302458	0.631383705900874	-2.10666251059923	0.0351468440315331	0.716782994410768
Efra.gene24001_i0_length624.p1	3day	5-7day	51.7135568120826	18.4328407335129	35.0731987727977	1.49046393484803	0.707517300181399	2.10661129341416	0.0351512870067718	0.716782994410768
Efra.gene11771_i2_length999.p1	3day	5-7day	36.4487184767733	86.5897702815878	61.5192443791805	-1.24971152786938	0.593322047927557	-2.10629544651941	0.0351786966076112	0.716782994410768
Efra.gene30233_i0_length484.p1	3day	5-7day	3.57350231762822	19.9261281010841	11.7498152093562	-2.47686551117564	1.17606134370494	-2.10606829689069	0.0351984202211371	1
Efra.gene31379_i0_length466.p1	3day	5-7day	52.2805045179455	121.783651882804	87.0320782003745	-1.21862146872088	0.578664182255806	-2.10592171779205	0.0352111528305146	0.716782994410768
Efra.gene28795_i0_length510.p1	3day	5-7day	29.2314736051806	8.19483423401221	18.7131539195964	1.83502868582346	0.871379585200285	2.10588900289841	0.0352139951498643	0.716782994410768
Efra.gene20006_i0_length753.p1	3day	5-7day	6.62646998469008	27.6688070160419	17.147638500366	-2.05929781443519	0.977877624243331	-2.10588499356313	0.0352143435004366	0.716782994410768
Efra.gene1435_i0_length3279.p1	3day	5-7day	94.729797974338	40.1871360265874	67.4584670004627	1.23872575415469	0.588397764198876	2.10525231318861	0.0352693507168772	0.717013009930423
Efra.gene31611_i1_length423.p1	3day	5-7day	19.5169158352605	51.9014832341726	35.7091995347165	-1.41251260104069	0.670948638285238	-2.10524698977061	0.035269813862468	0.717013009930423
Efra.gene33357_i0_length438.p1	3day	5-7day	6.07081521595559	29.9712746991451	18.0210449575503	-2.30043102055881	1.09298033557761	-2.10473230457809	0.035314616786908	0.717474561078695
Efra.gene10126_i0_length1299.p1	3day	5-7day	18.1422054115305	1.90635085508061	10.0242781333056	3.24657837587796	1.54266017361487	2.10453243780214	0.0353320281138569	1
Efra.gene17858_i0_length846.p1	3day	5-7day	78.5643708105686	34.705233706902	56.6348022587353	1.17948020558021	0.560605575769665	2.1039394835859	0.0353837262328336	0.71842905308016
Efra.gene28603_i0_length513.p1	3day	5-7day	14.3115693295969	1.90635085508061	8.10896009233877	2.90212500465429	1.37969002896571	2.10346160639422	0.0354254380497014	1
Efra.gene342_i0_length5241.p1	3day	5-7day	94.8878385060946	43.9021081578859	69.3949733319903	1.11282116800051	0.529201604977779	2.10283029668295	0.0354806066427963	0.71994585954064
Efra.gene75162_i0_length255.p1	3day	5-7day	969.36867316261	1848.45428317861	1408.91147817061	-0.931107396146961	0.442847047936717	-2.10254849949913	0.035505255854296	0.719996025337647
Efra.gene1000_i4_length2460.p1	3day	5-7day	87.688153693586	39.5199756340349	63.6040646638104	1.15055559988462	0.547382396323537	2.10192291095267	0.0355600292230352	0.72065662219417
Efra.gene27172_i0_length543.p1	3day	5-7day	78.8277716968296	165.797837022753	122.312804359791	-1.07222509908851	0.510245945897203	-2.10138876694677	0.035606853206172	0.721155393756445
Efra.gene8564_i0_length1437.p1	3day	5-7day	25.1549966960701	6.26893746315905	15.7119670796145	2.00490363996892	0.954441876805512	2.10060317835097	0.0356758148136925	0.722101623280138
Efra.gene17927_i1_length843.p1	3day	5-7day	12.9782461459907	0.96294838542658	6.97059726570866	3.75123540554962	1.78630393489283	2.09999840020208	0.0357289818556	1
Efra.gene8_i6_length2292.p1	3day	5-7day	40.3671548541272	11.6922020355268	26.029678444827	1.79158967310694	0.853208590454294	2.0998261071809	0.03574414078191	0.723033815966038
Efra.gene32193_i2_length399.p1	3day	5-7day	5.11754621024321	23.8391586463939	14.4783524283186	-2.22114286844073	1.05812555667351	-2.09912978136873	0.0358054617945989	1
Efra.gene673_i1_length4323.p1	3day	5-7day	12.3172310227518	45.5960531957542	28.956642109253	-1.89025579177494	0.900751028138972	-2.0985330382363	0.0358580845591025	0.724887031940113
Efra.gene18973_i0_length796.p1	3day	5-7day	88.9637708847672	182.151012915518	135.557391900143	-1.03429478358431	0.492951134797363	-2.09816898790481	0.0358902200903531	0.725085180742628
Efra.gene58346_i0_length293.p1	3day	5-7day	6.10593533412372	25.0366580210911	15.5712966776074	-2.0331467956871	0.969195983287272	-2.09776642778808	0.0359257835559195	0.725352294108509
Efra.gene23435_i0_length640.p1	3day	5-7day	29.1900863650568	3.41918413842441	16.3046352517406	3.09976386014683	1.4778486641203	2.09748395448325	0.0359507561000697	0.725405374484066
Efra.gene11547_i2_length954.p1	3day	5-7day	164.451346847234	86.3891126112907	125.420229729262	0.929371015747887	0.443145681381368	2.09721329755683	0.0359746978810986	0.72543760335885
Efra.gene38509_i0_length387.p1	3day	5-7day	40.3909820351669	7.56676567300478	23.9788738540858	2.41082689059328	1.15050493935635	2.09545114334061	0.0361309072199459	0.728135340659691
Efra.gene8603_i0_length1434.p1	3day	5-7day	160.75994993119	63.518100862895	112.139025397043	1.33924593553526	0.639327284874462	2.09477362724826	0.0361911205684509	0.728650584061192
Efra.gene61560_i0_length285.p1	3day	5-7day	11.241041603451	36.296250653336	23.7686461283935	-1.6898078326773	0.806728610973916	-2.09464224981099	0.03620280646109	0.728650584061192
Efra.gene2666_i13_length1101.p1	3day	5-7day	780.827165513437	459.04234000252	619.934752757979	0.766518410825813	0.365983630626119	2.09440627034183	0.0362238046779635	0.728650584061192
Efra.gene111698_i0_length213.p1	3day	5-7day	14.3818095659332	1.90635085508061	8.14408021050691	2.90854575437465	1.3887532008816	2.09435755217577	0.0362281410706873	1
Efra.gene24047_i0_length621.p1	3day	5-7day	45.1460341266003	9.25551219830154	27.2007731624509	2.28828783341739	1.09291915755766	2.09373933798637	0.0362832066176329	0.729393551732551
Efra.gene92298_i0_length231.p1	3day	5-7day	11.2234815443669	43.9386007331452	27.5810411387561	-1.96700304715193	0.939612808128826	-2.09341872538868	0.0363117922896646	0.729516490393719
Efra.gene43767_i0_length351.p1	3day	5-7day	10.2350924204864	33.2901300024209	21.7626112114537	-1.70132558485256	0.812827005287402	-2.09309677678709	0.0363405163918038	0.729642056386087
Efra.gene66535_i1_length273.p1	3day	5-7day	53.9825889423171	114.786317023489	84.3844529829028	-1.08725253109601	0.51982113290694	-2.0915897070515	0.0364752340702654	0.731548162617258
Efra.gene13486_i0_length1074.p1	3day	5-7day	187.588178055419	95.903920227207	141.746049141313	0.967686453367795	0.462697912503399	2.09140008463013	0.0364922146112713	0.731548162617258
Efra.gene10106_i1_length1302.p1	3day	5-7day	390.096260386423	220.001787940029	305.049024163226	0.826685701507066	0.395301465042821	2.09127912394029	0.0365030500659138	0.731548162617258
Efra.gene23753_i0_length630.p1	3day	5-7day	26.7454536439816	4.38213252385099	15.5637930839163	2.61510210926824	1.25082703684287	2.09069841971824	0.0365551067506405	0.731775819593354
Efra.gene8512_i0_length1443.p1	3day	5-7day	36.2442648897201	8.66653546883922	22.4554001792797	2.06321133569505	0.987041408523541	2.09029866212126	0.036590979392897	0.731775819593354
Efra.gene36524_i0_length403.p1	3day	5-7day	21.7683879064109	73.0029655378956	47.3856767221532	-1.74301069073714	0.83389975510472	-2.09019211250189	0.0366005457889414	0.731775819593354
Efra.gene80367_i0_length249.p1	3day	5-7day	43.4376825802731	12.8336629191921	28.1356727497326	1.75542667195918	0.839857871386076	2.09014731154699	0.0366045688110518	0.731775819593354
Efra.gene25594_i3_length294.p1	3day	5-7day	59.4337762751575	123.103625264708	91.2687007699326	-1.05126728159454	0.503043341660033	-2.08981452398392	0.036634464159029	0.731922777468945
Efra.gene25610_i1_length564.p1	3day	5-7day	16.3761478727783	46.8717362335416	31.6239420531599	-1.51801571399015	0.726575465143804	-2.08927466837833	0.0366830053184191	0.731966491635358
Efra.gene5018_i0_length1887.p1	3day	5-7day	53.5736817682108	18.7090828106144	36.1413822894126	1.51609203511165	0.725672524662857	2.08922342184034	0.0366876160010668	0.731966491635358
Efra.gene23218_i0_length645.p1	3day	5-7day	550.684333647121	305.125614538675	427.904974092898	0.851446556406038	0.407627053092535	2.08878814579746	0.0367267979636482	0.731966491635358
Efra.gene25372_i0_length585.p1	3day	5-7day	328.35330604769	630.705199891552	479.529252969621	-0.941522020500848	0.450750453649221	-2.0887877380453	0.0367268346847163	0.731966491635358
Efra.gene19351_i0_length780.p1	3day	5-7day	125.031193876864	252.21689257496	188.624043225912	-1.01179100936714	0.484579689431939	-2.08797651125914	0.0367999535525199	0.732816514400148
Efra.gene8501_i0_length1443.p1	3day	5-7day	46.9058245433969	16.9004615343965	31.9031430388967	1.47424791578848	0.706120379295528	2.08781386151082	0.0368146286880626	0.732816514400148
Efra.gene8730_i0_length1419.p1	3day	5-7day	121.803866925744	233.725414094129	177.764640509937	-0.940982121809986	0.450912883243431	-2.08683796089717	0.0369027844085555	0.734121200127551
Efra.gene34734_i0_length423.p1	3day	5-7day	4.09403696819457	26.9599555356585	15.5269962519265	-2.71801189761794	1.30316887473922	-2.08569430279083	0.0370063228452501	0.735730114815609
Efra.gene11721_i0_length1179.p1	3day	5-7day	6.12349539320779	30.3009560109927	18.2122257021002	-2.30464071163739	1.10527421478226	-2.08513026072124	0.0370574781061496	0.736296257156825
Efra.gene21219_i0_length708.p1	3day	5-7day	93.7351417285019	33.9989814828044	63.8670616056531	1.46292785479531	0.701788940637681	2.08456954802681	0.0371083910796143	0.736856895896487
Efra.gene24791_i0_length603.p1	3day	5-7day	13.2353799102961	40.0112227846345	26.6233013474653	-1.59396847881014	0.76479505713648	-2.08417727590738	0.037144044967204	0.737114036616898
Efra.gene41826_i0_length363.p1	3day	5-7day	147.944770132129	7.72313299918519	77.833951565657	4.2600377092728	2.04434426365471	2.08381620699101	0.0371768885474825	0.737132083157472
Efra.gene2557_i5_length552.p1	3day	5-7day	14.3993696250173	1.90635085508061	8.15286024004894	2.9101993267147	1.39666231966833	2.08368142086471	0.0371891553099055	1
Efra.gene11432_i0_length1200.p1	3day	5-7day	14.4344897431854	1.92589677085316	8.18019325701928	2.90508751364159	1.39424848428847	2.08362250085152	0.0371945186488374	1
Efra.gene40687_i0_length369.p1	3day	5-7day	25.2014097513666	3.41918413842441	14.3102969448955	2.88861795232623	1.38644044683446	2.08347784351038	0.0372076892316981	1
Efra.gene20678_i0_length729.p1	3day	5-7day	5.15266632841135	23.878250477939	14.5154584031752	-2.21655616256587	1.06403538104026	-2.08316020506654	0.0372366231152565	1
Efra.gene4066_i1_length2091.p1	3day	5-7day	196.256640709034	334.260365237659	265.258502973346	-0.76836183393618	0.368888445030389	-2.0829110921945	0.0372593283611487	0.737132083157472
Efra.gene8244_i0_length1470.p1	3day	5-7day	48.2040276088349	114.749824448229	81.4769260285321	-1.25003320722382	0.600301434570901	-2.08234252866205	0.0373111938979101	0.737132083157472
Efra.gene1946_i0_length2895.p1	3day	5-7day	83.5589966072233	34.4094457140279	58.9842211606256	1.28188401677001	0.615609392350928	2.08230094065763	0.0373149900521597	0.737132083157472
Efra.gene22637_i1_length630.p1	3day	5-7day	63.7849470076575	25.645180666326	44.7150638369917	1.31629303624419	0.632185256421835	2.08213181638306	0.0373304311079891	0.737132083157472
Efra.gene53591_i0_length306.p1	3day	5-7day	33.1850301007026	74.560089165356	53.8725596330293	-1.16735785671813	0.560658736112507	-2.08211837527468	0.0373316585152052	0.737132083157472
Efra.gene94948_i0_length228.p1	3day	5-7day	14.3818095659332	1.94544268662571	8.16362612627946	2.89208956135286	1.3892095884669	2.0818237833677	0.0373585685135785	1
Efra.gene39860_i0_length375.p1	3day	5-7day	15.3701986898137	42.8414301935965	29.1058144417051	-1.47936569903621	0.710676912653904	-2.08162903943476	0.0373763667924119	0.737132083157472
Efra.gene4025_i1_length2100.p1	3day	5-7day	94.7185050372096	45.7302753498763	70.2243901935429	1.05044214428547	0.504644207235114	2.08154998952771	0.0373835934785528	0.737132083157472
Efra.gene12534_i0_length1129.p1	3day	5-7day	85.8117099851566	227.386090736737	156.598900360947	-1.40696585080747	0.675928180425566	-2.08153157621219	0.03738527698149	0.737132083157472
Efra.gene1713_i0_length3051.p1	3day	5-7day	53.4156412364542	20.143732430868	36.7796868336611	1.40537729304952	0.675178089736443	2.08149126047339	0.0373889632167737	0.737132083157472
Efra.gene86748_i0_length240.p1	3day	5-7day	191.606948972105	360.347304197896	275.977126585	-0.911085024289761	0.437721038428702	-2.08142845397677	0.0373947064917254	0.737132083157472
Efra.gene800_i0_length4059.p1	3day	5-7day	72.0144081841704	29.4187905449421	50.7165993645562	1.29141807958085	0.620660153299572	2.0807169152319	0.0374598248707696	0.737967642144664
Efra.gene2838_i0_length2466.p1	3day	5-7day	85.4718017406037	40.0112227846345	62.7415122626191	1.095395816884	0.526686386045494	2.07978760398295	0.0375450185935252	0.739106437155404
Efra.gene974_i1_length3795.p1	3day	5-7day	263.650210152488	143.633077498455	203.641643825471	0.876730987019292	0.421591174275898	2.07957623525947	0.0375644186179125	0.739106437155404
Efra.gene12186_i2_length636.p1	3day	5-7day	57.4921181455647	20.8695305707382	39.1808243581514	1.46379307281063	0.703969368760118	2.07934199663938	0.037585927670288	0.739106437155404
Efra.gene10598_i1_length1263.p1	3day	5-7day	13.5978740291058	0.96294838542658	7.28041120726621	3.82152481446763	1.83861716458223	2.07847772123674	0.037665380787017	1
Efra.gene17883_i0_length846.p1	3day	5-7day	49.1748566736314	15.4462659983704	32.3105613360009	1.67240470208769	0.804714235881308	2.07825912294953	0.0376854992257692	0.74037499191622
Efra.gene34868_i0_length420.p1	3day	5-7day	3.08808778523	19.024416719261	11.0562522522455	-2.62760375573285	1.26443793633687	-2.07808044999435	0.0377019499728225	1
Efra.gene10056_i1_length1308.p1	3day	5-7day	276.783953628628	15.3876282510527	146.085790939841	4.16879855730057	2.00629315405753	2.07786112855421	0.0377221516528446	0.74037499191622
Efra.gene22103_i1_length660.p1	3day	5-7day	220.480954273649	92.0834207481884	156.282187510918	1.26075510649987	0.606863350157316	2.07749422695084	0.0377559675188586	0.74037499191622
Efra.gene6871_i1_length1617.p1	3day	5-7day	142.724346180947	257.913799968143	200.319073074545	-0.854107013819399	0.411130602145076	-2.07745910755145	0.0377592056866167	0.74037499191622
Efra.gene14896_i0_length993.p1	3day	5-7day	346.947047180233	198.230545987468	272.58879658385	0.807320004192671	0.388619996647932	2.07740211815209	0.0377644608702415	0.74037499191622
Efra.gene21062_i0_length714.p1	3day	5-7day	132.238387118111	298.196066317307	215.217226717709	-1.17372966665124	0.565066226621776	-2.07715416592553	0.0377873326198838	0.740376307083371
Efra.gene48139_i0_length328.p1	3day	5-7day	3.03540760797779	18.3937489019678	10.7145782549728	-2.59241924238564	1.24836995524688	-2.07664341126582	0.0378344830792291	1
Efra.gene915_i1_length3873.p1	3day	5-7day	64.358161835476	27.3951641952262	45.8766630153511	1.23204390440777	0.59331290885213	2.0765499722421	0.0378431143419272	0.741022044767798
Efra.gene19740_i0_length765.p1	3day	5-7day	15.194598098973	1.90635085508061	8.55047447702682	2.99005587349329	1.44018152431475	2.07616597145001	0.037878603316378	1
Efra.gene89865_i0_length234.p1	3day	5-7day	26.8922012386098	4.7365582640427	15.8143797513262	2.49828051628102	1.20335470047805	2.07609652855349	0.0378850241820366	0.741193827653379
Efra.gene9910_i0_length1317.p1	3day	5-7day	31.482945676331	78.3727908755173	54.9278682759241	-1.31414060550191	0.633080469661849	-2.07578762649848	0.0379135972661125	0.741193827653379
Efra.gene10197_i0_length1293.p1	3day	5-7day	66.0251261416795	28.4558421595155	47.2404841505975	1.21482584896946	0.58525675300824	2.0757143642089	0.0379203766319307	0.741193827653379
Efra.gene11237_i0_length1215.p1	3day	5-7day	42.9522680478749	12.2029951018989	27.5776315748869	1.81958354929801	0.877051566331129	2.074659711184	0.0380180838352555	0.742294741724378
Efra.gene41067_i0_length311.p1	3day	5-7day	315.854207312141	547.181436142711	431.517821727426	-0.792461266075139	0.382100592573789	-2.07395979351197	0.038083045086482	0.742294741724378
Efra.gene10812_i0_length1245.p1	3day	5-7day	6.12349539320779	24.4867731231739	15.3051342581908	-1.99871347751813	0.963789582817008	-2.07380689016808	0.0380972490148968	0.742294741724378
Efra.gene24905_i0_length599.p1	3day	5-7day	101.134254312891	43.9242533299442	72.5292538214176	1.20181434575285	0.579526937504485	2.07378513055496	0.0380992707363315	0.742294741724378
Efra.gene4388_i8_length1250.p1	3day	5-7day	70.6572578195245	28.6122094856959	49.6347336526102	1.30595633761569	0.629801146127268	2.07360108130351	0.0381163747045459	0.742294741724378
Efra.gene10543_i0_length1266.p1	3day	5-7day	26.681480529601	74.4376151581492	50.5595478438751	-1.47995530107286	0.713760033283338	-2.07346339394345	0.0381291744628463	0.742294741724378
Efra.gene2924_i0_length2436.p1	3day	5-7day	34.6939538751494	11.0641334745194	22.8790436748344	1.64903745516013	0.795337034697345	2.073381954089	0.0381367470337049	0.742294741724378
Efra.gene12897_i3_length669.p1	3day	5-7day	16.4288280500305	56.0321181092662	36.2304730796483	-1.77188842949415	0.85469665149319	-2.07311965759851	0.0381611449983317	0.742324585689536
Efra.gene64253_i0_length277.p1	3day	5-7day	12.7324053188138	38.4983895012907	25.6153974100522	-1.59462615521337	0.769509161473725	-2.07226402887709	0.0382408250733506	0.742821601017516
Efra.gene17842_i0_length846.p1	3day	5-7day	60.0709642173567	22.4826926892305	41.2768284532936	1.41684138047365	0.68381009577486	2.07198078710458	0.0382672329909503	0.742821601017516
Efra.gene17212_i1_length876.p1	3day	5-7day	335.891657797968	562.899993840125	449.395825819047	-0.744810493772113	0.359476370497716	-2.07193171762828	0.0382718095365114	0.742821601017516
Efra.gene25566_i1_length582.p1	3day	5-7day	64.0019348386219	22.6195140996384	43.3107244691301	1.49968891524622	0.723879059923483	2.07173960164665	0.0382897320276589	0.742821601017516
Efra.gene31163_i3_length447.p1	3day	5-7day	50.8179937987951	2077.85048904734	1064.33424142307	-5.35344415173222	2.58418520087439	-2.07161783525454	0.0383010953028806	0.742821601017516
Efra.gene116536_i0_length210.p1	3day	5-7day	3.62618249488042	20.3196456728209	11.9729140838507	-2.49197698380421	1.20316120448801	-2.0711912705535	0.0383409250607923	1
Efra.gene7770_i0_length1515.p1	3day	5-7day	8.20563399547321	31.0879911544663	19.6468125749697	-1.92149896489636	0.92811569710201	-2.07032266655562	0.0384221383474103	0.743893786032365
Efra.gene8150_i0_length1479.p1	3day	5-7day	33.9275783974062	8.66653546883922	21.2970569331227	1.97020218788721	0.951654792084021	2.07029082843442	0.0384251179441963	0.743893786032365
Efra.gene677_i0_length4314.p1	3day	5-7day	91.3908435467583	41.5240560679783	66.4574498073683	1.13840372067095	0.550011104924154	2.06978315615634	0.0384726554133989	0.743940003219803
Efra.gene30061_i0_length486.p1	3day	5-7day	55.4977798387196	21.2435022267024	38.370641032711	1.38573274345317	0.66950858568977	2.06977591187348	0.0384733341158766	0.743940003219803
Efra.gene59212_i0_length291.p1	3day	5-7day	1.02350924204864	14.170582960583	7.59704610131582	-3.79310538605316	1.83272567958628	-2.06965255537284	0.0384848927036094	1
Efra.gene2092_i0_length2814.p1	3day	5-7day	558.020714423912	276.092543796613	417.056629110262	1.01495584514402	0.490463288035475	2.06938188831497	0.0385102647336668	0.744210865978111
Efra.gene14362_i1_length408.p1	3day	5-7day	10.7205069528846	34.2921702193926	22.5063385861386	-1.67614406314013	0.810285973912291	-2.06858333613653	0.0385852029896386	0.74434684612412
Efra.gene26203_i0_length564.p1	3day	5-7day	9.74967788808821	32.5838777783233	21.1667778332058	-1.74254733042077	0.84242617494748	-2.06848669027812	0.0385942808947519	0.74434684612412
Efra.gene15699_i0_length951.p1	3day	5-7day	40.7585019691494	6.26893746315905	23.5137197161542	2.70209425728829	1.30637837239556	2.06838563343126	0.0386037750632664	0.74434684612412
Efra.gene3146_i0_length2349.p1	3day	5-7day	34.5007932252247	9.60993793849325	22.055365581859	1.84449583538245	0.891876937547791	2.06810576406862	0.0386300788117038	0.74434684612412
Efra.gene43778_i0_length351.p1	3day	5-7day	57.4921181455647	23.0912153344654	40.291666740015	1.3154204801985	0.636099779076192	2.06794676474953	0.0386450292744969	0.74434684612412
Efra.gene12594_i0_length1125.p1	3day	5-7day	15.2648383353093	48.0861822677256	31.6755103015174	-1.65288285558048	0.799327360201169	-2.06784221068636	0.0386548630125444	0.74434684612412
Efra.gene58437_i0_length291.p1	3day	5-7day	3.05296766706186	17.4112546007686	10.2321111339153	-2.50793624987599	1.2128757000501	-2.06776032347948	0.0386625663246707	1
Efra.gene7907_i1_length1503.p1	3day	5-7day	48.6317361488082	13.9920704623442	31.3119033055762	1.79693188607376	0.869159377307234	2.06743657491321	0.0386930348493373	0.744368411176807
Efra.gene7133_i1_length1587.p1	3day	5-7day	3.60862243579635	26.4882543008314	15.0484383683139	-2.87755648963594	1.39191047957984	-2.06734307403487	0.0387018381712083	0.744368411176807
Efra.gene17933_i0_length843.p1	3day	5-7day	3.59106237671228	19.9873651046876	11.7892137406999	-2.47936714145144	1.19959787164071	-2.06683189430835	0.0387499970053679	1
Efra.gene100047_i0_length225.p1	3day	5-7day	1.02350924204864	14.2266214516149	7.62506534683175	-3.79558211800056	1.83647199848904	-2.06677919463154	0.0387549647969477	1
Efra.gene43797_i1_length351.p1	3day	5-7day	5.6205208017255	23.0912153344654	14.3558680680954	-2.03801448024753	0.986180848720235	-2.06657276187451	0.0387744296139798	1
Efra.gene14021_i0_length1041.p1	3day	5-7day	219.241698507418	122.076840619392	170.659269563405	0.844981880487987	0.408928030728428	2.06633396830932	0.0387969561351742	0.745756055585888
Efra.gene55566_i2_length270.p1	3day	5-7day	4093.77474802705	6454.11788704479	5273.94631753592	-0.656805076395554	0.317972916935079	-2.06560068928655	0.0388661993048122	0.745947696753516
Efra.gene39940_i0_length375.p1	3day	5-7day	8.79640888237583	36.9829569616611	22.8896829220185	-2.07451766811656	1.00432322742697	-2.06558766287958	0.0388674303303587	0.745947696753516
Efra.gene8577_i0_length1434.p1	3day	5-7day	474.948434243911	285.758520226138	380.353477235025	0.733166552143092	0.35495864209063	2.06549852632098	0.038875854829882	0.745947696753516
Efra.gene51439_i0_length315.p1	3day	5-7day	14.2764492114288	42.0739409658955	28.1751950886621	-1.55747175608804	0.754205929589658	-2.06504841049899	0.03891842000175	0.746323345408634
Efra.gene28710_i0_length510.p1	3day	5-7day	21.6692946738622	4.30394886076078	12.9866217673115	2.327875646782	1.12795750148114	2.06379730062989	0.0390369391253846	1
Efra.gene91019_i0_length234.p1	3day	5-7day	2.06457854318135	17.1154666078946	9.59002257553797	-3.05479700126738	1.48032578518936	-2.06359777815842	0.039055868439931	1
Efra.gene3191_i0_length2335.p1	3day	5-7day	124.330032820284	60.9589370184628	92.6444849193734	1.02922103398223	0.498828610325035	2.06327586806136	0.0390864254831045	0.748494638599827
Efra.gene9312_i0_length1368.p1	3day	5-7day	6.05325515687152	40.7148757524463	23.3840654546589	-2.74520215142163	1.33054632254979	-2.06321426386784	0.0390922755230615	0.748494638599827
Efra.gene15870_i1_length582.p1	3day	5-7day	36.4311584176892	11.6140183724366	24.0225883950629	1.65082923699775	0.800251109848561	2.0628890315568	0.0391231724689771	0.748494638599827
Efra.gene26493_i0_length558.p1	3day	5-7day	13.650554206358	1.43464962025359	7.54260191330582	3.24747356395214	1.57433591135385	2.06275772567462	0.039135652353175	1
Efra.gene4930_i0_length1902.p1	3day	5-7day	90.4664275372585	42.9391597724593	66.7027936548589	1.07579782469611	0.521579318983839	2.06257760908163	0.0391527769198249	0.748494638599827
Efra.gene76355_i0_length255.p1	3day	5-7day	121.815159862873	220.177701181982	170.996430522427	-0.853782674383654	0.413961898124445	-2.06246680733644	0.0391633145454442	0.748494638599827
Efra.gene2765_i0_length2498.p1	3day	5-7day	37.3430401832778	8.19483423401221	22.768937208645	2.18960945838382	1.06178748739613	2.06219180803637	0.0391894783283695	0.748494638599827
Efra.gene754_i0_length4140.p1	3day	5-7day	22.8796974438799	68.6208330140446	45.7502652289622	-1.58239401640209	0.76739459169312	-2.06203436085056	0.0392044647345877	0.748494638599827
Efra.gene1252_i0_length3456.p1	3day	5-7day	26.5410000569284	7.21233993281307	16.8766699948708	1.87964565032878	0.911603091743551	2.06191232495025	0.0392160839111164	0.748494638599827
Efra.gene19634_i1_length720.p1	3day	5-7day	23.8743536897161	3.41918413842441	13.6467689140702	2.80852376309256	1.36234337868873	2.0615388212888	0.0392516637909347	1
Efra.gene55379_i0_length300.p1	3day	5-7day	29.9915819609682	8.15574240246711	19.0736621817176	1.87832537382023	0.911163226567405	2.0614587145888	0.0392592983070468	0.748879188505629
Efra.gene2080_i0_length2820.p1	3day	5-7day	415.878393394346	249.347593334452	332.612993364399	0.737782926743929	0.357963724295429	2.06105500828635	0.0392977924610025	0.749050705886714
Efra.gene77158_i0_length252.p1	3day	5-7day	1.544043892615	17.0007903695451	9.27241713108003	-3.4657378748851	1.68169048277506	-2.06086548647529	0.0393158747725415	1
Efra.gene33326_i0_length439.p1	3day	5-7day	413.08255949159	796.397303592069	604.739931541829	-0.94722611940062	0.459691940678604	-2.06056716592053	0.0393443519041748	0.749050705886714
Efra.gene72629_i0_length261.p1	3day	5-7day	46.0930360103571	97.0792744298458	71.5861552201014	-1.07445638428849	0.52147594611134	-2.06041408486956	0.0393589715374158	0.749050705886714
Efra.gene5796_i1_length1285.p1	3day	5-7day	12.6621650824775	41.9371195554876	27.2996423189826	-1.72432029296705	0.836887291187398	-2.06039727347339	0.0393605773499271	0.749050705886714
Efra.gene715_i9_length288.p1	3day	5-7day	4.57945150059279	21.1066808162946	12.8430661584437	-2.2021743946195	1.06974404733683	-2.05859934448983	0.0395326356130246	1
Efra.gene16258_i0_length924.p1	3day	5-7day	142.654105944611	73.6948703587922	108.174488151702	0.952717567262115	0.462825425473444	2.05848148097642	0.0395439371826708	0.750983673102724
Efra.gene379_i0_length5046.p1	3day	5-7day	399.390618045108	239.654273220297	319.522445632703	0.737049937133177	0.358061529793406	2.05844492023044	0.0395474434373471	0.750983673102724
Efra.gene60631_i0_length285.p1	3day	5-7day	17.9026317063092	3.3410004753342	10.6218160908217	2.41739477822617	1.17443691360699	2.05834366258274	0.0395571556424763	1
Efra.gene10003_i0_length1311.p1	3day	5-7day	16.1127469865173	1.45419553602615	8.78347126127171	3.47536228922388	1.68869459454718	2.05801706267425	0.0395884955209584	1
Efra.gene9952_i1_length798.p1	3day	5-7day	41.0808501546182	91.3406759488315	66.2107630517249	-1.15319698461473	0.560354538757086	-2.05797741403616	0.0395923015596327	0.750983673102724
Efra.gene17674_i0_length855.p1	3day	5-7day	5.69076103806177	25.4106296770553	15.5506953575586	-2.16399016774739	1.05166602663423	-2.05767811543087	0.039621042507467	0.750983673102724
Efra.gene29488_i2_length405.p1	3day	5-7day	27.7865229451143	5.34508090927757	16.5658019271959	2.38274675709069	1.15812381379332	2.05741970652192	0.0396458711553854	0.750983673102724
Efra.gene53562_i0_length306.p1	3day	5-7day	20.0023303676587	4.32349477653333	12.162912572096	2.20857350084136	1.07353184305998	2.05729668394938	0.039657696145906	1
Efra.gene2164_i6_length432.p1	3day	5-7day	59.9367508666398	119.207541378885	89.5721461227622	-0.991939803016175	0.482169973375117	-2.05724092703813	0.0396630565134808	0.750983673102724
Efra.gene3808_i4_length1551.p1	3day	5-7day	29.3481268968134	6.74063869798606	18.0443827973997	2.1236709997182	1.03242348777255	2.05697664269535	0.0396884726929927	0.750983673102724
Efra.gene12849_i0_length1110.p1	3day	5-7day	65.8382326137104	137.252063053232	101.545147833471	-1.06097620949369	0.51581309814619	-2.05690048063299	0.0396957997504302	0.750983673102724
Efra.gene19494_i1_length774.p1	3day	5-7day	638.69235291261	393.594391990714	516.143372451662	0.698372749218718	0.339530196363775	2.05687964339548	0.0396978045657263	0.750983673102724
Efra.gene23707_i0_length633.p1	3day	5-7day	6.15861551137592	24.4672272074013	15.3129213593886	-1.99210680382263	0.968601120684718	-2.05668438873412	0.0397165947981697	0.750983673102724
[truncated: 43,192 more rows]
