# Supplementary material for: The Eupentacta fraudatrix transcriptome provides insights into regulation of cell transdifferentiation
Source: Sci Rep. 2020 Jan 30;10:1522. doi: 10.1038/s41598-020-58470-0 (PMC6992634; doi:10.1038/s41598-020-58470-0)
Supplement: Supplementary file 10 — Data S2. [file 41598_2020_58470_MOESM10_ESM.zip › DESeq2.2s/intact_vs_5-7day.DESeq2.DE_results]

sampleA	sampleB	baseMeanA	baseMeanB	baseMean	log2FoldChange	lfcSE	stat	pvalue	padj
Efra.gene43963_i0_length315.p1	intact	5-7day	232321.117769902	13.2375362505773	116167.177653076	14.0977596879247	0.575429697243691	24.4995344443517	1.49411440409684e-132	6.57470102378776e-128
Efra.gene43963_i1_length348.p1	intact	5-7day	426475.02816475	15.8247133981257	213245.426439074	14.7154645293643	0.621100653718403	23.692560040415	4.30219291587652e-124	9.46568485351151e-120
Efra.gene14210_i1_length1032.p1	intact	5-7day	127850.965200043	12.9114606925802	63931.9383303679	13.276534379529	0.587297068653051	22.6061649004624	3.7689951688252e-113	5.52836211363281e-109
Efra.gene13857_i1_length433.p1	intact	5-7day	155844.389345269	3.10521212280454	77923.747278696	15.6175941245604	0.726251969976555	21.5043741982064	1.4168357712984e-102	1.55866103200537e-98
Efra.gene42980_i0_length354.p1	intact	5-7day	143088.925961012	3.11892350975163	71546.022442261	15.4924797902467	0.736974316235235	21.0217363739195	4.14971841380663e-98	3.65208418162294e-94
Efra.gene18880_i1_length801.p1	intact	5-7day	173351.351645016	7.58628114106573	86679.4689630786	14.4847721997387	0.698781537687837	20.7286131909934	1.91221278066718e-95	1.40241685334131e-91
Efra.gene3392_i1_length2274.p1	intact	5-7day	33975.1218879422	7.93977947295699	16991.5308337076	12.0607903964432	0.592712518482415	20.3484657744765	4.79033957146699e-92	3.01134432146905e-88
Efra.gene18425_i0_length819.p1	intact	5-7day	141205.467225303	3.58211293721953	70604.5246691202	15.2772532060726	0.753479492197103	20.275605858263	2.11175486095644e-91	1.16157076126909e-87
Efra.gene9963_i1_length1314.p1	intact	5-7day	81329.8141330559	4.45364624436703	40667.1338896501	14.1620128029451	0.699387714490175	20.2491586705503	3.61358831082554e-91	1.7668037781063e-87
Efra.gene10326_i1_length1281.p1	intact	5-7day	237931.942653799	4.43993485741994	118968.191294328	15.7119959577052	0.800337564773218	19.6317112294452	8.28759242734818e-86	3.64687217173029e-82
Efra.gene19249_i3_length723.p1	intact	5-7day	63823.1929770158	3.52726738943121	31913.3601222026	14.1397876791101	0.730343078335411	19.3604733152772	1.66350032831143e-83	6.65460622245603e-80
Efra.gene7212_i0_length1578.p1	intact	5-7day	39021.035662754	10.5406680074524	19515.7881653807	11.850088600512	0.624791083307519	18.9664816241935	3.2280213591023e-80	1.18371543238281e-76
Efra.gene25150_i0_length591.p1	intact	5-7day	17602.6191885944	11.5218924101765	8807.07054050228	10.5780228428491	0.565506540376251	18.7053943457686	4.4741090977647e-78	1.51445151336952e-74
Efra.gene14210_i0_length426.p1	intact	5-7day	22097.1334631468	6.19671285866201	11051.6650880027	11.8002532691672	0.635757083201877	18.5609465957301	6.65221511735182e-77	2.09088624302821e-73
Efra.gene1763_i0_length3009.p1	intact	5-7day	14423.5935244277	13.3335159592069	7218.46352019343	10.081441821231	0.557750875420658	18.0751698751302	5.00011311606884e-73	1.46683318372995e-69
Efra.gene9178_i1_length1380.p1	intact	5-7day	14119.04663173	4.87570151099369	7061.9611666205	11.5012372038681	0.641521039998213	17.9280748202743	7.12027717936107e-72	1.95825423125378e-68
Efra.gene13857_i0_length1050.p1	intact	5-7day	57293.9966863863	2.68315685617788	28648.3399216212	14.392583530753	0.811553535317225	17.7346076437547	2.26673042788191e-70	5.86736504403033e-67
Efra.gene5912_i4_length957.p1	intact	5-7day	48710.8455351093	2.6694454692308	24356.7574902893	14.160776854333	0.810002073604089	17.4823958058834	1.95125635331926e-68	4.77017136508115e-65
Efra.gene1849_i0_length2949.p1	intact	5-7day	15310.0971346041	19.1218849381893	7664.60950977116	9.6469699897735	0.552941533287398	17.446636595409	3.65108755761679e-68	8.45591878344048e-65
Efra.gene7708_i0_length1524.p1	intact	5-7day	17530.4311668477	3.55469016332537	8766.9929285055	12.27190561507	0.705585007849628	17.3925260295289	9.3998586440233e-68	2.06815689885801e-64
Efra.gene24124_i0_length620.p1	intact	5-7day	79774.6494468272	6.25155840645033	39890.4505026168	13.6443415793351	0.796592832003716	17.1283760425193	9.11640362150764e-66	1.9102772617182e-62
Efra.gene14210_i3_length441.p1	intact	5-7day	50977.6636742933	4.93054705878201	25491.297110676	13.3445209019072	0.780727923530395	17.0924088913898	1.69044246773925e-65	3.38119228865445e-62
Efra.gene41102_i0_length366.p1	intact	5-7day	23330.8047815805	5.35260232540868	11668.078691953	12.0954405605265	0.719261224788984	16.8164779966764	1.84824907656012e-63	3.53610227673701e-60
Efra.gene27612_i0_length534.p1	intact	5-7day	56649.3039778755	1.77048938818914	28325.5372336318	14.9658852337481	0.893452798366289	16.7506165531227	5.60424412038437e-63	9.96300470266411e-60
Efra.gene41379_i0_length342.p1	intact	5-7day	12570.0511804517	4.45364624436703	6287.25241334803	11.4683908802508	0.684679045298591	16.7500246414718	5.6602835552814e-63	9.96300470266411e-60
Efra.gene23046_i0_length651.p1	intact	5-7day	23772.6912549975	7.89864531211574	11890.2949501548	11.5506373119344	0.689784616131227	16.7452811237197	6.13002009492069e-63	1.03748232406496e-59
Efra.gene46922_i0_length333.p1	intact	5-7day	14327.6623802015	3.10521212280454	7165.38379616218	12.1743324877194	0.732999856852913	16.6089152322472	6.00696365213895e-62	9.7900158721749e-59
Efra.gene11264_i9_length1029.p1	intact	5-7day	37058.3418586847	1.77048938818914	18530.0561740365	14.3536352790869	0.867315741740304	16.5494924031769	1.61458195512459e-61	2.53743086976081e-58
Efra.gene27228_i0_length540.p1	intact	5-7day	60691.5336246902	4.0041682038462	30347.768896447	13.8913996694198	0.85836526102058	16.1835529700994	6.58805342586716e-59	9.99657596385719e-56
Efra.gene14184_i0_length1034.p1	intact	5-7day	5402.760705709	6.64619089918283	2704.70344830409	9.66796543944509	0.601131274376457	16.0829520132246	3.3598021719419e-58	4.92815782580438e-55
Efra.gene49459_i0_length324.p1	intact	5-7day	26960.5469115239	3.49984461553704	13482.0233780697	12.9017777447388	0.806762295735999	15.9920435212812	1.45189123089573e-57	2.060936184656e-54
Efra.gene5491_i0_length1803.p1	intact	5-7day	5773.30828597284	27.8646407835584	2900.5864633782	7.69463964053197	0.483515816681079	15.9139357495047	5.07221631950782e-57	6.97493146636319e-54
Efra.gene15282_i1_length972.p1	intact	5-7day	5606.48069384777	13.7692826127807	2810.12498823027	8.67146069933008	0.547635103113478	15.8343770332291	1.80235314723521e-56	2.4033559966951e-53
Efra.gene1948_i0_length2892.p1	intact	5-7day	12457.343144651	2.21996742870997	6229.78155603984	12.4579035348218	0.807871441999454	15.4206509689078	1.18899793856386e-53	1.53884309672247e-50
Efra.gene18425_i1_length387.p1	intact	5-7day	69805.3638607461	1.75677800124206	34903.5603193737	15.2706489672101	1.00061175754547	15.2613127439851	1.38434996894098e-52	1.74048388666512e-49
Efra.gene40448_i0_length372.p1	intact	5-7day	38998.0902091462	2.23367881565705	19500.1619439809	14.1006092822189	0.925283853596591	15.2392254846009	1.94158270314704e-52	2.37326125748006e-49
Efra.gene23350_i0_length642.p1	intact	5-7day	4892.49477644351	16.8607833486381	2454.67777989607	8.18198321684318	0.540101285292509	15.1489793482198	7.69523800830883e-52	9.15192576534113e-49
Efra.gene9107_i0_length1386.p1	intact	5-7day	37055.9542411303	36.0070933319888	18545.9806672311	10.0060198432283	0.675481018772749	14.8131769289502	1.2041202956948e-49	1.39437130241458e-46
Efra.gene7577_i0_length1536.p1	intact	5-7day	20.8911981992394	3980.32110421649	2000.60615120786	-7.57410464315668	0.513869201920646	-14.7393628862122	3.60166480202228e-49	4.0637861012356e-46
Efra.gene5912_i2_length1737.p1	intact	5-7day	132843.471866503	32.3701348469809	66437.9210006749	12.0014022624706	0.817295365053606	14.6842901301458	8.12809546700591e-49	8.9417178232532e-46
Efra.gene6130_i0_length1707.p1	intact	5-7day	3541.73092144614	4.86199012404661	1773.29645578509	9.50763607052063	0.649959874310399	14.6280354315844	1.86083056824054e-48	1.99717044694772e-45
Efra.gene441_i1_length4821.p1	intact	5-7day	4438.08225812095	11.8891021290149	2224.98568012498	8.54152415662903	0.584662653887878	14.6093206053607	2.44948411901045e-48	2.56635950411752e-45
Efra.gene10326_i5_length306.p1	intact	5-7day	23428.2287538839	1.77048938818914	11714.999621636	13.6920508175399	0.948020460113506	14.442779869857	2.78383742484561e-47	2.84883679169549e-44
Efra.gene130_i1_length6894.p1	intact	5-7day	11138.3582914582	95.5927155752667	5616.97550351674	6.86443576991083	0.475501324575477	14.4362074617549	3.06235275146645e-47	3.06263114717113e-44
Efra.gene727_i0_length4221.p1	intact	5-7day	5335.43007455293	4.82085596320536	2670.12546525807	10.1044048048285	0.707494637186213	14.2819525035764	2.83544443623274e-46	2.77268659937745e-43
Efra.gene20796_i0_length726.p1	intact	5-7day	3583.96261163372	17.6911824949444	1800.82689706433	7.66212852611829	0.537233422108429	14.2621963020235	3.76418608047217e-46	3.60085313663255e-43
Efra.gene39761_i0_length375.p1	intact	5-7day	25788.6765766957	7.17793726138615	12897.9272569785	11.8170890422245	0.829018828577014	14.2543071820313	4.21464221577459e-46	3.94598119282862e-43
Efra.gene32792_i0_length429.p1	intact	5-7day	50593.3159196035	8.97584942346946	25301.1458845135	12.4653964202164	0.874809036791099	14.2492771518924	4.52945306444439e-46	4.1523760968294e-43
Efra.gene44878_i0_length345.p1	intact	5-7day	7979.1696206604	3.58211293721953	3991.37586679881	11.1312865882789	0.782654281104989	14.2224822083171	6.64533342960443e-46	5.96778065788394e-43
Efra.gene14210_i2_length387.p1	intact	5-7day	20520.7352955817	1.78420077513623	10261.2597481784	13.4978595395831	0.951439326988086	14.1867790795578	1.10624201619364e-45	9.73581473611699e-43
Efra.gene636_i3_length4379.p1	intact	5-7day	17822.4921309022	111.95988899381	8967.22600994802	7.31423731191645	0.517790562074927	14.1258606232727	2.63165049793993e-45	2.27064997081076e-42
Efra.gene2457_i1_length2634.p1	intact	5-7day	3360.35546236458	28.3552529849205	1694.35535767475	6.88927254759817	0.49128431346001	14.0229849780436	1.12769855755953e-44	9.54293217824027e-42
Efra.gene8037_i0_length1491.p1	intact	5-7day	5805.62881548432	6.18300147171492	2905.90590847802	9.87359627207477	0.704838218069187	14.0083156942344	1.38654449219408e-44	1.15119818555676e-41
Efra.gene4544_i1_length1980.p1	intact	5-7day	9811.93170970568	1.77048938818914	4906.85109954694	12.4364442709358	0.888964221091645	13.9898141858441	1.7988129251192e-44	1.46583266586936e-41
Efra.gene5479_i0_length1806.p1	intact	5-7day	3592.69726879828	15.5534833879169	1804.1253760931	7.85359838697408	0.565109302308918	13.8974855924083	6.56058444408163e-44	5.24894468867942e-41
Efra.gene1196_i0_length3510.p1	intact	5-7day	3008.05109282632	19.8974385367073	1513.97426568152	7.23975448164529	0.523221444755624	13.8368840845709	1.5268285484757e-43	1.19976006155579e-40
Efra.gene7709_i5_length1279.p1	intact	5-7day	2755.323803142	5.71981204424702	1380.52180759312	8.90741207517575	0.643953303714646	13.8323881930465	1.62533415186295e-43	1.25475796523819e-40
Efra.gene23012_i1_length654.p1	intact	5-7day	16350.8413131195	2.19254465481581	8176.51692888715	12.8559153198645	0.930919698136102	13.8099079282614	2.22115294784224e-43	1.68516576408362e-40
Efra.gene44774_i0_length345.p1	intact	5-7day	23456.8365192053	4.38508930963162	11730.6108042574	12.3796941996058	0.898911250724725	13.7718759105807	3.76313110370777e-43	2.80665798453486e-40
Efra.gene5912_i1_length843.p1	intact	5-7day	23362.9192479551	7.8575111512745	11685.3883795532	11.5322276645433	0.838620204401525	13.7514307478117	4.99321986345131e-43	3.66202744785519e-40
Efra.gene19863_i1_length759.p1	intact	5-7day	5419.75631974681	3.0640779619633	2711.41019885439	10.7783005504486	0.785612550279804	13.7196134998222	7.74773056965757e-43	5.5890350161838e-40
Efra.gene17213_i0_length876.p1	intact	5-7day	15677.2046150971	1.32101134766832	7839.2628132224	13.5288253868903	0.991980349808671	13.6381989718846	2.37350184593465e-42	1.6845737940082e-39
Efra.gene21908_i0_length687.p1	intact	5-7day	2371.15265391572	8.41668028737198	1189.78466710154	8.13885333399715	0.598894032384999	13.5898053643739	4.60302846394477e-42	3.21510578614961e-39
Efra.gene31598_i0_length462.p1	intact	5-7day	32.5747477194085	5410.31269492565	2721.44372132253	-7.37728377040068	0.543039688699214	-13.5851649960836	4.90425550430868e-42	3.37198217518124e-39
Efra.gene875_i0_length3927.p1	intact	5-7day	14305.9739168471	41.8258828135982	7173.89989983037	8.41886714946969	0.61985653126044	13.5819608649609	5.12361481257944e-42	3.46860840327301e-39
Efra.gene11264_i3_length645.p1	intact	5-7day	9488.50783270464	1.78420077513623	4745.14601673989	12.3854898374168	0.912892636375387	13.5673017219123	6.25837863628341e-42	4.17263171986387e-39
Efra.gene25875_i0_length573.p1	intact	5-7day	5748.59960980666	6.26526979339741	2877.43243980003	9.84869284490133	0.726279505163606	13.5604719324728	6.86926995935348e-42	4.51157246703568e-39
Efra.gene16339_i0_length919.p1	intact	5-7day	3603.22725291214	2.64202269533664	1802.93463780374	10.4081477104655	0.768255445533043	13.5477695224717	8.1674362667844e-42	5.28529213946442e-39
Efra.gene5908_i1_length1739.p1	intact	5-7day	8061.5285031158	5.70610065729993	4033.61730188655	10.4593330966938	0.773660110844775	13.5192870229189	1.20336390806993e-41	7.67432252329118e-39
Efra.gene11663_i1_length1183.p1	intact	5-7day	7153.44742369686	6.19671285866201	3579.82206827776	10.1730708768562	0.753142096982225	13.5075053135641	1.41226437300456e-41	8.87789735281321e-39
Efra.gene11426_i0_length1200.p1	intact	5-7day	2605.16134885941	9.32934775536071	1307.24534830739	8.12781638596252	0.602877630708776	13.4817017118499	2.00430110816465e-41	1.24221501357292e-38
Efra.gene9432_i0_length1356.p1	intact	5-7day	29357.1685426193	495.202284602024	14926.1854136106	5.88952710467759	0.437411700837973	13.4644937330088	2.53046661113969e-41	1.54653684384154e-38
Efra.gene5912_i5_length471.p1	intact	5-7day	13828.3238145573	2.19254465481581	6915.25817960603	12.6142603869907	0.938605554214623	13.439362605888	3.55485385146434e-41	2.14284642301147e-38
Efra.gene19705_i0_length765.p1	intact	5-7day	2564.58322992215	11.0038574349203	1287.79354367853	7.86155896069261	0.587875015017863	13.3728407567274	8.71478449058652e-41	5.18223482059148e-38
Efra.gene8573_i1_length1209.p1	intact	5-7day	3106.53124376021	18.6586955107214	1562.59496963546	7.38087267788612	0.552972870785607	13.3476216787998	1.22291287022858e-40	7.17507439220514e-38
Efra.gene19493_i0_length774.p1	intact	5-7day	5575.61593853818	57.6917303725651	2816.65383445537	6.59513168212938	0.494870234850441	13.3269920429192	1.61269910253793e-40	9.33752780369462e-38
Efra.gene19499_i0_length774.p1	intact	5-7day	2059.75541111306	7.50401281938324	1033.62971196622	8.09881458010338	0.60795690998069	13.3213628254684	1.7390374653908e-40	9.93826034117619e-38
Efra.gene10326_i4_length386.p1	intact	5-7day	12304.5527550493	1.78420077513623	6153.16847791224	12.7598687956841	0.960283122686041	13.287611220317	2.73160280822065e-40	1.54104423042233e-37
Efra.gene7670_i0_length1527.p1	intact	5-7day	4076.18274741194	10.7052046508174	2043.44397603138	8.57668261197817	0.646772007298497	13.2607511073371	3.90960246031285e-40	2.177698059033e-37
Efra.gene21468_i0_length699.p1	intact	5-7day	3118.22626233299	15.1314281212902	1566.67884522714	7.68953538496328	0.581313351546791	13.227866458774	6.05827756179733e-40	3.33235557286662e-37
Efra.gene13858_i0_length1050.p1	intact	5-7day	1995.86422179443	7.93977947295699	1001.9020006337	7.97147206123903	0.602718911637397	13.2258535568148	6.22267819636993e-40	3.38052754756867e-37
Efra.gene15217_i0_length975.p1	intact	5-7day	4739.74798419177	3.49984461553704	2371.62391440365	10.3934627706117	0.78595657693179	13.2239656434781	6.38089929146469e-40	3.424208444166e-37
Efra.gene1519_i0_length3201.p1	intact	5-7day	2044.1006145809	6.22413563255617	1025.16237510673	8.36300626142374	0.634381393206511	13.1829312003502	1.10031146496919e-39	5.83350671138604e-37
Efra.gene1763_i2_length783.p1	intact	5-7day	3810.24938322371	12.7469240492153	1911.49815363646	8.22053618105318	0.623774101352313	13.1787071044332	1.16367979313448e-39	6.09601971632017e-37
Efra.gene18348_i1_length823.p1	intact	5-7day	1666.77872687272	7.08195755275658	836.930342212738	7.87886131761183	0.603221621628289	13.0613045605764	5.47809067803687e-39	2.83597531995688e-36
Efra.gene58481_i0_length291.p1	intact	5-7day	2988.33639813861	2.6694454692308	1495.50292180392	10.1342597656718	0.777095615026678	13.0412005546111	7.13250064752543e-39	3.64951812201987e-36
Efra.gene875_i2_length297.p1	intact	5-7day	2589.52764222539	7.54514698022449	1298.53639460281	8.4248863643906	0.64652673662756	13.0309945236555	8.15378846300859e-39	4.12412997156586e-36
Efra.gene5005_i0_length1887.p1	intact	5-7day	7147.27101427551	28.9007107340709	3588.08586250479	7.95123096305249	0.610741612467595	13.0189769302388	9.54410542764944e-39	4.77248653679871e-36
Efra.gene41965_i1_length279.p1	intact	5-7day	1605.53367682067	5.76094620508826	805.647311512877	8.12372756748533	0.624803631998684	13.0020492062416	1.1910832126977e-38	5.88903659455615e-36
Efra.gene7602_i0_length1533.p1	intact	5-7day	5601.34865308448	92.4189465177268	2846.8837998011	5.92135015951788	0.456454494489556	12.9724873585473	1.75249554485363e-38	8.56853488397102e-36
Efra.gene19249_i2_length786.p1	intact	5-7day	29501.7240536204	0.885244694094572	14751.3046491572	15.024642817251	1.15987076559055	12.9537214515456	2.23834356271399e-38	1.08237439707326e-35
Efra.gene9668_i0_length1338.p1	intact	5-7day	3791.02485820774	3.56840155027245	1897.296629879	10.0599857208731	0.777715756751479	12.9352988332057	2.84514655463786e-38	1.3608459672857e-35
Efra.gene36546_i0_length402.p1	intact	5-7day	27017.724924809	17.4992230776852	13517.6120739434	10.5899798862055	0.818754660796973	12.9342529493478	2.8841284925104e-38	1.36465795897234e-35
Efra.gene18687_i0_length810.p1	intact	5-7day	2476.33846246162	6.59134535139451	1241.46490390651	8.54853021264604	0.661306881547682	12.9267219972664	3.18094176231641e-38	1.48908682243587e-35
Efra.gene30606_i0_length477.p1	intact	5-7day	2004.85129980322	10.5680907813465	1007.70969529228	7.56474735586014	0.585430226814425	12.921689057675	3.39603624401441e-38	1.57304398822747e-35
Efra.gene28282_i0_length519.p1	intact	5-7day	1967.76996796645	4.0041682038462	985.887068085146	8.94587918580316	0.694777312694244	12.8758942215778	6.15223766919842e-38	2.82003194161882e-35
Efra.gene22839_i0_length657.p1	intact	5-7day	2943.80572958696	26.1352855562105	1484.97050757158	6.8158485798187	0.529989495536931	12.8603465487813	7.52385959533343e-38	3.41319502714487e-35
Efra.gene7212_i1_length980.p1	intact	5-7day	16589.9826320101	19.7329018933423	8304.85776695173	9.71350333064858	0.75695252485405	12.8323811754528	1.07993279505587e-37	4.84911864424884e-35
Efra.gene3464_i0_length2253.p1	intact	5-7day	2990.99623447498	2.68315685617788	1496.83969566558	10.1332112305714	0.794250340496377	12.7582082297106	2.80580833786175e-37	1.24713929393201e-34
Efra.gene8607_i0_length1431.p1	intact	5-7day	1668.49556781744	5.32517955151452	836.910373684476	8.29388165134279	0.651115107841919	12.7379653020683	3.63758218303943e-37	1.60068166382467e-34
Efra.gene11471_i0_length1197.p1	intact	5-7day	6896.2533880343	1.3347227346154	3448.79405538446	12.3416457990186	0.969814944098635	12.725773998553	4.25239940537175e-37	1.85269884588098e-34
Efra.gene1200_i1_length2576.p1	intact	5-7day	285.594030216958	13887.3305671357	7086.46229867632	-5.6037412676443	0.442028800542682	-12.677321615163	7.89849672013589e-37	3.40750440855745e-34
Efra.gene4989_i1_length1890.p1	intact	5-7day	4157.59602664842	54.2711563499777	2105.9335914992	6.25887599505119	0.493955736929505	12.670924795726	8.56980645577825e-37	3.66122100271909e-34
Efra.gene9337_i0_length1365.p1	intact	5-7day	3212.24369266951	2.62831130838955	1607.43600198895	10.245052125649	0.810150447780269	12.6458636833682	1.17921542636063e-36	4.98944188668974e-34
Efra.gene20805_i0_length725.p1	intact	5-7day	3392.68463777466	4.84827873709953	1698.76645825588	9.44784867128541	0.750035913452297	12.5965283819523	2.20644176953514e-36	9.24688225015471e-34
Efra.gene22119_i4_length681.p1	intact	5-7day	3753.98499739043	1.78420077513623	1877.88459908278	11.0481555035282	0.877832762695577	12.5857178873142	2.53031930934582e-36	1.05041670649484e-33
Efra.gene12055_i0_length1158.p1	intact	5-7day	2822.20236819834	15.567194774864	1418.8847814866	7.50424010661655	0.597609321863149	12.5571001523551	3.63409180956877e-36	1.49452874755387e-33
Efra.gene8353_i1_length1008.p1	intact	5-7day	3898.27651680794	1.75677800124206	1950.01664740459	11.1070068523952	0.886016037597212	12.5358982017033	4.74949616431827e-36	1.93515582606168e-33
Efra.gene1_i0_length16854.p1	intact	5-7day	17226.8609170793	254.185631958933	8740.52327451912	6.08259198238123	0.485704247283949	12.5232423154523	5.57119159953928e-36	2.24912582702868e-33
Efra.gene22350_i0_length672.p1	intact	5-7day	2475.54591951095	40.2580665008824	1257.90199300592	5.94225759202135	0.474541570037871	12.5221012598477	5.65187879550098e-36	2.26095704106568e-33
Efra.gene8210_i1_length1473.p1	intact	5-7day	2258.85206107452	3.0640779619633	1130.95806951824	9.51533201048757	0.767617953966197	12.3959216447751	2.7496603141231e-35	1.09005452669075e-32
Efra.gene19680_i2_length768.p1	intact	5-7day	4355.7163626473	1.78420077513623	2178.75028171122	11.2622652679638	0.909753183809392	12.3794733213304	3.37550608769789e-35	1.32621223109873e-32
Efra.gene4439_i0_length2005.p1	intact	5-7day	2782.87847915699	8.78389000621032	1395.8311845816	8.30337750764148	0.671600871775526	12.3635597519248	4.11521168423534e-35	1.60252898188577e-32
Efra.gene6330_i0_length1683.p1	intact	5-7day	1984.03652407474	2.6694454692308	993.352984771985	9.54339582975857	0.772790720892024	12.3492629657131	4.91597250073844e-35	1.89756538528504e-32
Efra.gene4267_i0_length2046.p1	intact	5-7day	2190.91135406606	26.9656847025168	1108.93851938429	6.34390029059802	0.51642590582101	12.2842410093904	1.10073216595295e-34	4.21187984613856e-32
Efra.gene11264_i4_length872.p1	intact	5-7day	15207.780592979	0.885244694094572	7604.33291883653	14.0686631853365	1.1511792843612	12.221087867424	2.39853368175957e-34	9.09871345966793e-32
Efra.gene17529_i0_length861.p1	intact	5-7day	2865.41532183292	3.09150073585746	1434.25341128439	9.85445602703927	0.807849719353006	12.1983777316053	3.17078161088007e-34	1.18882610812485e-31
Efra.gene9279_i2_length1371.p1	intact	5-7day	45030.9188793789	34.0506399840062	22532.4847596814	10.3702966220592	0.85016796488156	12.1979385844113	3.1879256603657e-34	1.18882610812485e-31
Efra.gene2895_i0_length2442.p1	intact	5-7day	2767.69423079542	3.0640779619633	1385.37915437869	9.80909158977421	0.804638512049949	12.1906812101051	3.48495980256478e-34	1.28867370716017e-31
Efra.gene7708_i1_length441.p1	intact	5-7day	3665.43878075451	1.78420077513623	1833.61149076482	11.0134115861252	0.904095675437615	12.1816881612605	3.89142655813282e-34	1.4269861188673e-31
Efra.gene17837_i0_length846.p1	intact	5-7day	3044.84521685094	27.3466058083022	1536.09591132962	6.79796379210176	0.558927684838043	12.1625104222053	4.92224203057506e-34	1.7900689116812e-31
Efra.gene14037_i0_length1041.p1	intact	5-7day	60.1386647698297	5000.69237900327	2530.41552188655	-6.3784406490584	0.52572334729652	-12.1326942808587	7.08784290099009e-34	2.55650359848498e-31
Efra.gene3503_i0_length2244.p1	intact	5-7day	1505.8908839284	4.43993485741994	755.165409392908	8.40879583119081	0.693661392176204	12.1223350845722	8.04342754790565e-34	2.87758525055317e-31
Efra.gene31742_i2_length462.p1	intact	5-7day	13.8071246476144	1591.35759581099	802.582360229303	-6.85171796143339	0.566161134712485	-12.1020634256587	1.0298942882112e-33	3.654795827294e-31
Efra.gene17927_i0_length534.p1	intact	5-7day	1221.68506666792	5.7335234311941	613.709295049555	7.73249200564182	0.639914987666453	12.0836238479732	1.28910445045467e-33	4.53806017902458e-31
Efra.gene4819_i0_length1923.p1	intact	5-7day	3839.82360242907	1.78420077513623	1920.8039016021	11.0802921623187	0.918656228356014	12.0614129859518	1.68860738951782e-33	5.89726028320176e-31
Efra.gene9368_i1_length1362.p1	intact	5-7day	2347.68304217868	20.4566076728047	1184.06982492574	6.844287643399	0.567869156176654	12.0525786071569	1.87975828160298e-33	6.51314042705963e-31
Efra.gene2810_i0_length2475.p1	intact	5-7day	1190.61528596493	8.43039167431906	599.522838819622	7.14374917505008	0.593495386652847	12.0367391823193	2.27782533593764e-33	7.83073641270313e-31
Efra.gene12403_i0_length1137.p1	intact	5-7day	1153.7517524878	6.19671285866201	579.974232673232	7.54083148950471	0.626838803897832	12.0299372703381	2.47348626840204e-33	8.43746432207467e-31
Efra.gene112_i0_length7116.p1	intact	5-7day	15694.351175026	164.157184970747	7929.25417999836	6.57930412124787	0.547972065368812	12.0066414641405	3.27892868349009e-33	1.10989213683306e-30
Efra.gene14185_i1_length1033.p1	intact	5-7day	4012.59838740662	35.3138080551533	2023.95609773089	6.82760753863354	0.569114735606799	11.9968911564974	3.68894002473936e-33	1.23914593014222e-30
Efra.gene1740_i0_length3030.p1	intact	5-7day	2110.1048340779	3.93561126911079	1057.02022267351	9.05656109831493	0.755645598285719	11.9851966568202	4.24834957662902e-33	1.41624526340896e-30
Efra.gene10659_i0_length1257.p1	intact	5-7day	1768.62798608799	29.226786292068	898.927386190028	5.9194433667924	0.49444133194146	11.9719832958731	4.98232286804734e-33	1.64843710891395e-30
Efra.gene11671_i1_length1182.p1	intact	5-7day	7060.0046243114	11.1958168521794	3535.60022058179	9.30467077502485	0.778596420806922	11.9505696743143	6.44817098250122e-33	2.11750235756704e-30
Efra.gene17216_i0_length876.p1	intact	5-7day	1537.06225322455	3.11892350975163	770.090588367148	8.95174864540423	0.750487267365691	11.9279154153088	8.46671795708193e-33	2.75977375543284e-30
Efra.gene13204_i0_length1089.p1	intact	5-7day	3356.89900685328	53.701273555666	1705.30014020447	5.96657856750029	0.500255630037432	11.927059305767	8.55422215082376e-33	2.76779405532977e-30
Efra.gene11264_i6_length477.p1	intact	5-7day	9934.2271648821	0.885244694094572	4967.5562047881	13.4543374106707	1.13128152069937	11.8930055556402	1.28690671530243e-32	4.1335067956327e-30
Efra.gene9558_i0_length1347.p1	intact	5-7day	11261.3984006844	0.885244694094572	5631.14182268926	13.635233364825	1.14675093365359	11.8903180844882	1.3289947763872e-32	4.23775986522771e-30
Efra.gene10921_i1_length873.p1	intact	5-7day	5478.20852534888	1.32101134766832	2739.76476834827	12.0120533315591	1.0107229343849	11.8846153806427	1.42288530415211e-32	4.50450682905824e-30
Efra.gene19656_i0_length768.p1	intact	5-7day	1258.71014182853	11.5493151840707	635.129728506301	6.77016797680048	0.57030960315431	11.8710397639379	1.67374366020201e-32	5.2608154302521e-30
Efra.gene23409_i0_length642.p1	intact	5-7day	1705.16869707449	5.70610065729993	855.437398865897	8.2172561242596	0.692466818484916	11.8666424222876	1.76406285938733e-32	5.50537745138157e-30
Efra.gene16008_i0_length936.p1	intact	5-7day	3343.86648737892	54.6932116166043	1699.27984949776	5.93341276969467	0.50096358840846	11.8440000570598	2.31159031897098e-32	7.16332537999992e-30
Efra.gene1935_i0_length2901.p1	intact	5-7day	1284.84143810902	6.65990228612992	645.750670197576	7.59433545068966	0.641326377529318	11.8416078252488	2.37848965052956e-32	7.31909500572746e-30
Efra.gene11816_i0_length1173.p1	intact	5-7day	3201.42150041568	23.4247059261385	1612.42310317091	7.09421400775468	0.599748608927246	11.8286460396197	2.77583097506071e-32	8.4824768212897e-30
Efra.gene2162_i0_length2481.p1	intact	5-7day	107.418744904951	5112.17630600244	2609.7975254537	-5.57295255669735	0.471787966899804	-11.812409276392	3.36770625536877e-32	1.02201755904308e-29
Efra.gene9559_i0_length1347.p1	intact	5-7day	18837.5558770099	13.5361890346803	9425.54603302231	10.4394723381996	0.883886368284608	11.8108760501192	3.42968975276617e-32	1.03369909507344e-29
Efra.gene11663_i2_length840.p1	intact	5-7day	2215.66721035633	1.77048938818914	1108.71884987226	10.2896476502395	0.872558790133256	11.7924978426589	4.26695010648916e-32	1.27729845228537e-29
Efra.gene14822_i3_length703.p1	intact	5-7day	33.8088118207382	3654.39890188737	1844.10385685406	-6.75402233800238	0.573617902455627	-11.7744273829125	5.28749241036947e-32	1.57210010828309e-29
Efra.gene11264_i0_length1212.p1	intact	5-7day	22334.1200535597	1.75677800124206	11167.9384157805	13.6279045616061	1.15780678137597	11.770448040916	5.54293406883376e-32	1.63506967144223e-29
Efra.gene46520_i0_length336.p1	intact	5-7day	9800.16537067674	1.32101134766832	4900.7431910122	12.8516763544115	1.09190273991244	11.7699826959333	5.57359446223832e-32	1.63506967144223e-29
Efra.gene1200_i3_length3507.p1	intact	5-7day	639.896524080738	27073.6970941049	13856.7968090928	-5.4029399643202	0.459899421894277	-11.7480903586833	7.22327685255049e-32	2.10498724913663e-29
Efra.gene3026_i0_length2406.p1	intact	5-7day	1111.39923201602	7.08195755275658	559.240594784387	7.29422823192647	0.62103626530885	11.7452532796921	7.469836304496e-32	2.16251761015159e-29
Efra.gene14822_i1_length996.p1	intact	5-7day	43.1335943698454	4624.64290930011	2333.88825183498	-6.74573514544199	0.576015636229727	-11.7110278283342	1.11914630217983e-31	3.21875254124975e-29
Efra.gene14640_i0_length1008.p1	intact	5-7day	1200.75500527648	7.55885836717157	604.156931821826	7.31487469012392	0.624855712341001	11.7065020702443	1.18050024605632e-31	3.37316446931573e-29
Efra.gene18009_i0_length840.p1	intact	5-7day	1005.00082907701	5.74723481814118	505.374031947576	7.44930189120966	0.636876290386789	11.6966230391236	1.32627031924951e-31	3.76523865343585e-29
Efra.gene221_i0_length5922.p1	intact	5-7day	6682.88309063551	63.3566968690238	3373.11989375227	6.7209877372115	0.577463589231036	11.6388078184485	2.61647284584993e-31	7.38046609671669e-29
Efra.gene14185_i0_length621.p1	intact	5-7day	974.650320974663	7.96720224685115	491.308761610757	6.93480644799684	0.596132175331249	11.6330014298313	2.80073433767722e-31	7.84990533727059e-29
Efra.gene39421_i0_length378.p1	intact	5-7day	1258.26677247079	15.4575036792873	636.862138075038	6.34606263202137	0.546046901433023	11.6218270177288	3.19235371583155e-31	8.89090714629441e-29
Efra.gene8350_i0_length1458.p1	intact	5-7day	2682.97956900632	1.78420077513623	1342.38188489073	10.5631781928316	0.911676808478946	11.5865382277908	4.82231216894097e-31	1.33459763950993e-28
Efra.gene14822_i0_length621.p1	intact	5-7day	29.9226840214831	3678.27225181261	1854.09746791705	-6.93888455377888	0.600745117346081	-11.5504635051099	7.34233848145108e-31	2.01932664086108e-28
Efra.gene3989_i0_length2109.p1	intact	5-7day	3684.2265696209	31.282217077413	1857.75439334916	6.87892739187405	0.595620405039405	11.5491802055018	7.45279232745378e-31	2.03697312780917e-28
Efra.gene9559_i4_length927.p1	intact	5-7day	2161.45128109337	1.75677800124206	1081.60402954731	10.2561771340345	0.888872651489032	11.5384100487887	8.44721441338152e-31	2.29451372250889e-28
Efra.gene25102_i0_length594.p1	intact	5-7day	31881.3058273478	18.7928116514594	15950.0493194996	10.7263794022384	0.932271996670006	11.5056329489163	1.23579377811796e-30	3.33618830750324e-28
Efra.gene19493_i1_length520.p1	intact	5-7day	2262.04315829199	43.0372030656899	1152.54018067884	5.71651260711206	0.496879878503554	11.5048180745986	1.24752127968242e-30	3.34731258482594e-28
Efra.gene2162_i3_length2781.p1	intact	5-7day	314.643672592747	10791.9538361468	5553.29875436979	-5.10014892920206	0.44333117202851	-11.504151413188	1.25719783774711e-30	3.35283234255903e-28
Efra.gene22119_i2_length609.p1	intact	5-7day	2977.2929264377	1.3347227346154	1489.31382458616	11.1298332636829	0.969164159796719	11.483950527037	1.58852700943038e-30	4.21093629656472e-28
Efra.gene1668_i0_length3087.p1	intact	5-7day	27.4380864384022	1514.91119021908	771.174638328739	-5.78637239980095	0.504067679727534	-11.4793561113236	1.67523418306968e-30	4.41419191567655e-28
Efra.gene11134_i0_length1221.p1	intact	5-7day	4460.8766252607	18.7135410585098	2239.79508315961	7.89897299805855	0.6882962256755	11.4761242375061	1.73902572931813e-30	4.55500524957828e-28
Efra.gene808_i0_length3126.p1	intact	5-7day	45.0558405180603	2272.5186662341	1158.78725337608	-5.65641146115274	0.495314358703814	-11.4198414840123	3.32840467311151e-30	8.6664567595029e-28
Efra.gene10109_i2_length1224.p1	intact	5-7day	33.0702975290455	7425.5019374306	3729.28611747983	-7.80812524906022	0.685042696046488	-11.3980125532648	4.27773122456306e-30	1.10727814591572e-27
Efra.gene24259_i0_length615.p1	intact	5-7day	1094.10086488917	4.41251208352578	549.256688486347	7.95149951673109	0.699017073047628	11.3752579490849	5.55384133339571e-30	1.42918850312716e-27
Efra.gene62685_i1_length282.p1	intact	5-7day	1232.11308237852	3.56840155027245	617.840741964398	8.43900921853888	0.742363129670083	11.3677644824431	6.05177132372745e-30	1.54826828679827e-27
Efra.gene13248_i0_length1086.p1	intact	5-7day	3555.46140829626	1.77048938818914	1778.61594884222	10.9719334569228	0.966887708530545	11.3476811837827	7.61555899873371e-30	1.93708126115768e-27
Efra.gene11264_i7_length1143.p1	intact	5-7day	22174.1870040263	0.885244694094572	11087.5361243602	14.6126838593399	1.28923980114686	11.3343412500459	8.86969462527753e-30	2.24311518557881e-27
Efra.gene30079_i0_length486.p1	intact	5-7day	1313.16903557354	2.64202269533664	657.905529134438	8.9521342878683	0.791482644226243	11.3105882398975	1.16307137214555e-29	2.92455958056531e-27
Efra.gene14929_i0_length990.p1	intact	5-7day	2396.79986943918	3.49984461553704	1200.14985702736	9.41055721458921	0.833211764417851	11.2943163028479	1.39989188620344e-29	3.50004787275546e-27
Efra.gene37889_i0_length390.p1	intact	5-7day	1756.30381445511	30.194299307845	893.249056881479	5.8631156255358	0.52028429020974	11.2690614263449	1.86547809650635e-29	4.63776825755172e-27
Efra.gene24351_i0_length612.p1	intact	5-7day	23100.736470375	0.885244694094572	11550.8108575345	14.6717444960206	1.30251338610869	11.2641794337738	1.97180165659959e-29	4.87455955601171e-27
Efra.gene4013_i0_length2102.p1	intact	5-7day	1062.74963632202	3.51355600248413	533.131596162253	8.23354446968747	0.733154811535666	11.2302945300754	2.89511865087597e-29	7.11713972699141e-27
Efra.gene10109_i1_length924.p1	intact	5-7day	292.797085845706	20251.042804415	10271.9199451303	-6.11165714609445	0.545447257982216	-11.2048544687958	3.85987601418415e-29	9.43611022934219e-27
Efra.gene32792_i1_length447.p1	intact	5-7day	3444.15783950569	1.3347227346154	1722.74628112015	11.3396775454583	1.01216304959798	11.2034099149957	3.92335434306708e-29	9.53830301173059e-27
Efra.gene23468_i0_length639.p1	intact	5-7day	5570.43117302955	177.594396568065	2874.01278479881	4.97119141342475	0.444552048103145	11.182473311362	4.96856444327218e-29	1.1984223030388e-26
Efra.gene21047_i1_length342.p1	intact	5-7day	65965.4252746838	3.10521212280454	32984.2652434033	14.3757849253878	1.28559540674119	11.1821999752072	4.98389422452733e-29	1.1984223030388e-26
Efra.gene10930_i0_length1236.p1	intact	5-7day	1243.89822049185	9.68284608725197	626.790533289551	7.00221047863962	0.627127216412284	11.1655343531387	6.01285393599655e-29	1.43798709021517e-26
Efra.gene22659_i0_length663.p1	intact	5-7day	1652.27841985041	1.78420077513623	827.031310312773	9.8641363368024	0.883659072487223	11.1628303764686	6.19861358025433e-29	1.47439887559736e-26
Efra.gene20175_i0_length747.p1	intact	5-7day	2148.15856813635	1.78420077513623	1074.97138445574	10.2423755312979	0.917923943193778	11.1581962833011	6.53030283013056e-29	1.54494325665089e-26
Efra.gene5885_i0_length1740.p1	intact	5-7day	1070.52874045543	2.64202269533664	536.585381575382	8.65723419209802	0.776905764205754	11.1432230148897	7.72713311427525e-29	1.81831425433459e-26
Efra.gene23336_i1_length642.p1	intact	5-7day	11.121198085303	1684.55509365597	847.838145870636	-7.2496252952748	0.650748608732533	-11.1404391772653	7.97252253870123e-29	1.86607915847345e-26
Efra.gene24124_i2_length225.p1	intact	5-7day	7013.15905230868	0.885244694094572	3507.02214850139	12.9519746694507	1.16278922360586	11.1387123362616	8.12860919584385e-29	1.89254666166091e-26
Efra.gene6893_i0_length1614.p1	intact	5-7day	1546.4131259996	24.2551050724447	785.334115536022	5.99336986574566	0.539309333075098	11.1130468141019	1.08396675767739e-28	2.51046701078083e-26
Efra.gene46401_i0_length336.p1	intact	5-7day	2431.81888315248	1.32101134766832	1216.56994725008	10.8401819559333	0.977321304212606	11.0917278782404	1.37603829435065e-28	3.17021932484848e-26
Efra.gene5381_i5_length1701.p1	intact	5-7day	2391.25315737137	1.32101134766832	1196.28708435952	10.8159040746967	0.976167394704336	11.0799685928587	1.56927600626225e-28	3.59658444685229e-26
Efra.gene16017_i2_length906.p1	intact	5-7day	2816.3319776267	1.78420077513623	1409.05808920092	10.6325784663296	0.962457688927842	11.0473204055069	2.25855876834467e-28	5.14951399182585e-26
Efra.gene12349_i0_length1140.p1	intact	5-7day	1129.46443167769	8.87986971483989	569.172150696263	6.99280308465775	0.634380751158533	11.0230379340596	2.95900789396141e-28	6.71176202916897e-26
Efra.gene31742_i0_length377.p1	intact	5-7day	6.11036741631568	1181.90663951108	594.008503463699	-7.60451157611146	0.68990694952997	-11.0225177196611	2.97616243379999e-28	6.71605393522742e-26
Efra.gene54170_i0_length306.p1	intact	5-7day	2613.32164124305	1.32101134766832	1307.32132629536	10.9441555416878	0.994183000648811	11.0081901768041	3.48942768410523e-28	7.83412121486564e-26
Efra.gene61997_i0_length282.p1	intact	5-7day	988.819392181456	15.4437922923402	502.131592236898	5.99921667801707	0.545005161055576	11.0076327835092	3.5110786709703e-28	7.84271603235416e-26
Efra.gene15005_i1_length807.p1	intact	5-7day	938.431485834512	7.98091363379823	473.206199734155	6.87878526967918	0.62529324524505	11.0008948952957	3.783582766732e-28	8.40872606400379e-26
Efra.gene24807_i0_length601.p1	intact	5-7day	5751.86174935698	0.885244694094572	2876.37349702554	12.6659621274532	1.15161511292384	10.9984334047992	3.88828106834139e-28	8.59798593624595e-26
Efra.gene11168_i1_length1200.p1	intact	5-7day	940.901462244258	15.9618272675965	478.431644755927	5.88229181634774	0.535677382376433	10.9810344992578	4.71493212752053e-28	1.03737936669707e-25
Efra.gene28035_i0_length525.p1	intact	5-7day	2106.57880463074	1.32101134766832	1053.9499079892	10.6329808122766	0.969838599608267	10.9636601560007	5.71406135589381e-28	1.2509530144515e-25
Efra.gene6282_i1_length474.p1	intact	5-7day	1185.63646995324	2.19254465481581	593.914507304027	9.06888739059946	0.828460374165008	10.9466761156076	6.8930838038398e-28	1.50160029556518e-25
Efra.gene9559_i2_length366.p1	intact	5-7day	2012.45201306262	4.80714457625828	1008.62957881944	8.70117502875306	0.795031651789766	10.9444385128128	7.06541336361866e-28	1.53155886528412e-25
Efra.gene16398_i0_length915.p1	intact	5-7day	1584.36249915426	14.5311248243515	799.446811989306	6.76662734312516	0.620082300376855	10.9124665209969	1.00492141194014e-27	2.16767459857912e-25
Efra.gene16008_i1_length546.p1	intact	5-7day	1255.3080947863	24.7731400477009	640.040617417001	5.66297340138077	0.519996276132317	10.8904114535232	1.28060388293019e-27	2.74886308607123e-25
Efra.gene25375_i0_length585.p1	intact	5-7day	1551.26518729572	4.37137792268454	777.818282609204	8.46205173343534	0.778026739468741	10.8762993662833	1.4951017349679e-27	3.19371149250134e-25
Efra.gene11898_i0_length1167.p1	intact	5-7day	864.095431614762	9.28821359451947	436.69182260464	6.53939319819342	0.601320781896329	10.8750493830776	1.51573691436813e-27	3.22214913912344e-25
Efra.gene75789_i0_length255.p1	intact	5-7day	4847.12715712772	0.885244694094572	2424.00620091091	12.4190469457545	1.14401817203445	10.8556378293094	1.87493207631855e-27	3.96656303299622e-25
Efra.gene2143_i0_length2793.p1	intact	5-7day	4810.52952623787	117.208795681108	2463.86916095949	5.35933433386698	0.493760706011184	10.8541126675754	1.90649425767033e-27	4.01403700069499e-25
Efra.gene16017_i0_length936.p1	intact	5-7day	6704.2881562319	0.885244694094572	3352.586700463	12.8870060055498	1.19137783994793	10.8168924865289	2.86321268991172e-27	5.99965767651787e-25
Efra.gene59159_i0_length291.p1	intact	5-7day	5791.83865366719	0.885244694094572	2896.36194918064	12.675950284155	1.1722943676419	10.8129413857485	2.9892857571457e-27	6.23414836291182e-25
Efra.gene3744_i0_length2172.p1	intact	5-7day	1375.30452075525	1.75677800124206	688.530649378247	9.60396378194441	0.888782219717605	10.8057559758519	3.23282996215223e-27	6.71025705917673e-25
Efra.gene4800_i0_length1926.p1	intact	5-7day	965.240419212819	4.90312428488785	485.071771748854	7.62674859373829	0.705847271815117	10.8050975023616	3.256109010092e-27	6.72684605070838e-25
Efra.gene4_i1_length2514.p1	intact	5-7day	2402.08513495408	59.4759311477013	1230.78053305089	5.33635268503377	0.494464437111819	10.7921870300796	3.74763279459363e-27	7.70611371464009e-25
Efra.gene28005_i0_length525.p1	intact	5-7day	3757.50119066533	1.3347227346154	1879.41795669997	11.4649368644059	1.06273646013388	10.7881279079873	3.91687028779526e-27	8.0166493090299e-25
Efra.gene52749_i0_length309.p1	intact	5-7day	8.1584441765496	1644.60250943807	826.380476807312	-7.64880016034203	0.711016553590155	-10.7575556739442	5.45991791757386e-27	1.11230661131908e-24
Efra.gene875_i3_length420.p1	intact	5-7day	1291.13704493424	10.6640704899761	650.900557712109	6.92173371619082	0.643462343494238	10.757014433204	5.49207155515923e-27	1.11370099867847e-24
Efra.gene38027_i0_length390.p1	intact	5-7day	87.9968026506574	5358.60945209411	2723.30312737238	-5.92763476052535	0.551213019178856	-10.7538003535471	5.68691618510247e-27	1.14792229270298e-24
Efra.gene35923_i0_length408.p1	intact	5-7day	7088.68035762534	1.3347227346154	3545.00754017998	12.3800537144342	1.15359254930804	10.7317386211103	7.2224319652535e-27	1.45121413789505e-24
Efra.gene19702_i0_length765.p1	intact	5-7day	725.07194871154	6.19671285866201	365.634330785101	6.87059977656729	0.642145957582088	10.6994363126377	1.02399230673313e-26	2.04817079388567e-24
Efra.gene5687_i0_length1771.p1	intact	5-7day	1350.44392375111	1.75677800124206	676.100350876175	9.57772853301017	0.895200281991316	10.6989784584352	1.02906411916992e-26	2.04900169683045e-24
Efra.gene21674_i0_length693.p1	intact	5-7day	3515.62180365068	24.5019100374922	1770.06185684409	7.16623806652493	0.672709264066038	10.6528012163981	1.69195645970205e-26	3.35373207444724e-24
Efra.gene23467_i0_length639.p1	intact	5-7day	1133.65217313569	2.65573408228372	568.153953608987	8.73794188227271	0.820565420068238	10.6486840275893	1.76847337885625e-26	3.48968172929106e-24
Efra.gene94947_i0_length228.p1	intact	5-7day	5687.96191413976	0.885244694094572	2844.42357941693	12.649810022592	1.18914610254022	10.6377256718664	1.98925637392794e-26	3.90782310171095e-24
Efra.gene16413_i0_length915.p1	intact	5-7day	3886.12997642888	6.98597784412701	1946.5579771365	9.1137620664697	0.856948278796237	10.6351366727428	2.04528651073682e-26	4.00003500526503e-24
Efra.gene65922_i0_length273.p1	intact	5-7day	834.684766783337	3.10521212280454	418.894989453071	8.07285231479932	0.759768762180509	10.6254069878189	2.27019750295854e-26	4.42025535045077e-24
Efra.gene8573_i0_length1435.p1	intact	5-7day	2627.49125674329	2.23367881565705	1314.86246777947	10.2085331783424	0.961848072110349	10.6134570254368	2.58022037749602e-26	5.00176288508084e-24
Efra.gene18564_i2_length720.p1	intact	5-7day	83.8164540209959	3632.23186417939	1858.02415910019	-5.43798806901093	0.512388494775104	-10.6130175139818	2.59238981631183e-26	5.00331234548183e-24
Efra.gene17457_i1_length864.p1	intact	5-7day	798.608231635627	15.9206931067552	407.264462371191	5.64821479583442	0.532604593051496	10.6048931412206	2.82787071204512e-26	5.43395732807133e-24
Efra.gene32323_i0_length453.p1	intact	5-7day	8697.36936974861	272.641654394181	4485.0055120714	4.99550238690267	0.471560890507035	10.5935468514604	3.19260779694541e-26	6.10815276072982e-24
Efra.gene5908_i4_length864.p1	intact	5-7day	3108.38370064582	1.32101134766832	1554.85235599674	11.1948556305214	1.05722729905162	10.5888824858795	3.35573978146764e-26	6.39246637851523e-24
Efra.gene22729_i0_length660.p1	intact	5-7day	11.431888296131	1130.77883171602	571.105360006074	-6.62260743993628	0.625960233046331	-10.5799172060921	3.69284400143756e-26	7.00430635514046e-24
Efra.gene17726_i0_length852.p1	intact	5-7day	741.526136729269	7.53143559327741	374.528786161273	6.62228544342035	0.62629325455691	10.5737773722399	3.94286467234296e-26	7.44642991595621e-24
Efra.gene27559_i0_length534.p1	intact	5-7day	18.8431214390055	1385.75073093168	702.296926185344	-6.2041692387647	0.588641897328234	-10.5398023262099	5.66177782353163e-26	1.06470457840464e-23
Efra.gene19564_i0_length771.p1	intact	5-7day	886.400008892881	7.0682461658095	446.734127529346	6.96926049498826	0.662783661031421	10.5151362424094	7.35743903964656e-26	1.37768828723663e-23
Efra.gene19134_i0_length789.p1	intact	5-7day	1005.05578183953	7.04082339191533	506.048302615725	7.15381635357873	0.6805429463806	10.5119249146958	7.61236929193538e-26	1.4193843149251e-23
Efra.gene40086_i0_length375.p1	intact	5-7day	1142.41275604285	1.77048938818914	572.091622715518	9.33402355464993	0.889409025715401	10.4946355217635	9.14298869646041e-26	1.69758681265419e-23
Efra.gene20568_i2_length582.p1	intact	5-7day	1232.26777552712	3.11892350975163	617.693349518435	8.63210207418953	0.825334322088327	10.4589156698923	1.33373205307833e-25	2.46594727998566e-23
Efra.gene13361_i2_length730.p1	intact	5-7day	7297.00585980397	306.335798317563	3801.67082906077	4.57413503810207	0.43761832734176	10.4523388357313	1.42955613798969e-25	2.63205808770286e-23
Efra.gene7637_i0_length1530.p1	intact	5-7day	7593.480187158	62.7945300041934	3828.1373585811	6.91725458950686	0.664549265784167	10.4089417378928	2.25716788386459e-25	4.13851731506572e-23
Efra.gene1937_i1_length2901.p1	intact	5-7day	1967.52238296668	19.1767304859777	993.349556726327	6.68320620401669	0.642222692385671	10.4063688238585	2.31898995711728e-25	4.234225480207e-23
Efra.gene5250_i0_length1842.p1	intact	5-7day	708.211026511082	2.65573408228372	355.433380296683	8.05917611851567	0.775412695368265	10.3934023348536	2.65702337661014e-25	4.83139077125424e-23
Efra.gene39339_i0_length379.p1	intact	5-7day	1118.93629577091	1.75677800124206	560.346536886076	9.30643658617826	0.896086649554174	10.3856436102563	2.88218722673186e-25	5.21924965946949e-23
Efra.gene28690_i0_length512.p1	intact	5-7day	25.2641790661492	1090.03315074251	557.648664904328	-5.43092032644249	0.523458429251739	-10.3750747393747	3.21960351261911e-25	5.80637020365949e-23
Efra.gene20228_i0_length744.p1	intact	5-7day	1205.47623563278	4.45364624436703	604.964940938571	8.08516313859228	0.779963761800914	10.3660753673015	3.53756708813131e-25	6.35375927127061e-23
Efra.gene7530_i0_length1542.p1	intact	5-7day	810.571380812867	7.53143559327741	409.051408203072	6.75069392591499	0.651343824590422	10.3642556681334	3.60554574237135e-25	6.44952987184183e-23
Efra.gene55195_i0_length303.p1	intact	5-7day	1251.41511845215	29.5528618500651	640.483990151108	5.40314378109075	0.521666291279687	10.357471570257	3.87058388777397e-25	6.8955940646804e-23
Efra.gene388_i2_length5013.p1	intact	5-7day	995.839436418481	5.70610065729993	500.77276853789	7.44172656915543	0.719583213071783	10.3417178638561	4.56283812561502e-25	8.096093906434e-23
Efra.gene112_i4_length261.p1	intact	5-7day	803.585199440228	8.90729248873405	406.246245964481	6.4991528624094	0.630016314578067	10.3158485137992	5.97511551191489e-25	1.05593969070804e-22
Efra.gene6062_i0_length1716.p1	intact	5-7day	1885.76139853426	14.0405126229894	949.900955578624	7.06640901303539	0.685420067217233	10.3096033381757	6.37639510599324e-25	1.12234756097651e-22
Efra.gene21654_i0_length693.p1	intact	5-7day	22.7795814830682	2025.83021759566	1024.30489953937	-6.47822585454437	0.62881899113019	-10.3022108840907	6.88601981944455e-25	1.20326091764845e-22
Efra.gene5364_i0_length1821.p1	intact	5-7day	814.674382868231	16.8196491877969	415.747016028014	5.5981612458459	0.543397664990562	10.3021444634716	6.8907770031681e-25	1.20326091764845e-22
Efra.gene25847_i1_length573.p1	intact	5-7day	1996.88956408819	53.8765238572452	1025.38304397272	5.21155742010177	0.505934605178199	10.3008518625963	6.98400680753618e-25	1.21472029865147e-22
Efra.gene13964_i0_length1044.p1	intact	5-7day	1529.58921878425	22.4297701364672	776.009494460359	6.08970362704395	0.591727980844042	10.2913903418216	7.7055598424757e-25	1.33494273743426e-22
Efra.gene1270_i0_length3435.p1	intact	5-7day	999.951135215827	21.6405051510022	510.795820183415	5.52936419237349	0.538812899107044	10.2621229030283	1.04386248620956e-24	1.80133822914375e-22
Efra.gene24035_i0_length621.p1	intact	5-7day	1213.39763975862	1.78420077513623	607.590920266879	9.41833807994746	0.918953346951219	10.2489839241506	1.19594078228771e-24	2.05571008530423e-22
Efra.gene4168_i0_length2070.p1	intact	5-7day	7509.49022895084	3.07778934891038	3756.28400914988	11.2489014842745	1.09848296270622	10.2403968620157	1.30699141941313e-24	2.2378541019399e-22
Efra.gene61953_i0_length282.p1	intact	5-7day	3927.50346147084	0.885244694094572	1964.19435308247	12.1155076478718	1.18412689942755	10.2315956623643	1.43141156292515e-24	2.44138893081233e-22
Efra.gene7162_i3_length696.p1	intact	5-7day	19529.2714598106	818.528264208215	10173.8998620094	4.5764789363529	0.447922266597998	10.2171275634757	1.66192627920435e-24	2.8236063316644e-22
Efra.gene22834_i0_length657.p1	intact	5-7day	13.1189426007293	1378.72450535731	695.92172397902	-6.71303202605806	0.657240666185743	-10.2139632731747	1.71704771634109e-24	2.90603721961052e-22
Efra.gene21308_i0_length705.p1	intact	5-7day	1406.2640161231	9.64171192641072	707.952864024756	7.18382344166648	0.703499962885321	10.2115477194951	1.76034184839098e-24	2.96789588875849e-22
Efra.gene10921_i0_length1236.p1	intact	5-7day	4419.23946564865	2.19254465481581	2210.71600515173	10.9699889546072	1.07476005511629	10.2069191187239	1.84634415664205e-24	3.10101252934644e-22
Efra.gene1200_i2_length2238.p1	intact	5-7day	99.8565150276532	4730.16671035193	2415.01161268979	-5.56573687389151	0.545357724915218	-10.2056624846687	1.87040314022735e-24	3.12913168766391e-22
Efra.gene12538_i0_length1128.p1	intact	5-7day	1321.4098266522	1.32101134766832	661.365418999932	9.96021645863242	0.97600293049152	10.2051091727936	1.88109485126039e-24	3.12913168766391e-22
Efra.gene3437_i0_length2262.p1	intact	5-7day	675.503599644758	3.54097877637829	339.522289210568	7.57596724227476	0.742382503555898	10.2049377591566	1.88441936467352e-24	3.12913168766391e-22
Efra.gene8978_i0_length1398.p1	intact	5-7day	767.552148002429	18.5627158020919	393.05743190226	5.36922846671561	0.52655167836271	10.1969639208273	2.04567499116159e-24	3.38413091395017e-22
Efra.gene20979_i2_length450.p1	intact	5-7day	3.24827799717756	3101.43132572954	1552.33980186336	-9.88740293697102	0.970342391629871	-10.1896021675022	2.20665364254428e-24	3.6367635538022e-22
Efra.gene47624_i0_length330.p1	intact	5-7day	1281.44808780877	1.3347227346154	641.391405271695	9.91358848837927	0.973542238266863	10.1830080901552	2.3614643044039e-24	3.87738340488766e-22
Efra.gene3839_i0_length2145.p1	intact	5-7day	587.353952052592	3.96303404300495	295.658493047798	7.20694785978861	0.708745006727594	10.1686047751707	2.73802424415298e-24	4.47895980816757e-22
Efra.gene16396_i0_length915.p1	intact	5-7day	1993.70123918134	8.06318195548072	1000.88221056841	7.95539943154605	0.783649589303837	10.1517304929788	3.25539045324593e-24	5.30556301869015e-22
Efra.gene14026_i1_length1021.p1	intact	5-7day	2341.87651643829	36.9608949608187	1189.41870569956	5.98443822001727	0.58956377035444	10.1506207147354	3.29262486051493e-24	5.34644517941325e-22
Efra.gene870_i0_length3933.p1	intact	5-7day	579.874993180945	4.84827873709953	292.361635959022	6.89871461706829	0.679997556113234	10.1452050158832	3.48046845512642e-24	5.63068139335966e-22
Efra.gene20960_i1_length606.p1	intact	5-7day	1073.07791164656	7.10938032665074	540.093645986604	7.24027975934786	0.715419965289384	10.1203210849996	4.48940422052637e-24	7.23632759414074e-22
Efra.gene13614_i0_length1065.p1	intact	5-7day	1163.70753630409	18.6724068976685	591.189971600879	5.96339057064241	0.589311861644762	10.1192440858032	4.5390758852675e-24	7.28968960785807e-22
Efra.gene17927_i1_length843.p1	intact	5-7day	4080.36831169616	0.885244694094572	2040.62677819512	12.1705878156914	1.20398319244903	10.1086027546076	5.06007631285628e-24	8.0968581116701e-22
Efra.gene9043_i0_length1392.p1	intact	5-7day	693.818232513284	3.96303404300495	348.890633278144	7.44760719613079	0.736863842374669	10.1071687438613	5.13467013002013e-24	8.18645015947122e-22
Efra.gene22902_i0_length585.p1	intact	5-7day	626.760187996044	3.10521212280454	314.932700059424	7.65942623855652	0.758406748275803	10.0993645638964	5.56012901296753e-24	8.83277679013081e-22
Efra.gene3914_i1_length2130.p1	intact	5-7day	734.524410079752	14.1090695577248	374.316739818738	5.70032519468742	0.56469328259046	10.0945510960178	5.83976463881987e-24	9.24363320743272e-22
Efra.gene4191_i3_length1638.p1	intact	5-7day	1433.37086674599	41.9737103412832	737.672288543635	5.0934561599163	0.504659425037124	10.0928584847922	5.94137008768371e-24	9.3707544565747e-22
Efra.gene20795_i0_length726.p1	intact	5-7day	892.374545041558	2.65573408228372	447.515139561921	8.39269965712032	0.832217390692139	10.0847443840849	6.45329273062831e-24	1.01418104756631e-21
Efra.gene45655_i3_length326.p1	intact	5-7day	5.49768373664196	1674.85858857095	840.178136153795	-8.25137713307969	0.819096443170826	-10.0737552969191	7.21687509617281e-24	1.13014723036295e-21
Efra.gene1019_i2_length3726.p1	intact	5-7day	6330.51360319576	51.3137717548582	3190.91368747531	6.94589195008168	0.689580636840869	10.0726319432379	7.29980202773489e-24	1.13907974620016e-21
Efra.gene5995_i0_length1725.p1	intact	5-7day	1424.14805260013	1.32101134766832	712.734531973901	10.0683479667274	1.00005428689409	10.0678014170581	7.667283135211e-24	1.19219479534214e-21
Efra.gene12058_i0_length1158.p1	intact	5-7day	1300.82247012889	9.20594527283698	655.014207700863	7.13815796166742	0.70918132311459	10.0653496207683	7.86075374368921e-24	1.21797397090599e-21
Efra.gene17989_i2_length840.p1	intact	5-7day	1115.63806533902	4.3988006965787	560.018433017799	7.98217088834481	0.793951172606903	10.0537302087932	8.84543692581273e-24	1.36573546134549e-21
Efra.gene2177_i0_length2772.p1	intact	5-7day	690.760738546268	8.7976013931574	349.779169969713	6.29128773373101	0.628011332861674	10.0177933176195	1.27313680588357e-23	1.95885007014338e-21
Efra.gene6875_i0_length1617.p1	intact	5-7day	699.16399541196	5.35260232540868	352.258298868684	7.03524215001478	0.702428145138964	10.0156040140205	1.30164361699953e-23	1.9957326035696e-21
Efra.gene9957_i0_length1314.p1	intact	5-7day	621.843173281776	2.6694454692308	312.256309375503	7.86947738648576	0.786114936937894	10.0105938924647	1.36928056858349e-23	2.09214660208152e-21
Efra.gene878_i0_length3915.p1	intact	5-7day	1652.29581333437	55.8526840496406	854.074248692007	4.88704258320761	0.488367054496756	10.0069047209655	1.4212987130909e-23	2.15845223334833e-21
Efra.gene24606_i0_length606.p1	intact	5-7day	7.79742172091398	1078.12262129706	542.960021508988	-7.120069348709	0.711521533265578	-10.0068220227025	1.42248692771343e-23	2.15845223334833e-21
Efra.gene10109_i6_length1302.p1	intact	5-7day	322.683134692174	26614.1876893115	13468.4354120019	-6.36615283709206	0.637080818875873	-9.99269268273547	1.64063390368024e-23	2.48090908238987e-21
Efra.gene782_i0_length4081.p1	intact	5-7day	898.707711145336	28.3004074371322	463.504059291234	4.98870734658224	0.499700491498918	9.98339491645875	1.80193716648718e-23	2.7154946258254e-21
Efra.gene33837_i0_length432.p1	intact	5-7day	762.212309535106	13.3060931853127	387.759201360209	5.84108181025038	0.586036553661204	9.96709466970756	2.12349646463092e-23	3.18915830817813e-21
Efra.gene19571_i0_length771.p1	intact	5-7day	6253.28654617691	0.885244694094572	3127.0858954355	12.7865097839694	1.28470457502048	9.952879465511	2.44989964937653e-23	3.66684980174031e-21
Efra.gene21_i0_length11025.p1	intact	5-7day	4001.87093521105	33.0419928073879	2017.45646400922	6.92164220772817	0.69640039571785	9.93917041157528	2.81158799688487e-23	4.19393621067532e-21
Efra.gene3236_i2_length2316.p1	intact	5-7day	494.61537344095	3.97674542995204	249.296059435451	6.95719604914704	0.701829037214024	9.91294984995815	3.65686718542478e-23	5.43637782525108e-21
Efra.gene25059_i1_length258.p1	intact	5-7day	1017.36386390208	6.1281559239266	511.746009913005	7.36843233481623	0.744515743234977	9.89694630606444	4.29179658615071e-23	6.35879518440996e-21
Efra.gene41171_i0_length356.p1	intact	5-7day	270.015656155551	6176.65260395395	3223.33413005475	-4.51587212137485	0.456794752825317	-9.88599823759744	4.78785841374223e-23	7.06996381336622e-21
Efra.gene23440_i0_length639.p1	intact	5-7day	2105.25962131667	0.885244694094572	1053.07243300538	11.2159216179831	1.13577113039829	9.87515998408055	5.33477634583165e-23	7.85122067966474e-21
Efra.gene13303_i0_length1084.p1	intact	5-7day	1133.95231839745	1.3347227346154	567.643520566033	9.73710007301009	0.986704312866842	9.86830598187943	5.71211054775118e-23	8.37852375144143e-21
Efra.gene22350_i1_length324.p1	intact	5-7day	778.357655549094	9.75140302198738	394.054529285541	6.31965934808978	0.640491251507767	9.86689409607517	5.79306079922124e-23	8.46903147537979e-21
Efra.gene7135_i1_length1587.p1	intact	5-7day	2088.10279456208	6.14186731087368	1047.12233093648	8.40505448350266	0.852426174769838	9.86015532168765	6.19534797289442e-23	9.02715537083597e-21
Efra.gene19680_i1_length567.p1	intact	5-7day	1126.6669158666	1.3347227346154	564.000819300605	9.7277936751781	0.987870759230459	9.84723313680825	7.04568680518668e-23	1.02322905008394e-20
Efra.gene15211_i0_length976.p1	intact	5-7day	726.854667177943	7.47659004548908	367.165628611716	6.59937264835816	0.670377259749014	9.84426686971591	7.2566341783614e-23	1.05039779731781e-20
Efra.gene27816_i0_length528.p1	intact	5-7day	550.96857490114	3.07778934891038	277.023182125025	7.47759254259014	0.760497224726729	9.83250470805738	8.15644829178192e-23	1.17292925042997e-20
Efra.gene11390_i0_length1203.p1	intact	5-7day	25.8013643786115	930.719969523408	478.26066695101	-5.17247223362771	0.526139346641343	-9.83099299956683	8.27982873238558e-23	1.18679343172604e-20
Efra.gene16947_i1_length792.p1	intact	5-7day	716.284351474895	4.82085596320536	360.55260371905	7.20774229033853	0.733289072656028	9.82933274081331	8.41746290035111e-23	1.20260401775016e-20
Efra.gene57380_i0_length294.p1	intact	5-7day	2830.16242018964	0.885244694094572	1415.52383244187	11.6428250541426	1.18458564675127	9.82860554327428	8.47845800290434e-23	1.20739827171457e-20
Efra.gene24686_i3_length489.p1	intact	5-7day	5.49768373664196	884.76224103799	445.129962387316	-7.3307734818008	0.746545241695948	-9.81959708851305	9.27133567338492e-23	1.31605114506977e-20
Efra.gene8197_i0_length1473.p1	intact	5-7day	620.761030018412	12.8154809839507	316.788255501181	5.59742187714829	0.570100798776944	9.81830211281343	9.39119020285341e-23	1.3287779218211e-20
Efra.gene92794_i0_length231.p1	intact	5-7day	6.11036741631568	1361.78267855453	683.946522985423	-7.80715838189313	0.79573971193571	-9.81119612957546	1.00766935140153e-22	1.42120135061132e-20
Efra.gene21845_i0_length687.p1	intact	5-7day	795.346256568657	2.64202269533664	398.994139631997	8.22916009401062	0.839331234309243	9.80442494885002	1.07759022538694e-22	1.51496103124367e-20
Efra.gene6247_i1_length1692.p1	intact	5-7day	1911.57423196548	19.3382694006098	965.456250683045	6.62532320282299	0.675833447446891	9.80318927370583	1.09085865238413e-22	1.52873070507998e-20
Efra.gene4548_i0_length1980.p1	intact	5-7day	641.575805746897	3.0640779619633	322.31994185443	7.69975557234129	0.786139380074466	9.7943898594826	1.19013763436343e-22	1.66256560198503e-20
Efra.gene7212_i12_length1296.p1	intact	5-7day	18733.8818212188	28.2622710050238	9381.0720461119	9.37389573594765	0.957710181395153	9.78782090662558	1.27003424074254e-22	1.76344987230404e-20
Efra.gene17167_i0_length879.p1	intact	5-7day	48.4047830048531	1285.13620678975	666.770494897303	-4.7309094009781	0.483347863332218	-9.78779417449586	1.27036998800195e-22	1.76344987230404e-20
Efra.gene1193_i0_length3513.p1	intact	5-7day	684.342453229754	2.65573408228372	343.499093656019	8.00978609538068	0.81849378076486	9.78600727777767	1.29301321616802e-22	1.78923753346721e-20
Efra.gene32861_i1_length429.p1	intact	5-7day	708.96416197611	8.44410306126614	358.704132518688	6.39407485541842	0.654031320210015	9.77640467334993	1.42171314875965e-22	1.96116192470281e-20
Efra.gene4763_i1_length1935.p1	intact	5-7day	564.137849746676	10.2145924494553	287.176221098066	5.78946164456639	0.592581542377072	9.76989870683896	1.51603567877713e-22	2.08473856277841e-20
Efra.gene10105_i0_length1302.p1	intact	5-7day	640.443330238726	2.62831130838955	321.535820773558	7.91866068140029	0.810813720643924	9.7663131244394	1.57063959443573e-22	2.15309734310124e-20
Efra.gene18127_i0_length834.p1	intact	5-7day	640.4337093932	3.0640779619633	321.748893677582	7.69719806413929	0.788387154296128	9.76322105477651	1.61928808505384e-22	2.21289294704065e-20
Efra.gene18125_i0_length834.p1	intact	5-7day	556.27270229699	3.11892350975163	279.695812903371	7.48517854653651	0.768000634952395	9.74631817459432	1.91280058058153e-22	2.60590949683931e-20
Efra.gene5834_i0_length879.p1	intact	5-7day	825.065763403823	11.5767379579648	418.321250680894	6.15822045776832	0.632174610693949	9.74132835073578	2.00910679733759e-22	2.7286646762359e-20
Efra.gene8_i4_length1389.p1	intact	5-7day	473.346683405653	6.61876812528867	239.982725765471	6.15807104260947	0.63364950301404	9.7184184842216	2.51659710503357e-22	3.40739504645837e-20
Efra.gene8236_i0_length1470.p1	intact	5-7day	709.848672674416	17.2142816805294	363.531477177472	5.36477635327533	0.552207146488862	9.7151519812566	2.59861066324085e-22	3.50764612347394e-20
Efra.gene22902_i1_length657.p1	intact	5-7day	635.395864394723	3.09150073585746	319.24368256529	7.68126504125036	0.79266556890151	9.69042348073122	3.3115271565275e-22	4.45628259926105e-20
Efra.gene38238_i0_length387.p1	intact	5-7day	8763.05349351601	156.441505889692	4459.74749970285	5.80766527835247	0.599676028627334	9.68467139106141	3.50333311720951e-22	4.70002044175876e-20
Efra.gene11711_i1_length1179.p1	intact	5-7day	3833.09206991784	124.507137696285	1978.79960380706	4.94429188445556	0.511048701403311	9.67479590668916	3.85860769398224e-22	5.1609171114284e-20
Efra.gene1019_i5_length1416.p1	intact	5-7day	639.022558331501	6.23784701950325	322.630202675502	6.68329197613624	0.691374324021242	9.66667656569049	4.17723246436612e-22	5.5701496170293e-20
Efra.gene6008_i0_length1722.p1	intact	5-7day	449.223676589658	3.99045681689912	226.607066703278	6.8165135533421	0.705589121773043	9.66074071013623	4.42651705434372e-22	5.88472678124898e-20
Efra.gene18130_i0_length834.p1	intact	5-7day	1299.96350536308	4.01787959079328	651.990692476938	8.34374171037991	0.864029945026243	9.65677377087491	4.60126424807445e-22	6.09861542085145e-20
Efra.gene1200_i0_length468.p1	intact	5-7day	14.8563291501352	660.520662477823	337.688495813979	-5.47524423665325	0.567072129581422	-9.65528713374566	4.66849587315843e-22	6.16914391598989e-20
Efra.gene4013_i1_length1766.p1	intact	5-7day	586.7499651149	2.62831130838955	294.689138211645	7.79224151212015	0.807103066051398	9.65458048653221	4.70079323158252e-22	6.1932247114538e-20
Efra.gene7415_i0_length1557.p1	intact	5-7day	634.651425671677	16.4113053081173	325.531365489897	5.27428970869423	0.54639749714308	9.65284382939458	4.78110973682374e-22	6.28023739878185e-20
Efra.gene18564_i1_length813.p1	intact	5-7day	38.9958053465522	1391.15773558958	715.076770468067	-5.1566754196183	0.534235017349283	-9.65244742885669	4.79963188762348e-22	6.28580361854118e-20
Efra.gene17777_i0_length849.p1	intact	5-7day	1131.87037877283	36.3635893926129	584.116984082722	4.96064315166738	0.514618824247805	9.63945141128122	5.44783313512341e-22	7.11354448896055e-20
Efra.gene15210_i0_length976.p1	intact	5-7day	511.292360146142	4.3988006965787	257.84558042136	6.85577964932226	0.711527879510716	9.63529307388019	5.67298842701659e-22	7.37204215446338e-20
Efra.gene17647_i0_length855.p1	intact	5-7day	1603.98745411152	6.14186731087368	805.064660711195	8.02427858702876	0.832810557878233	9.63517874637945	5.6793070865446e-22	7.37204215446338e-20
Efra.gene5110_i1_length1869.p1	intact	5-7day	984.7026930563	1.75677800124206	493.229735528771	9.12266600370683	0.946954757289347	9.63368728387871	5.76237816639141e-22	7.45787320099669e-20
Efra.gene3522_i0_length2235.p1	intact	5-7day	612.107036032226	2.19254465481581	307.149790343521	8.11532368725374	0.842994139923608	9.62678541038155	6.16272434621779e-22	7.95262528243307e-20
Efra.gene4513_i0_length1986.p1	intact	5-7day	898.889798433516	4.03159097774036	451.460694705628	7.80971113102881	0.811322333421784	9.62590429144363	6.21577586030089e-22	7.99763160692047e-20
Efra.gene30084_i0_length486.p1	intact	5-7day	637.145644100283	2.20625604176289	319.675950071023	8.17092180704001	0.84892459132146	9.62502664025896	6.26906778799293e-22	8.04268393419362e-20
Efra.gene11816_i1_length594.p1	intact	5-7day	730.528921048899	22.1722515132056	376.350586281052	5.04290452892076	0.524312642029381	9.61812499771495	6.70420492848791e-22	8.57592539747623e-20
Efra.gene22127_i0_length680.p1	intact	5-7day	8.79629397862714	538.65382700486	273.725060491743	-5.93668114273868	0.617522012459803	-9.61371582381465	6.99770546204937e-22	8.92542119281218e-20
Efra.gene12151_i0_length1152.p1	intact	5-7day	14.2688115928653	615.179503189725	314.724157391295	-5.4293325880642	0.565160236510815	-9.60671370226575	7.49014249645341e-22	9.52590261311954e-20
Efra.gene6039_i2_length1719.p1	intact	5-7day	726.452933323025	8.85244694094572	367.652690131985	6.35888206030216	0.662137216885149	9.60357143224158	7.72212961474017e-22	9.79263952642728e-20
Efra.gene20568_i4_length641.p1	intact	5-7day	598.2244130174	2.68315685617788	300.453784936789	7.8110485116954	0.813986042232066	9.59604723721845	8.30691792057464e-22	1.05039544878439e-19
Efra.gene21654_i4_length450.p1	intact	5-7day	13.2196070903445	858.687796487034	435.953701788689	-6.02268542622206	0.628459842900948	-9.5832462396031	9.4041681012791e-22	1.18385080882521e-19
Efra.gene23336_i0_length522.p1	intact	5-7day	31.626207706503	1815.94579081499	923.785999260745	-5.84592501823636	0.610023471800223	-9.58311489389845	9.41613905755892e-22	1.18385080882521e-19
Efra.gene11753_i0_length1179.p1	intact	5-7day	1531.75573332816	19.8837271497602	775.81973023896	6.26697914842031	0.65504645166233	9.56722860266844	1.09809708878221e-21	1.37665710241517e-19
Efra.gene755_i0_length4137.p1	intact	5-7day	536.331892317742	8.43039167431906	272.381141996031	5.99315738174678	0.627271719231715	9.55432422345969	1.24393075919769e-21	1.552428027478e-19
Efra.gene1850_i0_length2947.p1	intact	5-7day	645.227665806079	1.77048938818914	323.499077597134	8.50982827617083	0.890689263090342	9.554205522412	1.24535745318547e-21	1.552428027478e-19
Efra.gene3808_i3_length1998.p1	intact	5-7day	1639.88059805741	0.885244694094572	820.382921375751	10.855528548037	1.13649627897486	9.55175018947605	1.27523441519891e-21	1.58518122052014e-19
Efra.gene7751_i1_length792.p1	intact	5-7day	6862.50806123471	147.325544868019	3504.91680305136	5.54132689828614	0.580812433539108	9.54064785514449	1.41942788717087e-21	1.75945083794555e-19
Efra.gene8069_i0_length1488.p1	intact	5-7day	912.572016572654	23.819338418871	468.195677495762	5.25863624710688	0.551472941562331	9.53561970277106	1.48993016255943e-21	1.84165412565351e-19
Efra.gene8350_i2_length777.p1	intact	5-7day	1243.29015732989	1.75677800124206	622.523467665567	9.45953112558372	0.992795808799999	9.52817391223432	1.6007408946573e-21	1.97308129771709e-19
Efra.gene4336_i0_length2031.p1	intact	5-7day	145.927697183848	3325.62905844789	1735.77837781587	-4.51050306399368	0.473865681874848	-9.51852652875787	1.75651866362147e-21	2.1590460132402e-19
Efra.gene14822_i2_length471.p1	intact	5-7day	1.66188818219449	1060.346615967	531.004252074598	-9.32732387520894	0.980151888889927	-9.51620252017533	1.79623233698789e-21	2.20171052247396e-19
Efra.gene41063_i0_length366.p1	intact	5-7day	7.77225559851017	655.917468233755	331.844861916133	-6.40631223025734	0.673368968501233	-9.51382158954599	1.83783985941271e-21	2.2464529214888e-19
Efra.gene61_i1_length8375.p1	intact	5-7day	444.532232873481	5.77465759203534	225.153445232758	6.26940551952802	0.659101216982994	9.51205271358158	1.86936750944603e-21	2.27866060625106e-19
Efra.gene8721_i0_length1422.p1	intact	5-7day	427.93851717394	3.99045681689912	215.964486995419	6.74653040498694	0.709650967323442	9.50682901262366	1.96562922230595e-21	2.38937978724727e-19
Efra.gene82928_i0_length243.p1	intact	5-7day	6.64755272877797	909.628753891708	458.138153310243	-7.10178870358512	0.748048191801598	-9.49375826506737	2.22851456867079e-21	2.70147534655068e-19
Efra.gene4468_i0_length1998.p1	intact	5-7day	646.965052355485	15.879558945914	331.422305650699	5.34705204292914	0.563976548612125	9.48098295237196	2.5189888101189e-21	3.04520834067231e-19
Efra.gene5381_i0_length1818.p1	intact	5-7day	2640.81212346009	0.885244694094572	1320.84868407709	11.5428559358224	1.21803335463717	9.47663369962534	2.62618557110603e-21	3.16610054440958e-19
Efra.gene26271_i0_length564.p1	intact	5-7day	513.273635281146	2.21996742870997	257.746801354928	7.85663927618986	0.830106935774026	9.46461104901383	2.94655604252803e-21	3.54262983867223e-19
Efra.gene708_i0_length4263.p1	intact	5-7day	145.768927810986	4605.49326315108	2375.63109548103	-4.98108802051155	0.527068730699432	-9.45054739616507	3.37063330371376e-21	4.04145362116132e-19
Efra.gene34273_i1_length420.p1	intact	5-7day	456.878798318131	4.45364624436703	230.666222281249	6.68612806162242	0.707990781575706	9.44380666474463	3.59476956719184e-21	4.2984847835519e-19
Efra.gene10326_i0_length420.p1	intact	5-7day	16760.0283595885	1.32101134766832	8380.6746854681	13.6274984247285	1.44308073685468	9.44333749089522	3.61090774433835e-21	4.30608087755731e-19
Efra.gene3354_i0_length2286.p1	intact	5-7day	6.59722048397035	489.23566759273	247.91644403835	-6.21298227040606	0.659696321554025	-9.41794287373066	4.60011849483693e-21	5.47090849315687e-19
Efra.gene3702_i1_length2184.p1	intact	5-7day	2219.78630198202	17.9624125051531	1118.87435724358	6.94681083630465	0.737810459749084	9.41544097743903	4.7110068645338e-21	5.58768587781524e-19
Efra.gene808_i1_length4038.p1	intact	5-7day	7.20990416364407	610.663295468089	308.936599815866	-6.41106654061896	0.681649356124588	-9.40522643059195	5.1918296900687e-21	6.14143208821998e-19
Efra.gene4119_i0_length2076.p1	intact	5-7day	1679.88082028293	22.4160587495202	851.148439516226	6.22603539774057	0.662240080503852	9.40147777374577	5.38020362636622e-21	6.34719786527129e-19
Efra.gene23604_i0_length636.p1	intact	5-7day	532.612306529789	3.0640779619633	267.838192245876	7.43129516048849	0.791236432667732	9.39200326687832	5.88697532238601e-21	6.92648294348326e-19
Efra.gene13326_i0_length1083.p1	intact	5-7day	810.814345294923	5.69238927035285	408.253367282638	7.14760187949511	0.762077133247851	9.37910556249493	6.65347376267433e-21	7.80745225207256e-19
Efra.gene3186_i0_length2337.p1	intact	5-7day	695.797659441202	23.9290295144476	359.863344477825	4.86236367205824	0.519181379402604	9.3654431090212	7.57318453469153e-21	8.86304287937676e-19
Efra.gene592_i1_length4473.p1	intact	5-7day	1632.35962387284	19.5713629787102	825.965493425776	6.38348246027649	0.681984071140652	9.36016357332188	7.96133427834892e-21	9.29258762823517e-19
Efra.gene22036_i1_length681.p1	intact	5-7day	607.306231084451	1.78420077513623	304.545215929794	8.42001637874644	0.899962896868984	9.3559594601512	8.28443530565072e-21	9.64413468756228e-19
Efra.gene21845_i1_length354.p1	intact	5-7day	798.181331658305	1.3347227346154	399.75802719646	9.23053482405032	0.987141654793519	9.35077025594779	8.70117254559164e-21	1.01025434484489e-18
Efra.gene22735_i0_length660.p1	intact	5-7day	1393.29791846388	0.885244694094572	697.091581578988	10.6204323742567	1.1368592877887	9.3419057998941	9.46154670582168e-21	1.0942084001773e-18
Efra.gene29352_i0_length498.p1	intact	5-7day	763.616612061909	1.3347227346154	382.475667398262	9.16669477652439	0.981259229067535	9.341766686093	9.47398873892261e-21	1.0942084001773e-18
Efra.gene29134_i0_length504.p1	intact	5-7day	803.722499104858	3.93561126911079	403.829055186985	7.66518988372497	0.821251762545225	9.33354451498404	1.02388287056893e-20	1.17944873917579e-18
Efra.gene22533_i0_length666.p1	intact	5-7day	778.204810607585	1.32101134766832	389.762910977627	9.19644990595995	0.985597630737995	9.33083605230852	1.05039043841895e-20	1.20682456533127e-18
Efra.gene27957_i0_length525.p1	intact	5-7day	619.720522257874	1.75677800124206	310.738650129558	8.45415667739389	0.90766876936916	9.31414295907705	1.22941043780149e-20	1.40882752356814e-18
Efra.gene7807_i0_length1512.p1	intact	5-7day	2240.06796862231	113.990894733994	1177.02943167815	4.2963889199983	0.461667025329405	9.30625035854093	1.32424914685392e-20	1.51356518073142e-18
Efra.gene1813_i3_length1287.p1	intact	5-7day	595.564576681035	3.0640779619633	299.314327321499	7.59297791994245	0.816863982519368	9.29527813984921	1.46821815742004e-20	1.67376869945885e-18
Efra.gene7521_i0_length1530.p1	intact	5-7day	409.557082680185	7.08195755275658	208.319520116471	5.85400873345235	0.630078381387872	9.29092142561334	1.52958344879554e-20	1.73921938193278e-18
Efra.gene12873_i0_length1110.p1	intact	5-7day	23.1909361835115	833.514862530553	428.352899357032	-5.16948633935852	0.556477398652013	-9.28966091323899	1.54780635587299e-20	1.75540388875864e-18
Efra.gene14492_i0_length1017.p1	intact	5-7day	843.31359464712	14.5174134374044	428.915504042262	5.85792347278954	0.63068808400362	9.28814674221103	1.56998033759245e-20	1.77597467288992e-18
Efra.gene33809_i1_length288.p1	intact	5-7day	2108.38560063265	21.1910271104814	1064.78831387157	6.63596645151056	0.714550241413461	9.28691373525236	1.58826866131363e-20	1.79205574801141e-18
Efra.gene7709_i2_length1524.p1	intact	5-7day	4110.82497806599	16.191923116964	2063.50845059148	7.98572029921374	0.860763392584151	9.27748597119042	1.73524443533325e-20	1.95288225402569e-18
Efra.gene22148_i0_length678.p1	intact	5-7day	888.373511389447	4.93054705878201	446.652029224115	7.50148180758249	0.808913206246094	9.27353113987897	1.80083123099057e-20	2.02152493593135e-18
Efra.gene13792_i1_length906.p1	intact	5-7day	19.2544761394488	616.401537100031	317.82800661974	-5.001181176644	0.53965711063476	-9.26733119621359	1.90861636363222e-20	2.1370675436456e-18
Efra.gene30612_i0_length477.p1	intact	5-7day	1.09953674732839	1863.0523304644	932.075933605867	-10.7272180913106	1.15812576718218	-9.26256749939241	1.99574377323067e-20	2.22895200500615e-18
Efra.gene12882_i0_length1108.p1	intact	5-7day	994.145533578987	16.8607833486381	505.503158463812	5.88271398515821	0.63541185833794	9.25811173959792	2.08079325954445e-20	2.31805636944288e-18
Efra.gene7331_i0_length1563.p1	intact	5-7day	381.724110921761	3.54097877637829	192.63254484907	6.7524768327967	0.730222542518857	9.24714924508418	2.30559716468e-20	2.56200751602472e-18
Efra.gene26948_i0_length548.p1	intact	5-7day	8.18361029895341	759.605063523847	383.8943369114	-6.53180564375721	0.706686452955189	-9.24286239879484	2.39989518481806e-20	2.6600752572477e-18
Efra.gene1927_i0_length2907.p1	intact	5-7day	2821.48494380478	110.230533766462	1465.85773878562	4.67752064469515	0.50626495585866	9.23927400181543	2.4817535602884e-20	2.743896574546e-18
Efra.gene137_i0_length6825.p1	intact	5-7day	592.819621131934	1.78420077513623	297.301910953535	8.38509176046802	0.909517577722744	9.21927400398645	2.99118533207392e-20	3.29885010908724e-18
Efra.gene7245_i5_length1401.p1	intact	5-7day	1444.35753747729	46.2765313292324	745.317034403261	4.96327380126794	0.538609140924745	9.2149824875724	3.11329121112528e-20	3.42493166135892e-18
Efra.gene9808_i0_length1326.p1	intact	5-7day	667.681935904983	2.62831130838955	335.155123606686	7.97966326329008	0.866476693110044	9.20932245118872	3.28189916316419e-20	3.60141373505928e-18
Efra.gene193_i0_length6174.p1	intact	5-7day	2066.58005080221	82.941771234681	1074.76091101844	4.63930635848615	0.503788095348224	9.20884475302938	3.2965357552001e-20	3.60847660128919e-18
Efra.gene10377_i0_length1278.p1	intact	5-7day	489.293852561134	3.0640779619633	246.178965261549	7.30895373629284	0.794126397239933	9.20376625395636	3.4561860491598e-20	3.77384642449697e-18
Efra.gene53560_i0_length306.p1	intact	5-7day	759.981221383149	4.93054705878201	382.455884220966	7.27658792914195	0.791738236215333	9.19064862134926	3.9047964172383e-20	4.25313518673649e-18
Efra.gene227_i0_length5885.p1	intact	5-7day	58.2164186216149	4673.49285400076	2365.85463631119	-6.3279458066517	0.688776042614291	-9.18723273625139	4.03077001098939e-20	4.37233129370698e-18
Efra.gene4516_i0_length1986.p1	intact	5-7day	874.377450918756	24.4196417158097	449.398546317283	5.16322770864275	0.562005756672301	9.18714381008266	4.03410259350294e-20	4.37233129370698e-18
Efra.gene13290_i0_length1086.p1	intact	5-7day	1342.55453428256	0.885244694094572	671.719889488327	10.5669416179004	1.15072583119525	9.18284906051393	4.19833590741624e-20	4.53915413439666e-18
Efra.gene9305_i0_length1368.p1	intact	5-7day	1272.22989418064	47.9403273505777	660.085110765607	4.73055701855923	0.515228399104185	9.18147568492755	4.25223619299555e-20	4.58616179991609e-18
Efra.gene5636_i0_length1779.p1	intact	5-7day	815.657709849065	17.323972776106	416.490841312586	5.55859119161042	0.605443589447296	9.18102245774012	4.27017349048217e-20	4.59424729279162e-18
Efra.gene23862_i0_length627.p1	intact	5-7day	893.163391578058	1.32101134766832	447.242201462863	9.39551597862124	1.02344490928087	9.18028502894511	4.29951857552946e-20	4.61453696091703e-18
Efra.gene25822_i0_length573.p1	intact	5-7day	606.359539278632	7.50401281938324	306.931776049007	6.33500177932861	0.690108746375933	9.17971524429522	4.32232890733673e-20	4.62773141699381e-18
Efra.gene13189_i0_length1092.p1	intact	5-7day	9.8203323587441	531.270218939267	270.545275649006	-5.75279515892579	0.626704456074068	-9.17943873411024	4.33344158178181e-20	4.62836804283318e-18
Efra.gene3568_i0_length2223.p1	intact	5-7day	1802.32058814223	79.0580077846257	940.689297963429	4.51056756059218	0.491505078264294	9.17705179470546	4.43055204849919e-20	4.72062983879318e-18
Efra.gene4470_i1_length1998.p1	intact	5-7day	707.985455512991	1.3347227346154	354.660089123803	9.0575394224672	0.987204842135529	9.17493415335551	4.5185052983586e-20	4.80271273306695e-18
Efra.gene25263_i0_length588.p1	intact	5-7day	438.43925894113	6.65990228612992	222.54958061363	6.0431622008214	0.659042232083588	9.16961297262499	4.74720336452597e-20	5.03306516275368e-18
Efra.gene19268_i0_length783.p1	intact	5-7day	1389.97044568532	0.885244694094572	695.427845189708	10.616939140588	1.15787061101184	9.16936576472049	4.75810178098703e-20	5.03306516275368e-18
Efra.gene12878_i0_length1109.p1	intact	5-7day	39.020971468956	928.176924265434	483.598947867195	-4.57215298940628	0.498963432570236	-9.16330274115367	5.03327601134397e-20	5.31137356362542e-18
Efra.gene15462_i1_length348.p1	intact	5-7day	569.013228958119	9.34305914230779	289.178144050214	5.93131657680998	0.647308766620213	9.16304070432895	5.0455169076451e-20	5.31155325368457e-18
Efra.gene42246_i0_length360.p1	intact	5-7day	1232.72484195465	0.885244694094572	616.805043324374	10.4437974970748	1.13992348029832	9.16184084070416	5.10194476337579e-20	5.35813788466798e-18
Efra.gene51131_i0_length315.p1	intact	5-7day	5.93420455948901	1114.66534515058	560.299774855037	-7.54161906433901	0.823607613607421	-9.15681076733438	5.34536951655408e-20	5.60042000491537e-18
Efra.gene23761_i0_length630.p1	intact	5-7day	514.053785075664	3.13263489669871	258.593209986182	7.36852620753019	0.804838463774477	9.15528586068536	5.42140813609371e-20	5.6665948603484e-18
Efra.gene25059_i0_length594.p1	intact	5-7day	1235.98181669381	0.885244694094572	618.433530693954	10.4476082493749	1.14144121287365	9.15299722100657	5.53754072159487e-20	5.77426402637584e-18
Efra.gene1920_i0_length2910.p1	intact	5-7day	1046.35040106682	18.0172580529415	532.183829559878	5.85763898702334	0.640020440406784	9.15226861082803	5.57502611196101e-20	5.79960872413079e-18
Efra.gene5142_i0_length1863.p1	intact	5-7day	503.603375553282	9.75140302198738	256.677389287635	5.69136015310752	0.62222079168703	9.14684984678269	5.86179092571369e-20	6.08354358243172e-18
Efra.gene494_i1_length555.p1	intact	5-7day	1002.52770054654	39.8908567820441	521.209278664293	4.65186471551126	0.508880439288859	9.14137065675401	6.16657238238734e-20	6.38479649681347e-18
Efra.gene5543_i1_length1521.p1	intact	5-7day	9.30831316868562	568.871274101149	289.089793634917	-5.93118878357561	0.649519157263185	-9.13166104071091	6.74562322113613e-20	6.96794376110034e-18
Efra.gene19766_i0_length764.p1	intact	5-7day	496.639208182323	2.62831130838955	249.633759745356	7.5520779904712	0.827105888366764	9.13072690775281	6.80408804707588e-20	7.01187565394677e-18
Efra.gene22435_i0_length669.p1	intact	5-7day	418.252712169197	2.64202269533664	210.447367432267	7.30162542937698	0.800815187525689	9.11774095086422	7.67065078418927e-20	7.88643264269777e-18
Efra.gene11510_i0_length1194.p1	intact	5-7day	432.86422863019	3.07778934891038	217.97100898955	7.12969485746482	0.782143865023961	9.11557985211123	7.82508910870456e-20	8.02646203122227e-18
Efra.gene34841_i0_length420.p1	intact	5-7day	463.829268619298	3.94932265605787	233.889295637678	6.86885188444353	0.754095657321241	9.10872754372252	8.33538159760311e-20	8.53000306560296e-18
Efra.gene6760_i0_length1629.p1	intact	5-7day	3.86096167685128	529.741816315377	266.801388996114	-7.10371391685708	0.780226908578286	-9.10467690713375	8.65235816759696e-20	8.83383686326999e-18
Efra.gene12001_i1_length1068.p1	intact	5-7day	443.416226745731	10.2008810625082	226.808553904119	5.44328269510775	0.598699104186199	9.0918504087403	9.7367596133625e-20	9.91797152838897e-18
Efra.gene9238_i1_length1374.p1	intact	5-7day	424.899340794432	10.6092249421878	217.75428286831	5.32306236231685	0.585578993452703	9.09025498153698	9.88070603424111e-20	1.0041353079232e-17
Efra.gene13113_i0_length1095.p1	intact	5-7day	5581.0716069619	264.67445214733	2922.87302955462	4.39827101421844	0.484287412126399	9.08194370550869	1.06652932544138e-19	1.08137226812725e-17
Efra.gene19920_i0_length759.p1	intact	5-7day	4.98566454658348	681.789682924537	343.38767373556	-7.10185544367942	0.782508088874307	-9.07575978402465	1.12887119505712e-19	1.14195053028261e-17
Efra.gene5543_i0_length1794.p1	intact	5-7day	22.2927284154136	2074.7187943329	1048.50576137416	-6.54385718172819	0.721778118890327	-9.06630030817341	1.23126767931369e-19	1.24267667340641e-17
Efra.gene23034_i0_length653.p1	intact	5-7day	1538.5940700871	4.37137792268454	771.482724004893	8.45237953038117	0.932896264616624	9.06036378423564	1.30016204793109e-19	1.30920665348192e-17
Efra.gene85148_i0_length240.p1	intact	5-7day	4.39814698931357	423.788401234986	214.09327411215	-6.59078300015138	0.727595465884629	-9.05830686030752	1.32491075117793e-19	1.33108156837519e-17
Efra.gene20574_i0_length732.p1	intact	5-7day	459.077871812788	13.7007256780452	236.389298745417	5.06578502240179	0.559621052494164	9.05217021379769	1.40154610008343e-19	1.40486639152782e-17
Efra.gene29077_i0_length504.p1	intact	5-7day	1383.51606948724	6.55021119055326	695.033140338896	7.71639590456427	0.853784758608087	9.0378702908028	1.59753780377203e-19	1.59768303448147e-17
Efra.gene12489_i2_length879.p1	intact	5-7day	40.6576935287467	930.626987543512	485.642340536129	-4.51659081114427	0.499758353609354	-9.03754940467638	1.60223308095714e-19	1.59874522663125e-17
Efra.gene27751_i2_length518.p1	intact	5-7day	361.303296409755	4.41251208352578	182.85790424664	6.35307593727706	0.703900670370983	9.02552903370406	1.78829190391866e-19	1.78036192172029e-17
Efra.gene71962_i0_length261.p1	intact	5-7day	1211.48316624885	0.885244694094572	606.184205471471	10.4187419896359	1.15620043824813	9.01119014054549	2.03832275582329e-19	2.02470326291756e-17
Efra.gene7245_i0_length1572.p1	intact	5-7day	1793.11293946316	63.4633902358676	928.288164849515	4.81984826498163	0.534899002479839	9.01076323312698	2.04627367459026e-19	2.02802312560067e-17
Efra.gene15071_i0_length984.p1	intact	5-7day	863.066392906834	2.62831130838955	432.847352107612	8.35082122565417	0.928719491690959	8.99175833000929	2.43306238433181e-19	2.40594330696937e-17
Efra.gene32768_i0_length447.p1	intact	5-7day	969.341573061097	1.3347227346154	485.338147897856	9.51018099682531	1.05786383588213	8.98998592658666	2.47262092202569e-19	2.43957872315737e-17
Efra.gene4155_i0_length2070.p1	intact	5-7day	371.542756107381	7.98091363379823	189.76183487059	5.54214551308291	0.616730642471425	8.98633071136838	2.55621977685499e-19	2.51641823402074e-17
Efra.gene7520_i0_length1542.p1	intact	5-7day	1450.8787153006	0.885244694094572	725.881979997347	10.6787918639856	1.18850408908106	8.98506951898027	2.58570782496756e-19	2.53976533772037e-17
Efra.gene113709_i0_length210.p1	intact	5-7day	458.407083249867	7.12309171359782	232.765087481733	6.0119679733744	0.669660631142295	8.97763388467273	2.76651906676141e-19	2.71131191567415e-17
Efra.gene3251_i1_length2285.p1	intact	5-7day	3.78546330963985	523.437132833154	263.611298071397	-7.09642324913663	0.790575710575983	-8.97627280247005	2.80094348040678e-19	2.73894926470711e-17
Efra.gene19075_i0_length792.p1	intact	5-7day	399.207337647418	2.21996742870997	200.713652538064	7.49402888218601	0.835568127172673	8.96878260249549	2.99809647962219e-19	2.92523808180255e-17
Efra.gene7162_i1_length1584.p1	intact	5-7day	10974.973128808	451.243420882147	5713.10827484505	4.60407280765159	0.513630414546597	8.96378539365858	3.13719231791512e-19	3.05418165392781e-17
Efra.gene159_i0_length6573.p1	intact	5-7day	1172.14095961999	62.4028952401938	617.271927430094	4.23143024528588	0.472286174028588	8.95946245724685	3.26265023432865e-19	3.16930818788958e-17
Efra.gene26835_i0_length549.p1	intact	5-7day	1042.65505729772	0.885244694094572	521.770150995908	10.2021959253781	1.13904446652494	8.95680214882532	3.34230673654479e-19	3.2395344853506e-17
Efra.gene26573_i0_length557.p1	intact	5-7day	2.22423961706059	570.958402645838	286.591321131449	-8.01738960034629	0.896168539295294	-8.94629664934545	3.67608264300341e-19	3.55521627742246e-17
Efra.gene10445_i0_length1275.p1	intact	5-7day	340.940586780995	5.29775677762035	173.119171779308	6.00613060336402	0.67174323403467	8.94111067898606	3.85278262608628e-19	3.71793523417326e-17
Efra.gene5408_i0_length1815.p1	intact	5-7day	2698.44988574977	84.9864883618118	1391.71818705579	4.98928894546916	0.55835812931187	8.93564306409945	4.04816833937548e-19	3.89793434586168e-17
Efra.gene30983_i4_length258.p1	intact	5-7day	1.63672205979068	1366.53325711098	684.084989585387	-9.69780044297096	1.08541618112112	-8.9346378022061	4.08514213929923e-19	3.92494748248304e-17
Efra.gene85_i1_length975.p1	intact	5-7day	108.199818803012	2495.71218392882	1301.95600136592	-4.5270507428799	0.506976800770551	-8.92950276225513	4.27927831120342e-19	4.1025133508975e-17
Efra.gene4588_i1_length1971.p1	intact	5-7day	654.989893281576	21.7090620857376	338.349477683657	4.91560506996182	0.55102441778521	8.92084799022089	4.62731364188119e-19	4.42652846733348e-17
Efra.gene23048_i0_length651.p1	intact	5-7day	26.3385496910738	660.653058146546	343.49580391881	-4.64807838512101	0.521413078439218	-8.91438779985041	4.90518722756098e-19	4.68216613365713e-17
Efra.gene12333_i0_length1143.p1	intact	5-7day	366.313202975199	4.0041682038462	185.158685589523	6.52005436225753	0.731741191686059	8.91032845538488	5.08815994647774e-19	4.84630714902179e-17
Efra.gene2457_i0_length721.p1	intact	5-7day	501.387832678204	11.5493151840707	256.468573931137	5.4419062170015	0.610867764614419	8.90848483458027	5.1734710484389e-19	4.91692051869342e-17
Efra.gene7751_i2_length402.p1	intact	5-7day	424.362155481969	2.19254465481581	213.277350068393	7.58688035792691	0.851808093479802	8.90679534040705	5.25289007321714e-19	4.98164169788463e-17
Efra.gene4783_i0_length1930.p1	intact	5-7day	484.720466818537	1.75677800124206	243.23862240989	8.09971560345227	0.909410458284951	8.90655647256076	5.2642154158395e-19	4.98164591738927e-17
Efra.gene15517_i0_length960.p1	intact	5-7day	342.375979861555	5.32517955151452	173.850579706535	6.0089058839609	0.674931491199026	8.90298639538362	5.43638450344359e-19	5.13353355556935e-17
Efra.gene4191_i0_length2066.p1	intact	5-7day	910.403653821659	23.4521287000326	466.927891260846	5.27878406587352	0.59345745716791	8.89496627283928	5.84370436219368e-19	5.50634618316853e-17
Efra.gene5627_i0_length1782.p1	intact	5-7day	498.107540023726	15.090293960449	256.598916992088	5.04617819330537	0.567526482934794	8.89152902118429	6.02736858509344e-19	5.65580317311115e-17
Efra.gene26625_i0_length555.p1	intact	5-7day	516.6148051295	6.57763396444743	261.596219546974	6.28963312452659	0.707374587058042	8.8915169410949	6.02802401642835e-19	5.65580317311115e-17
Efra.gene5950_i0_length1731.p1	intact	5-7day	283.495621211916	4562.62487171421	2423.06024646306	-4.00856792070583	0.451295646448864	-8.88235451028229	6.54598316618566e-19	6.12871155840072e-17
Efra.gene14938_i0_length990.p1	intact	5-7day	1960.17572343185	55.4413424412281	1007.80853293654	5.14311646682252	0.57939865648624	8.87664548277161	6.89069876676159e-19	6.43775601979993e-17
Efra.gene4591_i0_length1971.p1	intact	5-7day	413.299986383456	11.0312802088145	212.165633296135	5.22589659792078	0.588980194276668	8.87278833601314	7.13368413656328e-19	6.65064908358752e-17
Efra.gene62825_i0_length282.p1	intact	5-7day	538.177715995203	6.70103644697116	272.439376221087	6.33338640594199	0.716302088829052	8.84178128852766	9.42044913311157e-19	8.76400515123555e-17
Efra.gene7550_i0_length1539.p1	intact	5-7day	438.689996061625	12.870326531739	225.780161296682	5.09256222146656	0.576626218475358	8.83165221819373	1.03140712384793e-18	9.57511372949462e-17
Efra.gene9043_i1_length480.p1	intact	5-7day	336.131085091238	3.96303404300495	170.047059567122	6.40190811254754	0.725383444975874	8.82555034428787	1.08922831382964e-18	1.00906110993178e-16
Efra.gene727_i1_length1128.p1	intact	5-7day	774.312758376977	1.3347227346154	387.823740555796	9.18637737100736	1.04155634762621	8.81985635433346	1.1460664863604e-18	1.05948549718073e-16
Efra.gene8_i1_length14450.p1	intact	5-7day	17857.7754143225	1261.1506112555	9559.46301278898	3.82374787059744	0.433856880128669	8.81338534832829	1.21422282491619e-18	1.12013964753904e-16
Efra.gene15263_i0_length973.p1	intact	5-7day	377.85537660647	2.6694454692308	190.262411037851	7.15061189333102	0.811530743318612	8.81126433250064	1.23742196660214e-18	1.13915305896152e-16
Efra.gene9107_i1_length387.p1	intact	5-7day	579.826509143223	1.32101134766832	290.573760245446	8.77201861763227	0.995803988652225	8.80898120272122	1.26288359586286e-18	1.16016554806574e-16
Efra.gene5308_i0_length1833.p1	intact	5-7day	629.725714215427	4.48106901826119	317.103391616844	7.14343510581885	0.811227125427139	8.8057152946625	1.3002070007395e-18	1.19196476792793e-16
Efra.gene51647_i0_length315.p1	intact	5-7day	5459.67322012329	0.885244694094572	2730.27923240869	12.5906698815854	1.43060328947769	8.80095130088941	1.35661214867333e-18	1.24108858607528e-16
Efra.gene14514_i0_length840.p1	intact	5-7day	79.5528343856837	1952.22889860068	1015.89086649318	-4.6168229870977	0.524663044184785	-8.79959630903918	1.37309189427932e-18	1.2535588322794e-16
Efra.gene2341_i2_length1455.p1	intact	5-7day	555.216649259573	1.3347227346154	278.275685997094	8.70685729962601	0.990084923857782	8.79405098473824	1.44262063171897e-18	1.31430803888533e-16
Efra.gene21308_i1_length549.p1	intact	5-7day	596.140625185694	1.32101134766832	298.730818266681	8.81194912991434	1.00271267984973	8.78810980153849	1.52097279484405e-18	1.3828282409983e-16
Efra.gene23440_i1_length417.p1	intact	5-7day	652.476433161919	1.3347227346154	326.905577948267	8.93937879961673	1.01767230890547	8.7841427160686	1.57561544161224e-18	1.42955426582897e-16
Efra.gene1145_i0_length3564.p1	intact	5-7day	422.65085915851	1.77048938818914	212.21067427335	7.89950324190789	0.899659687377276	8.78054596948413	1.62683005911262e-18	1.47298415475703e-16
Efra.gene32861_i0_length444.p1	intact	5-7day	402.50502378586	7.50401281938324	205.004518302622	5.74346306102743	0.65558597815652	8.76080827289473	1.93855281489768e-18	1.75162377960488e-16
Efra.gene115007_i0_length210.p1	intact	5-7day	336.551136533664	4.84827873709953	170.699707635382	6.11404581923326	0.698777299567055	8.7496342869486	2.14045279643957e-18	1.9300919027567e-16
Efra.gene1937_i0_length1971.p1	intact	5-7day	1017.24172970424	16.9567630572677	517.099246380752	5.90924295404088	0.676920149833749	8.72960120258229	2.55572177428095e-18	2.29983601135908e-16
Efra.gene34351_i1_length426.p1	intact	5-7day	75089.6284900155	3311.31481369044	39200.471651853	4.50312637433457	0.515941849398578	8.72797269611636	2.59278225316636e-18	2.32842429119046e-16
Efra.gene11711_i2_length969.p1	intact	5-7day	2882.09622027902	107.021626005547	1494.55892314228	4.75140808058191	0.544885892489232	8.7200056857332	2.78187820430568e-18	2.49315210798915e-16
Efra.gene39445_i0_length378.p1	intact	5-7day	871.689676149359	0.885244694094572	436.287460421727	9.94382281102028	1.14082484752377	8.71634487327653	2.87327196457767e-18	2.56982641319666e-16
Efra.gene23454_i0_length639.p1	intact	5-7day	429.071916785654	1.75677800124206	215.414347393448	7.92377435290144	0.909182663018655	8.71527216169416	2.90060987750765e-18	2.58901495030115e-16
Efra.gene3522_i1_length1914.p1	intact	5-7day	431.254520899889	1.77048938818914	216.512505144039	7.92860822955384	0.910295132627822	8.70993147757002	3.04058544229663e-18	2.70845995552269e-16
Efra.gene22313_i1_length675.p1	intact	5-7day	420.427543644993	2.64202269533664	211.534783170165	7.30948352303394	0.839340277774175	8.70860569496054	3.07635399470617e-18	2.73478547844546e-16
Efra.gene6014_i0_length1722.p1	intact	5-7day	438.027904240686	1.75677800124206	219.892341120964	7.95365055125008	0.914182511983984	8.70028735726836	3.31044820663159e-18	2.93695489686727e-16
Efra.gene1709_i0_length3054.p1	intact	5-7day	387.088191407945	7.99462502074531	197.541408214345	5.59990540550589	0.644385912031398	8.69029769420694	3.61490991770997e-18	3.20061360199013e-16
Efra.gene7109_i1_length1590.p1	intact	5-7day	459.943140820043	14.613393146034	237.278266983038	4.97651755177869	0.57308120149982	8.68379130000177	3.82790861175102e-18	3.38239539260024e-16
Efra.gene44863_i0_length345.p1	intact	5-7day	1125.21412930207	20.5251646075401	572.869646954805	5.7788747933752	0.666343883471205	8.67251120138019	4.22693186030956e-18	3.72749317797719e-16
Efra.gene3725_i0_length2178.p1	intact	5-7day	318.471695508755	3.09150073585746	160.781598122306	6.6848869701829	0.771553973476673	8.66418578607062	4.54751272337991e-18	4.00217499759219e-16
Efra.gene18028_i1_length840.p1	intact	5-7day	2.73625880711907	412.534741106285	207.635499956702	-7.23178099257711	0.835016166650518	-8.66064787893363	4.6909046449953e-18	4.12013109777192e-16
Efra.gene15110_i0_length981.p1	intact	5-7day	20.4295112539886	595.749972281234	308.089741767611	-4.86811069527317	0.562307501026656	-8.65738174643769	4.82723908737262e-18	4.23143085260448e-16
Efra.gene9975_i0_length1314.p1	intact	5-7day	920.054671858473	0.885244694094572	460.469958276284	10.0217707623167	1.15771564260774	8.65650457977994	4.86451517184788e-18	4.24858619275214e-16
Efra.gene9963_i2_length639.p1	intact	5-7day	7879.90219327379	0.885244694094572	3940.39371898394	13.1199921705221	1.51562897700691	8.65646696491093	4.86611999169867e-18	4.24858619275214e-16
Efra.gene7464_i0_length1551.p1	intact	5-7day	681.499985311761	1.32101134766832	341.410498329715	9.00524997840334	1.04197048123086	8.6425192849663	5.49868695246147e-18	4.79137070606168e-16
Efra.gene17531_i0_length861.p1	intact	5-7day	348.184353809025	2.21996742870997	175.202160618868	7.29678325673984	0.844395836574658	8.64142495815667	5.55162076491391e-18	4.82793518061802e-16
Efra.gene5663_i0_length1776.p1	intact	5-7day	379.650868039123	1.77048938818914	190.710678713656	7.74465150989281	0.896513495743691	8.63863349147726	5.68893594665272e-18	4.93759245358001e-16
Efra.gene4920_i1_length1905.p1	intact	5-7day	653.713269573878	30.9561415194159	342.334705546647	4.40020947445859	0.509446624566207	8.63723354376008	5.75905773026166e-18	4.98861370792193e-16
Efra.gene8_i6_length2292.p1	intact	5-7day	690.03961773854	10.7189160377644	350.379266888152	6.01247724913646	0.696384497804443	8.63384706019815	5.93223043837999e-18	5.12852393340812e-16
Efra.gene1574_i1_length3158.p1	intact	5-7day	361.529791511389	10.6229363291349	186.076363920262	5.08905346188375	0.589650039758769	8.63063362798334	6.10130247295651e-18	5.26434733372506e-16
Efra.gene19564_i1_length489.p1	intact	5-7day	431.205112758625	3.10521212280454	217.155162440715	7.11984521260164	0.825079976229571	8.62927887928844	6.17399869686407e-18	5.31664654905688e-16
Efra.gene5454_i0_length1809.p1	intact	5-7day	610.263060561851	1.75677800124206	306.009919281547	8.43277034464667	0.977613413823103	8.6258742212518	6.36048946338603e-18	5.46654254583669e-16
Efra.gene12427_i2_length666.p1	intact	5-7day	3.24827799717756	435.502253062421	219.375265529799	-7.05210421463662	0.818656070778316	-8.614245305641	7.04038073710984e-18	6.03908214338755e-16
Efra.gene15345_i0_length969.p1	intact	5-7day	145.93639392583	2460.02900246752	1302.98269819667	-4.07510071785067	0.473455745586375	-8.60714175683654	7.49047950777361e-18	6.4126665420247e-16
Efra.gene13113_i1_length942.p1	intact	5-7day	1370.34271841743	21.6542165379493	695.998467477692	5.98349373810988	0.696266783411551	8.59367972258005	8.42275861156493e-18	7.19679747462724e-16
Efra.gene64922_i0_length276.p1	intact	5-7day	7.08407355162502	419.474866588822	213.279470070224	-5.88166017716532	0.685349521122655	-8.58198626524274	9.32487765692475e-18	7.95216892277745e-16
Efra.gene12003_i0_length1161.p1	intact	5-7day	989.507574228341	14.301028974984	501.904301601663	6.11570805598643	0.714393398370506	8.56070068667494	1.12183606519219e-17	9.54840893862999e-16
Efra.gene4618_i0_length1965.p1	intact	5-7day	481.186664732935	1.3347227346154	241.260693733775	8.50038812032358	0.993328821053532	8.55747657790499	1.1536480779577e-17	9.80021815105224e-16
Efra.gene10124_i0_length1299.p1	intact	5-7day	1521.70314591978	0.885244694094572	761.294195306938	10.7476330662202	1.255998087329	8.55704572693745	1.15796612635319e-17	9.80298554833042e-16
Efra.gene23013_i0_length654.p1	intact	5-7day	1139.22720344663	0.885244694094572	570.056224070363	10.3300308355047	1.20720244435275	8.55699960170572	1.15842934395324e-17	9.80298554833042e-16
Efra.gene17996_i1_length693.p1	intact	5-7day	3.3489424867928	433.506386025613	218.427664256203	-7.03148125088591	0.822908139126759	-8.54467335606556	1.28900336384101e-17	1.08870065302226e-15
Efra.gene21634_i0_length694.p1	intact	5-7day	500.416898853523	4.91683567183493	252.666867262679	6.6761772955402	0.781413499963532	8.54371890919696	1.29969958892535e-17	1.09563181438833e-15
Efra.gene69349_i0_length267.p1	intact	5-7day	453.436039876619	10.5818021682936	232.008921022456	5.41924562898873	0.634322800193508	8.54335620181952	1.30378727782492e-17	1.09697620216841e-15
Efra.gene6282_i3_length408.p1	intact	5-7day	468.319383356244	1.3347227346154	234.82705304543	8.46128948337332	0.99108938424789	8.53736264140732	1.37320061337212e-17	1.15317404180967e-15
Efra.gene1937_i2_length1404.p1	intact	5-7day	455.727081118909	8.87986971483989	232.303475416874	5.68317988809587	0.666059931477338	8.53253531628968	1.43174823446456e-17	1.20005046303578e-15
Efra.gene20365_i1_length741.p1	intact	5-7day	487.187670917654	11.8753907420678	249.531530829861	5.35555613687317	0.627726242332302	8.53167475837035	1.44244108028553e-17	1.20671439727917e-15
Efra.gene7411_i0_length1557.p1	intact	5-7day	312.637231335338	4.43993485741994	158.538583096379	6.14045365689879	0.719886885869936	8.52974790543442	1.46666974649321e-17	1.22465532304909e-15
Efra.gene18341_i0_length825.p1	intact	5-7day	889.822221729705	0.885244694094572	445.3537332119	9.97357769793427	1.16942488803271	8.52861761366525	1.48106870066177e-17	1.23358772992891e-15
Efra.gene87234_i0_length237.p1	intact	5-7day	35461.5494602836	1468.14621037579	18464.8478353297	4.59416343859036	0.538685608714767	8.52846885876796	1.48297406856739e-17	1.23358772992891e-15
Efra.gene1311_i0_length3399.p1	intact	5-7day	467.119182119301	1.3347227346154	234.226952426958	8.45758497543481	0.992081089125202	8.52509443849247	1.52685194091661e-17	1.2676904303414e-15
Efra.gene388_i1_length4767.p1	intact	5-7day	373.968324703672	1.78420077513623	187.876262739404	7.72037432709524	0.905776206041701	8.52348988149487	1.54816312919343e-17	1.28296365983103e-15
Efra.gene19199_i0_length786.p1	intact	5-7day	863.96590458857	29.7859554281654	446.875930008368	4.85938493639113	0.570850937557722	8.51252860717211	1.70180758896736e-17	1.40763799144586e-15
Efra.gene26086_i0_length567.p1	intact	5-7day	1429.97344022147	7.8575111512745	718.915475686374	7.50254669460536	0.881449924206177	8.51159718614992	1.7155365363959e-17	1.4163315149637e-15
Efra.gene28562_i1_length408.p1	intact	5-7day	1138.54309762401	35.6398836131504	587.091490618581	4.99642555968767	0.587470255052786	8.50498474895334	1.81619467339124e-17	1.49502780054488e-15
Efra.gene6759_i0_length1629.p1	intact	5-7day	24.7269937536869	636.31096655167	330.518980152678	-4.68553223114081	0.550922036717548	-8.50489165228842	1.8176526526941e-17	1.49502780054488e-15
Efra.gene5068_i0_length1875.p1	intact	5-7day	565.038829825403	6.59134535139451	285.815087588399	6.41774683671268	0.754822732454815	8.50232320884276	1.85833544523067e-17	1.52563792783453e-15
Efra.gene1849_i2_length402.p1	intact	5-7day	352.212781600721	1.77048938818914	176.991635494455	7.63642193107807	0.89872581331923	8.49694291396256	1.94649102902822e-17	1.59503521864726e-15
Efra.gene68399_i0_length268.p1	intact	5-7day	739.308745647105	0.885244694094572	370.0969951706	9.7061859568339	1.14268426418763	8.4941976196148	1.9930494923983e-17	1.63015148445158e-15
Efra.gene16379_i3_length918.p1	intact	5-7day	1572.21041415394	52.106034469056	812.1582243115	4.91494153912424	0.579184715999355	8.48596553630347	2.13934848852477e-17	1.74656569367429e-15
Efra.gene102_i0_length7323.p1	intact	5-7day	6304.43633557425	359.197679540724	3331.81700755749	4.13343681450087	0.487276114736643	8.48274046170898	2.19950917950845e-17	1.79235559139055e-15
Efra.gene26801_i0_length552.p1	intact	5-7day	484.191978248057	1.32101134766832	242.756494797863	8.51206272386889	1.00492859367403	8.47031597812204	2.44728256910284e-17	1.99057711960816e-15
Efra.gene1813_i0_length2979.p1	intact	5-7day	2561.63971770444	171.17830151825	1366.40900961135	3.90348044293867	0.46147913031585	8.45862832468072	2.70540807404531e-17	2.19647189834483e-15
Efra.gene13244_i0_length1086.p1	intact	5-7day	282.018592628531	4.43993485741994	143.229263742975	5.99191534372363	0.708880586035429	8.45264415722645	2.84778607786238e-17	2.3078080768003e-15
Efra.gene12489_i0_length1131.p1	intact	5-7day	60.8858758035048	1084.16595438587	572.525915094689	-4.15398522606685	0.491842685606054	-8.44575988956359	3.0207400609926e-17	2.44346775080732e-15
Efra.gene26315_i0_length563.p1	intact	5-7day	531.699477588355	1.3347227346154	266.517100161485	8.64422182254131	1.02444183188016	8.43798208305939	3.22863104248113e-17	2.60683817235485e-15
Efra.gene19494_i1_length774.p1	intact	5-7day	9.35864541349324	361.993525221212	185.676085317353	-5.2748407068398	0.625265701033494	-8.43615873719137	3.27937332816306e-17	2.64295868008218e-15
Efra.gene26476_i0_length558.p1	intact	5-7day	362.940018469545	8.0083364076924	185.474177438619	5.50547292150485	0.652947659025332	8.43172166314676	3.40616359356251e-17	2.74012473073354e-15
Efra.gene3063_i0_length2388.p1	intact	5-7day	476.215621359687	10.5680907813465	243.391856070517	5.49127871679977	0.651585547725168	8.42756371127484	3.52936129485931e-17	2.83405135801075e-15
Efra.gene11633_i0_length1185.p1	intact	5-7day	711.129372606381	23.9290295144476	367.529201060414	4.893591186492	0.58081030310045	8.42545519659224	3.59350469252099e-17	2.87879761885405e-15
Efra.gene14557_i0_length1011.p1	intact	5-7day	681.111948526636	3.10521212280454	342.10858032472	7.77876286850538	0.92328499360023	8.42509400935144	3.6046071975195e-17	2.87879761885405e-15
Efra.gene19344_i1_length780.p1	intact	5-7day	816.73208047399	0.885244694094572	408.808662584042	9.84992827758176	1.16911837995575	8.4250906037031	3.60471204433366e-17	2.87879761885405e-15
Efra.gene2608_i0_length2559.p1	intact	5-7day	687.651608420807	7.10938032665074	347.380494373729	6.59798827791072	0.7839948349693	8.41585681896627	3.90033469387703e-17	3.10924507009719e-15
Efra.gene19752_i0_length765.p1	intact	5-7day	301.055270408327	3.07778934891038	152.066529878619	6.60598539545871	0.785062322873283	8.41459996612904	3.94237951514592e-17	3.13707899067777e-15
Efra.gene27644_i0_length534.p1	intact	5-7day	419.956235854217	4.03159097774036	211.993913415978	6.712116001365	0.797920112496974	8.41201505794912	4.03026133865805e-17	3.20122057664817e-15
Efra.gene22839_i1_length585.p1	intact	5-7day	2564.51751688381	27.1576441197759	1295.83758050179	6.56213301273889	0.781097402176919	8.40117121686773	4.42047316854499e-17	3.50483786141718e-15
Efra.gene19938_i1_length756.p1	intact	5-7day	377.829286380524	3.58211293721953	190.705699658872	6.73053867077672	0.801389414129699	8.39858694425857	4.5188331844686e-17	3.57638013398123e-15
Efra.gene8353_i0_length1458.p1	intact	5-7day	803.154603048734	0.885244694094572	402.019923871414	9.82559740614641	1.17038000699605	8.39521979819634	4.65023507199727e-17	3.67376919404251e-15
Efra.gene78186_i0_length252.p1	intact	5-7day	332.371712007545	4.0041682038462	168.187940105696	6.37974401921561	0.760412098225898	8.38985075868738	4.86759691745735e-17	3.83859739705723e-15
Efra.gene20943_i0_length366.p1	intact	5-7day	8.25910866616485	364.237917695083	186.248513180624	-5.46426513231516	0.65210904132723	-8.37937336552459	5.32102305294106e-17	4.18866365691625e-15
Efra.gene13672_i0_length1062.p1	intact	5-7day	68.5323007899959	1113.17163801477	590.851969402384	-4.02131218047395	0.479940895441729	-8.3787654243817	5.34857510796027e-17	4.20283391161935e-15
Efra.gene35926_i0_length408.p1	intact	5-7day	440.098374812695	4.01787959079328	222.058127201744	6.7817260125866	0.809781247201378	8.37476298200829	5.53351241887739e-17	4.34040428663602e-15
Efra.gene94847_i0_length228.p1	intact	5-7day	1646.21153614401	9.16481111199574	827.688173628001	7.48434544602384	0.893855242094544	8.37310684500322	5.61186805841944e-17	4.39403277656031e-15
Efra.gene31961_i1_length457.p1	intact	5-7day	1479.46482252405	19.1767304859777	749.320776505015	6.27129621435516	0.749032025549495	8.37253415133285	5.63921734143687e-17	4.40760426096959e-15
Efra.gene245_i0_length5803.p1	intact	5-7day	1544.89446191339	90.8404165467968	817.867439230092	4.0882231840607	0.488462537200384	8.36957365756705	5.78270726087762e-17	4.51174202673154e-15
Efra.gene8670_i0_length1425.p1	intact	5-7day	426.621182066959	6.25155840645033	216.436370236705	6.09835961197968	0.728658899485401	8.36929270511417	5.7965101749716e-17	4.51450679184868e-15
Efra.gene20867_i0_length723.p1	intact	5-7day	324.782467800758	3.56840155027245	164.175434675515	6.5148371631739	0.779001220143221	8.36306413226943	6.11099735493608e-17	4.75103052308494e-15
Efra.gene23142_i1_length648.p1	intact	5-7day	95.8532533583613	2712.10008310787	1403.97666823311	-4.82154380736506	0.577576335327405	-8.34789016179467	6.94931546088504e-17	5.39325709948475e-15
Efra.gene106171_i0_length219.p1	intact	5-7day	21.8900704569526	541.405540795773	281.647805626363	-4.62662223407131	0.55436578527553	-8.34579325953855	7.07374575558319e-17	5.48016035613878e-15
Efra.gene29267_i0_length501.p1	intact	5-7day	311.807673399555	4.84827873709953	158.327976068328	6.0040743731211	0.719759311483943	8.34178075548945	7.31800397555738e-17	5.65942788998993e-15
Efra.gene22416_i0_length418.p1	intact	5-7day	36.6960673622802	716.949224779241	376.822646070761	-4.28718876074004	0.514397382898921	-8.33439069339603	7.78983008933359e-17	6.01374882896553e-15
Efra.gene4783_i2_length1002.p1	intact	5-7day	407.735501021585	1.32101134766832	204.528256184627	8.26397162862305	0.992243907646426	8.32856877723236	8.18255288191982e-17	6.30586789870402e-15
Efra.gene27355_i0_length537.p1	intact	5-7day	403.522213631081	6.25155840645033	204.886886018765	6.01810695197127	0.72285264381854	8.32549621756936	8.39762168351065e-17	6.46029623358746e-15
Efra.gene13361_i4_length618.p1	intact	5-7day	3675.97936066083	25.9570375258984	1850.96819909336	7.14506208471379	0.858533189132117	8.32240637305666	8.61952029658875e-17	6.61943056075203e-15
Efra.gene31742_i1_length237.p1	intact	5-7day	2.22423961706059	482.497771970368	242.361005793714	-7.77380100267822	0.934184472748697	-8.32148384976361	8.68688557825986e-17	6.65954203807921e-15
Efra.gene20291_i0_length741.p1	intact	5-7day	1689.31072335602	16.191923116964	852.75132323649	6.70239353827976	0.805578284350173	8.31997791957153	8.7979700838726e-17	6.73297174905617e-15
Efra.gene7029_i0_length1599.p1	intact	5-7day	422.315926928822	5.70610065729993	214.011013793061	6.2044882692216	0.745920671572474	8.31789291499581	8.95408547083585e-17	6.84054821282397e-15
Efra.gene31531_i0_length321.p1	intact	5-7day	660.367670837552	0.885244694094572	330.626457765823	9.54322859105344	1.14878409122981	8.30724299188117	9.79512336233217e-17	7.4700971999318e-15
Efra.gene34203_i0_length429.p1	intact	5-7day	429.668131084906	1.3347227346154	215.501426909761	8.33696924363277	1.00389064531716	8.30465876191015	1.00106731124871e-16	7.62127438826783e-15
Efra.gene2773_i0_length2496.p1	intact	5-7day	506.281529477154	8.48523722210739	257.383383349631	5.90348778977183	0.711060036168199	8.30237601537119	1.02049625143988e-16	7.75577151094309e-15
Efra.gene25563_i0_length582.p1	intact	5-7day	714.021248665638	0.885244694094572	357.453246679866	9.65603627979022	1.16422255821016	8.29397799561201	1.09522722668112e-16	8.30937566946137e-15
Efra.gene25598_i0_length579.p1	intact	5-7day	1075.85172973223	1.32101134766832	538.586370539951	9.66485590581961	1.16631652987672	8.28664917133702	1.16483575932593e-16	8.82227758233701e-15
Efra.gene14522_i0_length1014.p1	intact	5-7day	271.292279863249	3.10521212280454	137.198745993027	6.45144092315954	0.779404711453612	8.27739533563688	1.25898706535964e-16	9.5189805539666e-15
Efra.gene12860_i0_length1110.p1	intact	5-7day	349.090334215563	6.68732506002408	177.888829637793	5.71085894914282	0.690034872450985	8.27618889587131	1.27180190755094e-16	9.59937755400887e-15
Efra.gene494_i0_length4694.p1	intact	5-7day	915.228700788294	35.9689568998804	475.598828844087	4.67011958162031	0.56437764035928	8.27481325916336	1.28657094756191e-16	9.69422396858123e-15
Efra.gene17173_i1_length879.p1	intact	5-7day	383.436331348763	12.3385801695357	197.887455759149	4.95564534035764	0.598925182715652	8.27423104483219	1.29287250007566e-16	9.72505324672296e-15
Efra.gene21075_i0_length714.p1	intact	5-7day	787.336036815901	48.6336126274132	417.984824721657	4.01677713660396	0.485474817580647	8.27391450831884	1.29631126915936e-16	9.73428004916185e-15
Efra.gene45363_i0_length290.p1	intact	5-7day	7.10923967402883	435.267439012305	221.188339343167	-5.93268809442178	0.71724412040774	-8.27150467409779	1.32278842771792e-16	9.91618091538318e-15
Efra.gene107920_i0_length216.p1	intact	5-7day	649.785506271797	9.83367134366987	329.809588807734	6.05044386006648	0.731961856020808	8.26606442712567	1.38453748466983e-16	1.03614264413964e-14
Efra.gene11127_i0_length1221.p1	intact	5-7day	329.22317439644	11.0861257566028	170.154650076521	4.89339697956926	0.592083429361742	8.26470854765228	1.4003645061639e-16	1.04620780525019e-14
Efra.gene41063_i2_length306.p1	intact	5-7day	1.66188818219449	508.520368702269	255.091128442232	-8.26686698438622	1.00120336601385	-8.25693087439327	1.49465927253718e-16	1.11476248523264e-14
Efra.gene18894_i0_length801.p1	intact	5-7day	583.582185812744	7.55885836717157	295.570522089958	6.27290546953123	0.759757357635707	8.25645899508222	1.50057747705988e-16	1.11728276312255e-14
Efra.gene33073_i1_length442.p1	intact	5-7day	646.863463762326	27.5522766125084	337.207870187417	4.55442467728687	0.552190939266158	8.24791635179588	1.61180122639398e-16	1.19806927645677e-14
Efra.gene2_i0_length16799.p1	intact	5-7day	1673.07672619847	87.5188199615718	880.297773080022	4.25720520770465	0.516339050395172	8.24498012390591	1.65187674590458e-16	1.22578725677547e-14
Efra.gene3778_i1_length2166.p1	intact	5-7day	280.088573841876	6.63247951223575	143.360526677056	5.39972541497272	0.65518865382401	8.24148187465886	1.70090703481236e-16	1.26004567609231e-14
Efra.gene11261_i0_length1212.p1	intact	5-7day	310.288085209802	2.19254465481581	156.240314932309	7.1354978403669	0.865846557345308	8.24106509384802	1.70684330765938e-16	1.26231820017216e-14
Efra.gene50421_i0_length318.p1	intact	5-7day	358.615521640357	4.88941289794077	181.752467269149	6.1996826390729	0.752551603314838	8.23821597318316	1.74797443154542e-16	1.29056823633766e-14
Efra.gene25859_i0_length573.p1	intact	5-7day	2.17390737225297	385.791436323654	193.982671847954	-7.45899567007371	0.905577868422787	-8.23672478112212	1.76988990775392e-16	1.30456005863992e-14
Efra.gene9_i0_length14394.p1	intact	5-7day	2176.45768287439	122.706227805469	1149.58195533993	4.14846644670536	0.503994323951237	8.23117691918041	1.85382930818582e-16	1.36414556651185e-14
Efra.gene94828_i0_length228.p1	intact	5-7day	7.74708947610636	361.388503723525	184.567796599815	-5.54870616398519	0.674394498730074	-8.22768598266109	1.90864645575325e-16	1.4021382076622e-14
Efra.gene15505_i0_length960.p1	intact	5-7day	25.3900096781683	647.860281735741	336.625145706954	-4.67490016165308	0.568309243538552	-8.22597945538422	1.93602200923518e-16	1.41987854157308e-14
Efra.gene24458_i0_length609.p1	intact	5-7day	47167.2591553143	3687.89214559648	25427.5756504554	3.67691153737448	0.447521670883769	8.21616421415589	2.10115691539067e-16	1.5384244410125e-14
Efra.gene7292_i1_length1569.p1	intact	5-7day	276.806432980313	2.21996742870997	139.513200204511	6.96574487336987	0.847981351731871	8.21450242878976	2.13045785373052e-16	1.55728683381326e-14
Efra.gene14618_i0_length1008.p1	intact	5-7day	796.192663694956	2.19254465481581	399.192604174886	8.49687669449231	1.03484683473549	8.21075777524518	2.1979689155258e-16	1.60397054989714e-14
Efra.gene17080_i0_length882.p1	intact	5-7day	2475.92710776118	149.208723080517	1312.56791542085	4.05241071715378	0.493917856891	8.20462483916245	2.31312050732203e-16	1.68520786099667e-14
Efra.gene17996_i0_length732.p1	intact	5-7day	2.22423961706059	376.86743471924	189.54583716815	-7.41793989360932	0.904639797918126	-8.19988232960836	2.40622447040734e-16	1.7501405222447e-14
Efra.gene16379_i1_length309.p1	intact	5-7day	364.687025864477	2.64202269533664	183.664524279907	7.10452562201526	0.867142905303346	8.19302744514751	2.5473605892247e-16	1.84973688726475e-14
Efra.gene1676_i0_length3078.p1	intact	5-7day	635.137354635789	30.6300659614188	332.883710298604	4.37488696195301	0.534093357884703	8.19124015936073	2.58548096614321e-16	1.87432462000273e-14
Efra.gene26964_i0_length546.p1	intact	5-7day	574.742028314111	11.0861257566028	292.914077035357	5.69711200048186	0.695611966625139	8.19007187027304	2.61070232672249e-16	1.8894958089654e-14
Efra.gene24766_i0_length603.p1	intact	5-7day	568.001583734157	9.35677052925488	288.679177131706	5.92698534141097	0.723846895384373	8.1881753989753	2.65216120417773e-16	1.91634978043738e-14
Efra.gene1019_i1_length561.p1	intact	5-7day	673.508627439961	9.72398024809321	341.616303844027	6.11363506270385	0.746862030026079	8.18576231876505	2.70585302264782e-16	1.95194026899336e-14
Efra.gene15355_i0_length969.p1	intact	5-7day	589.351696568018	0.885244694094572	295.118470631056	9.37911994165788	1.14587953499487	8.18508373282	2.72114383590698e-16	1.95975799272096e-14
Efra.gene5587_i0_length1788.p1	intact	5-7day	19.0783132826221	681.653403096485	350.365858189554	-5.15594133198281	0.630040512079378	-8.18350762074998	2.75698833817799e-16	1.98232867374484e-14
Efra.gene3193_i0_length2334.p1	intact	5-7day	390.880503252481	1.3347227346154	196.107612993548	8.2003038059977	1.00222901108463	8.18206589043272	2.79018403671625e-16	2.00292427979872e-14
Efra.gene27214_i0_length541.p1	intact	5-7day	264.912857738931	2.6694454692308	133.791151604081	6.63819930852406	0.811515545637566	8.18000264345986	2.83837646567892e-16	2.03420061882305e-14
Efra.gene21293_i0_length706.p1	intact	5-7day	316.213593027308	3.13263489669871	159.673113962003	6.66741053876094	0.81551864301377	8.17566906149607	2.94228556912144e-16	2.10524120623772e-14
Efra.gene38028_i0_length390.p1	intact	5-7day	292.20772008135	3.51355600248413	147.860638041917	6.37124145672187	0.779997323317039	8.16828630850598	3.12800860011567e-16	2.23449497466704e-14
Efra.gene21654_i1_length381.p1	intact	5-7day	12.1200703430161	704.388707905118	358.254389124067	-5.86212447332365	0.71795506243319	-8.16502979094065	3.21355900267338e-16	2.29188736391636e-14
Efra.gene2097_i0_length2814.p1	intact	5-7day	383.99091014519	1.32101134766832	192.655960746429	8.17752450820364	1.0016437545237	8.16410472413142	3.23827878698157e-16	2.30578025473037e-14
Efra.gene15463_i0_length963.p1	intact	5-7day	420.301713032974	3.49984461553704	211.900778824255	6.89920237500021	0.84523683871087	8.16244874693662	3.28299899092927e-16	2.33384632628193e-14
Efra.gene2262_i1_length2730.p1	intact	5-7day	479.054392863508	16.2879028255936	247.671147844551	4.87628094528242	0.598631573423009	8.14571292556384	3.77053714801436e-16	2.67610833324555e-14
Efra.gene12503_i0_length1131.p1	intact	5-7day	15.4438467074051	402.96158611461	209.202716411007	-4.70753959576464	0.578304673783369	-8.14024131080786	3.9449084949964e-16	2.79535834804866e-14
Efra.gene6693_i0_length1638.p1	intact	5-7day	16286.604153172	74.8982961236131	8180.75122464782	7.7650460465928	0.954995492255687	8.13097664812203	4.25845383711784e-16	3.00919761028253e-14
Efra.gene42_i1_length9264.p1	intact	5-7day	2522.20923974213	163.509752055501	1342.85949589882	3.94717007781339	0.485451701682879	8.13092232271516	4.26036294701848e-16	3.00919761028253e-14
Efra.gene14590_i0_length1011.p1	intact	5-7day	776.981291455324	15.1588508951844	396.070071175254	5.6821133003065	0.698991182039975	8.12902000240333	4.32774904643797e-16	3.05189533717078e-14
Efra.gene11671_i0_length486.p1	intact	5-7day	987.584024166488	0.885244694094572	494.234634430292	10.1239523977371	1.24563772231616	8.12752553680896	4.38142342484082e-16	3.08480250218713e-14
Efra.gene5543_i2_length1578.p1	intact	5-7day	5.5983482262572	507.371609927447	256.484979076852	-6.51492718332538	0.801640665210222	-8.12699188808855	4.40074816858765e-16	3.09345882444938e-14
Efra.gene6740_i0_length1632.p1	intact	5-7day	264.845132010159	3.97674542995204	134.410938720055	6.05599268002674	0.745519016581616	8.12319008010678	4.54087308419267e-16	3.18686729181522e-14
Efra.gene74630_i0_length258.p1	intact	5-7day	563.801993413445	0.885244694094572	282.34361905377	9.3151681722252	1.14727440430538	8.11938986633722	4.68533141914026e-16	3.28301470967911e-14
Efra.gene19051_i1_length777.p1	intact	5-7day	23.828785985589	668.167784624143	345.998285304866	-4.81237445492736	0.593075223789605	-8.11427330276498	4.88700419430659e-16	3.41888287068787e-14
Efra.gene3251_i0_length2313.p1	intact	5-7day	6.67271885118178	371.717505469305	189.195112160243	-5.80846313230681	0.715872273376584	-8.11382609485599	4.90503240418306e-16	3.42604834783605e-14
Efra.gene3482_i0_length2249.p1	intact	5-7day	533.377835150971	8.48523722210739	270.931536186539	5.97855277786375	0.736955368711734	8.11250318769617	4.95874708353393e-16	3.45807776012404e-14
Efra.gene45084_i0_length342.p1	intact	5-7day	112.472135180306	2888.11300436545	1500.29256977288	-4.68194845234728	0.577428745098569	-8.10827048720628	5.13453379045941e-16	3.57500039423063e-14
Efra.gene45655_i0_length233.p2	intact	5-7day	2.7865910519267	383.737726010325	193.262158531126	-7.11980400442941	0.878852426358897	-8.10125089365333	5.43969351749502e-16	3.78148931348896e-14
Efra.gene27889_i0_length528.p1	intact	5-7day	286.323847766668	7.08195755275658	146.702902659712	5.33736566509573	0.65938175082806	8.09450012590278	5.74999833786638e-16	3.99089789999168e-14
Efra.gene23434_i0_length372.p1	intact	5-7day	33.8088118207382	968.681352516066	501.245082168402	-4.83861094121285	0.598417531148348	-8.0856771223391	6.18197629015997e-16	4.28396353814487e-14
Efra.gene4698_i0_length1947.p1	intact	5-7day	2224.62265351791	64.0804026484863	1144.3515280832	5.11806280243275	0.633301938362841	8.08155240399791	6.39474371456101e-16	4.42443871722552e-14
Efra.gene636_i7_length420.p1	intact	5-7day	350.733904810249	4.43993485741994	177.586919833835	6.30595059551411	0.780985884481356	8.07434643931091	6.78390148095919e-16	4.68632340295334e-14
Efra.gene7597_i3_length1509.p1	intact	5-7day	434.759460448915	3.11892350975163	218.939191979333	7.12831340451712	0.88298797616889	8.07294504217991	6.86225001855256e-16	4.7330164548023e-14
Efra.gene19142_i1_length789.p1	intact	5-7day	549.492470421297	26.4887838881018	287.990627154699	4.37399288067575	0.541898579798859	8.07160794239263	6.93783472457622e-16	4.77766008169408e-14
Efra.gene19679_i4_length768.p1	intact	5-7day	587.75568590751	0.885244694094572	294.320465300802	9.37513470313993	1.16174003444544	8.06990757412882	7.03514040022078e-16	4.8370987214268e-14
Efra.gene14941_i0_length990.p1	intact	5-7day	792.313004620502	15.7835792372844	404.048291928893	5.64671158394693	0.699816839268768	8.06884211281215	7.09679672723154e-16	4.87187898884706e-14
Efra.gene3590_i0_length2220.p1	intact	5-7day	314.770427308309	8.82502416705156	161.79772573768	5.15498869073367	0.638925855039084	8.06821112352439	7.13356163920847e-16	4.88948981887429e-14
Efra.gene0_i11_length1059.p1	intact	5-7day	2152.98084279236	27898.9717515172	15025.9762971548	-3.6957828567246	0.458413396023383	-8.06211792409329	7.49838128671148e-16	5.13155163515477e-14
Efra.gene5764_i0_length1761.p1	intact	5-7day	423.692291022592	5.36631371235576	214.529302367474	6.30969578650507	0.782656073152747	8.06190100983685	7.51170198120455e-16	5.13268531026281e-14
Efra.gene10366_i0_length1281.p1	intact	5-7day	278.392822795296	6.60505673834159	142.498939766819	5.39403169157569	0.669763057771557	8.05364170057807	8.03662582104645e-16	5.48284779270276e-14
Efra.gene18462_i0_length819.p1	intact	5-7day	9.8203323587441	422.366691977939	216.093512168342	-5.42228553724245	0.67337647049036	-8.0523834361095	8.11970565496851e-16	5.53095244026679e-14
Efra.gene3320_i1_length2295.p1	intact	5-7day	601.149607647595	4.03159097774036	302.590599312668	7.22793390628804	0.897919288025633	8.04964767176457	8.30327182039684e-16	5.64725151753852e-14
Efra.gene567_i0_length4521.p1	intact	5-7day	854.249933133614	49.1242248287752	451.687078981194	4.12023528567682	0.512095412700216	8.04583517737705	8.56592157288442e-16	5.81689526069762e-14
Efra.gene3204_i0_length2328.p1	intact	5-7day	373.674103873266	15.4986378401286	194.586370856697	4.59177379399029	0.570911165617417	8.04288665299525	8.77464849042054e-16	5.9494550411782e-14
Efra.gene16066_i0_length933.p1	intact	5-7day	251.861640866974	3.09150073585746	127.476570801416	6.3464672186804	0.789487645977086	8.03871631306641	9.07844848363228e-16	6.14596995498084e-14
Efra.gene33047_i0_length444.p1	intact	5-7day	272.19918437333	3.10521212280454	137.652198248067	6.45624241184782	0.803622211308957	8.03392728696704	9.44011549461585e-16	6.38099604032374e-14
Efra.gene5212_i0_length1848.p1	intact	5-7day	233.689307990889	4.42622347047286	119.057765730681	5.72254040024365	0.712382844178022	8.03295650226748	9.51514096996349e-16	6.42184452825573e-14
Efra.gene10788_i0_length1245.p1	intact	5-7day	1738.38368709651	43.9605841918928	891.172135644204	5.30454995353119	0.661007275418329	8.02494942309693	1.01567780669679e-15	6.83767682005642e-14
Efra.gene6282_i0_length1689.p1	intact	5-7day	27505.4113993438	47.1039327468058	13776.2576660453	9.18902386413491	1.14506652669461	8.02488209192553	1.01623503325082e-15	6.83767682005642e-14
Efra.gene4877_i1_length1914.p1	intact	5-7day	650.586745964452	6.21042424560909	328.398585105031	6.71226345775488	0.837120751542827	8.01827388149687	1.07241478932776e-15	7.20466265489752e-14
Efra.gene19344_i0_length687.p1	intact	5-7day	533.402077169832	0.885244694094572	267.143660931963	9.23527350761127	1.15196013909103	8.01700787572258	1.08352176693392e-15	7.2681847305122e-14
Efra.gene130_i3_length243.p1	intact	5-7day	346.120731771913	3.11892350975163	174.619827640832	6.80003999038867	0.848674378752062	8.01254304435091	1.12360492213865e-15	7.52558767028752e-14
Efra.gene17216_i3_length618.p1	intact	5-7day	523.984402769549	0.885244694094572	262.434823731822	9.20955753548436	1.14942466283387	8.01231940924123	1.12565057822348e-15	7.52783100974864e-14
Efra.gene4985_i0_length1890.p1	intact	5-7day	882.730755349736	26.5024952750488	454.616625312392	5.05725570481829	0.631418872497705	8.00935151781779	1.15314869600943e-15	7.70002355374791e-14
Efra.gene4248_i0_length2052.p1	intact	5-7day	1615.74389417162	108.421907946164	862.082901058893	3.8975101836156	0.486678481752316	8.00838814484334	1.16221599894548e-15	7.74881103296926e-14
Efra.gene26595_i0_length555.p1	intact	5-7day	1.09953674732839	715.108901199599	358.104218973464	-9.34580640716261	1.16769087218612	-8.00366486522723	1.20769800997737e-15	8.03987038291139e-14
Efra.gene21137_i1_length711.p1	intact	5-7day	3.81062943204366	318.177770828271	160.994200130157	-6.37507238115858	0.796991367783094	-7.9989227472958	1.25512429734999e-15	8.34297425688654e-14
Efra.gene7212_i7_length1302.p1	intact	5-7day	8430.54367138025	119.104408023836	4274.82403970204	6.14493219764381	0.768859923238835	7.99226492617561	1.32481961502749e-15	8.79296566209199e-14
Efra.gene7597_i0_length1533.p1	intact	5-7day	384.96184396987	5.74723481814118	195.354539394006	6.06490770361716	0.758901415264341	7.99169375841081	1.3309732729512e-15	8.82050420225072e-14
Efra.gene4127_i0_length2076.p1	intact	5-7day	287.676893945121	3.10521212280454	145.391053033963	6.53599374467137	0.817934716117014	7.99085014473983	1.34011375001521e-15	8.86772412867204e-14
Efra.gene26841_i0_length549.p1	intact	5-7day	7.05890742922121	442.552069640535	224.805488534878	-5.96245646972268	0.746615281735682	-7.98598236010058	1.39407622416797e-15	9.21095047571885e-14
Efra.gene38283_i0_length387.p1	intact	5-7day	257.434822970827	3.07778934891038	130.256306159869	6.38035789974109	0.799528176595187	7.9801539039087	1.46150943184862e-15	9.64201814678664e-14
Efra.gene29208_i0_length501.p1	intact	5-7day	374.514206758117	5.69238927035285	190.103298014235	6.03312088306896	0.756222774237357	7.97796772142085	1.48762283366096e-15	9.79960406772705e-14
Efra.gene4996_i0_length1890.p1	intact	5-7day	237.819324375743	3.99045681689912	120.904890596321	5.89897323739897	0.739781581526511	7.97393904458484	1.53695366146467e-15	1.01094333212393e-13
Efra.gene4512_i0_length1986.p1	intact	5-7day	331.355446265868	1.32101134766832	166.338228806768	7.96477777123839	0.998875077428393	7.97374761991633	1.539337317529e-15	1.0109999898589e-13
Efra.gene16223_i0_length924.p1	intact	5-7day	311.771962328083	3.52726738943121	157.649614858757	6.46259539927122	0.811306340950016	7.96566607836901	1.64336158061999e-15	1.07644916234217e-13
Efra.gene7165_i0_length1584.p1	intact	5-7day	1.09953674732839	619.256946529055	310.178241638192	-9.13817099850003	1.14720047543689	-7.96562692760385	1.64388200412221e-15	1.07644916234217e-13
Efra.gene12882_i1_length951.p1	intact	5-7day	1944.11995266496	19.7191905063952	981.919571585678	6.62154581929919	0.831888997956379	7.95965066921873	1.725256692701e-15	1.12805639681448e-13
Efra.gene30246_i0_length483.p1	intact	5-7day	414.016106863374	2.65573408228372	208.335920472829	7.28481314677178	0.915343620251917	7.95855565669086	1.74059099627022e-15	1.13639415726817e-13
Efra.gene11716_i0_length1179.p1	intact	5-7day	2.17390737225297	390.940088316872	196.556997844563	-7.47876900935936	0.939772586344556	-7.95806253345781	1.74754034312132e-15	1.13924096679571e-13
Efra.gene19134_i3_length420.p1	intact	5-7day	407.099499426594	2.23367881565705	204.666589121125	7.51865894761583	0.945208816957838	7.95449514723602	1.79863422505403e-15	1.17081509525558e-13
Efra.gene30096_i0_length486.p1	intact	5-7day	8.13327805414579	430.699826686911	219.416552370529	-5.71849879956795	0.719284200065258	-7.95026332991762	1.86115477075886e-15	1.20972310978542e-13
Efra.gene1071_i0_length3653.p1	intact	5-7day	252.255602083453	7.53143559327741	129.893518838365	5.06658303720633	0.637559215849856	7.94684307159243	1.91324526287364e-15	1.24174696972702e-13
Efra.gene13361_i0_length858.p1	intact	5-7day	4359.49443312859	224.177296610882	2291.83586486974	4.28126435720243	0.539049030715101	7.94225406828561	1.98539736436595e-15	1.28667784420559e-13
Efra.gene6047_i0_length1719.p1	intact	5-7day	521.215205201587	0.885244694094572	261.050224947841	9.20195256540843	1.15886260628407	7.94050348635789	2.0136219318957e-15	1.30305028663439e-13
Efra.gene1948_i3_length1167.p1	intact	5-7day	1190.26480845836	63.5730813314442	626.918944894901	4.22644336735788	0.532343355069774	7.93931834990957	2.0329537799358e-15	1.31362846009243e-13
Efra.gene35107_i1_length381.p1	intact	5-7day	8.08294580933817	1355.93396417477	682.008454992054	-7.38227636778158	0.931145617147776	-7.92816529641678	2.22407153009923e-15	1.43501530220655e-13
Efra.gene10920_i0_length1236.p1	intact	5-7day	539.192133529795	26.9108391547284	283.051486342262	4.32356702695086	0.545535894925417	7.92535755606322	2.27490789860512e-15	1.46566686925651e-13
Efra.gene3709_i0_length2181.p1	intact	5-7day	1678.82846365969	28.914422121018	853.871442890353	5.8603965397656	0.739949860215554	7.91999141409179	2.37526981965919e-15	1.52809025064741e-13
Efra.gene20101_i0_length750.p1	intact	5-7day	297.109189518739	2.62831130838955	149.868750413564	6.81115907997503	0.860414414913917	7.91613780745001	2.45002056075955e-15	1.57387890154253e-13
Efra.gene15880_i0_length942.p1	intact	5-7day	663.974743273184	2.19254465481581	333.083643964	8.23514356713957	1.04041050994148	7.91528294692331	2.466914156198e-15	1.58242114474252e-13
Efra.gene12427_i0_length1135.p1	intact	5-7day	16.7698785563678	1213.7116097645	615.240744160434	-6.18235329886085	0.782710397428729	-7.89864721252	2.81946646322554e-15	1.8059359861394e-13
Efra.gene9183_i0_length1380.p1	intact	5-7day	613.525035628821	37.0842974433425	325.304666536082	4.04766196576029	0.512614175513413	7.8961178974544	2.87724540220401e-15	1.84026608544455e-13
Efra.gene24674_i0_length606.p1	intact	5-7day	2.19907349465678	307.410004700184	154.80453909742	-7.12772081884429	0.903033750422362	-7.89308352595963	2.94810161754016e-15	1.88284852798603e-13
Efra.gene2_i1_length5259.p1	intact	5-7day	1153.76822186822	84.6299923011877	619.199107084705	3.76923745355015	0.477919665922027	7.88675947510624	3.1013433195849e-15	1.9778479918118e-13
Efra.gene3114_i1_length2361.p1	intact	5-7day	316.364589761731	14.1639151055132	165.264252433622	4.48142967911772	0.568386408849172	7.88447719605295	3.15855079518993e-15	2.01141634141154e-13
Efra.gene23396_i1_length558.p1	intact	5-7day	671.594153930185	0.885244694094572	336.23969931214	9.56767899947117	1.21386683609446	7.88198401585347	3.22223251635455e-15	2.04900461921482e-13
Efra.gene36007_i0_length408.p1	intact	5-7day	516.800588831852	24.786851434648	270.79372013325	4.38214561781565	0.556304651940975	7.87724064957236	3.34689925962497e-15	2.12520858615494e-13
Efra.gene15340_i0_length969.p1	intact	5-7day	254.815698033745	7.54514698022449	131.180422506985	5.07974445406484	0.645178088455185	7.87339890328232	3.45133989243836e-15	2.18836830874434e-13
Efra.gene7994_i1_length1497.p1	intact	5-7day	467.940967416644	0.885244694094572	234.413106055369	9.0463098728558	1.15001172332039	7.86627622085161	3.65353368748338e-15	2.31323879689236e-13
Efra.gene3419_i0_length2265.p1	intact	5-7day	502.271419272966	0.885244694094572	251.57833198353	9.14855280557711	1.16375046707214	7.86126671003089	3.80268123920725e-15	2.40421243175396e-13
Efra.gene8042_i0_length1491.p1	intact	5-7day	608.385602037186	21.1910271104814	314.788314573834	4.84264198467151	0.616091670638239	7.8602620607657	3.83330627165009e-15	2.4200976926498e-13
Efra.gene26281_i0_length564.p1	intact	5-7day	555.622079528663	3.93561126911079	279.778845398887	7.13388382100466	0.907845563759855	7.85803676944742	3.90200774548901e-15	2.45994196035098e-13
Efra.gene5355_i0_length1824.p1	intact	5-7day	315.887357539602	1.77048938818914	158.828923463895	7.47955714355233	0.952045643026861	7.85630100650679	3.95643626387837e-15	2.49068700079691e-13
Efra.gene12001_i0_length1161.p1	intact	5-7day	317.120497537388	10.5818021682936	163.851149852841	4.90355647990459	0.625554353272676	7.83873768002883	4.55098141971006e-15	2.86087694847031e-13
Efra.gene6634_i0_length1647.p1	intact	5-7day	134.790029718124	1726.64321329358	930.71662150585	-3.67888034096662	0.469390895208676	-7.83756220778656	4.59377385003189e-15	2.88365798140946e-13
Efra.gene11631_i0_length1185.p1	intact	5-7day	617.587326284903	28.6264829951292	323.106904640016	4.42995197778007	0.565305523726274	7.83638544442226	4.63700999830754e-15	2.90665225022115e-13
Efra.gene19863_i2_length450.p1	intact	5-7day	470.191297259651	0.885244694094572	235.538270976873	9.05331042908348	1.15570610678284	7.83357496854052	4.74189885904492e-15	2.96817236690487e-13
Efra.gene6668_i4_length1644.p1	intact	5-7day	786.54218995159	6.11444453697952	396.328317244285	7.00118781597505	0.893797305709628	7.83308225617941	4.76052632874801e-15	2.975599439918e-13
Efra.gene10326_i6_length234.p1	intact	5-7day	453.756350932973	0.885244694094572	227.320797813534	9.00192528439096	1.15021799313384	7.82627757357946	5.02527172437957e-15	3.13662492141274e-13
Efra.gene33955_i0_length432.p1	intact	5-7day	32.7847734406213	787.491131623834	410.137952532228	-4.58462572060217	0.586025217564964	-7.82325671863078	5.14739822329418e-15	3.20830186144245e-13
Efra.gene4989_i0_length1008.p1	intact	5-7day	1521.29994366787	51.4097514634877	786.35484756568	4.88623565599098	0.62523199253598	7.8150761866361	5.49297951579369e-15	3.41885531277207e-13
Efra.gene15708_i0_length951.p1	intact	5-7day	477.797934950403	1.32101134766832	239.559473149036	8.4934740763165	1.08706160370568	7.8132408019593	5.57359663935506e-15	3.46413201296865e-13
Efra.gene18190_i0_length831.p1	intact	5-7day	634.395688223372	5.27033400372619	319.833011113549	6.90747516558678	0.884320348828679	7.81105532032145	5.67111147801907e-15	3.51976853989776e-13
Efra.gene28287_i0_length519.p1	intact	5-7day	22.1417316809907	564.27279805783	293.20726486941	-4.67426877271763	0.598865455365071	-7.80520688051405	5.9404017267703e-15	3.68171038851831e-13
Efra.gene25154_i0_length591.p1	intact	5-7day	6.03486904910425	422.446405786187	214.240637417646	-6.12833409552211	0.785646286541008	-7.80037301837643	6.1724449377758e-15	3.82014440283947e-13
Efra.gene10023_i0_length1308.p1	intact	5-7day	363.032910320721	6.25155840645033	184.642234363586	5.8652702387862	0.752059851984112	7.79894076689805	6.24289569604932e-15	3.85831997484486e-13
Efra.gene16400_i0_length915.p1	intact	5-7day	12.6824217778822	353.601269979001	183.141845878442	-4.80323386966779	0.616018776641954	-7.79721990919046	6.32859003583946e-15	3.90579629645273e-13
Efra.gene2972_i0_length2424.p1	intact	5-7day	483.889060675668	27.8235066227172	255.856283649193	4.11973340859164	0.528400040328406	7.79661827056481	6.35882242968702e-15	3.91895829406089e-13
Efra.gene6906_i0_length1614.p1	intact	5-7day	277.930211746502	5.28404539067327	141.607128568588	5.71324514911309	0.732802296040989	7.79643456356409	6.36808202053124e-15	3.91917596127911e-13
Efra.gene9368_i2_length693.p1	intact	5-7day	335.835940157289	5.27033400372619	170.553137080508	5.98856937107107	0.768318017287848	7.79438882900422	6.47209655356963e-15	3.97762760814634e-13
Efra.gene64338_i0_length277.p1	intact	5-7day	1.09953674732839	594.515947455997	297.807742101663	-9.07936501326589	1.16585807189691	-7.78771038441525	6.82343644771659e-15	4.18770568264046e-13
Efra.gene18409_i1_length822.p1	intact	5-7day	3.24827799717756	291.475600206482	147.36193910183	-6.4731113886527	0.831246682494582	-7.78723274928065	6.84927120462464e-15	4.19770654719085e-13
Efra.gene12050_i0_length1158.p1	intact	5-7day	639.068814352041	23.4109945391914	331.239904445616	4.77033313551629	0.613029235418142	7.78157526575789	7.16269956896736e-15	4.38369168056801e-13
Efra.gene6320_i0_length1683.p1	intact	5-7day	458.726470202678	19.0807507773481	238.903610490013	4.5885373943763	0.589992521583318	7.77728060359544	7.41001243061116e-15	4.52875259717519e-13
Efra.gene9266_i0_length1372.p1	intact	5-7day	441.695309576746	0.885244694094572	221.29027713542	8.96308896366194	1.15250630363352	7.7770411627285	7.42404555676222e-15	4.53103607045443e-13
Efra.gene20943_i2_length720.p1	intact	5-7day	23.2916006731267	983.547155258492	503.41937796581	-5.40259810179427	0.694701325010809	-7.77686454205369	7.43441368345525e-15	4.53107949760062e-13
Efra.gene5676_i1_length732.p1	intact	5-7day	283.731737159076	1.78420077513623	142.757968967106	7.3217517122469	0.941741913518896	7.77469029161989	7.56322175947578e-15	4.60320899452244e-13
Efra.gene8899_i0_length1404.p1	intact	5-7day	348.538527729765	3.09150073585746	175.815014232811	6.81547723243215	0.876948026084266	7.7718143261745	7.73698057456834e-15	4.70245985087438e-13
Efra.gene68755_i0_length267.p1	intact	5-7day	79.2169780524519	1032.62208678165	555.919532417049	-3.70457027228583	0.476830964438316	-7.76914787119506	7.90158813975605e-15	4.79588254485276e-13
Efra.gene5908_i2_length261.p1	intact	5-7day	444.730789542082	1.3347227346154	223.032756138349	8.38588066208616	1.07945573890115	7.76861927717642	7.93462669255904e-15	4.80919346050525e-13
Efra.gene9368_i0_length762.p1	intact	5-7day	710.565717257877	12.0125046115386	361.289110934708	5.88829794163763	0.757976127571723	7.76844774848197	7.94537688798136e-15	4.80919346050525e-13
Efra.gene7127_i0_length1587.p1	intact	5-7day	290.965883341581	1.32101134766832	146.143447344624	7.77717678332689	1.00155100194057	7.76513304690237	8.15595638877709e-15	4.92359661776602e-13
Efra.gene7509_i0_length1545.p1	intact	5-7day	877.815209032458	0.885244694094572	439.350226863276	9.9539648109705	1.28188156153267	7.76512051477603	8.15676287235577e-15	4.92359661776602e-13
Efra.gene4328_i0_length2034.p1	intact	5-7day	27.4380864384022	479.539110118531	253.488598278466	-4.12693455944683	0.53196874815575	-7.75785151619199	8.63801986422178e-15	5.2069510425372e-13
Efra.gene4010_i0_length2103.p1	intact	5-7day	2539.97059772787	208.465272037065	1374.21793488247	3.60681259238652	0.465117262185503	7.75463068267722	8.8600943391906e-15	5.3317048242084e-13
Efra.gene1367_i0_length507.p1	intact	5-7day	454.521879554155	14.5585475982457	234.5402135762	4.96337198584676	0.640063432534527	7.75450015351256	8.86921173375272e-15	5.3317048242084e-13
Efra.gene77269_i0_length252.p1	intact	5-7day	4.37298086690976	280.124239897136	142.248610382023	-5.99662412805197	0.773719462250596	-7.75038553458251	9.16139695839317e-15	5.4998378138763e-13
Efra.gene19252_i1_length786.p1	intact	5-7day	682.430752030607	0.885244694094572	341.657998362351	9.5907670945719	1.23752124276341	7.74998178872107	9.19057283995233e-15	5.50983606606625e-13
Efra.gene87233_i0_length237.p1	intact	5-7day	445.564043892037	8.04947056853364	226.806757230285	5.79574140591261	0.748150727591731	7.74675635826604	9.42695868332245e-15	5.64386244763158e-13
Efra.gene13532_i0_length1071.p1	intact	5-7day	279.358756292166	1.78420077513623	140.571478533651	7.29933889654033	0.942321909504068	7.74612032567712	9.47427366900601e-15	5.66448286047474e-13
Efra.gene2944_i1_length2432.p1	intact	5-7day	13.0937764783255	367.809316974088	190.451546726207	-4.80820112540454	0.62092305585623	-7.74363438441532	9.66145708549616e-15	5.76855844762785e-13
Efra.gene60726_i0_length285.p1	intact	5-7day	2844.10793308878	0.885244694094572	1422.49658889144	11.6498236461401	1.50469076977207	7.74233741588297	9.76055451399723e-15	5.81982982159802e-13
Efra.gene82871_i0_length243.p1	intact	5-7day	447.411715776583	0.885244694094572	224.148480235339	8.98168200748885	1.16017130890927	7.74168602387948	9.81070206535218e-15	5.84181507014557e-13
Efra.gene971_i0_length3797.p2	intact	5-7day	712.918015504137	31.7179837309867	372.317999617562	4.48926074398997	0.579920183530969	7.74117002904803	9.85060593175094e-15	5.85743407053558e-13
Efra.gene6614_i0_length1650.p1	intact	5-7day	248.151675924546	1.77048938818914	124.961082656367	7.13131156566347	0.921238699679059	7.7410030301027	9.86355478198996e-15	5.85743407053558e-13
Efra.gene325_i1_length5261.p1	intact	5-7day	366.413867464814	4220.19155259819	2293.3027100315	-3.52587792818367	0.455499044397908	-7.74069226170228	9.88769590664443e-15	5.86385674765474e-13
Efra.gene23453_i0_length639.p1	intact	5-7day	363.821756857222	8.4715258351603	186.146641346191	5.42852460363881	0.701993809975952	7.73300921816501	1.05033688462991e-14	6.22059546046495e-13
Efra.gene442_i0_length4818.p1	intact	5-7day	352.949447685328	5.29775677762035	179.123602231474	6.05622479971898	0.783207029513166	7.7325976038334	1.05373971521874e-14	6.23236054146311e-13
Efra.gene51894_i0_length312.p1	intact	5-7day	231.65862471462	2.21996742870997	116.939296071665	6.7088868997748	0.867808505974418	7.73083791364978	1.06840987588552e-14	6.31064539308272e-13
Efra.gene12385_i0_length1137.p1	intact	5-7day	18.641792459775	402.205739360504	210.42376591014	-4.43027482858439	0.573309540714862	-7.72754422167868	1.09641082301929e-14	6.46735413621192e-13
Efra.gene21481_i0_length699.p1	intact	5-7day	237.46699866209	2.21996742870997	119.8434830454	6.74461009526208	0.873972025160555	7.71719219962796	1.18920261870657e-14	7.00531084786665e-13
Efra.gene144_i1_length6771.p1	intact	5-7day	6699.3424943078	572.460659752551	3635.90157703017	3.54881947024785	0.460327375217451	7.70933831291578	1.26471739568666e-14	7.44019041173743e-13
Efra.gene5803_i1_length1755.p1	intact	5-7day	759.293963439807	54.7891913252339	407.041577382521	3.79244031355451	0.492036750457218	7.70763628942441	1.28169400709005e-14	7.52999507182786e-13
Efra.gene3420_i0_length2265.p1	intact	5-7day	286.173775135788	1.3347227346154	143.754248935202	7.7506144036098	1.00603878524798	7.7040910522146	1.31777867767608e-14	7.73167105766111e-13
Efra.gene84617_i0_length243.p1	intact	5-7day	2.19907349465678	306.750137654709	154.474605574683	-7.12450870622056	0.925153993798845	-7.70088953187791	1.35122267479749e-14	7.91733722793457e-13
Efra.gene1178_i0_length3531.p1	intact	5-7day	839.499268800904	47.5182720839511	443.508770442427	4.14357606509467	0.538214578455257	7.69874364419347	1.37410527244631e-14	8.04070856499034e-13
Efra.gene12376_i0_length1139.p1	intact	5-7day	297.841779379079	3.09150073585746	150.466640057468	6.58866881294182	0.856039669563988	7.69668631863482	1.39640131329341e-14	8.16032448740545e-13
Efra.gene5921_i1_length1737.p1	intact	5-7day	242.71986970959	3.54097877637829	123.130424242984	6.09897569388609	0.792517157582908	7.69570177191786	1.40719678738101e-14	8.21250496444482e-13
Efra.gene8571_i1_length1437.p1	intact	5-7day	285.258173883726	4.82085596320536	145.039514923466	5.87986499368715	0.764191310614947	7.69423168258169	1.42346921138634e-14	8.29646876527739e-13
Efra.gene475_i0_length4736.p1	intact	5-7day	56.076374113748	1092.65502337813	574.36569874594	-4.28435393635368	0.556884993788555	-7.69342680111869	1.43245673234855e-14	8.33780767860656e-13
Efra.gene24044_i3_length495.p1	intact	5-7day	253.943580491594	2.6694454692308	128.306512980412	6.5770410328719	0.854963195641538	7.6927767960078	1.43975559313133e-14	8.36922128403578e-13
Efra.gene38823_i0_length384.p1	intact	5-7day	256.762186200821	4.45364624436703	130.607916222594	5.85403628278685	0.761119547440827	7.69134927945333	1.45591373817021e-14	8.45198260348837e-13
Efra.gene17032_i0_length885.p1	intact	5-7day	36.847064096703	553.006703798899	294.926883947801	-3.90793127788213	0.50829084882411	-7.68837622578258	1.49014079200232e-14	8.63928266288146e-13
Efra.gene9746_i0_length1332.p1	intact	5-7day	236.610426396817	2.62831130838955	119.619368852603	6.48259605503475	0.84381148471259	7.68251697503594	1.55992864864557e-14	9.03198687565783e-13
Efra.gene6439_i0_length1670.p1	intact	5-7day	204.975521948332	2.65573408228372	103.815628015308	6.27042733699616	0.816237467146703	7.68211162728845	1.56487383124772e-14	9.04561433372975e-13
Efra.gene885_i1_length3909.p1	intact	5-7day	612.367393998246	29.5117276892238	320.939560843735	4.3738983696192	0.569370683848714	7.68198731282304	1.56639353747434e-14	9.04561433372975e-13
Efra.gene5599_i0_length1785.p1	intact	5-7day	309.456679066933	3357.72668602795	1833.59168254744	-3.43968570322829	0.44784451579034	-7.68053550272476	1.58424932626092e-14	9.13673752985396e-13
Efra.gene7358_i0_length1560.p1	intact	5-7day	204.211841534235	3.10521212280454	103.65852682852	6.04158116583246	0.786688258762668	7.67976526729263	1.5938035884703e-14	9.17278929174332e-13
Efra.gene4821_i0_length1923.p1	intact	5-7day	280.592820393496	2.19254465481581	141.392682524156	6.9910723703682	0.910331953195864	7.67969568224529	1.59466953190247e-14	9.17278929174332e-13
Efra.gene17898_i0_length846.p1	intact	5-7day	322.199053935148	1.32101134766832	161.760032641408	7.92469221259539	1.03232016808509	7.67658373593081	1.63387267767706e-14	9.3860226251307e-13
Efra.gene2431_i0_length2646.p1	intact	5-7day	276.109554191445	1.3347227346154	138.72213846303	7.69886752492815	1.00314928258472	7.67469773301454	1.65809168910552e-14	9.51273359679258e-13
Efra.gene636_i2_length435.p1	intact	5-7day	301.248826749119	7.12309171359782	154.185959231358	5.40607514113602	0.704531329824902	7.67329274409925	1.6763630099449e-14	9.60503618354366e-13
Efra.gene18168_i1_length333.p1	intact	5-7day	4.32264862210214	313.023123377587	158.672885999845	-6.16411347076527	0.803726057453458	-7.66942095954407	1.72774530375982e-14	9.88656753532475e-13
Efra.gene20305_i0_length741.p1	intact	5-7day	396.783617258213	9.69655747419905	203.240087366206	5.35301689122305	0.698199574828179	7.6668864952265	1.76221590855972e-14	1.00707206286054e-12
Efra.gene16379_i0_length849.p1	intact	5-7day	792.268216996953	15.4712150662344	403.869716031593	5.67812727667111	0.740891496060749	7.66391206655926	1.80353398742306e-14	1.02809744891893e-12
Efra.gene4575_i1_length1932.p1	intact	5-7day	23.4512941495319	595.140232582799	309.295763366165	-4.66291663830191	0.608425946048532	-7.66390169351846	1.80367973494549e-14	1.02809744891893e-12
Efra.gene18787_i0_length804.p1	intact	5-7day	14.7304985381161	592.136161584671	303.433330061393	-5.32624905537589	0.695007890051921	-7.66358070406653	1.80819556313025e-14	1.02933813143575e-12
Efra.gene8939_i0_length1401.p1	intact	5-7day	317.851239190642	1.32101134766832	159.586125269155	7.90509032845229	1.03202661809178	7.65977368206724	1.86261020910039e-14	1.05894443980948e-12
Efra.gene23353_i0_length642.p1	intact	5-7day	597.589335525951	0.885244694094572	299.237290110023	9.39925501802124	1.22776969879789	7.65555219942637	1.92483343237591e-14	1.09290800462283e-12
Efra.gene16389_i0_length917.p1	intact	5-7day	66.7107191313963	914.835692376746	490.773205754071	-3.77816284925379	0.493681778827765	-7.65303280632504	1.9629380838128e-14	1.1131073123724e-12
Efra.gene6281_i0_length1689.p1	intact	5-7day	2.19907349465678	396.388227135612	199.293650315135	-7.49430020704632	0.979455002456456	-7.65150026111536	1.98647909175987e-14	1.12500676903219e-12
Efra.gene4620_i0_length1965.p1	intact	5-7day	29.5868276882513	525.105647055248	277.34623737175	-4.14864873565011	0.542303852391158	-7.65004474402614	2.00909393135751e-14	1.13635179120123e-12
Efra.gene11584_i4_length1191.p1	intact	5-7day	124.793534502553	2958.43714471254	1541.61533960755	-4.56691853851289	0.597463906898003	-7.64384004755042	2.1083729884105e-14	1.19097361979481e-12
Efra.gene657_i0_length4347.p1	intact	5-7day	420.435316283432	0.885244694094572	210.660280488763	8.89197349697992	1.16343864363034	7.64283836166371	2.12484676334762e-14	1.19874047403011e-12
Efra.gene6463_i0_length1665.p1	intact	5-7day	227.830601798611	1.77048938818914	114.8005455934	7.0078622739697	0.917608981696838	7.63708988659941	2.22186390124405e-14	1.25186810640644e-12
Efra.gene14140_i1_length759.p1	intact	5-7day	13.1189426007293	328.127128724983	170.623035662856	-4.64161802631641	0.607819024102644	-7.63651324202806	2.23183312258401e-14	1.25587704253436e-12
Efra.gene31611_i0_length462.p1	intact	5-7day	1.09953674732839	480.210968078938	240.655252413133	-8.77127970368325	1.14882844485933	-7.63497782713528	2.25859293637583e-14	1.26931192301765e-12
Efra.gene4801_i1_length1605.p1	intact	5-7day	216.961064937347	4.84827873709953	110.904671837223	5.48059475351248	0.717981569664569	7.63333626526505	2.28755183761646e-14	1.28394682477647e-12
Efra.gene23647_i1_length633.p1	intact	5-7day	293.661430749417	5.71981204424702	149.690621396832	5.67848372034923	0.744454216789024	7.62771382347948	2.38953269744917e-14	1.33947766647838e-12
Efra.gene13798_i0_length1053.p1	intact	5-7day	256.671142556731	8.4029689004249	132.537055728578	4.93269473793625	0.646996307999182	7.62399209539614	2.45948435198203e-14	1.37693574331574e-12
Efra.gene22839_i2_length249.p1	intact	5-7day	267.037356969919	2.19254465481581	134.614950812368	6.91960541796399	0.908006995175842	7.62065210370318	2.52397354857724e-14	1.41124437143066e-12
Efra.gene4846_i0_length1917.p1	intact	5-7day	456.308674244826	25.6172505809543	240.96296241289	4.15431073103539	0.545206058634303	7.6197075678902	2.54251057259315e-14	1.41980501569021e-12
Efra.gene15386_i1_length966.p1	intact	5-7day	1099.18904213245	21.4378320755289	560.313437103991	5.68208676661293	0.745750619950288	7.6192853409786	2.55084025108738e-14	1.422651133192e-12
Efra.gene18328_i0_length825.p1	intact	5-7day	303.90773898194	7.12309171359782	155.515415347769	5.41839040424682	0.711190345898543	7.6187625935797	2.56119018956356e-14	1.42661535571588e-12
Efra.gene27076_i0_length543.p1	intact	5-7day	383.300879891219	16.833360574744	200.067120232981	4.50934769555484	0.592322297815989	7.61299669484284	2.6781263990218e-14	1.48986440028515e-12
Efra.gene24628_i0_length606.p1	intact	5-7day	401.446198437814	1.3347227346154	201.390460586215	8.23811880374328	1.0826310510338	7.6093501991068	2.7547739385415e-14	1.53056909585328e-12
Efra.gene8732_i3_length822.p1	intact	5-7day	263.973938571551	2.21996742870997	133.09695300013	6.89717663516759	0.906629019486122	7.60749599552518	2.7945717671241e-14	1.5507230269928e-12
Efra.gene5610_i0_length1785.p1	intact	5-7day	264.795723868894	10.6366477160819	137.716185792488	4.63870111662687	0.610637926972366	7.59648379462153	3.04285385052508e-14	1.6863695319711e-12
Efra.gene15094_i0_length984.p1	intact	5-7day	274.053704792772	3.58211293721953	138.817908864996	6.26696099262098	0.825008372719915	7.59623926234816	3.04860636968403e-14	1.68743238605756e-12
Efra.gene15470_i0_length963.p1	intact	5-7day	301.784163854495	1.32101134766832	151.552587601082	7.82990544281943	1.03089527046983	7.59524819553292	3.07203051980953e-14	1.69826169590073e-12
Efra.gene4471_i0_length1998.p1	intact	5-7day	447.17744803651	0.885244694094572	224.031346365302	8.98096841586358	1.1828668849152	7.59254361618845	3.13685842171492e-14	1.73192368869691e-12
Efra.gene15788_i0_length947.p1	intact	5-7day	37.5100800211844	587.50082636596	312.505453193572	-3.97037280754673	0.523000092005028	-7.59153366938328	3.16140996317694e-14	1.74329177969471e-12
Efra.gene14514_i2_length1014.p1	intact	5-7day	86.5275467057112	1370.70112791678	728.614337311244	-3.98597963775482	0.525207153518846	-7.58934757656874	3.21520238746053e-14	1.7707354925884e-12
Efra.gene26105_i0_length567.p1	intact	5-7day	286.717808983147	1.78420077513623	144.251004879142	7.33621409338473	0.966746389856415	7.58856114732876	3.23477311045972e-14	1.77928694940837e-12
Efra.gene24630_i0_length606.p1	intact	5-7day	228.502314465075	2.68315685617788	115.592735660626	6.42203440707218	0.847071356202683	7.58145622567309	3.41697734031686e-14	1.87716193362426e-12
Efra.gene12500_i0_length1131.p1	intact	5-7day	206.360582784084	2.21996742870997	104.290275106397	6.54199818672515	0.863069680099749	7.57991890755456	3.45771011060303e-14	1.8971705200371e-12
Efra.gene25028_i0_length594.p1	intact	5-7day	597.666137806801	15.0217370257136	306.343937416257	5.31356884854911	0.701361759111722	7.57607437177465	3.56167684911083e-14	1.95178117146044e-12
Efra.gene6037_i0_length1719.p1	intact	5-7day	378.526165169391	0.885244694094572	189.705704931743	8.7403983782862	1.15406969541342	7.57354465941086	3.63175779818779e-14	1.98770982775442e-12
Efra.gene1732_i0_length3039.p1	intact	5-7day	360.748717613328	17.323972776106	189.036345194717	4.38164028329284	0.579391713265466	7.56248352016947	3.95445233760587e-14	2.16003537481546e-12
Efra.gene19761_i0_length759.p1	intact	5-7day	2.17390737225297	273.897106535847	138.03550695405	-6.96502845830738	0.921005433016438	-7.56241842732221	3.95643239728493e-14	2.16003537481546e-12
Efra.gene2341_i0_length2694.p1	intact	5-7day	413.284441106578	0.885244694094572	207.084842900336	8.86724968023553	1.17369241247029	7.55500298546912	4.18850246717058e-14	2.28249546193963e-12
Efra.gene3433_i1_length2262.p1	intact	5-7day	679.028704988378	42.5465908643278	360.787647926353	3.99675469169896	0.529026601713793	7.55492196186617	4.19111065641129e-14	2.28249546193963e-12
Efra.gene1921_i0_length2910.p1	intact	5-7day	1446.92540606602	97.4424755564055	772.183940811213	3.89195482356313	0.515715257638988	7.54671258201862	4.46382199969546e-14	2.42801017644745e-12
Efra.gene4530_i0_length1984.p1	intact	5-7day	410.010996986996	0.885244694094572	205.448120840546	8.85577778418532	1.17372838565901	7.54499754149941	4.52296032551443e-14	2.45714007609799e-12
Efra.gene24458_i5_length525.p1	intact	5-7day	11515.6891929219	172.278210202749	5843.98370156233	6.06291136409509	0.803653666520613	7.54418428817008	4.55127167693301e-14	2.46947174934353e-12
Efra.gene4325_i0_length2034.p1	intact	5-7day	215.282707374731	1.77048938818914	108.52659838146	6.92622508147151	0.918168717365173	7.54352108765737	4.57448825007838e-14	2.47901208074445e-12
Efra.gene2804_i1_length2478.p1	intact	5-7day	66.0728693293188	975.870003435666	520.971436382492	-3.88488885174214	0.515105173047024	-7.54193328861695	4.63054630838834e-14	2.50630454802362e-12
Efra.gene34529_i0_length424.p1	intact	5-7day	2.76142492952289	691.692354418241	347.226889673882	-7.97260063550755	1.05715180781163	-7.54158539634086	4.64291874126373e-14	2.5099139593436e-12
Efra.gene85_i0_length7578.p1	intact	5-7day	404.991469576027	4883.19786027277	2644.0946649244	-3.59172098286524	0.476574461908339	-7.5365368267594	4.82616720881286e-14	2.60577499210554e-12
Efra.gene9068_i0_length1390.p1	intact	5-7day	4.37298086690976	265.171059806158	134.772020336534	-5.91755893553302	0.785300616640513	-7.53540594536665	4.86817973761871e-14	2.62523751438938e-12
Efra.gene3047_i0_length2396.p1	intact	5-7day	224.632656046241	2.62831130838955	113.630483677316	6.40763977346527	0.85057010725393	7.53334700904593	4.9455950696872e-14	2.66372050730129e-12
Efra.gene13347_i0_length1080.p1	intact	5-7day	693.833777790162	34.2533130594796	364.043545424821	4.34144134437285	0.576452496891867	7.53130807444006	5.02345083289119e-14	2.69987619554243e-12
Efra.gene16958_i0_length888.p1	intact	5-7day	472.459020586624	0.885244694094572	236.672132640359	9.06031619916835	1.20302666770229	7.53126796139357	5.02499455537962e-14	2.69987619554243e-12
Efra.gene885_i2_length1425.p1	intact	5-7day	229.752847946826	6.60505673834159	118.178952342584	5.11702400725723	0.679686103883358	7.52851055512438	5.13223698343597e-14	2.75413361242825e-12
Efra.gene18224_i0_length312.p1	intact	5-7day	108.384678401821	2194.31892358497	1151.3518009934	-4.33874675634363	0.576330624734115	-7.52822524110231	5.14346120025427e-14	2.75679496535918e-12
Efra.gene1499_i1_length3219.p1	intact	5-7day	274.800915826447	8.81131278010448	141.806114303276	4.9605284141466	0.659038907530694	7.52691283847391	5.19540257347964e-14	2.78124689590509e-12
Efra.gene52462_i0_length312.p1	intact	5-7day	251.567420036567	11.0587029827086	131.313061509638	4.50749912224134	0.599004987479446	7.5249776153091	5.27293571697868e-14	2.81932276172454e-12
Efra.gene18598_i0_length813.p1	intact	5-7day	370.165467910068	19.0396166165068	194.602542263287	4.28119366030348	0.569075222134025	7.52307163233896	5.35040898647958e-14	2.85727423593504e-12
Efra.gene1151_i0_length3558.p1	intact	5-7day	214.686493075478	1.77048938818914	108.228491231834	6.92211473552008	0.921431727336798	7.51234685127132	5.80766659418715e-14	3.09770376740135e-12
Efra.gene23746_i0_length630.p1	intact	5-7day	4717.77855447008	428.787505228503	2573.28302984929	3.45979265432398	0.460581895889278	7.51178603675664	5.83260638330243e-14	3.10723984613608e-12
Efra.gene4638_i1_length1962.p1	intact	5-7day	451.886285236651	19.0121938426127	235.449239539632	4.57083315622303	0.608848080858735	7.50734592080213	6.03381360860776e-14	3.20808031547789e-12
Efra.gene13491_i0_length1073.p1	intact	5-7day	702.00776724359	55.7018587932227	378.854813018406	3.65547567095333	0.486923585240872	7.50728816954931	6.03647509593604e-14	3.20808031547789e-12
Efra.gene27528_i0_length534.p1	intact	5-7day	356.88868004002	9.21965665978406	183.054168349902	5.27084136839205	0.702460250123737	7.50340160523475	6.21826640791866e-14	3.29963046560542e-12
Efra.gene1539_i0_length3186.p1	intact	5-7day	465.324614790191	0.885244694094572	233.104929742143	9.03836679275025	1.20458774059993	7.50328638431006	6.22373712947118e-14	3.29963046560542e-12
Efra.gene9671_i0_length1338.p1	intact	5-7day	337.970060233803	8.4715258351603	173.220793034481	5.32213203771114	0.709873473298716	7.49729668440727	6.51474121479403e-14	3.44975538406494e-12
Efra.gene25_i0_length10830.p1	intact	5-7day	1864.12576161197	106.747398266605	985.436579939289	4.12634523595551	0.550503418255129	7.49558513012386	6.60032496608804e-14	3.49087379576608e-12
Efra.gene6587_i0_length1651.p1	intact	5-7day	39.020971468956	562.436749463638	300.728860466297	-3.84945714895947	0.513817283302933	-7.49187945608659	6.78942664154017e-14	3.58657779032813e-12
Efra.gene4725_i0_length1941.p1	intact	5-7day	261.144787913256	1.32101134766832	131.232899630462	7.62145317389474	1.01732995351913	7.49162368367385	6.80267352169199e-14	3.5892667343949e-12
Efra.gene20075_i0_length751.p1	intact	5-7day	253.724858028399	1.3347227346154	127.529790381507	7.57696449972465	1.01242788115259	7.48395479893218	7.21187687337821e-14	3.80061592737886e-12
Efra.gene8_i0_length2166.p1	intact	5-7day	742.075170904438	19.6124971395514	380.843834021995	5.24346678909357	0.701619848664616	7.47337293703049	7.81649132824079e-14	4.11431679913765e-12
Efra.gene9513_i0_length1350.p1	intact	5-7day	460.623550228489	11.4122013145999	236.017875771544	5.33180115273745	0.713455007196681	7.47321288512257	7.82600842127437e-14	4.11440471409507e-12
Efra.gene5527_i0_length1797.p1	intact	5-7day	658.036842299523	38.5972682082699	348.317055253896	4.09222454262386	0.547683733525301	7.47187526692321	7.90599326175636e-14	4.15149555477717e-12
Efra.gene9075_i0_length1389.p1	intact	5-7day	801.779163058507	11.6452948927003	406.712228975604	6.10904487847141	0.817729936290841	7.47073649545174	7.97472060648269e-14	4.18259363012711e-12
Efra.gene7840_i1_length1509.p1	intact	5-7day	560.520776655424	37.95583075049	299.238303702957	3.88376151178817	0.519948212549677	7.46951603649778	8.04902998104097e-14	4.2165418486396e-12
Efra.gene110270_i0_length213.p1	intact	5-7day	199.704333313324	3.11892350975163	101.411628411538	6.00685881869118	0.804747024118674	7.46428211433233	8.37549815836839e-14	4.38234745494462e-12
Efra.gene18564_i3_length465.p1	intact	5-7day	1.09953674732839	446.305157893884	223.702347320606	-8.66568362186441	1.16103095023614	-7.46378347631636	8.40727166652879e-14	4.39374800966666e-12
Efra.gene6037_i4_length1074.p1	intact	5-7day	243.660637084056	1.3347227346154	122.497679909336	7.51846165605145	1.0079897005588	7.45886753791577	8.72692865146803e-14	4.55539464269513e-12
Efra.gene47620_i0_length330.p1	intact	5-7day	22.4775880142225	383.883833065994	203.180710540108	-4.09313856820485	0.548892229060627	-7.45708966441342	8.84545114054301e-14	4.61179184820444e-12
Efra.gene28661_i1_length513.p1	intact	5-7day	11.0205335956877	298.196343497866	154.608438546777	-4.75956959560432	0.638330997037839	-7.45627208719457	8.9004848944759e-14	4.63499334078719e-12
Efra.gene13230_i0_length1089.p1	intact	5-7day	543.976469097148	35.0562894318916	289.51637926452	3.95644162885191	0.530676991659214	7.45546102626705	8.95541251281877e-14	4.65808477794417e-12
Efra.gene1676_i1_length2832.p1	intact	5-7day	480.791779412914	30.0023398905859	255.39705965175	4.00146793178927	0.536828317099908	7.45390621978789	9.06164208989586e-14	4.7077744808002e-12
Efra.gene21137_i0_length372.p1	intact	5-7day	2.7865910519267	265.69081525343	134.238703152678	-6.5893387530937	0.884247554545013	-7.45191628659265	9.19940951566908e-14	4.77371245669225e-12
Efra.gene1536_i0_length3189.p1	intact	5-7day	144.576499212482	1576.78106184035	860.678780526415	-3.44713157444518	0.462618067926722	-7.45135526135827	9.23862114686472e-14	4.78841325025483e-12
Efra.gene23537_i1_length607.p1	intact	5-7day	339.951335368807	5573.52840761944	2956.73987149412	-4.03495559974226	0.541548582298258	-7.45077308229386	9.2794849582882e-14	4.80393477770016e-12
Efra.gene85471_i0_length240.p1	intact	5-7day	207.241397068218	4.84827873709953	106.044837902659	5.41448270996704	0.726926451020081	7.44846016040413	9.44359378850395e-14	4.88314807367013e-12
Efra.gene7620_i0_length1533.p1	intact	5-7day	295.130686694364	2.23367881565705	148.68218275501	7.05466083697345	0.947240253121459	7.44759401189517	9.50578097771604e-14	4.90953504863165e-12
Efra.gene16990_i0_length888.p1	intact	5-7day	218.353898411538	3.97674542995204	111.165321920745	5.7774984080526	0.776488518431698	7.44054583024824	1.0027012197318e-13	5.17266875417093e-12
Efra.gene5535_i0_length1797.p1	intact	5-7day	191.252592409911	3.97674542995204	97.6146689199315	5.58662798398048	0.75093959855731	7.43951709926257	1.01054020303042e-13	5.20700364100124e-12
Efra.gene14554_i0_length1013.p1	intact	5-7day	22.8386104698581	598.545817961722	310.69221421579	-4.70855298684952	0.633239342725647	-7.43566084599629	1.0404647677234e-13	5.35492533788312e-12
Efra.gene100765_i0_length222.p1	intact	5-7day	13.2699393351521	315.119688323774	164.194813829463	-4.57301587395145	0.615117706160161	-7.43437528810258	1.05063296106056e-13	5.40094074982581e-12
Efra.gene228_i0_length5883.p1	intact	5-7day	1104.07719431015	100.945317900675	602.511256105411	3.45123879934258	0.464239347278731	7.43417984617845	1.05218734838285e-13	5.40261984576885e-12
Efra.gene18781_i0_length804.p1	intact	5-7day	252.348493934629	1.32101134766832	126.834752641148	7.57204400920449	1.01964013721803	7.42619256815835	1.11768245540259e-13	5.73222596358225e-12
Efra.gene21384_i0_length702.p1	intact	5-7day	645.39420781738	26.2861108126284	335.840159315004	4.61941674492576	0.622126607473735	7.42520363127336	1.12606537422541e-13	5.76849601017638e-12
Efra.gene5908_i3_length852.p1	intact	5-7day	1931.59483186295	1.78420077513623	966.689516319043	10.0852693701554	1.35944090953397	7.4186890356365	1.18285263104491e-13	6.05235432284885e-12
Efra.gene7331_i2_length975.p1	intact	5-7day	230.702312063275	3.54097877637829	117.121645419827	6.02619697933513	0.813720127508082	7.40573666008437	1.30424420164053e-13	6.66573308350638e-12
Efra.gene15386_i0_length438.p1	intact	5-7day	223.76053850409	5.28404539067327	114.522291947382	5.40080629010188	0.729551177047331	7.40291628609283	1.3322574325982e-13	6.80100418376464e-12
Efra.gene2559_i0_length2577.p1	intact	5-7day	694.505490456626	44.9829427554582	369.744216606042	3.94791429060443	0.533488361465602	7.4001882248353	1.3599159806951e-13	6.9341532809394e-12
Efra.gene5209_i0_length1848.p1	intact	5-7day	75.3811824980044	1125.62035249518	600.500767496593	-3.9006059709075	0.527254965272599	-7.39795019074087	1.38302704197864e-13	7.04383355963288e-12
Efra.gene8091_i0_length1485.p1	intact	5-7day	949.371520735178	66.1465470920455	507.759033913612	3.84276415899576	0.519541459978199	7.39645332473949	1.39869936887439e-13	7.11541815352009e-12
Efra.gene35389_i0_length414.p1	intact	5-7day	57.9734541395591	809.302612090965	433.638033115262	-3.80227207069266	0.514147970511912	-7.39528752181386	1.41102620019099e-13	7.16983798073952e-12
Efra.gene981_i0_length3786.p1	intact	5-7day	1292.63016308795	93.1122317945622	692.871197441258	3.79494059719042	0.513478989096124	7.39064436476873	1.46118955957457e-13	7.4161690172456e-12
Efra.gene6597_i0_length1650.p1	intact	5-7day	317.648986107868	11.5767379579648	164.612862032917	4.7810474894624	0.646932848423811	7.39033038917556	1.46464421671693e-13	7.4251387226281e-12
Efra.gene55215_i0_length303.p1	intact	5-7day	332.597283005637	0.885244694094572	166.741263849866	8.55375985990506	1.15745903649705	7.39011886398354	1.46697614091811e-13	7.42840254372388e-12
Efra.gene17080_i1_length603.p1	intact	5-7day	1378.32537954725	130.457045589899	754.391212568576	3.40122539710351	0.460282588059263	7.38942876688959	1.47460939639999e-13	7.45847262979142e-12
Efra.gene27938_i0_length525.p1	intact	5-7day	749.311709587477	0.885244694094572	375.098477140786	9.72561603123723	1.31652394253928	7.38734459509994	1.4979004013974e-13	7.56757856063046e-12
Efra.gene17215_i0_length876.p1	intact	5-7day	129.955361905963	1566.48891926996	848.222140587961	-3.59124469312239	0.486572886232755	-7.38069217322664	1.57468705009901e-13	7.94639093492623e-12
Efra.gene1005_i0_length3747.p1	intact	5-7day	296.591245897328	2.23367881565705	149.412462356492	7.06166126862628	0.957256063312001	7.37698254341028	1.61917227963766e-13	8.16151855591933e-12
Efra.gene6568_i0_length1653.p1	intact	5-7day	210.817758760188	2.19254465481581	106.505151707502	6.57829816733273	0.892058156260712	7.3742929439795	1.65219537448948e-13	8.31844453764705e-12
Efra.gene20468_i0_length735.p1	intact	5-7day	342.821197426385	0.885244694094572	171.85322106024	8.59755358623697	1.16596587563789	7.37376090147864	1.65880579357273e-13	8.3421817303285e-12
Efra.gene11264_i5_length576.p1	intact	5-7day	2350.05806320342	0.885244694094572	1175.47165394876	11.3745383768926	1.54263793185876	7.37343361133816	1.66288514749262e-13	8.35315046007592e-12
Efra.gene40500_i0_length372.p1	intact	5-7day	239.429956209587	7.93977947295699	123.684867841272	4.91226084332858	0.666426741930172	7.37104400868008	1.69296940756774e-13	8.49457534898643e-12
Efra.gene10813_i0_length1245.p1	intact	5-7day	223.868975632145	7.49030143243616	115.679638532291	4.89869700080434	0.664741703329489	7.36932401904118	1.71495381604546e-13	8.5950828839709e-12
Efra.gene913_i0_length3873.p1	intact	5-7day	270.369830076291	2.62831130838955	136.49907069234	6.67609019647439	0.906118250721235	7.36779133535881	1.73478031137971e-13	8.67913880424019e-12
Efra.gene388_i0_length4788.p1	intact	5-7day	330.767928708598	0.885244694094572	165.826586701346	8.54587370062545	1.15993065140703	7.36757295814115	1.73762346395737e-13	8.67913880424019e-12
Efra.gene13256_i0_length1086.p1	intact	5-7day	187.131272767039	2.21996742870997	94.6756200978747	6.40086304286175	0.868803030811169	7.36745017669367	1.73922402174836e-13	8.67913880424019e-12
Efra.gene877_i2_length3072.p1	intact	5-7day	265.735567139818	10.2283038364024	137.98193548811	4.70198731742224	0.638213536538218	7.36742022572358	1.73961467715204e-13	8.67913880424019e-12
Efra.gene9694_i0_length1337.p1	intact	5-7day	192.334735673275	4.41251208352578	98.3736238784003	5.4434247863116	0.738996013889853	7.36597313652485	1.75859235802694e-13	8.76388427209709e-12
Efra.gene22_i0_length747.p1	intact	5-7day	5.0359967913911	318.989740386882	162.012868589136	-5.99850059475793	0.814930646171726	-7.36074980482927	1.8288005314752e-13	9.10345459129352e-12
Efra.gene25156_i3_length537.p1	intact	5-7day	35.0090130576819	684.056779971554	359.532896514618	-4.28722142974861	0.582891574946456	-7.35509246319513	1.90795000368981e-13	9.48671547597361e-12
Efra.gene4923_i4_length1713.p1	intact	5-7day	332.202397685615	0.885244694094572	166.543821189855	8.55197804969455	1.16305639872877	7.35302093608012	1.93776571407306e-13	9.62409057359717e-12
Efra.gene5909_i1_length1738.p1	intact	5-7day	268.479598585376	3.93561126911079	136.207604927243	6.0832281701814	0.827388075514363	7.35232758388454	1.94784708584903e-13	9.65544309972731e-12
Efra.gene32179_i0_length453.p1	intact	5-7day	236.963676214013	2.23367881565705	119.598677514835	6.73837749238535	0.916501118151273	7.35228507519742	1.94846683768699e-13	9.65544309972731e-12
Efra.gene59055_i0_length291.p1	intact	5-7day	428.892981618198	15.4986378401286	222.195809729163	4.79047092748366	0.651600282661402	7.35185520165433	1.95474503825214e-13	9.67565811735066e-12
Efra.gene0_i6_length3474.p1	intact	5-7day	2833.83390174996	33291.2691425205	18062.5515221352	-3.55428943315762	0.48348585804376	-7.35138241176006	1.9616729721052e-13	9.69904016455248e-12
Efra.gene31735_i0_length462.p1	intact	5-7day	294.516154807604	15.0080256387665	154.762090223185	4.29335769458069	0.584191115995099	7.34923482577696	1.99344705848174e-13	9.84507793057581e-12
Efra.gene22882_i1_length657.p1	intact	5-7day	1.66188818219449	276.96118449781	139.311536340002	-7.39020840465379	1.00564558591541	-7.34872057130017	2.00113030198024e-13	9.87194370048636e-12
Efra.gene7080_i0_length1593.p1	intact	5-7day	296.000956029429	7.92606808600991	151.963512057719	5.21997309133847	0.710405849976169	7.34787458677822	2.01383311626981e-13	9.92348403676784e-12
Efra.gene9451_i0_length1356.p1	intact	5-7day	211.270748963456	7.50401281938324	109.38738089142	4.81373485238653	0.65544735074522	7.3441975879733	2.06997142654681e-13	1.0183099877302e-11
Efra.gene2026_i0_length2352.p1	intact	5-7day	9.8203323587441	290.06460460765	149.942468483197	-4.88007035403352	0.664486589980354	-7.34412165364812	2.07114680260552e-13	1.0183099877302e-11
Efra.gene6503_i0_length1662.p1	intact	5-7day	178.922496345682	3.99045681689912	91.4564765812906	5.48836261435308	0.748477420249217	7.33270298591726	2.25556459969337e-13	1.10774402505477e-11
Efra.gene15775_i0_length948.p1	intact	5-7day	381.606052948181	25.2226180882218	203.414335518201	3.91920985796092	0.534547930043302	7.33182122254862	2.27045849226618e-13	1.11381555734315e-11
Efra.gene7972_i0_length1443.p1	intact	5-7day	1295.46616228114	112.19298257191	703.829572426527	3.52926084270185	0.481375905897335	7.3316109083668	2.27402516073784e-13	1.11432297520165e-11
Efra.gene25293_i0_length588.p1	intact	5-7day	202.071797026368	1.77048938818914	101.921143207279	6.83498698140339	0.932704219564603	7.32813987331808	2.33369087393282e-13	1.14228846736974e-11
Efra.gene8192_i0_length1473.p1	intact	5-7day	216.46551512771	3.51355600248413	109.989535565097	5.93864736215493	0.810944572360481	7.32312363207369	2.42264409992343e-13	1.18451145525589e-11
Efra.gene11271_i0_length1212.p1	intact	5-7day	227.42794384015	10.1871696755611	118.807556757856	4.48111308566504	0.612653385919968	7.31427131335632	2.58781811497872e-13	1.26386624119338e-11
Efra.gene11317_i0_length1209.p1	intact	5-7day	283.31945835509	15.0765825735019	149.198020464296	4.23292405479066	0.578861206703697	7.31250255807413	2.62212285477256e-13	1.27920059979392e-11
Efra.gene40158_i0_length372.p2	intact	5-7day	305.057607974076	7.1368031005449	156.097205537311	5.42189695865068	0.741831895901765	7.30879460509023	2.69549420436886e-13	1.31353850464061e-11
Efra.gene10884_i0_length1240.p1	intact	5-7day	34.2618020240068	592.508923545676	313.385362784842	-4.11369415858347	0.562854238291614	-7.3086313981919	2.69876958955461e-13	1.31367983427833e-11
Efra.gene8019_i0_length1494.p1	intact	5-7day	12.2207348326314	401.456331279164	206.838533055897	-5.04306099506942	0.690126460098581	-7.30744477519242	2.72270165116828e-13	1.32386478959126e-11
Efra.gene18028_i0_length753.p1	intact	5-7day	2.17390737225297	233.172852878764	117.673380125508	-6.73286275912803	0.922442416349268	-7.29895182593028	2.90018126609061e-13	1.40860459639129e-11
Efra.gene21245_i0_length708.p1	intact	5-7day	471.972167518969	11.5904493449119	241.78130843194	5.35056106168875	0.733167714247057	7.29786781075546	2.92363656367015e-13	1.41843112842052e-11
Efra.gene1019_i4_length351.p1	intact	5-7day	271.920508819802	3.58211293721953	137.751310878511	6.25495245027102	0.85717963356905	7.29713143583124	2.9396759890699e-13	1.42464209496731e-11
Efra.gene8230_i3_length1185.p1	intact	5-7day	20169.3906180954	2281.56823400835	11225.4794260519	3.14406914020697	0.431031436328243	7.29429195928221	3.00233750863313e-13	1.45340879790861e-11
Efra.gene7087_i0_length1593.p1	intact	5-7day	819.993131437417	50.6646183675968	435.328874902507	4.0172231648877	0.551762215257909	7.28071450671905	3.32056735162811e-13	1.60569500814333e-11
Efra.gene11703_i0_length1182.p1	intact	5-7day	307.87028925195	0.885244694094572	154.377766973022	8.44230332848795	1.15960783301645	7.28030898733003	3.33056453081482e-13	1.60876137885813e-11
Efra.gene1005_i3_length606.p1	intact	5-7day	356.815029879894	2.6694454692308	179.742237674562	7.06687289952299	0.970953210542837	7.27828367298159	3.38093832750198e-13	1.63130274301971e-11
Efra.gene3223_i0_length2322.p1	intact	5-7day	768.357463919351	68.1775528322292	418.26750837579	3.49444690884736	0.48021087185151	7.27690086518473	3.41576071317231e-13	1.64629939126434e-11
Efra.gene17843_i0_length846.p1	intact	5-7day	7.18473804124026	260.623154325177	133.903946183209	-5.18499525611042	0.712674550056653	-7.27540397745121	3.45385296071579e-13	1.66283748012405e-11
Efra.gene6855_i0_length1619.p1	intact	5-7day	16.6188818219449	373.356876445489	194.987879133717	-4.49322966917588	0.618602544689762	-7.26351630420353	3.77154952967801e-13	1.81380618037105e-11
Efra.gene4575_i0_length1974.p1	intact	5-7day	25.5410064125911	621.228388520702	323.384697466647	-4.60723340666394	0.634423787626666	-7.26207543998195	3.81195481011377e-13	1.83123645703326e-11
Efra.gene544_i1_length1794.p1	intact	5-7day	360.077929050407	23.030073433406	191.554001241907	3.9670958529268	0.546408484986324	7.26031158360596	3.86199660171926e-13	1.853252982138e-11
Efra.gene1499_i0_length3000.p1	intact	5-7day	176.127208551773	4.42622347047286	90.276716011123	5.3144975496357	0.732118787319705	7.2590645694152	3.89776392677649e-13	1.86837912673064e-11
Efra.gene6597_i3_length1239.p1	intact	5-7day	242.099413391477	11.9576590637503	127.028536227614	4.33994764531913	0.598070550816967	7.25658141734407	3.96995811742375e-13	1.90091443959864e-11
Efra.gene10949_i0_length1236.p1	intact	5-7day	232.958566337635	1.3347227346154	117.146644536125	7.45337223976734	1.02882497123544	7.24454834218998	4.33882637328261e-13	2.07527951880356e-11
Efra.gene9331_i0_length1366.p1	intact	5-7day	184.697007428766	1.77048938818914	93.2337484084776	6.70510575775148	0.925966895490863	7.2411938163265	4.44752277453619e-13	2.124959741267e-11
Efra.gene10320_i0_length1281.p1	intact	5-7day	524.984199130805	29.5528618500651	277.268530490435	4.15019097013988	0.573528118766395	7.23624672329328	4.61271864028908e-13	2.19984109084064e-11
Efra.gene3834_i10_length315.p1	intact	5-7day	10.5588466504369	558.928745703321	284.743796176879	-5.73088022371556	0.791973525518975	-7.23620176565896	4.61424717490662e-13	2.19984109084064e-11
Efra.gene46539_i0_length336.p1	intact	5-7day	202.776448453675	4.01787959079328	103.397164022234	5.66428169337364	0.782865756798867	7.23531671194158	4.64443998178906e-13	2.21183914457409e-11
Efra.gene958_i0_length3813.p1	intact	5-7day	583.05054512154	21.1087587887989	302.07965195517	4.78616071234896	0.661985281026495	7.23001077142892	4.8295572839893e-13	2.29751176999638e-11
Efra.gene6627_i0_length1647.p1	intact	5-7day	297.588269947955	0.885244694094572	149.236757321025	8.39327795516586	1.16133457909869	7.22726947619168	4.92801649957809e-13	2.34181898539346e-11
Efra.gene9184_i0_length1380.p1	intact	5-7day	194.005320597452	7.0682461658095	100.536783381631	4.77745184378525	0.661462245277239	7.22256164716231	5.10172638366436e-13	2.42175154031032e-11
Efra.gene7162_i0_length555.p1	intact	5-7day	2515.7798651831	163.217094728864	1339.49847995598	3.9463995490888	0.546532055518254	7.2208016149146	5.16820037743281e-13	2.45066260138528e-11
Efra.gene17638_i0_length855.p1	intact	5-7day	295.33886420849	0.885244694094572	148.112054451292	8.38233720120307	1.16127833966918	7.21819818286713	5.26809046839682e-13	2.49533964447076e-11
Efra.gene549_i0_length4557.p1	intact	5-7day	134.008955820062	1508.77104338022	821.38999960014	-3.49334691615864	0.484020403504242	-7.21735466287636	5.30085991084117e-13	2.50816171523285e-11
Efra.gene5236_i0_length1845.p1	intact	5-7day	199.645304326534	1.75677800124206	100.701041163888	6.82014329335862	0.945108653792283	7.21625314295086	5.3439537105611e-13	2.52583608033868e-11
Efra.gene27939_i0_length525.p1	intact	5-7day	381.801457496058	0.885244694094572	191.343351095077	8.75298068163888	1.2135261856813	7.21284862652123	5.47933161881502e-13	2.58704408320103e-11
Efra.gene97713_i0_length225.p1	intact	5-7day	2.76142492952289	205.974074598147	104.367749763835	-6.22621692537164	0.863907626733699	-7.20704011945351	5.71811604788062e-13	2.69689151737340e-11
Efra.gene27122_i0_length543.p1	intact	5-7day	5.52284985904577	265.945336147959	135.734093003502	-5.59347096311202	0.776272374545146	-7.20555200278703	5.78091757771806e-13	2.72359204593047e-11
Efra.gene5088_i0_length1872.p1	intact	5-7day	4.37298086690976	229.651580946798	117.012280906854	-5.71012742752818	0.793034064078118	-7.20035580585817	6.00556375603911e-13	2.82640457241438e-11
Efra.gene185_i0_length6216.p1	intact	5-7day	435.591790695327	24.2688164593918	229.930303577359	4.16483490368574	0.579006262351784	7.19307402094267	6.33485754003334e-13	2.97819520503875e-11
Efra.gene31546_i0_length465.p1	intact	5-7day	203.707594982616	1.75677800124206	102.732186491929	6.84924804247891	0.952221538366353	7.19291442853686	6.34226953607071e-13	2.97849763783624e-11
Efra.gene13903_i0_length1047.p1	intact	5-7day	443.441392868135	30.4655293180538	236.953461093094	3.86294697484556	0.537074789465851	7.19256805683891	6.35838547872089e-13	2.98288267170185e-11
Efra.gene52757_i0_length309.p1	intact	5-7day	57.2010769834802	728.376414737505	392.788745860493	-3.67073054884492	0.510362208894188	-7.19240273843622	6.36609156055086e-13	2.98331728466965e-11
Efra.gene16603_i1_length906.p1	intact	5-7day	145.399208613368	1475.33097713607	810.365092874717	-3.34278641671976	0.465078623003174	-7.18757270573786	6.59532838804334e-13	3.08745564241978e-11
Efra.gene9738_i0_length1332.p1	intact	5-7day	220.141617205752	2.23367881565705	111.187648010704	6.63163025431065	0.922955981719357	7.18520751331685	6.71051858379047e-13	3.13804101765267e-11
Efra.gene7050_i1_length1598.p1	intact	5-7day	2767.221619091	145.39651429393	1456.30906669247	4.25033746389491	0.591833547781383	7.18164335196649	6.88784105519704e-13	3.21671564267167e-11
Efra.gene19320_i1_length783.p1	intact	5-7day	341.066417393014	5.38002509930284	173.223221246159	5.99376946402738	0.834608580568474	7.18153347997557	6.89337980874326e-13	3.21671564267167e-11
Efra.gene27747_i0_length531.p1	intact	5-7day	265.635826753745	4.38508930963162	135.010458031688	5.91465962550647	0.823626935976567	7.181236269906	6.90838437536371e-13	3.22030239463458e-11
Efra.gene2291_i1_length2718.p1	intact	5-7day	247.673519598873	7.12309171359782	127.398305656235	5.12351292114239	0.713888602376998	7.17690813956533	7.13055620715402e-13	3.32034915703286e-11
Efra.gene22729_i1_length327.p1	intact	5-7day	2.17390737225297	229.295084886174	115.734496129214	-6.70878779271882	0.934829800319966	-7.17648045710844	7.15288708624793e-13	3.32722667381875e-11
Efra.gene12737_i1_length1116.p1	intact	5-7day	17095.5410907857	1892.94453604412	9494.2428134149	3.17490565942653	0.442456313381182	7.1756364716878	7.19715626758601e-13	3.34428367897418e-11
Efra.gene16947_i0_length888.p1	intact	5-7day	286.71873308669	0.885244694094572	143.801988890392	8.33957838086273	1.16345494795154	7.16794268273643	7.6133162460883e-13	3.53392793346909e-11
Efra.gene97022_i0_length228.p1	intact	5-7day	7.79742172091398	365.185723866447	186.491572793681	-5.55722986487377	0.775711541769749	-7.16404174185061	7.83325351517196e-13	3.6321863823143e-11
Efra.gene15851_i0_length943.p1	intact	5-7day	71.6547481751544	1084.84724874778	578.250998461465	-3.91964516297542	0.547500635209702	-7.15916094138252	8.11723445435774e-13	3.7599029992585e-11
Efra.gene22901_i0_length657.p1	intact	5-7day	469.692051035842	0.885244694094572	235.288647864969	9.05152333115863	1.26438176771443	7.15885309507486	8.13548088882949e-13	3.76439222956943e-11
Efra.gene48169_i0_length327.p1	intact	5-7day	229.643486715229	11.0587029827086	120.351094848969	4.37583086955302	0.611365342894098	7.15747289311265	8.21778326314699e-13	3.79848040663362e-11
Efra.gene3912_i0_length2130.p1	intact	5-7day	18.205271636928	330.648746666529	174.427009151729	-4.18462042717036	0.584723942860786	-7.15657444553566	8.27179685545689e-13	3.81943492998452e-11
Efra.gene17976_i0_length842.p1	intact	5-7day	181.129342478778	3.54097877637829	92.3351606275782	5.67668824716044	0.793339772797778	7.15543130674154	8.34102495309966e-13	3.84736333371276e-11
Efra.gene10020_i0_length1311.p1	intact	5-7day	185.931071530096	1.75677800124206	93.8439247656689	6.71765268005265	0.938862931984887	7.15509415826078	8.36155092196797e-13	3.85279253162595e-11
Efra.gene7567_i0_length1539.p1	intact	5-7day	189.565538105313	1.75677800124206	95.6611580532774	6.74567438370364	0.943062318238474	7.15294657971675	8.49346644336247e-13	3.9094821901017e-11
Efra.gene24_i1_length10980.p1	intact	5-7day	10506.1387386243	96671.3413235719	53588.7400310981	-3.20185049542562	0.447723178414281	-7.15140660522813	8.58931511950369e-13	3.9460934932224e-11
Efra.gene68508_i0_length267.p1	intact	5-7day	183.782330280247	2.23367881565705	93.0080045479518	6.3719390712683	0.891008240056032	7.15138063242557	8.59094074744809e-13	3.9460934932224e-11
Efra.gene769_i1_length4107.p1	intact	5-7day	254.051093516105	9.76511440893446	131.90810396252	4.70273433258652	0.657700560377407	7.15026657402869	8.66095423534194e-13	3.97410458990601e-11
Efra.gene11671_i2_length518.p1	intact	5-7day	682.642625958906	0.885244694094572	341.7639353265	9.59118050473419	1.34151423273993	7.14951826127483	8.70829638279803e-13	3.99166535446505e-11
Efra.gene24044_i0_length621.p1	intact	5-7day	593.264838696763	25.8229213851605	309.543880040962	4.5234688295948	0.632936422179267	7.14679811602566	8.88253623922357e-13	4.0672957822143e-11
Efra.gene7240_i0_length1572.p1	intact	5-7day	14.6801662933085	417.431869933707	216.056018113508	-4.82517535566675	0.675377597730792	-7.14441132172418	9.03823833026065e-13	4.13428939173378e-11
Efra.gene3622_i0_length2208.p1	intact	5-7day	311.455347685902	0.885244694094572	156.170296189998	8.45917935721011	1.18429012968469	7.14282686748588	9.143076007637e-13	4.17474903190425e-11
Efra.gene7325_i0_length1563.p1	intact	5-7day	13.7819585252106	282.675001084592	148.228479804901	-4.36007931280514	0.610417014570229	-7.14278797728943	9.14566418224637e-13	4.17474903190425e-11
Efra.gene19563_i0_length771.p1	intact	5-7day	213.17652573125	5.3388909384616	109.257708334856	5.32328664731301	0.745427013029406	7.14125803635589	9.24805556412649e-13	4.21711333724168e-11
Efra.gene20805_i1_length555.p1	intact	5-7day	635.874565013844	1.3347227346154	318.60464387423	8.90094319173215	1.24697395208585	7.13803458110996	9.46748169174891e-13	4.31270252964512e-11
Efra.gene21966_i0_length684.p1	intact	5-7day	268.422417805672	7.55885836717157	137.990638086422	5.15304256157449	0.722105876492946	7.13613159693602	9.59941125302722e-13	4.36827810525553e-11
Efra.gene3078_i0_length2382.p1	intact	5-7day	316.281318756081	16.3290369864348	166.305177871258	4.27477287833687	0.599302823678614	7.13290962338146	9.82690854829696e-13	4.46718268346342e-11
Efra.gene6669_i0_length1643.p1	intact	5-7day	188.717662582022	2.68315685617788	95.7004097191002	6.14587777075301	0.862520819572591	7.12548338693843	1.03716041646284e-12	4.70992847946655e-11
Efra.gene8485_i1_length741.p1	intact	5-7day	257.879116432114	13.7555712258336	135.817343828974	4.2298498074019	0.59373195654615	7.12417406670804	1.04706650150469e-12	4.75001178682603e-11
Efra.gene12471_i0_length1134.p1	intact	5-7day	4.96049842417967	206.769335041077	105.864916732629	-5.38384527272621	0.756188320683281	-7.11971492479736	1.08150519034754e-12	4.90118994810021e-11
Efra.gene4104_i1_length2082.p1	intact	5-7day	445.069418185943	9.62800053946364	227.348709362703	5.5262601719586	0.776298492530895	7.11873103597282	1.08925231276564e-12	4.93122003816248e-11
Efra.gene7203_i0_length1580.p1	intact	5-7day	482.648148039443	17.145724745794	249.896936392618	4.81316420416054	0.676377849548398	7.11608786031976	1.11033530553031e-12	5.02149997785772e-11
Efra.gene1849_i4_length822.p1	intact	5-7day	722.67986316954	0.885244694094572	361.782553931817	9.6733938894836	1.35955988388088	7.11509217370459	1.11838068907359e-12	5.05269238624172e-11
Efra.gene27802_i1_length489.p1	intact	5-7day	28.5879554305382	388.866227943832	208.727091687185	-3.76599050960616	0.529344688442466	-7.1144390258966	1.12368932042157e-12	5.07146921598264e-11
Efra.gene17940_i0_length843.p1	intact	5-7day	227.621500180942	3.49984461553704	115.560672398239	6.01441816993195	0.845605621163261	7.11255698804154	1.13912474695083e-12	5.13586530377297e-11
Efra.gene11587_i0_length1189.p1	intact	5-7day	30.384370966734	856.560367822922	443.472369394828	-4.8143652137036	0.67695977848785	-7.11174484318348	1.14584959442363e-12	5.15685080910987e-11
Efra.gene31163_i3_length447.p1	intact	5-7day	1.66188818219449	1919.03235354508	960.347120863636	-10.1792300518304	1.43133329618191	-7.11171191153283	1.14612310047029e-12	5.15685080910987e-11
Efra.gene5049_i1_length1881.p1	intact	5-7day	298.897832416496	19.9248613106014	159.411346863549	3.90723946198254	0.549475138434023	7.11085759606519	1.15324084640135e-12	5.18357611900357e-11
Efra.gene16336_i0_length920.p1	intact	5-7day	14.3946422048843	318.602823823631	166.498733014258	-4.47185084906466	0.628981855677967	-7.10966589687161	1.16324201380359e-12	5.22319403830745e-11
Efra.gene1785_i1_length2997.p1	intact	5-7day	354.638350197012	25.263752249063	189.951051223038	3.8117082732919	0.536177121358366	7.10904684563043	1.16847085308386e-12	5.24132430368014e-11
Efra.gene4539_i0_length1983.p1	intact	5-7day	285.771117177327	0.885244694094572	143.328180935711	8.33498117207933	1.17291230157591	7.10622709036347	1.19258128557627e-12	5.34402717825849e-11
Efra.gene3141_i2_length1902.p1	intact	5-7day	262.060389165318	3.0640779619633	132.562233563641	6.41001418668934	0.902097495513353	7.10567784365882	1.19733412677457e-12	5.35986682752676e-11
Efra.gene5926_i0_length1734.p1	intact	5-7day	180.130470221065	2.65573408228372	91.3931021516744	6.08374875252058	0.856582395680458	7.10235090424398	1.2265232238249e-12	5.48495202654381e-11
Efra.gene9178_i3_length255.p1	intact	5-7day	271.43457985569	0.885244694094572	136.159912274892	8.26060388695765	1.16317862781522	7.10175005748979	1.23186872138435e-12	5.50326408282202e-11
Efra.gene34273_i0_length426.p1	intact	5-7day	188.163083785596	5.32517955151452	96.7441316685551	5.14483393214842	0.725032284792183	7.09600667454841	1.28413278542022e-12	5.73093094215327e-11
Efra.gene42468_i0_length357.p1	intact	5-7day	44.9803421508488	534.674083846175	289.827212998512	-3.57083315792758	0.503417744018758	-7.09318096223983	1.31063891283703e-12	5.84329835060593e-11
Efra.gene6324_i3_length915.p1	intact	5-7day	26.4643803030928	409.696040792941	218.080210548017	-3.95357765245281	0.557722651965617	-7.08878801769836	1.35291571874014e-12	6.02567847038878e-11
Efra.gene3844_i0_length2145.p1	intact	5-7day	199.485610850129	1.75677800124206	100.621194425686	6.8191117587062	0.962943259101385	7.08153018805051	1.4257130158246e-12	6.3434858997316e-11
Efra.gene39039_i0_length381.p1	intact	5-7day	4.42331311171738	193.134168569035	98.778740840376	-5.45378283835001	0.770172070066768	-7.08125242437993	1.42857408065177e-12	6.34979533787883e-11
Efra.gene5775_i0_length1758.p1	intact	5-7day	823.103729959869	13.5636118085744	418.333670884222	5.92040513188464	0.836331365292036	7.07901841014574	1.45179099984359e-12	6.446479430587e-11
Efra.gene22533_i2_length435.p1	intact	5-7day	274.515391738023	0.885244694094572	137.700318216059	8.27698560910317	1.16946322654372	7.07759373808216	1.46678975387214e-12	6.5010227564613e-11
Efra.gene6988_i2_length1605.p1	intact	5-7day	7.5960927416835	282.927801507105	145.261947124394	-5.21101528600849	0.73627169684906	-7.07757110358784	1.46702926942234e-12	6.5010227564613e-11
Efra.gene512_i3_length4653.p1	intact	5-7day	770.665898645605	74.4016884647853	422.533793555195	3.37279551591355	0.476678148930819	7.07562434627781	1.48777384725914e-12	6.58631794515002e-11
Efra.gene4923_i1_length945.p1	intact	5-7day	211.640468161074	1.32101134766832	106.480739754371	7.3183895108195	1.03435436780548	7.07532131985521	1.49102866659743e-12	6.59409300954303e-11
Efra.gene2434_i0_length2645.p1	intact	5-7day	176.261735905775	1.75677800124206	89.0092569535083	6.64054995849827	0.939040493800938	7.07163322810439	1.53120693908205e-12	6.76498294652274e-11
Efra.gene335_i0_length5283.p1	intact	5-7day	519.988913738697	37.3036796344958	278.646296686596	3.80191895216046	0.537860555694176	7.06859596211441	1.56509104877053e-12	6.90774990071198e-11
Efra.gene9418_i0_length1359.p1	intact	5-7day	178.595336754433	5.32517955151452	91.9602581529736	5.06994085808484	0.717921133465936	7.0619746678977	1.64152918084694e-12	7.2378607288566e-11
Efra.gene3907_i0_length2130.p1	intact	5-7day	592.67639703595	51.2756353227498	321.97601617935	3.53073829196896	0.500286776000694	7.05742878153561	1.69611642995156e-12	7.471061800159e-11
Efra.gene75990_i0_length255.p1	intact	5-7day	172.535301582925	3.07778934891038	87.8065454659175	5.80329908658034	0.822786647712276	7.0532246758211	1.74818230055712e-12	7.69270139537154e-11
Efra.gene3783_i0_length2163.p1	intact	5-7day	273.77687744633	0.885244694094572	137.331061070212	8.27312050751752	1.17311542977435	7.05226467706497	1.76028955252396e-12	7.73672550850609e-11
Efra.gene8732_i1_length1419.p1	intact	5-7day	1736.94644580887	120.77719723138	928.861821520124	3.84641535634267	0.545424263048712	7.05215300625368	1.76170324505116e-12	7.73672550850609e-11
Efra.gene8029_i2_length837.p1	intact	5-7day	630.419820693665	47.9266159636306	339.173218328648	3.71788424887169	0.527377226302443	7.04976260529601	1.79223293005008e-12	7.86295292661255e-11
Efra.gene17008_i0_length885.p1	intact	5-7day	280.559881632653	1.32101134766832	140.94044649016	7.72552388350915	1.0961534682467	7.04784877966597	1.81704947422769e-12	7.96388895058919e-11
Efra.gene27506_i0_length534.p1	intact	5-7day	295.474315666035	0.885244694094572	148.179780180065	8.38320158291248	1.18976205262872	7.04611612413609	1.83980732628677e-12	8.05561010805206e-11
Efra.gene26700_i1_length468.p1	intact	5-7day	1.66188818219449	227.411906673676	114.536897427935	-7.10584459021687	1.00921158332988	-7.04098596130973	1.90884240920504e-12	8.34803227626835e-11
Efra.gene14191_i0_length1032.p1	intact	5-7day	1009.34771971797	67.5528244901291	538.450272104052	3.90175086523102	0.5541572370915	7.04087324693151	1.91038735165036e-12	8.34803227626835e-11
Efra.gene21654_i2_length435.p1	intact	5-7day	4.473645356525	374.65174227598	189.562693816253	-6.3998761938452	0.909114079596002	-7.03968438888244	1.92675755691179e-12	8.41121423951851e-11
Efra.gene4191_i4_length833.p1	intact	5-7day	217.910529053795	1.3347227346154	109.622625894205	7.35732243250862	1.04533131755785	7.03826845032937	1.94643419209359e-12	8.48869080167358e-11
Efra.gene325_i0_length5311.p1	intact	5-7day	363.677608657695	3375.66211897451	1869.6698638161	-3.21455734044043	0.456912883990728	-7.03538344632379	1.98713765464653e-12	8.6576242925808e-11
Efra.gene11331_i0_length1208.p1	intact	5-7day	187.408100113481	7.96720224685115	97.6876511801662	4.5561057796742	0.647705108285045	7.03422857315049	2.00366432055151e-12	8.72099354713638e-11
Efra.gene49795_i0_length321.p1	intact	5-7day	191.823640586759	2.19254465481581	97.0080926207876	6.44246783782198	0.915997115732356	7.0332839778334	2.01728200417855e-12	8.77158866718112e-11
Efra.gene37557_i0_length393.p1	intact	5-7day	271.366854126918	0.885244694094572	136.126049410506	8.26010567220373	1.17488606197068	7.03055891083495	2.05707847233483e-12	8.93580267488865e-11
Efra.gene19372_i1_length780.p1	intact	5-7day	204.807131729944	1.32101134766832	103.064071538806	7.27065115475808	1.0347782654795	7.02628901022479	2.12098908283924e-12	9.20433960564673e-11
Efra.gene5935_i0_length1734.p1	intact	5-7day	506.483782559928	44.1936777699932	275.33873016496	3.51831901071385	0.500818188123296	7.0251422455282	2.13848271680854e-12	9.27111265718651e-11
Efra.gene50893_i0_length222.p1	intact	5-7day	2.17390737225297	207.634872890759	104.904390131506	-6.56575818262279	0.934655728135469	-7.02478782826349	2.1439178432544e-12	9.285527635292e-11
Efra.gene7325_i1_length831.p1	intact	5-7day	4.39814698931357	181.746392299596	93.0722696444548	-5.36938229101563	0.764681119810929	-7.02172729508901	2.19141948987856e-12	9.48192952139784e-11
Efra.gene39393_i0_length378.p1	intact	5-7day	3.27344411958137	186.975592142481	95.1245181310312	-5.82900114426814	0.831053862787757	-7.01398718575815	2.31620619152165e-12	1.00120174117602e-10
Efra.gene11408_i0_length1203.p1	intact	5-7day	164.47752189599	4.41251208352578	84.445016989758	5.21799305245223	0.74487827677084	7.00516207167838	2.46700088264349e-12	1.0653376529916e-10
Efra.gene11481_i0_length1197.p1	intact	5-7day	162.068422680121	3.07778934891038	82.5731060145155	5.71278908348416	0.815593518417176	7.00445620824818	2.47946958528201e-12	1.06967234932108e-10
Efra.gene14663_i0_length1006.p1	intact	5-7day	92.7637447340459	1136.58435302598	614.674048880012	-3.61563641654907	0.516354137105608	-7.00224159491836	2.51899205969344e-12	1.08565843873408e-10
Efra.gene20752_i0_length726.p1	intact	5-7day	22.1417316809907	395.402727747438	208.772229714214	-4.16121644290266	0.594439500738659	-7.00023541122667	2.55532779801649e-12	1.10024113917727e-10
Efra.gene35888_i0_length409.p1	intact	5-7day	170.428195835901	1.78420077513623	86.1061983055185	6.58622495829273	0.941157106242777	6.99800799952073	2.59627271198284e-12	1.11677795130101e-10
Efra.gene1813_i4_length993.p1	intact	5-7day	354.034363259321	24.4059303288626	189.220146794092	3.85951273439931	0.5516667851831	6.99609408806139	2.63196820592999e-12	1.13102664974359e-10
Efra.gene6902_i0_length1614.p1	intact	5-7day	801.991961090349	72.6586218504903	437.325291470419	3.46460407536853	0.495466977099132	6.99260341355776	2.69831476198442e-12	1.15840627108646e-10
Efra.gene38556_i0_length385.p1	intact	5-7day	2.71109268471526	196.033709887633	99.3724012861741	-6.16257312508766	0.881652628503742	-6.98979725784542	2.75283761186546e-12	1.18066146464452e-10
Efra.gene47978_i0_length330.p1	intact	5-7day	160.322339388732	3.99045681689912	82.1563981028158	5.32974404749831	0.762807413985623	6.98701133442151	2.80803564490728e-12	1.20316261459104e-10
Efra.gene34824_i0_length420.p1	intact	5-7day	372.761274931832	9.81995995672278	191.290617444278	5.25008537342413	0.75153242372831	6.98584014163854	2.83156344963011e-12	1.21206340503428e-10
Efra.gene10923_i0_length1236.p1	intact	5-7day	242.990772624678	1.77048938818914	122.380631006434	7.10111875737199	1.01672632613563	6.98429712581739	2.86285604256962e-12	1.22426741785455e-10
Efra.gene891_i0_length3903.p1	intact	5-7day	56.1770386033632	621.493623073445	338.835330838404	-3.46820499349735	0.496695240588395	-6.98256135772279	2.89846309762075e-12	1.2382909723078e-10
Efra.gene19938_i0_length363.p1	intact	5-7day	354.21922285813	5.82950313982367	180.024362998977	5.93204998121509	0.849714986754776	6.98122320270085	2.92620975103985e-12	1.24893243341181e-10
Efra.gene2265_i0_length2730.p1	intact	5-7day	248.37817102618	13.2375362505773	130.807853638379	4.228595788778	0.605964790140729	6.97828629250217	2.98802294399584e-12	1.27407908553869e-10
Efra.gene11977_i0_length1164.p1	intact	5-7day	272.92900192304	9.8062485697757	141.367625246408	4.80224815378089	0.68853179316889	6.97462078211244	3.06696957425696e-12	1.30630942600801e-10
Efra.gene12904_i0_length1107.p1	intact	5-7day	502.225163252426	16.833360574744	259.529261913585	4.89907981539013	0.702427123119737	6.97450262687967	3.06954810129143e-12	1.30630942600801e-10
Efra.gene14862_i0_length996.p1	intact	5-7day	31.626207706503	665.047140642376	348.336674174439	-4.39657206369197	0.630588126635121	-6.9721770486744	3.12073455637673e-12	1.32680969486765e-10
Efra.gene11966_i0_length1164.p1	intact	5-7day	298.905605054935	10.2557266102965	154.580665832616	4.86852611912236	0.698513415134854	6.9698391092209	3.1730365113607e-12	1.3477441954239e-10
Efra.gene4918_i2_length1905.p1	intact	5-7day	243.778695057636	8.90729248873405	126.342993773185	4.77791396143136	0.685923381976002	6.96566713860547	3.26851117814014e-12	1.38695820523509e-10
Efra.gene8669_i0_length1427.p1	intact	5-7day	15.7797030406369	399.089813579486	207.434758310061	-4.65654879285241	0.66875423543185	-6.96301951619855	3.33055659699239e-12	1.41192497585793e-10
Efra.gene17580_i1_length858.p1	intact	5-7day	230.053917312129	4906.57293445634	2568.31342588424	-4.41498399192941	0.634325532966063	-6.9601234105858	3.39974786521918e-12	1.43987011608378e-10
Efra.gene1824_i0_length2973.p1	intact	5-7day	817.974841317302	43.9910046945199	430.982923005911	4.21750283792074	0.605978707698144	6.95982017906412	3.40707341044246e-12	1.44158517647221e-10
Efra.gene4035_i0_length2097.p1	intact	5-7day	150.89689235001	2.65573408228372	76.7763132161469	5.82862008218022	0.837606467395349	6.95866174518102	3.4352019308604e-12	1.45209054529857e-10
Efra.gene10991_i0_length1233.p1	intact	5-7day	182.397269444494	1.3347227346154	91.8659960895547	7.10063352566709	1.02065980016689	6.9569052533528	3.47828709796284e-12	1.46889199096695e-10
Efra.gene31107_i0_length471.p1	intact	5-7day	417.31194479473	8.30698919179533	212.809466993263	5.64561013247679	0.812081038020991	6.95202802202465	3.60071855126649e-12	1.5191372879188e-10
Efra.gene11168_i0_length1220.p1	intact	5-7day	215.072681653518	10.650359103029	112.861520378273	4.33729206929108	0.623907654873129	6.95181736498018	3.60610072016023e-12	1.51995072883075e-10
Efra.gene6879_i0_length1617.p1	intact	5-7day	179.946534725799	7.09566893970366	93.5211018327514	4.66599120485662	0.671409627131793	6.9495446837564	3.66467038422237e-12	1.54315938361073e-10
Efra.gene13379_i0_length1080.p1	intact	5-7day	182.221106587667	1.32101134766832	91.7710589676678	7.10224277894639	1.02209574005449	6.94870597794265	3.68651958720801e-12	1.55087579269122e-10
Efra.gene16534_i0_length909.p1	intact	5-7day	512.995883831161	29.3501887745917	271.173036302877	4.12859325522553	0.594184334285747	6.9483374383951	3.69616078943948e-12	1.55344660342402e-10
Efra.gene5908_i0_length402.p1	intact	5-7day	474.423826341207	5.24291122983203	239.833368785519	6.49359327061451	0.93486535199474	6.94601982708954	3.75735985427908e-12	1.57766090675283e-10
Efra.gene7387_i0_length1557.p1	intact	5-7day	283.957308157167	19.4616718831335	151.70949002015	3.86672122223625	0.556807071767903	6.94445422533721	3.79926238267674e-12	1.59373443171885e-10
Efra.gene10453_i0_length1272.p1	intact	5-7day	205.646310511252	3.94932265605787	104.797816583655	5.69592819672577	0.820597490317118	6.94119621853168	3.88793536153501e-12	1.62937816808559e-10
Efra.gene19620_i0_length768.p1	intact	5-7day	189.464873615698	4.01787959079328	96.7413766032454	5.56622713019423	0.802027336564217	6.94019627066484	3.91555556222948e-12	1.63939207383774e-10
Efra.gene25160_i0_length591.p1	intact	5-7day	194.710896128301	1.32101134766832	98.0159537379848	7.19813324674854	1.03722822304327	6.93977765628947	3.92717541932279e-12	1.64269417444753e-10
Efra.gene4174_i0_length2067.p1	intact	5-7day	276.494818665942	0.885244694094572	138.690031680018	8.28704639857009	1.19418929000418	6.93947472811544	3.93560514768615e-12	1.64465687482223e-10
Efra.gene14372_i0_length1023.p1	intact	5-7day	242.485601969516	0.885244694094572	121.685423331805	8.09786787723976	1.16737638788568	6.93680972244644	4.01053415741291e-12	1.67437898541554e-10
Efra.gene106118_i0_length219.p1	intact	5-7day	271.408489629743	0.885244694094572	136.146867161919	8.26026612042861	1.19110718381759	6.93494778022735	4.06371241856979e-12	1.6949725238554e-10
Efra.gene6040_i1_length1719.p1	intact	5-7day	247.411313425767	6.19671285866201	126.804013142214	5.31911842228618	0.767100031848425	6.93406101088158	4.08928153748706e-12	1.70402220431421e-10
Efra.gene8001_i0_length1494.p1	intact	5-7day	316.307408982027	0.885244694094572	158.596326838061	8.48151782526952	1.22341191275125	6.93267552560935	4.12954668271077e-12	1.71917286874177e-10
Efra.gene18168_i0_length832.p1	intact	5-7day	70.2193550945942	762.825128158275	416.522241626435	-3.4411453513055	0.496505962567864	-6.93072311459937	4.18694841763363e-12	1.74142228893715e-10
Efra.gene22643_i0_length663.p1	intact	5-7day	15.0324920069619	430.078096073544	222.555294040253	-4.84356905045632	0.69890576111372	-6.9302176630194	4.20193592972838e-12	1.74600555856249e-10
Efra.gene39766_i0_length375.p1	intact	5-7day	260.31430587393	3297.25753956259	1778.78592271826	-3.66262877699326	0.528687219323244	-6.92778006187038	4.27495664738367e-12	1.77467162557992e-10
Efra.gene19547_i0_length772.p1	intact	5-7day	107.368412660143	1267.13821236593	687.253312513034	-3.56113234241527	0.514106910435107	-6.92683227969326	4.30368301852583e-12	1.78491298347984e-10
Efra.gene30944_i0_length473.p2	intact	5-7day	210.094789745374	6.65990228612992	108.377346015752	4.98118814876809	0.719342009531288	6.92464513787225	4.37069734201951e-12	1.81099967832605e-10
Efra.gene33808_i0_length432.p1	intact	5-7day	1253.95189648713	116.046325519339	684.999111003232	3.43346659654173	0.495893242972162	6.92380193761679	4.39680541446048e-12	1.8201037202062e-10
Efra.gene6586_i1_length936.p1	intact	5-7day	2.17390737225297	192.574999432937	97.3744534025951	-6.45701829516989	0.932628136154767	-6.9234650391229	4.40727951972147e-12	1.82272488708481e-10
Efra.gene53368_i0_length309.p1	intact	5-7day	672.503830750895	0.885244694094572	336.694537722495	9.56957793708321	1.38223689758425	6.92325458378955	4.41383494156093e-12	1.82372199782579e-10
Efra.gene6942_i0_length1611.p1	intact	5-7day	165.140537820472	2.23367881565705	83.6871083180643	6.21754257494471	0.89819398372571	6.92227145538687	4.44458500927321e-12	1.83470467868723e-10
Efra.gene1006_i4_length2757.p1	intact	5-7day	2676.30353355106	237.225871172933	1456.764702362	3.49574310306057	0.505112756570608	6.92071831009462	4.49359238773844e-12	1.85319624582983e-10
Efra.gene5227_i0_length1845.p1	intact	5-7day	159.684489586655	1.77048938818914	80.727489487422	6.4950674581679	0.938791001520025	6.91854464694649	4.56306988532561e-12	1.88008733365045e-10
Efra.gene9238_i0_length1011.p1	intact	5-7day	328.399540892011	8.48523722210739	168.442389057059	5.27839777451101	0.762954566282361	6.91836448431129	4.56887551297309e-12	1.88071841041036e-10
Efra.gene22397_i0_length672.p1	intact	5-7day	6.59722048397035	187.452492956896	97.0248567204332	-4.82896032739475	0.698262629508436	-6.91567917761007	4.65627096824233e-12	1.91490231482744e-10
Efra.gene56_i0_length8540.p1	intact	5-7day	210.18768159655	10.5955135552407	110.391597575895	4.30883018749543	0.623208031439423	6.91395163432558	4.71335930682787e-12	1.93657014881096e-10
Efra.gene3192_i0_length2334.p1	intact	5-7day	1307.86028765997	137.415600660132	722.637944160053	3.25044198403157	0.470361513899793	6.91051858618698	4.82885164160087e-12	1.98217152646459e-10
Efra.gene3529_i2_length1989.p1	intact	5-7day	780.279901697309	40.0142592645678	410.147080480938	4.28625476470261	0.620297422792176	6.90999931195695	4.84656054912818e-12	1.98655671097549e-10
Efra.gene26582_i0_length555.p1	intact	5-7day	157.192119365135	2.64202269533664	79.9170710302357	5.89027102761865	0.852434382192164	6.90994069534235	4.84856355692137e-12	1.98655671097549e-10
Efra.gene2687_i0_length2528.p1	intact	5-7day	253.297033947534	0.885244694094572	127.091139320814	8.16098234211874	1.18115676102593	6.90931348945608	4.87004687705804e-12	1.99350272351685e-10
Efra.gene11840_i0_length1171.p1	intact	5-7day	253.809053137593	0.885244694094572	127.347148915844	8.16389914047042	1.18206244956737	6.9064871686419	4.96801847651526e-12	2.03171369553849e-10
Efra.gene4295_i0_length2040.p1	intact	5-7day	215.644653933909	1.75677800124206	108.700715967576	6.93240538234497	1.00384770734078	6.9058337551112	4.99094190256946e-12	2.03730433655535e-10
Efra.gene112372_i0_length213.p1	intact	5-7day	241.86422154786	0.885244694094572	121.374733120977	8.09408605565323	1.17293117540081	6.90073401185485	5.17345215130863e-12	2.10984790052071e-10
Efra.gene10660_i0_length1257.p1	intact	5-7day	128.209278614575	1173.97929416835	651.094286391465	-3.19499975294054	0.463019765084215	-6.90035284424505	5.18735319835571e-12	2.11355824204115e-10
Efra.gene2536_i0_length2592.p1	intact	5-7day	276.496666873028	14.1502037185661	145.323435295797	4.28826497098728	0.621749247994241	6.89709715744924	5.30758845221629e-12	2.1605469218439e-10
Efra.gene20171_i0_length747.p1	intact	5-7day	153.574122170339	4.42622347047286	79.0001728204061	5.1167971575328	0.74213139095025	6.89473214572029	5.39663899928313e-12	2.19476619708368e-10
Efra.gene520_i0_length4641.p1	intact	5-7day	1654.89439266677	114.155431377359	884.524912022063	3.85770926431588	0.559636611366345	6.89323962365031	5.4535894011369e-12	2.2147872664722e-10
Efra.gene4710_i0_length1944.p1	intact	5-7day	166.793729260684	4.3988006965787	85.5962649786312	5.24009204846305	0.760185167568791	6.89317849389487	5.45593445335847e-12	2.2147872664722e-10
Efra.gene8425_i0_length1449.p1	intact	5-7day	45.1816711300793	572.707464717599	308.944567923839	-3.66459815366535	0.531930740141329	-6.88923928835492	5.60915201662548e-12	2.2748859478303e-10
Efra.gene4062_i0_length2091.p1	intact	5-7day	213.637288572958	9.69655747419905	111.666923023578	4.45929763035276	0.647337432079877	6.88867568807995	5.63141560932307e-12	2.2818122695456e-10
Efra.gene29067_i2_length504.p1	intact	5-7day	65.6363485064717	728.871745139616	397.254046823044	-3.47378940338951	0.504301531605035	-6.88831817015014	5.64558331709961e-12	2.28544846628934e-10
Efra.gene7212_i3_length1350.p1	intact	5-7day	25083.1544254941	310.683194410385	12696.9188099522	6.3350174889543	0.92025198157569	6.88400309457334	5.81936094620944e-12	2.35363197681066e-10
Efra.gene12719_i1_length1119.p1	intact	5-7day	165.476394153703	4.84827873709953	85.1623364454015	5.09016640149254	0.739907439110791	6.87946374428918	6.00782853122346e-12	2.42762614038528e-10
Efra.gene22118_i0_length681.p1	intact	5-7day	15.6200095642318	635.666974580455	325.643492072344	-5.35154259833699	0.778025930624991	-6.87836020328793	6.05454240687557e-12	2.4442576520381e-10
Efra.gene35925_i1_length387.p1	intact	5-7day	19.9426581863339	446.556237844381	233.249448015358	-4.48763442593886	0.652570141897192	-6.87686140970552	6.11855817310504e-12	2.46783715718895e-10
Efra.gene14557_i2_length810.p1	intact	5-7day	419.516018617197	5.28404539067327	212.400032003935	6.30830708625697	0.91736152840024	6.87657689031045	6.13078512797441e-12	2.46833512754161e-10
Efra.gene17349_i0_length870.p1	intact	5-7day	10.9953674732839	248.734052196162	129.864709834723	-4.50004144339856	0.654401886097294	-6.8765716282326	6.13101148623529e-12	2.46833512754161e-10
Efra.gene13605_i1_length1065.p1	intact	5-7day	295.606070709407	6.68732506002408	151.146697884716	5.46974916347669	0.795707632430222	6.87406899286762	6.23960063405062e-12	2.50975673035433e-10
Efra.gene24235_i0_length615.p1	intact	5-7day	215.367826587467	2.21996742870997	108.793897008089	6.60342096511593	0.960745250046076	6.87322780393579	6.27652128281061e-12	2.52230175825386e-10
Efra.gene8318_i0_length1461.p1	intact	5-7day	1285.34014003938	129.437684755067	707.388912397225	3.31193893703162	0.481890086498029	6.87280985815666	6.29494488562074e-12	2.52739739732532e-10
Efra.gene4284_i0_length2043.p1	intact	5-7day	35.4116710161428	546.025444155521	290.718557585832	-3.94848549424389	0.57481009991074	-6.86919992334344	6.45629723277842e-12	2.58981680429518e-10
Efra.gene41494_i0_length363.p1	intact	5-7day	270.084305987867	0.885244694094572	135.484775340981	8.25360757917898	1.20195213002523	6.86683551948587	6.56416787244861e-12	2.63068891675072e-10
Efra.gene13977_i0_length1044.p1	intact	5-7day	7743.38152385437	853.501008061707	4298.44126595804	3.18146957855078	0.463537291738164	6.86345982352564	6.72124342307298e-12	2.69118831291086e-10
Efra.gene21654_i3_length384.p1	intact	5-7day	2.17390737225297	186.896321549531	94.5351144608922	-6.41386390216458	0.935498588990617	-6.8560914764019	7.07700699117016e-12	2.83106014217684e-10
Efra.gene54832_i0_length303.p1	intact	5-7day	10.2316870591873	754.846769037912	382.539228048549	-6.19800383458612	0.904133792787618	-6.85518435880655	7.12206102528728e-12	2.84649567081509e-10
Efra.gene27795_i0_length528.p1	intact	5-7day	160.129707151484	1.75677800124206	80.9432425763632	6.50224379567016	0.948768072377624	6.85335434968365	7.21380969072358e-12	2.88054883512342e-10
Efra.gene23142_i0_length606.p1	intact	5-7day	48.9758311817014	877.112955204356	463.044393193029	-4.16093918552921	0.607181088597544	-6.85288007757302	7.23777598344622e-12	2.8874985890804e-10
Efra.gene26288_i1_length564.p1	intact	5-7day	326.094802579928	3.13263489669871	164.613718738314	6.70960185946288	0.979213483994053	6.85203172662156	7.28084028248778e-12	2.90204796911768e-10
Efra.gene7709_i1_length477.p1	intact	5-7day	619.91869911638	3.51355600248413	311.716127559432	7.45915880771982	1.08881457255008	6.85071544390697	7.34815539164238e-12	2.92622832446906e-10
Efra.gene14514_i1_length726.p1	intact	5-7day	52.1650801920891	768.660183540266	410.412631866178	-3.88100757269404	0.566585234455353	-6.84982123903172	7.39423279920006e-12	2.94191519074141e-10
Efra.gene21468_i2_length222.p1	intact	5-7day	188.926764199692	1.3347227346154	95.1307434671538	7.15096574902589	1.04418645731033	6.84836094067503	7.47008981769134e-12	2.96941131289693e-10
Efra.gene1257_i0_length3450.p1	intact	5-7day	176.261735905775	7.96720224685115	92.1144690763128	4.46769162885375	0.652486369921451	6.84718000989291	7.53199198021499e-12	2.99131565972365e-10
Efra.gene16254_i0_length924.p1	intact	5-7day	946.83659090729	73.7769601226853	510.306775514988	3.68241268455346	0.537949577893192	6.84527479131992	7.63292111441946e-12	3.02866601189282e-10
Efra.gene1367_i1_length3342.p1	intact	5-7day	2755.31510640002	160.889156676593	1458.10213153831	4.09777845558619	0.599014049073119	6.84087203284608	7.87125466981664e-12	3.12042063505055e-10
Efra.gene1127_i0_length3585.p1	intact	5-7day	228.175154873826	0.885244694094572	114.53019978396	8.01021431086727	1.1718879880277	6.8353071220984	8.18295280984924e-12	3.24106800580203e-10
Efra.gene22041_i1_length588.p1	intact	5-7day	117.121943393658	1237.84159188241	677.481767638032	-3.40129000855912	0.497640504843602	-6.83483353033748	8.21003096760667e-12	3.24886872930363e-10
Efra.gene813_i4_length264.p1	intact	5-7day	523.489777063455	18.3051971788302	270.897487121143	4.84022566360562	0.708328410497226	6.83330725109264	8.29789653950015e-12	3.28068858332583e-10
Efra.gene13892_i0_length1050.p1	intact	5-7day	2.76142492952289	174.935664757048	88.8485448432856	-5.99050943499825	0.876839523913502	-6.83193363394645	8.37776090881523e-12	3.30929076329897e-10
Efra.gene5891_i0_length1740.p1	intact	5-7day	221.485966642222	10.6229363291349	116.054451485679	4.38229612597162	0.641769001123003	6.82846338527295	8.58289689058432e-12	3.38728067061231e-10
Efra.gene19774_i0_length762.p1	intact	5-7day	187.45065971985	1.3347227346154	94.3926912272325	7.14010446970235	1.04578676525393	6.82749553439665	8.64098160480696e-12	3.40714833815346e-10
Efra.gene7751_i0_length1518.p1	intact	5-7day	15501.1015977208	438.029032420014	7969.56531507042	5.14509082425628	0.753758086926508	6.82591790853705	8.73648800458341e-12	3.44172263342604e-10
Efra.gene12936_i0_length1107.p1	intact	5-7day	226.975877740425	1.3347227346154	114.15530023752	7.41588965319776	1.08662397820037	6.8247064320076	8.81052976974487e-12	3.46778669041014e-10
Efra.gene26867_i0_length549.p1	intact	5-7day	394.093070178186	8.82502416705156	201.459047172619	5.47943626944056	0.80300778481295	6.82364028477871	8.87619780875023e-12	3.49051124554285e-10
Efra.gene7128_i0_length1587.p1	intact	5-7day	3736.35517912132	137.730962559915	1937.04307084062	4.7617611112978	0.698164064210314	6.8204041935097	9.07847158782933e-12	3.56686664063252e-10
Efra.gene18240_i0_length828.p1	intact	5-7day	12.0949042206123	274.512841691748	143.30387295618	-4.50479006714964	0.660673041025097	-6.81848628204963	9.2004759591808e-12	3.6115766646547e-10
Efra.gene4037_i0_length2096.p1	intact	5-7day	259.741409489996	3.93561126911079	131.838510379553	6.03625205836693	0.885307016290351	6.81825846547594	9.21507439624909e-12	3.6140831883471e-10
Efra.gene11960_i0_length1164.p1	intact	5-7day	179.963004106221	8.4029689004249	94.1829865033228	4.42021795742104	0.648578712645455	6.81523748966664	9.41081698101269e-12	3.68756536449227e-10
Efra.gene24345_i0_length612.p1	intact	5-7day	158.954672036944	1.78420077513623	80.3694364060403	6.48571654165371	0.951720068756592	6.8147313002732	9.44401133205875e-12	3.69728002362912e-10
Efra.gene9025_i0_length1395.p1	intact	5-7day	2008.30536281399	22.2789448800493	1015.29215384702	6.49250025865225	0.952953073689999	6.81303249646088	9.55625435038176e-12	3.73789703497066e-10
Efra.gene12442_i0_length1134.p1	intact	5-7day	133.841489705218	1613.08725117174	873.464370438478	-3.59110001197263	0.527107210123878	-6.81284555210062	9.56868563825224e-12	3.73943554907328e-10
Efra.gene1112_i0_length3600.p1	intact	5-7day	173.810077083537	2.21996742870997	88.0150222561233	6.29367476020459	0.924417925347836	6.80825694486228	9.87883127037329e-12	3.85589166393483e-10
Efra.gene21650_i2_length633.p1	intact	5-7day	329.720572413163	0.885244694094572	165.302908553629	8.54142986588545	1.25458367993577	6.80817868308535	9.8842055197675e-12	3.85589166393483e-10
Efra.gene942_i0_length3831.p1	intact	5-7day	365.989739798121	2.20625604176289	184.097997919942	7.37207431519797	1.08286181511423	6.80795482147489	9.89959395360506e-12	3.85847415708093e-10
Efra.gene37507_i0_length393.p1	intact	5-7day	171.536429325211	1.32101134766832	86.4287203364399	7.01520080887902	1.03061465583986	6.80681258424593	9.97847844197576e-12	3.88577845451948e-10
Efra.gene29187_i0_length501.p1	intact	5-7day	161.514767987237	1.75677800124206	81.6357729942394	6.51483542554195	0.957178304711213	6.80629240495325	1.00146065114241e-11	3.896399159405e-10
Efra.gene3141_i3_length2352.p1	intact	5-7day	216.071553911231	12.8154809839507	114.443517447591	4.0748532805632	0.598858939233331	6.80436245266689	1.01497708511603e-11	3.94475409760734e-10
Efra.gene25372_i0_length585.p1	intact	5-7day	25.4151758005721	578.768340963507	302.09175838204	-4.51062429806957	0.662911562886503	-6.80426251494099	1.01568184542067e-11	3.94475409760734e-10
Efra.gene27751_i0_length396.p1	intact	5-7day	172.710540336208	2.20625604176289	87.4583981889856	6.28757090077752	0.925116748010059	6.79651613085828	1.07179310432227e-11	4.15901091380928e-10
Efra.gene13792_i7_length1056.p1	intact	5-7day	231.482461857793	0.885244694094572	116.183853275944	8.03105674993083	1.18229192611489	6.79278659740286	1.09988020482406e-11	4.26424039939012e-10
Efra.gene19134_i6_length561.p1	intact	5-7day	302.7006892101	5.38002509930284	154.040357154702	5.82135554066453	0.857473117714558	6.78896564848624	1.12940326490689e-11	4.37484694269037e-10
Efra.gene6854_i0_length1620.p1	intact	5-7day	166.055214968991	1.32101134766832	83.6881131583297	6.96814890197092	1.02648075926186	6.788387253339	1.13393943617405e-11	4.38855505271792e-10
Efra.gene24044_i1_length468.p1	intact	5-7day	299.990520628928	10.1460355147199	155.068278071824	4.88480592540827	0.719604864047621	6.78817802582976	1.13558473347339e-11	4.39106068644666e-10
Efra.gene13641_i0_length435.p1	intact	5-7day	5.42218536943053	217.759481089051	111.590833229241	-5.31779473934115	0.783524112404419	-6.7870211715914	1.14472415858371e-11	4.42251465094973e-10
Efra.gene19531_i0_length774.p1	intact	5-7day	292.234734410839	4.48106901826119	148.35790171455	6.03479364443738	0.889337759115819	6.78571620577223	1.15512019610566e-11	4.45876395696785e-10
Efra.gene15874_i0_length942.p1	intact	5-7day	6.59722048397035	197.595530742883	102.096375613427	-4.90504900651787	0.722871856510497	-6.7855028001725	1.15682907218769e-11	4.46144666893489e-10
Efra.gene32459_i0_length450.p1	intact	5-7day	271.880721524062	0.885244694094572	136.382983109078	8.26318598863341	1.21800868780147	6.78417655915791	1.16750479072607e-11	4.49867607803065e-10
Efra.gene4_i0_length16251.p1	intact	5-7day	37525.7346651864	4703.05053882993	21114.3926020082	2.99621423568844	0.44172826308851	6.78293531579636	1.17758370524136e-11	4.53354272663523e-10
Efra.gene1805_i2_length2985.p1	intact	5-7day	214.241275510649	10.173458288614	112.207366899632	4.3959060704664	0.648859981359853	6.77481459290131	1.24565901170765e-11	4.79143174398458e-10
Efra.gene38019_i0_length390.p1	intact	5-7day	1.63672205979068	197.543682923828	99.5902024918091	-6.90698476640351	1.01955024595936	-6.77454082697446	1.24801989058287e-11	4.79632028517105e-10
Efra.gene62691_i0_length282.p1	intact	5-7day	195.414623452065	1.3347227346154	98.3746730933402	7.19948129032496	1.06471023421012	6.76191611482545	1.36178547822631e-11	5.22897104571297e-10
Efra.gene7098_i0_length1590.p1	intact	5-7day	114.436016831346	1676.9607057593	895.698361295324	-3.8729556292927	0.572848891075729	-6.76086781283601	1.3716763053631e-11	5.26226112200251e-10
Efra.gene14668_i1_length1005.p1	intact	5-7day	194.30823816984	5.77465759203534	100.041447880938	5.07518947907242	0.750685029271155	6.76074422850814	1.37284696119873e-11	5.26226112200251e-10
Efra.gene1010_i0_length3741.p1	intact	5-7day	1035.10152416241	98.98586682396	567.043695493183	3.38674044400818	0.501020008714543	6.75969100055998	1.38286347712402e-11	5.29604216252091e-10
Efra.gene7341_i0_length1563.p1	intact	5-7day	2220.40121367887	274.140913772162	1247.27106372552	3.01786654501654	0.446495025641879	6.75901493119228	1.38933078332428e-11	5.31618363386099e-10
Efra.gene8921_i0_length1401.p1	intact	5-7day	183.614864165402	6.63247951223575	95.123671838819	4.79075622336696	0.70910026156256	6.75610556511449	1.41750156651441e-11	5.41926489425717e-10
Efra.gene4758_i1_length1935.p1	intact	5-7day	204.338596249797	1.3347227346154	102.836659492206	7.26439932991035	1.07541815704729	6.75495320802074	1.42881361035962e-11	5.45777032207157e-10
Efra.gene9818_i0_length1326.p1	intact	5-7day	379.348874570278	32.7951878423404	206.072031206309	3.53240624448964	0.523003465484153	6.75407808477834	1.43746322466878e-11	5.48604785241329e-10
Efra.gene12159_i0_length1152.p1	intact	5-7day	162.681106359794	1.3347227346154	82.0079145472049	6.93553115585679	1.02711078361644	6.7524664977588	1.4535263388261e-11	5.54254532181142e-10
Efra.gene514_i0_length4647.p1	intact	5-7day	593.474864417976	23.1946100767709	308.334737247373	4.67914893661723	0.693040260323652	6.7516264270593	1.4619691137884e-11	5.56991245741514e-10
Efra.gene18350_i0_length822.p1	intact	5-7day	1184.34152865803	110.38135902288	647.361443840456	3.42326909751315	0.507098379709072	6.75070012938538	1.47133415583396e-11	5.59764737702864e-10
Efra.gene8512_i0_length1443.p1	intact	5-7day	175.397391002063	7.96720224685115	91.6822966244569	4.46069876575309	0.660787395391686	6.75058089313126	1.47254391658694e-11	5.59764737702864e-10
Efra.gene13096_i0_length1097.p1	intact	5-7day	9.97132909316696	234.483150568218	122.227239830692	-4.56023997888108	0.675538110368897	-6.75052955397413	1.47306509921806e-11	5.59764737702864e-10
Efra.gene24458_i1_length420.p1	intact	5-7day	9692.58986908936	622.778218461021	5157.68404377519	3.96005137356479	0.586658049979849	6.75018671217554	1.4765501801238e-11	5.6060495363389e-10
Efra.gene6668_i1_length1479.p1	intact	5-7day	227.43571647859	0.885244694094572	114.160480586342	8.00527009432033	1.18648580439378	6.74704245484887	1.50889136006318e-11	5.72390132829483e-10
Efra.gene4367_i0_length2025.p1	intact	5-7day	189.951726683352	8.85244694094572	99.402086812149	4.42374588901771	0.655789864940788	6.74567590247394	1.52316276818378e-11	5.77306239889397e-10
Efra.gene22501_i1_length669.p1	intact	5-7day	150.871726227606	2.19254465481581	76.532135441211	6.09570775167638	0.903950474940104	6.74340898164834	1.54712910627073e-11	5.85885277042489e-10
Efra.gene8485_i0_length1443.p1	intact	5-7day	224.103243372218	7.99462502074531	116.048934196482	4.81070339742615	0.713603619836503	6.74142235787474	1.56843543285397e-11	5.93443102212435e-10
Efra.gene25608_i0_length579.p1	intact	5-7day	149.201141303429	4.87570151099369	77.0384214072116	4.93663195736966	0.732645791369475	6.73808819421732	1.60484153956236e-11	6.06696280987131e-10
Efra.gene5909_i3_length1065.p1	intact	5-7day	181.557166559643	2.23367881565705	91.89542268765	6.35330838195646	0.943609473258967	6.73298494981603	1.66217261768391e-11	6.27830419472641e-10
Efra.gene26567_i0_length558.p1	intact	5-7day	352.000907672422	12.3660029434298	182.183455307926	4.83018379705958	0.717519020193892	6.7317850274608	1.67594135158804e-11	6.32488192412351e-10
Efra.gene4544_i0_length675.p1	intact	5-7day	278.550668064615	0.885244694094572	139.717956379355	8.29767782556129	1.23267806740196	6.73142326856662	1.68011428974591e-11	6.33519701850722e-10
Efra.gene111988_i0_length213.p1	intact	5-7day	212.100306899239	1.75677800124206	106.928542450241	6.90813070713121	1.02652737523379	6.72961177051695	1.70116368523162e-11	6.40637231309589e-10
Efra.gene70_i0_length7992.p1	intact	5-7day	145.138850647348	4.41251208352578	74.7756813654368	5.0373903338242	0.748548023865271	6.72954863712374	1.70190192573609e-11	6.40637231309589e-10
Efra.gene3727_i0_length2178.p1	intact	5-7day	161.413179394079	1.77048938818914	81.5918343911339	6.51042015172654	0.967506568632828	6.7290707503168	1.70750020476686e-11	6.42195205218471e-10
Efra.gene13671_i0_length1062.p1	intact	5-7day	15.9810320198674	257.630631026682	136.805831523275	-4.01232698648439	0.596409277542132	-6.72747245485454	1.72635500863478e-11	6.48732073441202e-10
Efra.gene2556_i1_length2580.p1	intact	5-7day	457.32401588296	29.7996668151125	243.561841349036	3.94111237995857	0.586201226414488	6.72313909007742	1.77850660200793e-11	6.67759424187347e-10
Efra.gene26585_i0_length555.p1	intact	5-7day	2.7865910519267	613.708553016236	308.247572034081	-7.79253632971602	1.15924526336842	-6.72207735149442	1.79151797522884e-11	6.71978506377123e-10
Efra.gene6406_i0_length1674.p1	intact	5-7day	174.91923467639	1.3347227346154	88.1269787055029	7.04027743809678	1.0473527790313	6.72197332078341	1.79279785130157e-11	6.71978506377123e-10
Efra.gene18168_i3_length726.p1	intact	5-7day	256.225924991901	2231.18128432373	1243.70360465781	-3.12224029047766	0.464532419847252	-6.72125379646123	1.80167460804454e-11	6.74730974062909e-10
Efra.gene16536_i2_length909.p1	intact	5-7day	156.000614870173	1966.98800797626	1061.49431142322	-3.65584971136582	0.544005870669853	-6.72023944679907	1.81426176075922e-11	6.78623718817764e-10
Efra.gene10006_i0_length1311.p1	intact	5-7day	152.138729089779	4.87570151099369	78.5072153003864	4.96467803772747	0.738772921617653	6.72016785192475	1.81515343388898e-11	6.78623718817764e-10
Efra.gene85834_i0_length240.p1	intact	5-7day	166.433630908591	2.6694454692308	84.551538188911	5.96733483239863	0.888025018344304	6.71978233622804	1.81996219238681e-11	6.79843941543203e-10
Efra.gene7021_i0_length1602.p1	intact	5-7day	217.876666189409	0.885244694094572	109.380955441752	7.94366099671837	1.18240676788279	6.71821340378676	1.8396614002269e-11	6.86619679860766e-10
Efra.gene14055_i0_length1041.p1	intact	5-7day	454.245976311256	15.4437922923402	234.844884301798	4.87770404896597	0.726214523795109	6.7166159435585	1.85993327454051e-11	6.93597489939667e-10
Efra.gene23434_i4_length444.p1	intact	5-7day	34.6228244796424	463.51644184568	249.069633162661	-3.74293701783903	0.557307020967684	-6.71611316028273	1.8663587631287e-11	6.95404326949326e-10
Efra.gene4274_i0_length2046.p1	intact	5-7day	164.310055781146	1.77048938818914	83.0402725846675	6.5366749328823	0.973378952424857	6.71544717152379	1.87490346460011e-11	6.97997056313563e-10
Efra.gene885_i3_length1938.p1	intact	5-7day	150.04901682672	4.84827873709953	77.4486477819097	4.94878689944998	0.737552699958205	6.70974006295471	1.9497141287157e-11	7.25234323922281e-10
Efra.gene17539_i0_length861.p1	intact	5-7day	207.535617898624	0.885244694094572	104.210431296359	7.87339221170755	1.17350427325168	6.70929999248408	1.95560259234614e-11	7.26810274270267e-10
Efra.gene37058_i0_length399.p1	intact	5-7day	166.617566403857	5.71981204424702	86.1686892240521	4.86046504327783	0.724534290816906	6.70839890517494	1.9677141790357e-11	7.30694470331535e-10
Efra.gene3419_i1_length1275.p1	intact	5-7day	210.97652813305	0.885244694094572	105.930886413572	7.89696578259778	1.17737796909137	6.70724779120184	1.98329327806056e-11	7.35858662797445e-10
Efra.gene39766_i1_length327.p1	intact	5-7day	126.421559820361	1159.42502155556	642.92329068796	-3.19710901749928	0.476691784284843	-6.70686830127719	1.98845568991987e-11	7.37152520465325e-10
Efra.gene2348_i0_length2688.p1	intact	5-7day	154.388134829243	2.23367881565705	78.3109068224502	6.11995448954678	0.913433332321742	6.69994653467619	2.0849580917244e-11	7.72276901247816e-10
Efra.gene17996_i2_length840.p1	intact	5-7day	4.473645356525	219.101919753147	111.787782554836	-5.62760757612314	0.840243572614885	-6.69759074575211	2.11883656611451e-11	7.84165553030302e-10
Efra.gene18887_i2_length801.p1	intact	5-7day	184.268259244358	1.32101134766832	92.7946352960133	7.11828467339321	1.06303928290117	6.69616333835426	2.13962563106423e-11	7.91194002263448e-10
Efra.gene19480_i4_length776.p1	intact	5-7day	315.802238326865	2475.24186486907	1395.52205159797	-2.97045229689575	0.443691751376285	-6.69485580401647	2.1588440043301e-11	7.97630323816472e-10
Efra.gene22624_i0_length663.p1	intact	5-7day	206.98973584418	0.885244694094572	103.937490269137	7.86946871785228	1.17591508859794	6.69220830156636	2.19827643204384e-11	8.11518088218598e-10
Efra.gene12660_i0_length1122.p1	intact	5-7day	36.8973963415107	415.286454897198	226.091925619354	-3.4931907308961	0.522117969592216	-6.69042426106182	2.22524506438139e-11	8.20785279237541e-10
Efra.gene3370_i0_length2277.p1	intact	5-7day	25.6416709022064	827.261583652087	426.451627277147	-5.01479215517158	0.749675772641621	-6.6892813375855	2.24269212600539e-11	8.26527841815251e-10
Efra.gene1706_i0_length3058.p1	intact	5-7day	327.852734734023	0.885244694094572	164.368989714059	8.53279315541088	1.27568887736793	6.68877287149839	2.25049698572852e-11	8.28710203849353e-10
Efra.gene20735_i0_length726.p1	intact	5-7day	210.843848986135	2.64202269533664	106.742935840736	6.31468465252015	0.944450732600809	6.68609217458162	2.29208689992626e-11	8.42824938181636e-10
Efra.gene3834_i9_length2117.p1	intact	5-7day	109.131889435496	3524.41398652196	1816.77293797873	-5.01258727528929	0.749707679278794	-6.68605566387063	2.29265851059771e-11	8.42824938181636e-10
Efra.gene18047_i0_length837.p1	intact	5-7day	718.293020749485	10.650359103029	364.471689926257	6.07626121402538	0.908860359211431	6.68558283177564	2.30007377503705e-11	8.44845128520286e-10
Efra.gene34755_i0_length421.p1	intact	5-7day	33.1119330318708	482.010600713037	257.561266872454	-3.86487750821134	0.578266871183275	-6.68355339171143	2.33216833907127e-11	8.55919396100852e-10
Efra.gene11852_i1_length1170.p1	intact	5-7day	574.762573918799	49.1242248287752	311.943399373787	3.54837378872238	0.530921083576296	6.68342979491501	2.33413706009602e-11	8.55928059937212e-10
Efra.gene8438_i0_length1449.p1	intact	5-7day	7109.69157564521	942.724758205466	4026.20816692534	2.91486816901761	0.43641024411212	6.67919281993008	2.40261875534768e-11	8.8030670866211e-10
Efra.gene15568_i0_length957.p1	intact	5-7day	311.842460367485	3.93561126911079	157.889035818298	6.30110628535603	0.943424910624363	6.67896958665839	2.40628088154821e-11	8.80915007584421e-10
Efra.gene17863_i0_length846.p1	intact	5-7day	471.026399816692	1.32101134766832	236.17370558218	8.47384484243005	1.26900427439249	6.67755421587269	2.42962742251524e-11	8.88722569412806e-10
Efra.gene17694_i0_length853.p1	intact	5-7day	181.70131475917	1.32101134766832	91.511163053419	7.09862302474685	1.06388922057933	6.67233287774206	2.51768687514999e-11	9.20168548622096e-10
Efra.gene44917_i0_length345.p1	intact	5-7day	794.141814624093	2.21996742870997	398.180891026401	8.48459456691525	1.27178201300618	6.67142205200695	2.53336502528032e-11	9.25130245414401e-10
Efra.gene19994_i0_length755.p1	intact	5-7day	297.941519765151	19.4068263353452	158.674173050248	3.93936361259569	0.590554698690985	6.67061598413767	2.54731965235666e-11	9.2945484230765e-10
Efra.gene16526_i0_length909.p1	intact	5-7day	204.497365622659	0.885244694094572	102.691305158377	7.85217952712002	1.17770523488492	6.66735554409532	2.60453605029885e-11	9.4954436087283e-10
Efra.gene37062_i0_length399.p1	intact	5-7day	1.09953674732839	241.126343738668	121.112940242998	-7.77740030349109	1.16663977361232	-6.66649678795842	2.6198141966541e-11	9.54323707860655e-10
Efra.gene8786_i0_length1415.p1	intact	5-7day	40.5066967943238	544.235247922918	292.370972358621	-3.74714528157171	0.562797833657945	-6.65806628504035	2.77453650359103e-11	1.00984867083556e-09
Efra.gene1513_i0_length3207.p1	intact	5-7day	466.236519628081	14.7505070155048	240.493513321793	4.98509317392679	0.748790805576649	6.65752455398772	2.78477894143999e-11	1.01273894660434e-09
Efra.gene9832_i0_length1326.p1	intact	5-7day	152.894636865436	5.74723481814118	79.3209358417888	4.7330197969884	0.710969653610729	6.65713335717114	2.79219825140846e-11	1.01459861151922e-09
Efra.gene12141_i1_length1152.p1	intact	5-7day	180.919316757565	5.76094620508826	93.3401314813268	4.97351337568185	0.747127211708954	6.65684945982037	2.79759466704546e-11	1.0157207568372e-09
Efra.gene1903_i0_length2922.p1	intact	5-7day	184.72217355117	9.71026886114613	97.216221206158	4.24824771056324	0.638219384671516	6.65640657835825	2.80603349648831e-11	1.01794474838806e-09
Efra.gene1179_i0_length3531.p1	intact	5-7day	934.40398214636	100.276457669001	517.340219907681	3.2198405523147	0.484004824761948	6.65249680909346	2.88162069417921e-11	1.04436142593093e-09
Efra.gene67644_i0_length270.p1	intact	5-7day	200.26668474819	0.885244694094572	100.575964721142	7.82185683132349	1.17579546639958	6.65239580764412	2.88359951937569e-11	1.04436142593093e-09
Efra.gene49168_i0_length324.p1	intact	5-7day	20.8408659544318	286.671453358956	153.756159656694	-3.78106752020539	0.568536350206236	-6.65052906262512	2.9204132528778e-11	1.05682454588515e-09
Efra.gene2363_i0_length2685.p1	intact	5-7day	135.679540744239	2.6694454692308	69.174493106735	5.67258305122225	0.85318687470685	6.64869938742473	2.95694218080848e-11	1.06916420480112e-09
Efra.gene10816_i0_length1245.p1	intact	5-7day	146.834601693928	3.96303404300495	75.3988178684666	5.20766255185026	0.783459910701395	6.64700577619611	2.99115296524083e-11	1.08019646513493e-09
Efra.gene9433_i0_length1356.p1	intact	5-7day	134.269313786083	2.20625604176289	68.2377849139229	5.92442528323132	0.891300319565595	6.64694621238191	2.99236317380121e-11	1.08019646513493e-09
Efra.gene4762_i0_length1935.p1	intact	5-7day	149.445029889028	1.75677800124206	75.6009039451352	6.40286583092841	0.963581637054488	6.64486078263273	3.03503806812396e-11	1.09470340286661e-09
Efra.gene28500_i0_length516.p1	intact	5-7day	41000.9944525825	4820.73584449934	22910.8651485409	3.08832888708997	0.464932046377292	6.64253821855032	3.08326678466392e-11	1.11118813752949e-09
Efra.gene43358_i0_length353.p1	intact	5-7day	132.918115814716	3.54097877637829	68.2295472955473	5.23047825917366	0.787729948140014	6.63993830820302	3.13814469677721e-11	1.1300402556218e-09
Efra.gene6044_i0_length1719.p1	intact	5-7day	154.145170347188	1.3347227346154	77.7399465409015	6.85783905712657	1.03293633193092	6.63916917735567	3.1545616512356e-11	1.13502314718701e-09
Efra.gene22432_i0_length669.p1	intact	5-7day	345.156646482129	0.885244694094572	173.020945588112	8.60741793546711	1.29740212582103	6.63434856792773	3.25938772546444e-11	1.17178184208609e-09
Efra.gene5992_i2_length1725.p1	intact	5-7day	104.522792621426	1434.5514347159	769.537113668661	-3.77929126394708	0.569974947700649	-6.63062697613853	3.34263987371496e-11	1.20073081635064e-09
Efra.gene15065_i0_length984.p1	intact	5-7day	298.639322657562	6.25155840645033	152.445440532006	5.58275209046919	0.842024526405688	6.63015377271732	3.35337345103735e-11	1.20360395872306e-09
Efra.gene22606_i0_length666.p1	intact	5-7day	139.154313843051	3.07778934891038	71.1160515959807	5.49292392734467	0.828690091984881	6.62844165807268	3.39249154249059e-11	1.21665197910152e-09
Efra.gene33736_i0_length435.p1	intact	5-7day	169.479655822995	5.27033400372619	87.3749949133607	5.00185789284374	0.754932283602518	6.62557159295798	3.45907030933251e-11	1.23951897306081e-09
Efra.gene30068_i0_length486.p1	intact	5-7day	28.8483133965586	506.623479102823	267.735896249691	-4.13178615374563	0.623746649272541	-6.62414164238705	3.49271736655926e-11	1.25055764847904e-09
Efra.gene30066_i0_length486.p1	intact	5-7day	135.604042377028	3.99045681689912	69.7972495969635	5.08836435985048	0.768234852633922	6.62344899141822	3.50913053995287e-11	1.25541284780558e-09
Efra.gene14545_i1_length720.p1	intact	5-7day	1.09953674732839	473.611463582764	237.355500165046	-8.75112732678278	1.32172524584335	-6.62098825327267	3.56805328060784e-11	1.27545586157488e-09
Efra.gene19051_i0_length792.p1	intact	5-7day	10.0719935827822	426.67722889537	218.374611239076	-5.41232452777515	0.817655289220013	-6.61932308043667	3.60847422252407e-11	1.28885795201257e-09
Efra.gene636_i0_length1041.p1	intact	5-7day	814.536159100057	47.964752395739	431.250455747898	4.08508890930279	0.617403588644289	6.61656165341204	3.67649582010078e-11	1.31208858124667e-09
Efra.gene4908_i3_length1908.p1	intact	5-7day	148.622320488142	4.88941289794077	76.7558666930413	4.92925153914753	0.745103002118509	6.61553036980454	3.70221966552058e-11	1.31931751060537e-09
Efra.gene10129_i0_length1299.p1	intact	5-7day	162.412975755335	1.3347227346154	81.8738492449751	6.93324954576934	1.04802960151831	6.6155092716131	3.70274776292527e-11	1.31931751060537e-09
Efra.gene7547_i0_length1539.p1	intact	5-7day	24.1646423188208	304.798402507475	164.481522413148	-3.65664373554914	0.552817390670905	-6.61455988407203	3.72658781072422e-11	1.32673762154619e-09
Efra.gene5676_i0_length1773.p1	intact	5-7day	197.824646771478	0.885244694094572	99.3549457327861	7.80434163663888	1.18101985057161	6.60813756251566	3.89184975646111e-11	1.38445397480448e-09
Efra.gene3625_i0_length2205.p1	intact	5-7day	160.951492448828	1.75677800124206	81.3541352250349	6.50960745602531	0.985299068607024	6.60673257839199	3.92894820226287e-11	1.39652210575424e-09
Efra.gene10909_i1_length1239.p1	intact	5-7day	149.344365399413	1.75677800124206	75.5505717003276	6.40198060248468	0.969026694324377	6.60660912643718	3.93222442643686e-11	1.39655854447883e-09
Efra.gene3834_i8_length1110.p1	intact	5-7day	106.80698532882	2964.21396599189	1535.51047566036	-4.79378346627506	0.725674774287301	-6.60596679963573	3.94931397377438e-11	1.40149687179006e-09
Efra.gene7441_i1_length1554.p1	intact	5-7day	199.041317388843	7.1368031005449	103.089060244694	4.80615543599317	0.727778407558235	6.60387198366913	4.00555452699798e-11	1.42030960037082e-09
Efra.gene42958_i0_length354.p1	intact	5-7day	774.223942750068	6156.25855775842	3465.24125025424	-2.99128830342596	0.453153510143232	-6.6010485110895	4.0825992211915e-11	1.4452992448054e-09
Efra.gene41466_i0_length365.p2	intact	5-7day	273.097392141427	10.6914932638703	141.894442702649	4.67788950753319	0.708729427483946	6.60038842205286	4.10081927338771e-11	1.45058240599801e-09
Efra.gene5753_i1_length1359.p1	intact	5-7day	177.084445306661	9.30192498146655	93.1931851440638	4.25144333513007	0.644267624482531	6.59887781656697	4.14281553546589e-11	1.46426068130635e-09
Efra.gene21404_i0_length702.p1	intact	5-7day	5.49768373664196	168.166071375342	86.8318775559918	-4.93544169332653	0.7479480186651	-6.59864264649709	4.14939122961676e-11	1.465407798299e-09
Efra.gene18773_i0_length804.p1	intact	5-7day	162.623001476548	1.75677800124206	82.1898897388948	6.5251465073218	0.989000824267435	6.59771594442811	4.17540271086524e-11	1.47341155484293e-09
Efra.gene12802_i0_length1113.p1	intact	5-7day	31.1732175032344	471.236839127484	251.205028315359	-3.91684926117701	0.593698670520482	-6.59736909591393	4.18517933337571e-11	1.47567813610468e-09
Efra.gene35682_i0_length411.p1	intact	5-7day	220.319628269665	8.83873555399864	114.579181911832	4.63923626712053	0.703370784905444	6.5957193086207	4.2319893940709e-11	1.49098848115850e-09
Efra.gene40618_i0_length339.p1	intact	5-7day	261.841666702123	10.6914932638703	136.266579982997	4.61721778830665	0.700047267594059	6.5955800444379	4.23596415587536e-11	1.49119493372111e-09
Efra.gene877_i1_length3921.p1	intact	5-7day	1303.83463217891	142.3354340607	723.085033119803	3.19557992605248	0.484592312764443	6.59436776415772	4.27071868813909e-11	1.50222785893583e-09
Efra.gene10247_i0_length1288.p1	intact	5-7day	148.092907814119	1.77048938818914	74.931698601154	6.38615928337093	0.968895942472256	6.59117145962637	4.36369571851105e-11	1.53370660061789e-09
Efra.gene26966_i0_length546.p1	intact	5-7day	1219.52447655536	115.640979368392	667.582727961876	3.39875374013041	0.515716407957006	6.59035409323986	4.38778822921149e-11	1.54094360126275e-09
Efra.gene2522_i0_length2598.p1	intact	5-7day	187.434190339428	2.62831130838955	95.0312508239088	6.1479581247447	0.932986578746068	6.58954615725292	4.41173065564917e-11	1.54811639370962e-09
Efra.gene5584_i0_length1788.p1	intact	5-7day	144.862023300906	3.51355600248413	74.187789651695	5.35946581711402	0.813561176652219	6.58766171607165	4.46807215359179e-11	1.56663782507293e-09
Efra.gene36212_i0_length406.p2	intact	5-7day	1241.7559479668	17.4610866455768	629.60851730619	6.1540510627566	0.934363057104314	6.58635956972511	4.50741471809422e-11	1.57917418196671e-09
Efra.gene22633_i0_length663.p1	intact	5-7day	327.86605199372	0.885244694094572	164.375648343907	8.53328382793537	1.2957654183674	6.58551594831641	4.53308429187869e-11	1.58690406666531e-09
Efra.gene1423_i0_length3286.p1	intact	5-7day	197.98341614434	0.885244694094572	99.4343304192171	7.80520797566667	1.18555734802109	6.58357690473177	4.59262857788235e-11	1.60647081034289e-09
Efra.gene6686_i0_length1641.p1	intact	5-7day	625.873449280558	53.9313694050335	339.902409342796	3.53660824353644	0.537306470731706	6.58210618368373	4.63830123822761e-11	1.62115812301007e-09
Efra.gene3834_i4_length2148.p1	intact	5-7day	198.421785174273	7784.10848813	3991.26513665214	-5.29353249086381	0.804328362670483	-6.58130775506727	4.66328191924011e-11	1.62859569503366e-09
Efra.gene26236_i0_length564.p1	intact	5-7day	149.60379926189	2.19254465481581	75.8981719583531	6.08348121987368	0.9245146801199	6.58018888254399	4.69851002284542e-11	1.63959742303957e-09
Efra.gene2792_i0_length2484.p1	intact	5-7day	160.724997347193	1.3347227346154	81.0298600409044	6.91766410460385	1.05138772641893	6.57955569651334	4.71856133690745e-11	1.64528980245068e-09
Efra.gene8111_i0_length1482.p1	intact	5-7day	135.864400343048	2.6694454692308	69.2669229061395	5.67463141344716	0.86257822490265	6.57868614071215	4.74623433668483e-11	1.65362862827775e-09
Efra.gene13386_i0_length1080.p1	intact	5-7day	262.101100564601	19.8700157628131	140.985558163707	3.72065539923432	0.565760877523198	6.57637448443358	4.82057557673419e-11	1.67742702485217e-09
Efra.gene27749_i0_length531.p1	intact	5-7day	569.116665758364	40.5292965110912	304.822981134727	3.81093658919704	0.579493306740411	6.57632546376274	4.82216431787565e-11	1.67742702485217e-09
Efra.gene40618_i1_length369.p1	intact	5-7day	755.575301755397	88.5381807964043	422.0567412759	3.09326934396681	0.470379351204347	6.57611635384692	4.82894724524594e-11	1.67845967282624e-09
Efra.gene26035_i0_length570.p1	intact	5-7day	184.428876824306	7.04082339191533	95.7348501081109	4.70805509457044	0.716253466616415	6.57316901628598	4.92554920003046e-11	1.71068561166646e-09
Efra.gene26700_i0_length552.p1	intact	5-7day	2.7865910519267	214.669700825209	108.728145938568	-6.28035519788417	0.956452210108598	-6.56630318954574	5.15797422722429e-11	1.78999604017964e-09
Efra.gene7827_i0_length1512.p1	intact	5-7day	160.272007143925	4.90312428488785	82.5875657144063	5.0356755747867	0.767073685895015	6.56478727843613	5.21071945200861e-11	1.80687548279107e-09
Efra.gene18207_i2_length831.p1	intact	5-7day	248.056935866283	1.77048938818914	124.913712627236	7.13029815309084	1.08631842894271	6.56372750670409	5.24790657777275e-11	1.8183376460497e-09
Efra.gene6317_i0_length1685.p1	intact	5-7day	720.608848304083	81.4150890828065	401.011968693445	3.14587578147074	0.479398704092914	6.56212825485867	5.30451591231658e-11	1.83650604410369e-09
Efra.gene5955_i0_length1731.p1	intact	5-7day	4080.62437811117	47.5808335612207	2064.10260583619	6.421480322899	0.978792820954291	6.56061240481746	5.35872425163947e-11	1.85381526705301e-09
Efra.gene31017_i0_length471.p1	intact	5-7day	792.658481799259	6383.74285313698	3588.20066746812	-3.00956711600656	0.458920661738321	-6.55792464128066	5.45617674286085e-11	1.88604557260683e-09
Efra.gene16603_i0_length783.p1	intact	5-7day	32.7344411958137	463.495014529252	248.114727862533	-3.82176394610233	0.582807825152399	-6.55750280137879	5.47162831786082e-11	1.88990213892581e-09
Efra.gene17337_i0_length870.p1	intact	5-7day	23.0651055714924	294.714928470024	158.890017020758	-3.67535995007046	0.560588817385424	-6.55624913677778	5.51780186800418e-11	1.90435571293848e-09
Efra.gene50851_i0_length318.p1	intact	5-7day	2.19907349465678	159.845370796599	81.022222145628	-6.18428636771574	0.943352889123565	-6.55564469989734	5.54019976971377e-11	1.91058738766838e-09
Efra.gene17899_i0_length846.p1	intact	5-7day	152.71847400861	1.3347227346154	77.0265983716126	6.84445309046736	1.04424484205523	6.55445238014913	5.58464320453798e-11	1.92440594810093e-09
Efra.gene1532_i1_length3192.p1	intact	5-7day	191.235198925946	0.885244694094572	96.0602218100205	7.75520134129135	1.18353364416965	6.55258207444733	5.65506189056889e-11	1.94714666222687e-09
Efra.gene340_i0_length5253.p1	intact	5-7day	181.73332941647	2579.00956479353	1380.371447105	-3.827342544906	0.584598870441008	-6.54695508053024	5.87220162796224e-11	2.02033119966263e-09
Efra.gene1695_i0_length3066.p1	intact	5-7day	648.147860108464	62.594854657453	355.371357382958	3.37270219888763	0.515201534934115	6.54637451598225	5.89506373847601e-11	2.02661238084296e-09
Efra.gene2941_i0_length2433.p1	intact	5-7day	187.030608277424	0.885244694094572	93.9579264857594	7.72335834918345	1.18019609943306	6.54413139722593	5.98421660596373e-11	2.05565548422192e-09
Efra.gene17146_i0_length879.p1	intact	5-7day	212.287014705134	0.885244694094572	106.586129699614	7.90625299536709	1.20831542997073	6.54320287506267	6.02150549308053e-11	2.06685123024583e-09
Efra.gene5834_i1_length1749.p1	intact	5-7day	785.552014435859	25.4527139375893	405.502364186724	4.94644650007569	0.756039962523887	6.54257280734601	6.0469379637891e-11	2.07396304098656e-09
Efra.gene36849_i0_length399.p1	intact	5-7day	163.620949630718	7.50401281938324	85.5624812250504	4.44486697908364	0.679478172901666	6.54158905517471	6.08685701277312e-11	2.0860284734429e-09
Efra.gene24455_i0_length609.p1	intact	5-7day	33.3471248754874	447.952244799549	240.649684837518	-3.74635321732056	0.572732950302	-6.54118680502864	6.10325380624999e-11	2.09002008163599e-09
Efra.gene1922_i0_length2910.p1	intact	5-7day	136.971709728816	2.65573408228372	69.8137219055498	5.68854406887141	0.869673082082249	6.54101430304291	6.11029867814926e-11	2.09080546682177e-09
Efra.gene30606_i1_length276.p1	intact	5-7day	145.87736493904	1.3347227346154	73.606043836828	6.77807867325267	1.0368568418759	6.53714032593896	6.27062101205342e-11	2.14399694649882e-09
Efra.gene19865_i0_length759.p1	intact	5-7day	375.001983929315	18.4667360934623	196.734360011388	4.34211612971321	0.664284381677974	6.53653201772572	6.29616643473582e-11	2.15105984312201e-09
Efra.gene28540_i0_length515.p1	intact	5-7day	14.2688115928653	237.445253364086	125.857032478476	-4.05613043507363	0.620863311988338	-6.53304899283503	6.44440507569723e-11	2.1999969041969e-09
Efra.gene3692_i1_length2187.p1	intact	5-7day	202.123053374719	1.78420077513623	101.953627074928	6.8315254490189	1.04572654409135	6.53280294702182	6.45500499494863e-11	2.20190728525364e-09
Efra.gene14169_i1_length1035.p1	intact	5-7day	619.216275706254	68.0952845105467	343.655780108401	3.18474031894683	0.487606710669651	6.53137097841229	6.51703500702694e-11	2.22134475948268e-09
Efra.gene10890_i0_length1239.p1	intact	5-7day	1726.24845128671	31.0217007254184	878.635076006066	5.79687718901662	0.887721028340883	6.530066320329	6.57405748764595e-11	2.23904663843941e-09
Efra.gene33979_i0_length432.p1	intact	5-7day	150.015153962334	1.32101134766832	75.668082655001	6.82154623287227	1.0446558912396	6.52994568841012	6.57935450619639e-11	2.23911767742201e-09
Efra.gene6665_i0_length1644.p1	intact	5-7day	15.2928499729822	249.216948468043	132.254899220512	-4.02356724492469	0.616206271032223	-6.52957854223832	6.5955018092291e-11	2.24287837413692e-09
Efra.gene12874_i2_length1110.p1	intact	5-7day	167.53316765592	2.62831130838955	85.0807394821546	5.9857986957476	0.917140185672924	6.52659079740978	6.72835361778464e-11	2.28628936368336e-09
Efra.gene7323_i0_length1563.p1	intact	5-7day	183.270311090188	0.885244694094572	92.0777778921413	7.694037372238	1.17998923188955	6.5204301567374	7.01060460232857e-11	2.38035991451286e-09
Efra.gene23664_i0_length633.p1	intact	5-7day	506.467313179506	17.4336638716827	261.950488525594	4.86307333941559	0.74593540227937	6.51942959746299	7.05752547950288e-11	2.39444372552078e-09
Efra.gene8786_i1_length654.p1	intact	5-7day	32.1972558833514	444.019631259171	238.108443571261	-3.7837414569619	0.58128606049406	-6.50925889009954	7.5522467722653e-11	2.56031638649278e-09
Efra.gene13131_i0_length1095.p1	intact	5-7day	4.42331311171738	185.893669830379	95.1584914710481	-5.39797903974669	0.829587865172311	-6.50682015295087	7.67582149985483e-11	2.60020669191387e-09
Efra.gene320_i3_length5349.p1	intact	5-7day	170488.978541074	24134.5036976104	97311.7411193423	2.82050995304511	0.433494315852514	6.50645198772277	7.69464799089143e-11	2.60457915531682e-09
Efra.gene8357_i0_length1458.p1	intact	5-7day	45.2571694972907	492.878621535203	269.067895516247	-3.44605707571521	0.529711463191974	-6.50553615538109	7.7416760638747e-11	2.61848357813022e-09
Efra.gene23630_i0_length635.p1	intact	5-7day	8.30944091097247	212.231628462063	110.270534686518	-4.67959231752559	0.719421927741911	-6.50465622060434	7.78712549500317e-11	2.6318331050854e-09
Efra.gene17650_i0_length855.p1	intact	5-7day	155.740256904153	1.3347227346154	78.5374898193842	6.87269927113001	1.05663181130492	6.50434635565472	7.80319233642363e-11	2.63523925995384e-09
Efra.gene77533_i0_length252.p1	intact	5-7day	253.784811118732	0.885244694094572	127.335027906413	8.16384469392256	1.25518011472065	6.50412207632805	7.81484168635641e-11	2.63714949054009e-09
Efra.gene16788_i0_length897.p1	intact	5-7day	23.2412684283191	349.293730790304	186.267499609311	-3.91208263745564	0.601562049499584	-6.50320717656632	7.86253916578063e-11	2.65121205709587e-09
Efra.gene26421_i0_length561.p1	intact	5-7day	7.0337413068174	362.06080489923	184.547273103024	-5.67801414887091	0.873351187208165	-6.50141000783634	7.95706320734411e-11	2.68103069966287e-09
Efra.gene8007_i0_length1494.p1	intact	5-7day	20.8408659544318	331.398597963169	176.1197319588	-3.99048241463959	0.613907575225847	-6.50013548565768	8.02477061935e-11	2.70177510584451e-09
Efra.gene10124_i1_length648.p1	intact	5-7day	182.044943730841	0.885244694094572	91.4650942124676	7.68439277814125	1.18229441916793	6.49955937671541	8.05556026416328e-11	2.71006784299878e-09
Efra.gene16226_i0_length924.p1	intact	5-7day	223.895989961635	1.77048938818914	112.833239674912	6.98305793479262	1.07459464189277	6.49831821466444	8.1222861292859e-11	2.73042840972572e-09
Efra.gene54815_i1_length270.p1	intact	5-7day	199.62013820413	11.9576590637503	105.78889863394	4.06145718587867	0.625156241894982	6.49670740480415	8.20969089785414e-11	2.75770410892499e-09
Efra.gene623_i0_length4401.p1	intact	5-7day	328.123637649112	2421.53115491191	1374.82739628051	-2.88361602029712	0.443988282764817	-6.49480207527139	8.31426449023072e-11	2.79070095063396e-09
Efra.gene7004_i0_length822.p1	intact	5-7day	178.696001244048	10.1871696755611	94.4415854598045	4.13330837872854	0.63646157607374	6.49419938942184	8.34761310432408e-11	2.79975889514235e-09
Efra.gene1877_i1_length2937.p1	intact	5-7day	4687.82940041255	648.424169072586	2668.12678474257	2.85392850761276	0.439562670678061	6.49265439945195	8.43370108169913e-11	2.82647815993213e-09
Efra.gene69732_i1_length213.p1	intact	5-7day	185.275828244054	0.885244694094572	93.0805364690741	7.70949991252515	1.18774381255801	6.49087777264141	8.53376940037448e-11	2.85783857453637e-09
Efra.gene2026_i1_length2853.p1	intact	5-7day	12.581757288267	236.16065797651	124.371207632389	-4.22796453171863	0.651434258258547	-6.49023977188592	8.56998728213797e-11	2.86778494572775e-09
Efra.gene19416_i0_length777.p1	intact	5-7day	286.888971512163	0.885244694094572	143.887108103129	8.3407008062193	1.28561645990815	6.48770536650968	8.71535001344541e-11	2.91421171726179e-09
Efra.gene16695_i0_length903.p1	intact	5-7day	167.389019456393	1.78420077513623	84.5866101157646	6.55919670976169	1.01108272712577	6.48729973699348	8.73883790921499e-11	2.91984679845935e-09
Efra.gene78926_i0_length249.p1	intact	5-7day	250.955660460437	11.9850818376444	131.470371149041	4.38966235648571	0.676892733305519	6.48501917733606	8.87204995598038e-11	2.96210687604674e-09
Efra.gene15687_i0_length951.p1	intact	5-7day	139.271447713088	3.10521212280454	71.1883299179462	5.48882857910498	0.846812433188742	6.48175246841422	9.06632989115375e-11	3.02467612229211e-09
Efra.gene9435_i0_length1356.p1	intact	5-7day	220.53835073286	2.68315685617788	111.610753794519	6.36922077149169	0.98311323351603	6.4786237783746	9.25629809911395e-11	3.08571319358644e-09
Efra.gene29043_i0_length504.p1	intact	5-7day	1090.01933254204	20.9716449193281	555.495488730682	5.69778201905083	0.879571860091629	6.47790394119392	9.30055290644522e-11	3.09811907717801e-09
Efra.gene54947_i0_length303.p1	intact	5-7day	166.575930901032	4.46735763131411	85.5216442661729	5.22737855105719	0.807081287880408	6.47689226544398	9.36309947879109e-11	3.11659477658641e-09
Efra.gene13626_i0_length1065.p1	intact	5-7day	138.978150986224	4.88941289794077	71.9337819420826	4.83235744100496	0.746234982992304	6.47565117039654	9.44039173007649e-11	3.13994707248893e-09
Efra.gene103053_i0_length222.p1	intact	5-7day	3.88612779925509	157.693960302625	80.7900440509399	-5.35173581532332	0.826477217580731	-6.47535794270163	9.45874411124416e-11	3.14344298162832e-09
Efra.gene28840_i2_length267.p1	intact	5-7day	60.860709681101	693.734464642759	377.29758716193	-3.51037109257597	0.542120895881394	-6.47525509391906	9.46518941609291e-11	3.14344298162832e-09
Efra.gene4006_i0_length2103.p1	intact	5-7day	62.4887349989094	752.971306754894	407.730020876902	-3.59193406463968	0.554877244072804	-6.47338506491068	9.58313157553975e-11	3.18021208031713e-09
Efra.gene31498_i0_length420.p1	intact	5-7day	214.108596363734	3.58211293721953	108.845354650477	5.90967616648577	0.91337794180958	6.4701323471613	9.79171168725426e-11	3.24698177155943e-09
Efra.gene11870_i0_length1170.p1	intact	5-7day	132.145738658638	1.75677800124206	66.9512583299398	6.22504454537341	0.962923229294558	6.46473608278606	1.01475756305639e-10	3.36058477352359e-09
Efra.gene24349_i0_length612.p1	intact	5-7day	12.0949042206123	197.680796793298	104.887850506955	-4.03102573868768	0.623543517555091	-6.46470635200138	1.01495708663141e-10	3.36058477352359e-09
Efra.gene14698_i0_length1005.p1	intact	5-7day	180.232058814223	0.885244694094572	90.5586517541589	7.66999639503444	1.18657999858501	6.46395220227953	1.02003103701017e-10	3.37484554530792e-09
Efra.gene20960_i0_length717.p1	intact	5-7day	354.21145021969	25.6035391940072	189.907494706849	3.78968085653178	0.586646559628794	6.45990468081794	1.04768952096482e-10	3.46375129079908e-09
Efra.gene38430_i0_length387.p1	intact	5-7day	251.432892682566	20.333205190281	135.883048936424	3.62779589942476	0.561640425022489	6.4592855816593	1.05198423842771e-10	3.47533892100397e-09
Efra.gene17086_i5_length252.p1	intact	5-7day	1.63672205979068	179.005392166897	90.3210571133439	-6.76516167696799	1.04747459010037	-6.4585449049602	1.05714495992875e-10	3.48787590774733e-09
Efra.gene8674_i0_length1425.p1	intact	5-7day	1119.71829377251	85.7757533472768	602.747023559896	3.7068672475614	0.573950531624733	6.45851348385033	1.05736443526383e-10	3.48787590774733e-09
Efra.gene35212_i0_length417.p1	intact	5-7day	127.705956166499	2.6694454692308	65.1877008178647	5.58525320099503	0.864982167512031	6.45707323315118	1.06747249156811e-10	3.51858123737551e-09
Efra.gene328_i0_length5301.p1	intact	5-7day	693.94813934957	58.9030506246568	376.425594987113	3.55842721936158	0.55111048695916	6.45683089609811	1.06918253531622e-10	3.52157996138137e-09
Efra.gene11306_i0_length1209.p1	intact	5-7day	6.52172211675892	182.755039476214	94.6383807964867	-4.80083566991394	0.743826289713411	-6.45424306226614	1.08761130935249e-10	3.57959970506708e-09
Efra.gene3349_i0_length2289.p1	intact	5-7day	308.148040701935	24.7594286607539	166.453734681344	3.63745618848557	0.563677925551009	6.45307545958957	1.09602748570865e-10	3.60460339918711e-09
Efra.gene12565_i0_length1128.p1	intact	5-7day	12.6320895330746	219.231317693137	115.931703613106	-4.11692773251665	0.638109402548759	-6.45175845407179	1.1055969845263e-10	3.63335994825209e-09
Efra.gene2556_i2_length957.p1	intact	5-7day	245.38155425304	19.067039390401	132.224296821721	3.68668666919354	0.571638665878814	6.44933047614227	1.12345346309012e-10	3.68928702909087e-09
Efra.gene5249_i0_length1842.p1	intact	5-7day	1167.17953709227	24.0357228812914	595.607629986782	5.59994328983726	0.868351616357262	6.44893518288023	1.12638719517387e-10	3.69616272456608e-09
Efra.gene4979_i2_length1893.p1	intact	5-7day	210.91749914626	12.3797143303769	111.648606738318	4.0900067523439	0.6342621629493	6.44844827779965	1.13001113353829e-10	3.70529135023985e-09
Efra.gene19645_i0_length768.p1	intact	5-7day	133.715659093199	2.19254465481581	67.9541018740074	5.92180644599104	0.918797626633032	6.44516950668639	1.15471288105877e-10	3.78346877275579e-09
Efra.gene33260_i0_length441.p1	intact	5-7day	139.968326501955	1.3347227346154	70.6515246182854	6.71831186255505	1.04395677257157	6.43543108208003	1.23123386006377e-10	4.03119157576235e-09
Efra.gene9558_i2_length831.p1	intact	5-7day	190.279810378145	1.3347227346154	95.8072665563801	7.1613567935567	1.11313006863777	6.43353099096552	1.24673160290889e-10	4.07889795200022e-09
Efra.gene16647_i1_length843.p1	intact	5-7day	171.863588916461	0.885244694094572	86.3744168052778	7.60129560079402	1.18187781705421	6.43154096904871	1.26316724582382e-10	4.12959966457885e-09
Efra.gene26104_i1_length567.p1	intact	5-7day	186.795416433808	1399.57186136352	793.183638898663	-2.90543807925884	0.451802770637537	-6.43076640534761	1.26962147974634e-10	4.14761867815575e-09
Efra.gene2841_i1_length2463.p1	intact	5-7day	23.0902716938962	276.371594859086	149.730933276491	-3.58148679361481	0.556970648170051	-6.43029718959504	1.27354699555487e-10	4.15735623088995e-09
Efra.gene37570_i0_length393.p1	intact	5-7day	8.23394254376104	198.288816019718	103.26137928174	-4.58940008270426	0.714350837309628	-6.42457437299123	1.32238995894e-10	4.31359879564091e-09
Efra.gene16575_i0_length909.p1	intact	5-7day	149.327896018992	2.20625604176289	75.7670760303772	6.07846876033282	0.946169747668975	6.42428990707851	1.32486499187951e-10	4.31847104464194e-09
Efra.gene13971_i0_length1044.p1	intact	5-7day	145.055579641697	2.21996742870997	73.6377735352035	6.03337994469835	0.939697479576974	6.42055563181293	1.35777838328906e-10	4.42247816271293e-09
Efra.gene42015_i0_length360.p1	intact	5-7day	93.5777573929501	1111.14063227459	602.359194833769	-3.57057471821662	0.556132915720707	-6.42036214236558	1.35950537530481e-10	4.42482799814444e-09
Efra.gene10670_i0_length1257.p1	intact	5-7day	131.83504844781	3.99045681689912	67.9127526323543	5.04734209270713	0.786722982393575	6.41565354726359	1.40220003899753e-10	4.56041467228731e-09
Efra.gene1322_i0_length3387.p1	intact	5-7day	354.831906537803	24.0250092230772	189.42845788044	3.8860616280157	0.605734881317923	6.41544964285469	1.40407822145946e-10	4.56315052120399e-09
Efra.gene8686_i0_length1425.p1	intact	5-7day	129.720170062346	3.96303404300495	66.8416020526757	5.02868497342609	0.784155317556933	6.41286854891599	1.42806650637344e-10	4.63768550158353e-09
Efra.gene21227_i0_length708.p1	intact	5-7day	360.11586813906	3.55469016332537	181.835279151193	6.66469140651957	1.03937384474646	6.4122177407161	1.43417796326942e-10	4.65409786841502e-09
Efra.gene28868_i0_length507.p1	intact	5-7day	8.77112785622333	183.69812744683	96.2346276515268	-4.38682939323189	0.68430123031395	-6.41067003667269	1.44881462972921e-10	4.6981310955493e-09
Efra.gene4881_i1_length1911.p1	intact	5-7day	1974.96840307748	189.885847119294	1082.42712509839	3.3783974102406	0.527126118959127	6.40908748159103	1.46393180584133e-10	4.74365649368496e-09
Efra.gene26714_i0_length552.p1	intact	5-7day	308.325127662304	15.9206931067552	162.12291038453	4.275506875001	0.667344753417433	6.4067438203513	1.48660291954097e-10	4.81357430989557e-09
Efra.gene12992_i0_length951.p1	intact	5-7day	4.44847923412119	170.303770482369	87.3761248582452	-5.26828474738665	0.823086122662	-6.40064824607676	1.5471864481289e-10	5.00605826937236e-09
Efra.gene13810_i1_length1053.p1	intact	5-7day	44.4431568383865	427.247111689681	235.845134264034	-3.26464108329652	0.510217295980982	-6.39853080052819	1.56879100892401e-10	5.07223214964673e-09
Efra.gene24731_i0_length603.p1	intact	5-7day	183.589698042998	0.885244694094572	92.2374713685465	7.69671779725063	1.20299292059621	6.39797430681149	1.57451772824999e-10	5.08701014052222e-09
Efra.gene18172_i0_length831.p1	intact	5-7day	134.856831343353	1.3347227346154	68.0957770389841	6.66471677062593	1.04187281481014	6.39686214659555	1.58602392704594e-10	5.12042530342843e-09
Efra.gene4223_i0_length2058.p1	intact	5-7day	258.267153217239	0.885244694094572	129.576198955667	8.18909730395505	1.28038589707978	6.39580404832027	1.59704706053864e-10	5.15223305366145e-09
Efra.gene42934_i1_length318.p1	intact	5-7day	1058.18402321786	131.76434555062	594.974184384242	3.00551930665247	0.470290895885273	6.39076650844984	1.65056255644106e-10	5.31760403033306e-09
Efra.gene399_i0_length4974.p1	intact	5-7day	605.93763962912	4350.0889858367	2478.01331273291	-2.84376764277974	0.444981725553927	-6.39075152859306	1.65072427630101e-10	5.31760403033306e-09
Efra.gene1511_i0_length3210.p1	intact	5-7day	547.276003442676	63.2332943865001	305.254648914588	3.11341581930852	0.487231722816964	6.39001048886572	1.65874376549593e-10	5.33952894344424e-09
Efra.gene4513_i1_length498.p1	intact	5-7day	547.706055540722	0.885244694094572	274.295650117408	9.27320712114058	1.45151177047214	6.38865444275678	1.67351750344726e-10	5.37927385768496e-09
Efra.gene19679_i2_length585.p1	intact	5-7day	170.243336237092	0.885244694094572	85.5642904655932	7.58745279963049	1.1876451963837	6.38865279187235	1.67353556748721e-10	5.37927385768496e-09
Efra.gene1685_i0_length3072.p1	intact	5-7day	888.126470683124	86.6305775387444	487.378524110934	3.3577646616308	0.525871780383627	6.38513947103472	1.7124132605731e-10	5.49611028180128e-09
Efra.gene4664_i0_length1953.p1	intact	5-7day	332.236260550001	31.0384098410984	181.63733519555	3.42059152086231	0.535711772878685	6.38513412255534	1.71247311323525e-10	5.49611028180128e-09
Efra.gene12774_i4_length696.p1	intact	5-7day	278.845812998564	24.7457172738068	151.795765136186	3.49371606591934	0.547172950659669	6.38503065933237	1.71363133047708e-10	5.49611028180128e-09
Efra.gene7558_i4_length261.p1	intact	5-7day	1.09953674732839	199.780359468218	100.439948107773	-7.50597450578126	1.17573930667811	-6.38404658511279	1.72468586285716e-10	5.52753654109005e-09
Efra.gene11828_i0_length1173.p1	intact	5-7day	206.838739109757	4.80714457625828	105.822941843008	5.41952035613625	0.849001457397146	6.38340524497016	1.73192778499863e-10	5.54670671405237e-09
Efra.gene15602_i3_length957.p1	intact	5-7day	190.716331200992	1.3347227346154	96.0255269678036	7.16460578104324	1.12255185293079	6.3824274685732	1.74302591120229e-10	5.5781899779306e-09
Efra.gene9036_i0_length1395.p1	intact	5-7day	121.662390375412	2.64202269533664	62.1522065353744	5.52040978908606	0.865115684036952	6.38112323120276	1.75793770700376e-10	5.62182346358964e-09
Efra.gene27187_i0_length543.p1	intact	5-7day	9.97132909316696	216.63514735939	113.303238226278	-4.44594361484469	0.696848683251605	-6.38007033908598	1.77006664926622e-10	5.65650056894051e-09
Efra.gene43997_i0_length348.p2	intact	5-7day	3.32377636438899	164.469549141797	83.896662753093	-5.63590151242055	0.88391932261847	-6.37603610216947	1.81730103837394e-10	5.80323039859266e-09
Efra.gene3523_i0_length2235.p1	intact	5-7day	313.896461559072	29.226786292068	171.56162392557	3.42504006097959	0.537598609223882	6.37099873811845	1.87801187779305e-10	5.99275088255296e-09
Efra.gene10757_i0_length1251.p1	intact	5-7day	132.632591726292	1.3347227346154	66.9836572304538	6.64072834528469	1.04253498816386	6.36978942738462	1.89287899923667e-10	6.03581503495728e-09
Efra.gene12793_i0_length1113.p1	intact	5-7day	9.84549848114791	307.000383563787	158.422941022468	-4.96062751445982	0.77879252295149	-6.36963936898096	1.89473179950693e-10	6.03734816115155e-09
Efra.gene5289_i0_length1836.p1	intact	5-7day	327.577755594667	2584.56317211157	1456.07046385312	-2.98010678229758	0.468051201744816	-6.36705294461	1.92694674808945e-10	6.13555460947382e-09
Efra.gene306_i0_length5450.p1	intact	5-7day	666.89216526494	39.1975715052086	353.044868385074	4.08970343535105	0.642513290803786	6.36516550534669	1.95079266813847e-10	6.20699064127007e-09
Efra.gene3247_i2_length1677.p1	intact	5-7day	242.023915024265	18.0858149876769	130.054865005971	3.74098292911502	0.587836569008816	6.36398469632963	1.96585735786446e-10	6.25040369764941e-09
Efra.gene7994_i0_length1251.p1	intact	5-7day	169.748710530998	0.885244694094572	85.3169776125462	7.58356631375412	1.19166795735095	6.3638249790757	1.96790372693496e-10	6.25239246209718e-09
Efra.gene3812_i0_length2157.p1	intact	5-7day	124.272818570512	1.75677800124206	63.0147982858771	6.13651413153401	0.964301402135046	6.3636889026058	1.96964884137312e-10	6.25342190590063e-09
Efra.gene37737_i0_length393.p1	intact	5-7day	952.241762602851	32.3319984148725	492.286880508862	4.88031984875095	0.767270725385323	6.36062303341504	2.00937031237497e-10	6.37493375816498e-09
Efra.gene282_i0_length5613.p1	intact	5-7day	185.108362129209	11.916524902909	98.5124435160592	3.95607236894076	0.622130292319553	6.35891294441061	2.03186513924763e-10	6.44165659851965e-09
Efra.gene13065_i0_length1098.p1	intact	5-7day	3015.1223934117	433.591652076028	1724.35702274386	2.79779823333758	0.440055873178677	6.35782500328449	2.04630396127337e-10	6.48276166392178e-09
Efra.gene7170_i0_length1584.p1	intact	5-7day	241.788723180649	15.4163695184461	128.602546349547	3.96931607914283	0.62433911064918	6.35762842890875	2.04892350650159e-10	6.48639064605008e-09
Efra.gene21467_i0_length699.p1	intact	5-7day	244.551072213715	15.879558945914	130.215315579814	3.94384455833953	0.620589507305821	6.35499716303782	2.08430467850139e-10	6.59365514541878e-09
Efra.gene19576_i1_length771.p1	intact	5-7day	63.2611121549883	546.508340427401	304.884726291195	-3.11107926306624	0.489567766143299	-6.35474693845675	2.08770022204461e-10	6.59965233985999e-09
Efra.gene8455_i3_length1449.p1	intact	5-7day	133.043946426735	5.74723481814118	69.3955906224383	4.53218661842008	0.713371668922077	6.35319121274935	2.10893295865983e-10	6.66198750271839e-09
Efra.gene18250_i0_length828.p1	intact	5-7day	141.832467766923	2.6694454692308	72.2509566180771	5.73651494426387	0.903256273537261	6.35092731966199	2.14020815880442e-10	6.7559339899591e-09
Efra.gene13204_i1_length894.p1	intact	5-7day	1418.25586335357	39.7674542995204	729.011658826543	5.1561806790399	0.812188427186519	6.34850301536712	2.17420176473718e-10	6.85832074949784e-09
Efra.gene1813_i7_length501.p1	intact	5-7day	146.985598428351	6.22413563255617	76.6048670304537	4.56479252926889	0.71922045362642	6.34686139173672	2.19751951959469e-10	6.92690894987426e-09
Efra.gene265_i0_length5718.p1	intact	5-7day	13.3454377023636	292.651781755198	152.998609728781	-4.45982063479214	0.702709142378528	-6.34660966512624	2.20111659845233e-10	6.93328094475995e-09
Efra.gene2977_i7_length2391.p1	intact	5-7day	150.729426235166	2.68315685617788	76.7062915456718	5.8210143726402	0.917370795640576	6.34532339627788	2.21958686715069e-10	6.98645926338335e-09
Efra.gene109239_i0_length216.p1	intact	5-7day	202.717419466885	13.6870142910982	108.202216878992	3.88745438993854	0.612676522334509	6.34503567253729	2.22373913044436e-10	6.99452585390089e-09
Efra.gene6888_i0_length1617.p1	intact	5-7day	171.67003257567	0.885244694094572	86.2776386348822	7.59940839112384	1.19784267271845	6.34424583812606	2.23517660812292e-10	7.02547939027435e-09
Efra.gene7985_i0_length1497.p1	intact	5-7day	58.1244508739819	540.796244312636	299.460347593309	-3.21747061218952	0.507200180725087	-6.34359121794843	2.24469959969146e-10	7.05037553067972e-09
Efra.gene40828_i0_length369.p1	intact	5-7day	132.540623978659	4.0041682038462	68.2723960912527	5.05316583710249	0.79669501319547	6.34266030715406	2.2583101731509e-10	7.0880656818354e-09
Efra.gene85084_i0_length240.p1	intact	5-7day	133.237502767527	1.77048938818914	67.5039960778579	6.23428832943449	0.983012652753023	6.34202246733525	2.26768234644606e-10	7.1124086937286e-09
Efra.gene21214_i0_length708.p1	intact	5-7day	23.6274570063585	314.377552956616	169.002504981487	-3.73386034002793	0.58892242052243	-6.34015654679209	2.2953181377007e-10	7.19395864183629e-09
Efra.gene33493_i0_length438.p1	intact	5-7day	1467.96444887896	15.2655442620282	741.614996570494	6.58518495757998	1.03897800060241	6.33813704790847	2.3255992626696e-10	7.28367757683369e-09
Efra.gene4282_i0_length2043.p1	intact	5-7day	119.614313615178	2.20625604176289	60.9102848284705	5.75763976812387	0.908476279967648	6.33768860572662	2.33237612956314e-10	7.29970691360573e-09
Efra.gene29043_i1_length265.p1	intact	5-7day	142.058962868558	1.3347227346154	71.6968428015865	6.74002402684239	1.06358919289759	6.33705576537514	2.3419724527495e-10	7.32453132983574e-09
Efra.gene19922_i0_length759.p1	intact	5-7day	349.597353077811	0.885244694094572	175.241298885953	8.62583099166213	1.36147888836793	6.33563330680974	2.3636834430204e-10	7.38718226041689e-09
Efra.gene514_i1_length2136.p1	intact	5-7day	326.520778453707	22.6902864884618	174.605532471084	3.84861953338667	0.607487936285723	6.33530199285559	2.36876844660321e-10	7.39782020754632e-09
Efra.gene23618_i3_length636.p1	intact	5-7day	1004.38629719025	9246.61913720113	5125.50271719569	-3.20268054105141	0.50564394856025	-6.33386506487537	2.39094634419702e-10	7.46178744184721e-09
Efra.gene37915_i0_length390.p1	intact	5-7day	116.760920938022	2.65573408228372	59.708327510153	5.45868821473106	0.861881337531697	6.33345679622667	2.39728457444509e-10	7.47626579829071e-09
Efra.gene2732_i2_length2511.p1	intact	5-7day	158.753343057714	7.10938032665074	82.9313616921823	4.48358518704452	0.707981734371948	6.3329108215227	2.40578629745943e-10	7.49746602219581e-09
Efra.gene25581_i0_length580.p1	intact	5-7day	258.6698111757	6.59134535139451	132.630578263547	5.29125004718456	0.835600770542566	6.33227042592228	2.41579584181818e-10	7.52333193371317e-09
Efra.gene1017_i0_length3534.p1	intact	5-7day	136.561279131916	1.78420077513623	69.1727399535259	6.26640919064499	0.989970392647068	6.32989555767352	2.4532719943768e-10	7.62929250713242e-09
Efra.gene11085_i0_length1224.p1	intact	5-7day	20.379179009181	299.396950091743	159.888064550462	-3.87768298593672	0.612598355004432	-6.32989454551941	2.45328808689946e-10	7.62929250713242e-09
Efra.gene40247_i0_length372.p1	intact	5-7day	1.09953674732839	211.55377504419	106.326655895759	-7.5887340835087	1.19947306944539	-6.32672318938978	2.50421994772612e-10	7.78218182060313e-09
Efra.gene12719_i0_length666.p1	intact	5-7day	206.695515013773	8.02204779463948	107.358781404206	4.69074775137412	0.741893519063103	6.32266980482295	2.5708226808341e-10	7.98352020094733e-09
Efra.gene7546_i0_length1540.p1	intact	5-7day	131.751777442159	1.75677800124206	66.7542777217004	6.22135903857729	0.984104778709542	6.32184618261418	2.5845658824035e-10	8.02053858175485e-09
Efra.gene50133_i0_length321.p1	intact	5-7day	11.8432429965742	1681.37311306447	846.608178030523	-7.14521404804412	1.13027160710577	-6.32167879218035	2.58736776873763e-10	8.02357514415297e-09
Efra.gene12478_i2_length363.p1	intact	5-7day	4.473645356525	193.94014267018	99.2068940133523	-5.45097543184492	0.862489812325557	-6.32004616628143	2.61485172325608e-10	8.103094030293e-09
Efra.gene33768_i0_length434.p1	intact	5-7day	8.23394254376104	166.264463575147	87.2492030594543	-4.33499224472898	0.686066962692202	-6.31861389698462	2.63919746575254e-10	8.17278291928042e-09
Efra.gene22151_i0_length678.p1	intact	5-7day	1799.50181794965	92.8684245582476	946.185121253951	4.27617579320077	0.676812410586075	6.31811078862736	2.64780173866538e-10	8.19366158285733e-09
Efra.gene4768_i0_length1932.p1	intact	5-7day	319.571232256083	6.72845922086532	163.149845738474	5.57562447396811	0.882544039706912	6.31767279944437	2.65531463054741e-10	8.21113598050656e-09
Efra.gene3617_i1_length2190.p1	intact	5-7day	1094.99445213955	118.938150908456	606.966301524004	3.20285016055716	0.507067609236246	6.31641639540207	2.67698161437516e-10	8.27232436509582e-09
Efra.gene559_i0_length2809.p1	intact	5-7day	103.020597915637	881.365648845265	492.193123380451	-3.09716005419012	0.490461626087938	-6.31478568240692	2.70536128268496e-10	8.35415564093117e-09
Efra.gene34768_i0_length420.p1	intact	5-7day	16.0816965094826	458.783406446325	237.432551477904	-4.83709688148005	0.766054869235358	-6.31429558865441	2.71394776955178e-10	8.37479366419049e-09
Efra.gene23288_i1_length645.p1	intact	5-7day	946.363434909428	102.945903138232	524.65466902383	3.20029679319293	0.506865969809188	6.31389160806691	2.72104555200155e-10	8.39081208621417e-09
Efra.gene53747_i0_length306.p1	intact	5-7day	173.533249737095	0.885244694094572	87.2092472155946	7.61493883715608	1.20639097959013	6.31216493324845	2.75158743392941e-10	8.4790513615287e-09
Efra.gene22788_i0_length660.p1	intact	5-7day	1.09953674732839	192.599424478099	96.8494806127134	-7.4532668355715	1.18093082563776	-6.31134921179347	2.7661323227245e-10	8.51790669903211e-09
Efra.gene18235_i0_length828.p1	intact	5-7day	1892.60805222509	118.770616536358	1005.68933438072	3.99404849348046	0.633061186186371	6.30910341785608	2.80656542321309e-10	8.63384311772576e-09
Efra.gene12900_i0_length1107.p1	intact	5-7day	171.763848530389	1.75677800124206	86.7603132658154	6.60465385814405	1.04685551339876	6.30904052527852	2.80770600433269e-10	8.63384311772576e-09
Efra.gene42947_i0_length354.p1	intact	5-7day	6.64755272877797	178.046872337319	92.3472125330483	-4.74866355509812	0.752842236922788	-6.30764763479276	2.8330829540756e-10	8.70579485413007e-09
Efra.gene12737_i0_length813.p1	intact	5-7day	3.29861024198518	255.532788823778	129.415699532882	-6.2760450973526	0.995196842777167	-6.30633541786453	2.85719494634794e-10	8.77376178779446e-09
Efra.gene13641_i1_length1065.p1	intact	5-7day	1.09953674732839	198.985099025287	100.042317886308	-7.50035516184243	1.18950708011924	-6.30543128931236	2.87392479951109e-10	8.81898095381354e-09
Efra.gene12588_i0_length1125.p1	intact	5-7day	156.193247107422	5.35260232540868	80.7729247164151	4.87226167029715	0.772726255339681	6.30528811028347	2.87658292097591e-10	8.8209864010191e-09
Efra.gene23663_i0_length633.p1	intact	5-7day	442.094271121035	7.44916727159492	224.771719196315	5.88744724750908	0.934020892821859	6.30333570989184	2.91306973686248e-10	8.92281800287406e-09
Efra.gene97611_i0_length225.p1	intact	5-7day	137.634725653297	3.11892350975163	70.3768245815244	5.46897022947084	0.86763680554063	6.30329441368395	2.91384634808882e-10	8.92281800287406e-09
Efra.gene30374_i0_length483.p1	intact	5-7day	159.709655709059	0.885244694094572	80.2974502015767	7.49532054055925	1.1892489261649	6.30256658270043	2.92756707463742e-10	8.95859955162343e-09
Efra.gene7367_i0_length1560.p1	intact	5-7day	125.95987287511	4.0041682038462	64.9820205394783	4.97948546120478	0.790119651668848	6.30219163728858	2.93465997084511e-10	8.97406374962254e-09
Efra.gene25035_i0_length594.p1	intact	5-7day	164.972147602084	0.885244694094572	82.9286961480894	7.5420053587332	1.1968110203457	6.30175126274713	2.9430120301194e-10	8.99335426203986e-09
Efra.gene11286_i0_length1212.p1	intact	5-7day	418.539160361164	25.5486936462189	222.043927003691	4.03310984902093	0.640101995216893	6.30073000733944	2.96247039699842e-10	9.04653347324903e-09
Efra.gene83_i0_length7716.p1	intact	5-7day	299.745707939786	27.0616644111463	163.403686175466	3.47019498661738	0.550833402678503	6.29989933388767	2.97839013456696e-10	9.08884046334845e-09
Efra.gene1773_i0_length3006.p1	intact	5-7day	195.541378167627	1414.69429629861	805.117837233119	-2.85491875051859	0.453250875504733	-6.29876058670465	3.00034988800488e-10	9.14950772500117e-09
Efra.gene1474_i0_length3246.p1	intact	5-7day	311.580254194378	31.0109870672042	171.295620630791	3.32906419002749	0.528846554022926	6.29495297776521	3.07493058156429e-10	9.37044635118801e-09
Efra.gene10823_i0_length1245.p1	intact	5-7day	3.3489424867928	218.835407943687	111.09217521524	-6.04243157947793	0.960181728429011	-6.29300829267411	3.11371697888849e-10	9.48207625875495e-09
Efra.gene18989_i0_length795.p1	intact	5-7day	326.820923715467	14.5448362112986	170.682879963383	4.4884179797224	0.71353417066546	6.29040368947767	3.16641451412574e-10	9.63401477448345e-09
Efra.gene11000_i0_length1233.p1	intact	5-7day	2.17390737225297	144.823633770886	73.4987705715694	-6.04644328989048	0.961228844713065	-6.29032651604977	3.16798913250558e-10	9.63401477448345e-09
Efra.gene8488_i0_length1443.p1	intact	5-7day	248.908507803746	3.13263489669871	126.020571350222	6.31968524978581	1.0047147516323	6.29002932376435	3.17406007985225e-10	9.64581075647917e-09
Efra.gene9586_i3_length1347.p1	intact	5-7day	51.2165401791836	481.740647959545	266.478594069364	-3.23404677794856	0.514206690364772	-6.28939070328774	3.18714406887975e-10	9.67888803360832e-09
Efra.gene18441_i0_length819.p1	intact	5-7day	119.698508724372	1.75677800124206	60.727643362807	6.08253420954674	0.967506207600111	6.2868167271344	3.24041537793641e-10	9.83387850280786e-09
Efra.gene22259_i0_length675.p1	intact	5-7day	281.171641208783	22.1585401262585	151.665090667521	3.66615935863749	0.583245939015864	6.28578634396247	3.2619831146616e-10	9.88818137022311e-09
Efra.gene16484_i1_length912.p1	intact	5-7day	172.68722242089	1.77048938818914	87.2288559045398	6.60846819694974	1.05134525229313	6.28572600916374	3.26325036311679e-10	9.88818137022311e-09
Efra.gene18234_i0_length828.p1	intact	5-7day	62.9755880665641	746.051331332068	404.513459699316	-3.56727261315967	0.567527318555811	-6.28564034985546	3.26505034336292e-10	9.88818137022311e-09
Efra.gene40_i6_length591.p1	intact	5-7day	43.7549747915014	453.609495366527	248.682235079014	-3.3728279779124	0.53691238545577	-6.28189639367193	3.3446772799731e-10	1.01223644448374e-08
Efra.gene12044_i0_length1158.p1	intact	5-7day	8216.8862170127	1126.47645394337	4671.68133547803	2.86675277578273	0.456387912869038	6.28139504782492	3.35548287866166e-10	1.01480871884967e-08
Efra.gene16235_i0_length924.p1	intact	5-7day	419.084118312066	37.6983121272283	228.391215219647	3.47526985516756	0.553324845765786	6.28070451157473	3.370421955174e-10	1.01862670134256e-08
Efra.gene21311_i0_length705.p2	intact	5-7day	127.831786778518	3.51355600248413	65.6726713905009	5.17916907700921	0.825304455750226	6.27546481898149	3.4859129799373e-10	1.05280792566342e-08
Efra.gene4615_i1_length1968.p1	intact	5-7day	278.252371009941	0.885244694094572	139.568807852018	8.29659623638883	1.32232027888874	6.27427134624388	3.51275435256191e-10	1.06018684862918e-08
Efra.gene15505_i2_length696.p1	intact	5-7day	6.03486904910425	143.437063217215	74.7359661331596	-4.5697306179354	0.728469457497992	-6.27305725847538	3.54026637340725e-10	1.06775792663066e-08
Efra.gene1073_i0_length3648.p1	intact	5-7day	156.998563024343	0.885244694094572	78.941903859219	7.47060448601812	1.19117929186825	6.27160372667426	3.57348113383547e-10	1.07703742337874e-08
Efra.gene2068_i1_length2829.p1	intact	5-7day	21.8649043345488	291.894657744376	156.879781039462	-3.73686940080747	0.595933656963526	-6.27061310792215	3.59629195930828e-10	1.08317064597811e-08
Efra.gene9664_i0_length1338.p1	intact	5-7day	1040.27520042852	71.1349374273487	555.705068927936	3.87064293535853	0.617299644782536	6.2702821361935	3.60394482932085e-10	1.08473316189764e-08
Efra.gene8131_i0_length1482.p1	intact	5-7day	11.55771890815	182.604214219797	97.0809665639733	-3.98275469407391	0.635347303535909	-6.26862610718361	3.64247567227759e-10	1.09558099441492e-08
Efra.gene17996_i4_length591.p1	intact	5-7day	2.17390737225297	195.084626459552	98.6292669159022	-6.47737186320023	1.03359576665277	-6.26683281044849	3.6846538975968e-10	1.10751031495799e-08
Efra.gene7419_i0_length1554.p1	intact	5-7day	237.325622773192	2.62831130838955	119.976967040791	6.48963662421714	1.0363940626019	6.26174623957675	3.80690083557532e-10	1.14347347691916e-08
Efra.gene13417_i0_length1077.p1	intact	5-7day	191.739445477566	9.79253718282862	100.765991330197	4.29429999609561	0.685992819476014	6.2599780554201	3.85031649786214e-10	1.15572528766661e-08
Efra.gene28807_i0_length510.p1	intact	5-7day	1.09953674732839	611.867733832118	306.483635289723	-9.12059919393831	1.45702563965587	-6.25973829540329	3.85624060922472e-10	1.15671446331509e-08
Efra.gene23440_i2_length330.p1	intact	5-7day	247.368753819398	0.885244694094572	124.126999256746	8.12634126186208	1.30028228952203	6.2496746493788	4.11308577552993e-10	1.23291707402193e-08
Efra.gene106032_i0_length219.p1	intact	5-7day	1.09953674732839	181.571141998017	91.3353393726726	-7.36810063280179	1.17907230047733	-6.24906600707938	4.12914399562437e-10	1.2368880352856e-08
Efra.gene5943_i0_length1731.p1	intact	5-7day	1386.92811718509	158.080876865876	772.504497025482	3.13339193695774	0.501454972613241	6.24860078788059	4.14145943755484e-10	1.23973320469499e-08
Efra.gene18181_i0_length831.p1	intact	5-7day	222.499460073271	0.885244694094572	111.692352383683	7.97346248755888	1.276114992121	6.24823196717279	4.15124845941784e-10	1.24098487606115e-08
Efra.gene19145_i0_length789.p1	intact	5-7day	188.9450817872	0.885244694094572	94.9151632406472	7.73826276774279	1.23847263193108	6.2482307385969	4.15128110526774e-10	1.24098487606115e-08
Efra.gene104748_i0_length219.p1	intact	5-7day	152.768806253417	3.49984461553704	78.1343254344772	5.43950341408047	0.870709969613427	6.24720469951145	4.17863280674492e-10	1.24831336067891e-08
Efra.gene2236_i1_length2700.p1	intact	5-7day	173.492538337812	0.885244694094572	87.1888915159535	7.61515625563119	1.21960141554161	6.24397131602985	4.26598258158637e-10	1.27354340244319e-08
Efra.gene10702_i0_length1254.p1	intact	5-7day	237.264745579316	1800.68796248244	1018.97635403088	-2.92407943984185	0.468814356721812	-6.2371798088448	4.45529785024622e-10	1.32915882442193e-08
Efra.gene24324_i0_length438.p1	intact	5-7day	123.920492856859	1.3347227346154	62.6276077957371	6.54289348685787	1.04928662894359	6.23556357850969	4.50154474100015e-10	1.34204589961362e-08
Efra.gene13301_i0_length1002.p1	intact	5-7day	31.3242142376573	313.390333096426	172.357273667041	-3.32263947896959	0.532880549690383	-6.23524255276371	4.51078620293276e-10	1.34389056244992e-08
Efra.gene25097_i0_length594.p1	intact	5-7day	588.956811247996	68.9119722699058	328.934391758951	3.0950327413098	0.496472317834623	6.23404896935416	4.5453089345053e-10	1.35325963703634e-08
Efra.gene15368_i0_length969.p1	intact	5-7day	191.419134421212	0.885244694094572	96.1521895576535	7.7563859522738	1.24478392444471	6.23111031557858	4.63140814759025e-10	1.37796135312077e-08
Efra.gene17388_i0_length867.p1	intact	5-7day	160.482032865138	7.47659004548908	83.9793114553134	4.42034090868895	0.709473198951945	6.23045509713236	4.65082122813377e-10	1.3828022792081e-08
Efra.gene12992_i2_length1104.p1	intact	5-7day	1.63672205979068	194.676282579872	98.1565023198313	-6.88680427285865	1.10582451511979	-6.22775510824395	4.731658935087e-10	1.40588737190796e-08
Efra.gene46698_i0_length336.p1	intact	5-7day	24.7018276312831	380.409690752336	202.555759191809	-3.94445468813302	0.633885523443713	-6.22266094152767	4.88792952038613e-10	1.45133907297619e-08
Efra.gene2323_i0_length2703.p1	intact	5-7day	1488.1944793608	87.7596294691535	787.977054414978	4.08368134400777	0.656336402372171	6.22193333974511	4.91065685058197e-10	1.45710414061368e-08
Efra.gene9742_i0_length1332.p1	intact	5-7day	11.55771890815	189.867417531598	100.712568219874	-4.03884782515603	0.649614003716085	-6.21730412529902	5.05768908190904e-10	1.49972068975961e-08
Efra.gene197_i0_length6162.p1	intact	5-7day	309.658008046163	29.2816318398563	169.46981994301	3.40328533941899	0.547512341131293	6.2159061700545	5.10292916514223e-10	1.51211646453144e-08
Efra.gene232_i1_length4971.p1	intact	5-7day	142.981412655516	3.0640779619633	73.0227453087398	5.53533488071806	0.890706655136093	6.21454308082193	5.1474210823298e-10	1.52427400610256e-08
Efra.gene46911_i0_length333.p1	intact	5-7day	7.69675723129874	158.801584916605	83.2491710739521	-4.36706593050382	0.702807823596259	-6.21374120190865	5.17377143463426e-10	1.53104665910993e-08
Efra.gene14545_i5_length855.p1	intact	5-7day	1.09953674732839	319.635452830112	160.36749478872	-8.18381736705166	1.31735143107208	-6.21232662296618	5.2205768745414e-10	1.5438593063664e-08
Efra.gene11838_i0_length1173.p1	intact	5-7day	119.438150758351	2.23367881565705	60.8359147870043	5.74957742312854	0.925754308763175	6.21069474773505	5.27508561435939e-10	1.55893127853775e-08
Efra.gene19137_i0_length789.p1	intact	5-7day	648.919313161	4351.49270872135	2500.20601094117	-2.74544013885641	0.442590031974215	-6.20312239435243	5.5353755452949e-10	1.6347561442628e-08
Efra.gene14569_i0_length1011.p1	intact	5-7day	65.8967064724921	606.353201765956	336.124954119224	-3.20181589775176	0.516220010209729	-6.20242500179514	5.5599683213882e-10	1.64091781364431e-08
Efra.gene45655_i2_length340.p1	intact	5-7day	3.27344411958137	138.530941203594	70.9021926615878	-5.39686042712518	0.870196762251075	-6.20188520716196	5.57907675029003e-10	1.64446434263278e-08
Efra.gene22641_i0_length663.p1	intact	5-7day	1.09953674732839	175.971734707561	88.5356357274446	-7.32297596272009	1.18076817870554	-6.20187441937007	5.57945928449856e-10	1.64446434263278e-08
Efra.gene13691_i0_length1062.p1	intact	5-7day	147.388256386812	0.885244694094572	74.1367505404534	7.37956251160873	1.19014358267037	6.20056488902869	5.62608574531502e-10	1.65709690185303e-08
Efra.gene2360_i1_length621.p1	intact	5-7day	225.789373573274	3.11892350975163	114.454148541513	6.1820294222567	0.997600399568272	6.19689950498423	5.75862425188523e-10	1.69500001056828e-08
Efra.gene78789_i0_length249.p1	intact	5-7day	20.3540128867772	313.073250724627	166.713631805702	-3.94339738038867	0.636436200217554	-6.19606078196163	5.78937772190796e-10	1.70291294969811e-08
Efra.gene34546_i1_length366.p1	intact	5-7day	1.63672205979068	142.291302171126	71.9640121154582	-6.4338490959271	1.03842301163514	-6.19578825183785	5.79940504081087e-10	1.70439931887636e-08
Efra.gene8728_i0_length1419.p1	intact	5-7day	104.640850595006	836.33985145695	470.490351025978	-2.99825132921426	0.48392353522586	-6.19571298142152	5.80217748313061e-10	1.70439931887636e-08
Efra.gene21202_i0_length709.p1	intact	5-7day	131.374285606102	2.65573408228372	67.0150098441927	5.62904247765429	0.908934465428297	6.19301246872825	5.90250578117688e-10	1.73271423879191e-08
Efra.gene21442_i0_length702.p1	intact	5-7day	4.39814698931357	139.381047194313	71.8895970918134	-4.9862768468351	0.805402211643413	-6.19103942694752	5.97687553822288e-10	1.75337620789306e-08
Efra.gene51482_i0_length315.p1	intact	5-7day	124.256349190091	1.3347227346154	62.795535962353	6.54683470351176	1.05800655369877	6.18789617193218	6.09724646217975e-10	1.78696146110337e-08
Efra.gene266_i0_length5703.p1	intact	5-7day	153.50732054511	9.28821359451947	81.3977670698148	4.04663203764889	0.653965374987722	6.18783836640414	6.09948212566417e-10	1.78696146110337e-08
Efra.gene51978_i0_length312.p1	intact	5-7day	33.5736199771217	339.065426953901	186.319523465511	-3.33661660747953	0.539268108663472	-6.18730563494481	6.12012352170578e-10	1.79181580471817e-08
Efra.gene19051_i2_length366.p1	intact	5-7day	2.7865910519267	186.383004775024	94.5847979134752	-6.0760687391864	0.982289066991508	-6.1856218738093	6.18581223704463e-10	1.80984362818425e-08
Efra.gene26321_i1_length563.p1	intact	5-7day	253.416016024657	0.885244694094572	127.150630359376	8.16173315509871	1.31969838977498	6.18454430067946	6.22821215352055e-10	1.8210381900566e-08
Efra.gene18212_i0_length831.p1	intact	5-7day	147.447285373602	0.885244694094572	74.1662650338483	7.38032949653295	1.19433708323112	6.17943593994958	6.43310306033452e-10	1.87969632846587e-08
Efra.gene8455_i0_length1434.p1	intact	5-7day	114.612179688173	3.52726738943121	59.0697235388022	5.01919514276626	0.812268062217203	6.17923488098946	6.44130039862107e-10	1.88084261938236e-08
Efra.gene37_i2_length5975.p1	intact	5-7day	125.17102633861	5.74723481814118	65.4591305783756	4.44429237066231	0.719364637724973	6.17808012459107	6.48857847968658e-10	1.89339129588945e-08
Efra.gene3269_i0_length2307.p1	intact	5-7day	108.039201223064	2252.1105178255	1180.07485952428	-4.38244609470797	0.709701554999663	-6.17505494222857	6.61404662081051e-10	1.92872437045822e-08
Efra.gene17478_i0_length864.p1	intact	5-7day	312.748440774022	14.5174134374044	163.632927105713	4.42746436642908	0.717101019512306	6.17411528635136	6.65349798857422e-10	1.93894387741205e-08
Efra.gene32865_i0_length444.p1	intact	5-7day	125.020029604187	5.29775677762035	65.1588931909038	4.55912075476511	0.738454217640571	6.17387056076668	6.66381039421009e-10	1.94066388211e-08
Efra.gene5048_i0_length1881.p1	intact	5-7day	45.5175274633111	413.724634041948	229.62108075263	-3.18365603274157	0.515866891214583	-6.17146804138915	6.76588084588861e-10	1.96908611602171e-08
Efra.gene10178_i0_length1293.p1	intact	5-7day	667.068328121767	69.8246397378946	368.446483929831	3.25594338154665	0.527821102547726	6.16864950232308	6.88757097794164e-10	2.00317695514437e-08
Efra.gene9155_i0_length1383.p1	intact	5-7day	24.2904729308399	287.584120826945	155.937296878893	-3.56715457244006	0.578324220039282	-6.16808781101675	6.91207583303643e-10	2.00897612256892e-08
Efra.gene2032_i0_length2847.p1	intact	5-7day	1635.69655301357	211.696884371127	923.696718692351	2.94984531121124	0.478415832729605	6.16586055352909	7.01008420973763e-10	2.03611713244419e-08
Efra.gene18233_i2_length378.p1	intact	5-7day	1.09953674732839	193.370259875868	97.2348983115982	-7.45879768334157	1.20979865451353	-6.1653215231429	7.03400672950233e-10	2.04171789000673e-08
Efra.gene2289_i0_length2721.p1	intact	5-7day	95.2057827107585	1803.42341037297	949.314596541865	-4.24447683430728	0.688590372445341	-6.16400839186029	7.09261816331374e-10	2.05737356399774e-08
Efra.gene4803_i0_length1926.p1	intact	5-7day	1495.51189654896	38.0625241173338	766.787210333146	5.29509889800443	0.859245220043732	6.16250026707735	7.16052102172051e-10	2.07570202266001e-08
Efra.gene32085_i0_length456.p1	intact	5-7day	130.114131278825	3.09150073585746	66.6028160073413	5.39331129927542	0.875256715523789	6.16197648486232	7.18425220177423e-10	2.08121022967e-08
Efra.gene4108_i0_length2079.p1	intact	5-7day	762.007828435152	32.57880337992	397.293315907536	4.54907307709776	0.738309037807501	6.16147553957458	7.20702047061318e-10	2.08643242624252e-08
Efra.gene20498_i0_length735.p1	intact	5-7day	27.0267317379589	361.795570346487	194.411151042223	-3.74393602801687	0.607808970235094	-6.1597248664638	7.28714381196518e-10	2.10824113281865e-08
Efra.gene24455_i1_length330.p1	intact	5-7day	24.2149745636284	295.120274620971	159.6676245923	-3.60797348233631	0.585944784164126	-6.15753152830473	7.38875371483425e-10	2.1362333670668e-08
Efra.gene24676_i0_length597.p1	intact	5-7day	228.468451600689	19.4342491092393	123.951350354964	3.55454463879028	0.577451129358484	6.15557656409674	7.48048454021160e-10	2.16133448264919e-08
Efra.gene3709_i2_length777.p1	intact	5-7day	583.040924276015	10.3242835450319	296.682603910523	5.82322852319361	0.946244330511422	6.15404323748635	7.5532077336554e-10	2.18091439049719e-08
Efra.gene8984_i0_length1398.p1	intact	5-7day	194.585989619825	1.3347227346154	97.9603561772204	7.1932988194069	1.16905404602236	6.15309347235201	7.59859895217442e-10	2.19258195600973e-08
Efra.gene14059_i2_length1041.p1	intact	5-7day	115256.290932182	12866.6465897409	64061.4687609614	3.16313543004724	0.51420396845081	6.15151889935255	7.67443788647731e-10	2.21301418582272e-08
Efra.gene28664_i0_length513.p1	intact	5-7day	2.76142492952289	196.780120240241	99.770772584882	-6.15914154887641	1.00183186121426	-6.14787948689445	7.85256582896764e-10	2.26289657326714e-08
Efra.gene16361_i0_length918.p1	intact	5-7day	170.729265201203	1.32101134766832	86.0251382744359	7.00855444526095	1.14003688281121	6.14765587932436	7.86364063972505e-10	2.26364393227682e-08
Efra.gene34797_i0_length420.p1	intact	5-7day	2.7865910519267	150.296640850085	76.541615951006	-5.76642211968436	0.938007333224799	-6.147523495216	7.87020452340718e-10	2.26364393227682e-08
Efra.gene14672_i1_length1005.p1	intact	5-7day	145.709898824196	0.885244694094572	73.2975717591453	7.36326294129832	1.19776236699782	6.14751568773552	7.87059180161699e-10	2.26364393227682e-08
Efra.gene15004_i0_length987.p1	intact	5-7day	22.6034186262416	258.179086504565	140.391252565403	-3.51502205237598	0.571846324783705	-6.14679486434665	7.90642734579982e-10	2.2724652444453e-08
Efra.gene20009_i0_length753.p1	intact	5-7day	7.77225559851017	244.00318048412	125.887718041315	-4.97801868628524	0.810100896440239	-6.14493664697786	7.99954367366258e-10	2.29772793613478e-08
Efra.gene7002_i0_length1602.p1	intact	5-7day	591.316502322601	52.8404539067327	322.078478114667	3.48350923932746	0.567094448328584	6.1427320433034	8.11140551405761e-10	2.32833847515063e-08
Efra.gene14986_i0_length990.p1	intact	5-7day	19.7664953295072	246.660191823121	133.213343576314	-3.6409938569632	0.592760272947717	-6.14243906538646	8.126385619558e-10	2.33111781488286e-08
Efra.gene24939_i2_length240.p1	intact	5-7day	1.09953674732839	169.706464914163	85.4030008307459	-7.27069108628259	1.18420437604352	-6.1397265821414	8.26636375708761e-10	2.36972684538686e-08
Efra.gene2198_i0_length2757.p1	intact	5-7day	110.67571964411	3.10521212280454	56.8904658834575	5.15781968923839	0.840298202658957	6.13808249609185	8.35234884421671e-10	2.3928174384174e-08
Efra.gene18810_i0_length804.p1	intact	5-7day	120.756409968875	3.54097877637829	62.1486943726266	5.09234783839486	0.829732978348109	6.13733330032641	8.39182024396088e-10	2.40256121024889e-08
Efra.gene4299_i0_length2040.p1	intact	5-7day	199.370325187178	1.3347227346154	100.352523960897	7.22827855928701	1.17833409215098	6.13432014522488	8.55241375424083e-10	2.44694678050464e-08
Efra.gene15772_i0_length948.p1	intact	5-7day	140.71553753563	0.885244694094572	70.8003911148625	7.31275177414969	1.19231286151122	6.13324909108252	8.6102171659562e-10	2.46188431559933e-08
Efra.gene7843_i0_length1509.p1	intact	5-7day	3996.90712018279	51.1719396846389	2024.03952993372	6.28807192040833	1.02529609792842	6.13293265536971	8.62736758698918e-10	2.46518625518099e-08
Efra.gene3486_i0_length2247.p1	intact	5-7day	143.049138384288	0.885244694094572	71.9671915391915	7.33664821987634	1.19643042928966	6.13211436308271	8.67187263476581e-10	2.4762951552254e-08
Efra.gene15263_i1_length492.p1	intact	5-7day	144.585195954464	0.885244694094572	72.7352203242792	7.35209471574425	1.1991922621102	6.13087237805126	8.73984949687323e-10	2.49408779027503e-08
Efra.gene11264_i11_length518.p1	intact	5-7day	1199.09295261093	0.885244694094572	599.989098652514	10.4036993009044	1.69725921381628	6.12970559606614	8.80418358541742e-10	2.5108184996287e-08
Efra.gene8893_i0_length1404.p1	intact	5-7day	143.535991451943	0.885244694094572	72.2106180730189	7.34157196389781	1.19805058148399	6.12793155594816	8.90288658146942e-10	2.53732267571878e-08
Efra.gene19942_i0_length756.p1	intact	5-7day	166.617566403857	10.5818021682936	88.5996842860754	3.97501421163403	0.64883079628386	6.12642654202096	8.98746707178015e-10	2.55977023318197e-08
Efra.gene54509_i0_length303.p1	intact	5-7day	126.689690424821	1.78420077513623	64.2369455999786	6.15734524018792	1.0051265526837	6.12594028458182	9.01496144147393e-10	2.56594025401435e-08
Efra.gene4069_i0_length2088.p1	intact	5-7day	208.450295047144	18.1406605354652	113.295477791304	3.52229785412402	0.574992106201943	6.12581949583662	9.02180388711943e-10	2.56622791369621e-08
Efra.gene4923_i5_length1905.p1	intact	5-7day	304.633480307384	0.885244694094572	152.759362500739	8.42723141025961	1.3757408715475	6.12559500451582	9.03453433714913e-10	2.56818894684697e-08
Efra.gene13900_i0_length1047.p1	intact	5-7day	22.0410671913755	252.541542782001	137.291304986688	-3.51931847539761	0.574749240130769	-6.12322423357512	9.17004993268858e-10	2.60502825847662e-08
Efra.gene29049_i0_length504.p1	intact	5-7day	37.5855783883958	401.5994406061	219.592509497248	-3.41903668810941	0.558415437887553	-6.12274743163152	9.19754284075558e-10	2.61115274299747e-08
Efra.gene21296_i0_length705.p1	intact	5-7day	175.272484493587	1.32101134766832	88.2967479206275	7.04725664324483	1.15104819316372	6.12246879418231	9.21364656936473e-10	2.61403806343214e-08
Efra.gene8171_i0_length1476.p1	intact	5-7day	120.756409968875	1.75677800124206	61.2565939850585	6.09579134591423	0.996053581888709	6.11994320060116	9.360871853003e-10	2.65409668182696e-08
Efra.gene7139_i0_length1587.p1	intact	5-7day	191.824564690302	1.75677800124206	96.7906713457723	6.76450656788504	1.10539198282643	6.11955457700043	9.38372874210921e-10	2.65886413115115e-08
Efra.gene7534_i0_length1542.p1	intact	5-7day	231.683790837023	14.9668914779252	123.325341157474	3.95046920378532	0.645568470509168	6.11936515528637	9.39488929666244e-10	2.66031344022094e-08
Efra.gene6575_i0_length1653.p1	intact	5-7day	108.426313904646	2.65573408228372	55.5410239934649	5.35191798773365	0.874675840064217	6.11874450235269	9.43154836860835e-10	2.66897655570574e-08
Efra.gene10922_i0_length1236.p1	intact	5-7day	5.98453680429663	174.207240776837	90.095888790567	-4.85656062309318	0.793770238475597	-6.11834557115671	9.45518497946328e-10	2.67394575730271e-08
Efra.gene75185_i0_length255.p1	intact	5-7day	113.311313961614	3.54097877637829	58.4261463689963	5.00045879521043	0.817312932942621	6.11816917812248	9.46565464781833e-10	2.67518732898265e-08
Efra.gene17927_i3_length612.p1	intact	5-7day	2111.92250399559	26.2968244708426	1069.10966423322	6.32666524848258	1.0344908001987	6.11572886609273	9.61166271226104e-10	2.71470863921909e-08
Efra.gene6390_i0_length1677.p1	intact	5-7day	170.99147137431	0.885244694094572	85.9383580342022	7.59424309442012	1.24197458885426	6.11465255615733	9.67675597687139e-10	2.73134041055965e-08
Efra.gene4938_i0_length1902.p1	intact	5-7day	262.756343850643	17.6089141732619	140.182629011952	3.89775166650794	0.637462268547023	6.11448215655514	9.68710077342047e-10	2.73250757970253e-08
Efra.gene11124_i0_length1221.p1	intact	5-7day	140.388377944381	0.885244694094572	70.6368113192377	7.30953115862503	1.19547565287104	6.11432875363921	9.69642294120714e-10	2.73338497825035e-08
Efra.gene4453_i0_length2001.p1	intact	5-7day	158.359381841235	4.43993485741994	81.3996583493276	5.15909841239149	0.844333401830224	6.1102621324803	9.94676277059548e-10	2.80215972443843e-08
Efra.gene1935_i2_length1155.p1	intact	5-7day	150.922058472414	6.59134535139451	78.7567019119042	4.51297827150113	0.738717902148916	6.10920387657178	1.00129352569719e-09	2.81899682052328e-08
Efra.gene6672_i0_length1641.p1	intact	5-7day	103.390317113255	984.437508979456	543.913913046355	-3.2506815707098	0.532418988926982	-6.10549518014207	1.02482447638328e-09	2.88340001654538e-08
Efra.gene15490_i0_length963.p1	intact	5-7day	109.853010243224	1.78420077513623	55.8186055091801	5.95232829023328	0.975188886214235	6.10376961261395	1.03595583954879e-09	2.91285627881821e-08
Efra.gene6391_i2_length1677.p1	intact	5-7day	114.452486211768	1.3347227346154	57.8936044731917	6.42797225606957	1.05321544838724	6.10318835136014	1.0397319412896e-09	2.92160691855093e-08
Efra.gene17857_i1_length846.p1	intact	5-7day	138.029610973319	0.885244694094572	69.4574278337067	7.28491980231256	1.19386492862239	6.10196315149211	1.0477353323818e-09	2.9422173303209e-08
Efra.gene27949_i0_length525.p1	intact	5-7day	1.09953674732839	169.092450230278	85.095993488803	-7.26549729450503	1.19080210231301	-6.10134738626387	1.0517803545686e-09	2.95169277566561e-08
Efra.gene3652_i1_length1869.p1	intact	5-7day	22.0159010689717	244.911129751361	133.463515410166	-3.47634773170196	0.569840337577476	-6.10056449580374	1.05694523122531e-09	2.96429687411336e-08
Efra.gene29404_i0_length498.p1	intact	5-7day	119.849505458795	3.56840155027245	61.7089535045336	5.07607087958761	0.832221737396002	6.0994211656505	1.06453245219079e-09	2.98367426918494e-08
Efra.gene6043_i0_length1719.p1	intact	5-7day	150.754592357569	0.885244694094572	75.819918525832	7.41248060130888	1.21547218719348	6.09843703493064	1.07110572146052e-09	3.00018689797254e-08
Efra.gene6514_i0_length1662.p1	intact	5-7day	484.473805922309	12.9800176273157	248.726911774812	5.22485954130672	0.857058274337409	6.09627104451684	1.08571265237503e-09	3.03916663836583e-08
Efra.gene18521_i0_length816.p1	intact	5-7day	167.20600806467	0.885244694094572	84.0456263793823	7.56194943946377	1.24071597654635	6.094827166257	1.09555752630217e-09	3.06477516766693e-08
Efra.gene5536_i0_length1797.p1	intact	5-7day	103.918805683735	2.20625604176289	53.0625308627489	5.55487598184347	0.911568069652864	6.09375883905064	1.10289773054675e-09	3.08334890311178e-08
Efra.gene3390_i0_length2274.p1	intact	5-7day	151.266611547628	0.885244694094572	76.0759281208613	7.41737885612575	1.21729405989348	6.09333364920456	1.10583242202224e-09	3.08959046975661e-08
Efra.gene16555_i0_length909.p1	intact	5-7day	140.237381209958	0.885244694094572	70.5613129520263	7.30803686301384	1.19977356531231	6.09118009789749	1.12081372277336e-09	3.129459838637e-08
Efra.gene71671_i0_length261.p1	intact	5-7day	13.731626280403	184.594085799139	99.162856039771	-3.74855640993852	0.615484071141074	-6.09041985926444	1.12614947706326e-09	3.14236408298614e-08
Efra.gene25049_i0_length594.p1	intact	5-7day	352.728497204952	0.885244694094572	176.806870949523	8.63866486133095	1.41898360140986	6.08792437963893	1.14383871168176e-09	3.18970080284185e-08
Efra.gene7759_i0_length1518.p1	intact	5-7day	116.760920938022	4.43993485741994	60.6004278977211	4.71953917578092	0.775380644963922	6.08673843799714	1.15233995010984e-09	3.21137220801984e-08
Efra.gene18887_i0_length654.p1	intact	5-7day	138.843623632223	0.885244694094572	69.8644341631588	7.29329136035565	1.19872594472542	6.08420247550934	1.17072581293073e-09	3.26054548558252e-08
Efra.gene11135_i0_length1221.p1	intact	5-7day	905.046421870372	68.1471323296021	486.596777099987	3.73064428902206	0.613279258174708	6.08310853382765	1.17874495566625e-09	3.2808028481428e-08
Efra.gene54_i0_length8706.p1	intact	5-7day	8895.45193114219	59985.132476514	34440.2922038281	-2.75345876427456	0.45266330415996	-6.08279650453298	1.18104208620601e-09	3.28511858163142e-08
Efra.gene27590_i0_length534.p1	intact	5-7day	19.7916614519111	236.683411152515	128.237536302213	-3.5802917757689	0.588650860760783	-6.08219916835196	1.18545180026227e-09	3.29530139095015e-08
Efra.gene8313_i0_length1464.p1	intact	5-7day	132.212540283867	3.96303404300495	68.0877871634358	5.05613358046825	0.831442771625343	6.08115645841059	1.19318789217086e-09	3.31471212165949e-08
Efra.gene6048_i0_length1716.p1	intact	5-7day	1144.63884386699	15.2655442620282	579.95219406451	6.22619776124595	1.02391836209178	6.08075603657148	1.19617176956246e-09	3.32090489260734e-08
Efra.gene13965_i0_length1044.p1	intact	5-7day	150.1670748003	0.885244694094572	75.5261597471971	7.40685679241101	1.21812266030254	6.08055086223533	1.19770351228347e-09	3.32306086724602e-08
Efra.gene38591_i0_length384.p1	intact	5-7day	8.82146010103095	156.893981658946	82.8577208799882	-4.15469086340928	0.683395549983694	-6.07948188060109	1.20571505314664e-09	3.34318117193855e-08
Efra.gene16101_i0_length618.p1	intact	5-7day	141.605972665289	3.99045681689912	72.7982147410941	5.1509869839704	0.847573604652954	6.07733293685983	1.22197881650301e-09	3.38614331494952e-08
Efra.gene5381_i2_length504.p1	intact	5-7day	191.846958502077	0.885244694094572	96.3661015980859	7.759578522727	1.27692127521888	6.07678693535502	1.22614505108484e-09	3.39554983183997e-08
Efra.gene5753_i0_length1761.p1	intact	5-7day	258.726991955404	26.0804400084222	142.403715981913	3.31007091790237	0.544909390428224	6.07453454839731	1.24347863479634e-09	3.44138577645147e-08
Efra.gene1830_i0_length2967.p1	intact	5-7day	1036.15165276847	137.456734820973	586.804193794722	2.91412686016621	0.479823143355231	6.07333535391554	1.25280442596483e-09	3.4650160880048e-08
Efra.gene7070_i0_length1122.p1	intact	5-7day	107.402275524529	3.10521212280454	55.2537438236668	5.11449372517195	0.84235509348368	6.07165999794722	1.26594743952096e-09	3.49916778446483e-08
Efra.gene17829_i0_length849.p1	intact	5-7day	179.569966993285	2.23367881565705	90.901822904471	6.33688356047779	1.04389072690383	6.07044721938751	1.27554534388835e-09	3.52348382375789e-08
Efra.gene5090_i0_length1872.p1	intact	5-7day	2.71109268471526	176.907106748695	89.8090997167052	-6.01623783835784	0.991104860850115	-6.070233409205	1.27724477258149e-09	3.52596480380651e-08
Efra.gene11292_i1_length1212.p1	intact	5-7day	7.69675723129874	142.973873789747	75.3353155105229	-4.21569780976866	0.694590350857993	-6.06932964813176	1.28445255654572e-09	3.5436395171309e-08
Efra.gene28840_i1_length509.p1	intact	5-7day	46.7428948226586	401.30378555073	224.023340186694	-3.10204504824224	0.511123531831201	-6.06907108566994	1.28652195932848e-09	3.54712483071996e-08
Efra.gene17214_i0_length876.p1	intact	5-7day	19.9426581863339	275.050583511417	147.496620848876	-3.78881078827485	0.624453419759914	-6.06740337771158	1.29994774671409e-09	3.5818973479278e-08
Efra.gene12352_i0_length1140.p1	intact	5-7day	322.484578023572	23.9427409013947	173.213659462483	3.75229629132378	0.618605269943163	6.06573605761317	1.3135069044646e-09	3.61699360601128e-08
Efra.gene10032_i0_length1308.p1	intact	5-7day	187.65198869908	13.2649590244715	100.458473861776	3.822251820592	0.630283525111593	6.06433718843478	1.32498920726563e-09	3.64633052385972e-08
Efra.gene14451_i0_length1019.p1	intact	5-7day	314.543932206675	2439.52998337715	1377.03695779191	-2.95506793731421	0.487520031957345	-6.06142874878373	1.34917653568898e-09	3.7105727672786e-08
Efra.gene11430_i0_length1200.p1	intact	5-7day	162.261054917369	8.0083364076924	85.1346956625306	4.34332643159741	0.716589795882139	6.06110560959171	1.35189026174104e-09	3.71571387118379e-08
Efra.gene40940_i0_length369.p1	intact	5-7day	181.801979248785	9.76511440893446	95.7835468288597	4.22033133330502	0.696402129210325	6.06019303543859	1.35958282987814e-09	3.73452452221959e-08
Efra.gene54460_i0_length303.p1	intact	5-7day	111.389067813399	4.42622347047286	57.9076456419361	4.65367395137002	0.768190811578629	6.05796617354318	1.37853374855006e-09	3.78421703500915e-08
Efra.gene310_i0_length5391.p1	intact	5-7day	272.920305181058	28.749885477653	150.835095329355	3.24674130259663	0.535969391278621	6.05769910638205	1.38082374743608e-09	3.78814016098361e-08
Efra.gene19402_i0_length780.p1	intact	5-7day	140.488118330453	2.65573408228372	71.5719262063684	5.72494075490458	0.945114882280944	6.05740197539583	1.38337588975504e-09	3.79277711232279e-08
Efra.gene27266_i0_length540.p1	intact	5-7day	109.089329829127	1.78420077513623	55.4367653021318	5.94233108761656	0.981033632964151	6.05721443989852	1.38498905145626e-09	3.79483550562149e-08
Efra.gene3693_i0_length2187.p1	intact	5-7day	121.033237315317	5.31146816456743	63.1723527399421	4.51054604299085	0.744723655276537	6.05667083492326	1.3896754548579e-09	3.80530670289777e-08
Efra.gene16659_i0_length903.p1	intact	5-7day	195.912021468788	0.885244694094572	98.3986330814413	7.79050809910049	1.28662965354429	6.05497322220103	1.40441024730152e-09	3.84326296780201e-08
Efra.gene16990_i1_length759.p1	intact	5-7day	127.864725539361	1.3347227346154	64.5997241369881	6.58731459496253	1.0879965008675	6.05453656304061	1.40822487862448e-09	3.851306871286e-08
Efra.gene25400_i0_length486.p1	intact	5-7day	2195.80189874429	305.499403713791	1250.65065122904	2.84542135546302	0.469984928192721	6.05428213709915	1.41045218468327e-09	3.85500235619893e-08
Efra.gene26542_i0_length558.p1	intact	5-7day	117.54107073254	4.42622347047286	60.9836471015066	4.73082998787184	0.781453489535175	6.05388554945968	1.41393085767756e-09	3.86211132596172e-08
Efra.gene35051_i1_length420.p1	intact	5-7day	140.757173038456	0.885244694094572	70.8212088662751	7.31294500658372	1.20817967032662	6.05286215799899	1.4229462250451e-09	3.88432541481915e-08
Efra.gene4261_i1_length2049.p1	intact	5-7day	102.768936691599	1.77048938818914	52.269713039894	5.85934461589334	0.968188399705513	6.05186409760284	1.43179239649138e-09	3.90605037912006e-08
Efra.gene10163_i0_length1296.p1	intact	5-7day	1383.21168351786	118.21144740026	750.71156545906	3.54831853511261	0.586571051680785	6.0492561386129	1.45516147280989e-09	3.96734358423336e-08
Efra.gene11995_i0_length1161.p1	intact	5-7day	268.372085560864	18.113237761571	143.242661661218	3.88883721357677	0.642950050533242	6.04842819492975	1.46265784787532e-09	3.98531244197559e-08
Efra.gene3916_i0_length2127.p1	intact	5-7day	104.330160384178	2.64202269533664	53.4860915397574	5.29893096977265	0.876421297970846	6.04610018268739	1.48393843427549e-09	4.04079374145166e-08
Efra.gene25400_i1_length585.p1	intact	5-7day	611.117784620038	55.9623751452172	333.540079882627	3.44952490862023	0.570565554291367	6.04579944000385	1.48670946625289e-09	4.04583570519431e-08
Efra.gene6324_i1_length1197.p1	intact	5-7day	88.3491283643108	706.42054768672	397.384838025515	-2.99901157563262	0.496248629663209	-6.04336495129058	1.50932717247177e-09	4.10484752147391e-08
Efra.gene42260_i1_length333.p1	intact	5-7day	1.09953674732839	157.463864453257	79.2817006002928	-7.16263545385728	1.18535291340391	-6.04261850868426	1.51632895130543e-09	4.12134275313429e-08
Efra.gene23043_i3_length273.p1	intact	5-7day	2.76142492952289	470.161746314266	236.461585621895	-7.41468355173955	1.22823641591003	-6.03685369990095	1.57148075723234e-09	4.26860736057111e-08
Efra.gene9229_i0_length1374.p1	intact	5-7day	3691.87467833112	510.149469235537	2101.01207378333	2.85529575911975	0.473254403884169	6.03332105456456	1.60623841986614e-09	4.36032791041268e-08
Efra.gene9574_i0_length1347.p1	intact	5-7day	109.441655542781	1.32101134766832	55.3813334452245	6.36680591520009	1.05596931173008	6.02934748621514	1.646229872101e-09	4.46164240184649e-08
Efra.gene20971_i0_length717.p1	intact	5-7day	252.683426164317	25.2363294751689	138.959877819743	3.32382748977794	0.551276221959207	6.02933222471528	1.6463853242944e-09	4.46164240184649e-08
Efra.gene322_i1_length5340.p1	intact	5-7day	998.565150276532	112.845133687904	555.705141982218	3.14520285879941	0.521652122473762	6.02931095896692	1.64660195904888e-09	4.46164240184649e-08
Efra.gene52673_i0_length310.p1	intact	5-7day	243.334401596349	6.71474783391824	125.024574715134	5.18485132076612	0.85997195903288	6.02909346788118	1.64881914205594e-09	4.46490077089413e-08
Efra.gene3516_i0_length2238.p1	intact	5-7day	231.003381428578	22.5668840059381	126.785132717258	3.35556277997051	0.556639491899826	6.02825137059155	1.65743125964818e-09	4.48404747855661e-08
Efra.gene922_i0_length3864.p1	intact	5-7day	132.204767645427	0.885244694094572	66.545006169761	7.22286652991477	1.19817905682552	6.02820295411538	1.65792774466221e-09	4.48404747855661e-08
Efra.gene28840_i0_length466.p1	intact	5-7day	56.4122304469798	516.295611531861	286.35392098942	-3.19343110944861	0.529849052668552	-6.02705826001781	1.66970827836843e-09	4.51313532440567e-08
Efra.gene18907_i0_length798.p1	intact	5-7day	29.8384889122894	321.573919805697	175.706204358993	-3.4316336605909	0.569394537306497	-6.02681170217077	1.67225636643766e-09	4.51724795265335e-08
Efra.gene54592_i0_length303.p1	intact	5-7day	279.279561510783	1.75677800124206	140.518169756012	7.30667878259791	1.21272199570818	6.02502371397256	1.69084830640871e-09	4.56466802915392e-08
Efra.gene4080_i0_length2085.p1	intact	5-7day	121.402032409392	3.51355600248413	62.4577942059379	5.10460287062134	0.847473921745441	6.02331557307155	1.70879802458645e-09	4.61029725774998e-08
Efra.gene35374_i0_length414.p1	intact	5-7day	16.5182173323297	218.433059521473	117.475638426901	-3.72607987095388	0.618819077803117	-6.02127504565941	1.7304840598281e-09	4.66594488778649e-08
Efra.gene22533_i1_length486.p1	intact	5-7day	118.254418901829	1.32101134766832	59.7877151247489	6.47839546674182	1.07606479017162	6.02045111587435	1.73931630631665e-09	4.68688761440035e-08
Efra.gene2902_i1_length2440.p1	intact	5-7day	175.91718283056	12.3660029434298	94.1415928869951	3.82934603536383	0.636282837957405	6.01830790793729	1.7624970081717e-09	4.74644543130891e-08
Efra.gene20568_i5_length534.p1	intact	5-7day	301.135769103349	2.19254465481581	151.664156879082	7.0953522068335	1.17936519753585	6.01624689422616	1.78507250279927e-09	4.80430155432288e-08
Efra.gene40_i3_length738.p1	intact	5-7day	23.0399394490886	306.276234569026	164.658087009058	-3.73195515240651	0.62040284355859	-6.01537402859127	1.79471822190288e-09	4.8273093298664e-08
Efra.gene15005_i2_length252.p1	intact	5-7day	130.33285374202	0.885244694094572	65.6090492180574	7.20213917386741	1.19740859168617	6.01477158580051	1.80140519959567e-09	4.8423356385466e-08
Efra.gene1528_i0_length3192.p1	intact	5-7day	385.04788728615	46.863123239224	215.955505262687	3.03833172342223	0.505204243993027	6.01406611197069	1.80926666137292e-09	4.86049878919744e-08
Efra.gene78838_i0_length249.p1	intact	5-7day	113.87366539648	4.42622347047286	59.1499444334766	4.68565135384749	0.779138753574551	6.01388562993504	1.81128323049331e-09	4.86294736269845e-08
Efra.gene49620_i0_length321.p1	intact	5-7day	227.43571647859	5.67867788340577	116.557197180998	5.31719363458169	0.884500180845879	6.01152351319665	1.83787848144783e-09	4.92895154076093e-08
Efra.gene6643_i1_length876.p1	intact	5-7day	22.0662333137793	254.449146039661	138.25768967672	-3.52890512047466	0.587025399254492	-6.01150329262803	1.83810778074463e-09	4.92895154076093e-08
Efra.gene15347_i1_length969.p1	intact	5-7day	168.698581924934	6.59134535139451	87.6449636381643	4.67362091706811	0.777460752294304	6.01139144744754	1.8393765978841e-09	4.92935004953057e-08
Efra.gene24718_i0_length603.p1	intact	5-7day	8.77112785622333	153.689792098779	81.2304599775009	-4.12973386814753	0.68705348591584	-6.01078948408596	1.84622018498588e-09	4.94467882045762e-08
Efra.gene30833_i0_length474.p1	intact	5-7day	130.408352109232	0.885244694094572	65.6467984016631	7.20293843805133	1.19837217305986	6.01060221521979	1.84835425791969e-09	4.94738325824197e-08
Efra.gene2587_i0_length2565.p1	intact	5-7day	85.310876088346	718.613020800587	401.961948444466	-3.07373650160433	0.511520492110557	-6.00901928468585	1.86648925157682e-09	4.99288711406605e-08
Efra.gene4416_i0_length2010.p1	intact	5-7day	26.439214180689	283.390990934573	154.915102557631	-3.42279979778414	0.569664286812043	-6.0084507261967	1.873045218965e-09	5.00738042620509e-08
Efra.gene24579_i0_length606.p1	intact	5-7day	287.707984498878	16.7648036400085	152.236394069443	4.09992438452933	0.682380976718717	6.00826301495704	1.87521461312045e-09	5.01013623775059e-08
Efra.gene30816_i0_length474.p1	intact	5-7day	286.712808655337	8.8661583278928	147.789483491615	5.01608885903777	0.835398610302559	6.0044256683897	1.92010353158575e-09	5.12695605606186e-08
Efra.gene20318_i0_length741.p1	intact	5-7day	154.724915266018	0.885244694094572	77.8050799800564	7.4500426362141	1.24113281115235	6.00261516678221	1.94164445426165e-09	5.18132944604789e-08
Efra.gene46035_i0_length339.p1	intact	5-7day	176.145526139281	1.32101134766832	88.7332687434746	7.05456020525939	1.17553666747397	6.00114007538231	1.95936863984815e-09	5.22545803805321e-08
Efra.gene26730_i0_length552.p1	intact	5-7day	26.2127190790547	297.87798386935	162.045351474202	-3.50433467744653	0.584167864735516	-5.99884877103454	1.98721317829103e-09	5.29650688658501e-08
Efra.gene13466_i0_length1074.p1	intact	5-7day	122.291543435507	1.3347227346154	61.8131330850614	6.52302500345926	1.08740558415447	5.99870471378106	1.98897662252377e-09	5.29799802043196e-08
Efra.gene17582_i0_length858.p1	intact	5-7day	102.05558852231	3.09150073585746	52.5735446290837	5.04330454195135	0.840867226705061	5.99774183340876	2.00080271736065e-09	5.32465805790955e-08
Efra.gene1747_i0_length3024.p1	intact	5-7day	427.660765723955	49.2339159243519	238.447340824153	3.11913064026652	0.520055075717952	5.99769290966051	2.00140542400291e-09	5.32465805790955e-08
Efra.gene20880_i0_length720.p1	intact	5-7day	704.610422800251	85.2302955981264	394.920359199189	3.04776313967618	0.508320219195909	5.99575429932203	2.0254306499759e-09	5.38532026112022e-08
Efra.gene25844_i0_length573.p1	intact	5-7day	547.427000177099	72.2228551969166	309.824927687008	2.92234933677526	0.487428648894361	5.9954402421853	2.02934911877834e-09	5.39248059315954e-08
Efra.gene370_i0_length5086.p1	intact	5-7day	244.8288236637	11.0175688218674	127.923196242783	4.47261536500292	0.746051889877862	5.99504595549666	2.03427906364817e-09	5.40231840173651e-08
Efra.gene29330_i0_length405.p1	intact	5-7day	130.827479448114	1.32101134766832	66.0742453978912	6.62426576920601	1.10528080124055	5.99328764398243	2.05640643033458e-09	5.45778700605807e-08
Efra.gene9985_i0_length1314.p1	intact	5-7day	107.116751436105	1.3347227346154	54.2257370853601	6.33249882896838	1.05705046586891	5.99072516728233	2.08907416564656e-09	5.53936821799976e-08
Efra.gene48134_i0_length328.p1	intact	5-7day	2.17390737225297	133.981315250598	68.0776113114253	-5.9346843213373	0.990652971846946	-5.99067937006522	2.08966258564667e-09	5.53936821799976e-08
Efra.gene8256_i1_length1470.p1	intact	5-7day	44.8206486744437	587.628503833934	316.224576254189	-3.71387002364939	0.620019742758381	-5.98992220332679	2.09941438456438e-09	5.56095403521365e-08
Efra.gene29642_i0_length495.p1	intact	5-7day	21.5542141237208	298.075938744075	159.815076433898	-3.79150377166884	0.632987989145731	-5.98985105039004	2.10033306211369e-09	5.56095403521365e-08
Efra.gene6633_i0_length1647.p1	intact	5-7day	135.151052173759	7.0682461658095	71.1096491697844	4.25632624919049	0.710961921332951	5.98671478946509	2.14121768029128e-09	5.66579331350194e-08
Efra.gene12612_i0_length1125.p1	intact	5-7day	784.080365990379	21.122470175746	402.601418083063	5.21317477099294	0.870924761571695	5.98579234512187	2.15338959951709e-09	5.69457667891527e-08
Efra.gene15827_i0_length945.p1	intact	5-7day	157.76224343844	10.159746901667	83.9609951700535	3.95568924568976	0.660996131445973	5.9844363037896	2.17140541633144e-09	5.73877020662155e-08
Efra.gene76857_i0_length252.p1	intact	5-7day	2.19907349465678	128.261503206351	65.2302883505037	-5.86675899507971	0.980503731887205	-5.983413223515	2.18509473907899e-09	5.77148312715678e-08
Efra.gene30570_i0_length480.p1	intact	5-7day	111.73269678507	2.20625604176289	56.9694764134167	5.65925620286705	0.945848207936959	5.98326048025271	2.18714571919709e-09	5.77343492666759e-08
Efra.gene11513_i0_length1194.p1	intact	5-7day	138.097336702091	3.0640779619633	70.5807073320272	5.48605968539046	0.917279402380167	5.98079458794689	2.22051748876697e-09	5.8580126843946e-08
Efra.gene2945_i1_length2430.p1	intact	5-7day	903.769798162674	131.506826927359	517.638312545016	2.78089637780907	0.465116297823602	5.97892697121471	2.24612217031057e-09	5.92201078384341e-08
Efra.gene21748_i0_length690.p1	intact	5-7day	178.366993445712	1.32101134766832	89.8440023966903	7.07193888720642	1.18318115484348	5.97705504204211	2.27207448647464e-09	5.98684824567845e-08
Efra.gene23333_i0_length642.p1	intact	5-7day	510.617495358954	18.1543719224123	264.385933640683	4.81414073507146	0.80602474027705	5.97269599121328	2.33364527651629e-09	6.14540555043822e-08
Efra.gene11069_i0_length1227.p1	intact	5-7day	126.077006745147	4.86199012404661	65.4694984345969	4.69543484534768	0.786310395499946	5.97147751348533	2.35114471608321e-09	6.18778541187354e-08
Efra.gene63549_i0_length279.p1	intact	5-7day	18.515961847756	264.852700177642	141.684331012699	-3.83493115013943	0.642447883266356	-5.9692486348336	2.38348658523269e-09	6.26915383721334e-08
Efra.gene18036_i0_length840.p1	intact	5-7day	116.559591958792	4.86199012404661	60.7107910414192	4.58282861296642	0.767889429293545	5.96808399509107	2.40055789830756e-09	6.31028373698482e-08
Efra.gene36550_i0_length402.p1	intact	5-7day	181.643209875923	3.11892350975163	92.3810666928372	5.86892461434726	0.983426014124232	5.96783543454837	2.40421669442636e-09	6.31612844307686e-08
Efra.gene13194_i0_length1091.p1	intact	5-7day	63.9492942018734	535.836554007944	299.892924104909	-3.06736267709596	0.514343092729455	-5.96365095683203	2.46663356989549e-09	6.47623768554183e-08
Efra.gene40228_i0_length372.p1	intact	5-7day	153.969007490361	6.14186731087368	80.0554374006173	4.64294927310018	0.77863995285502	5.96289627327238	2.47805741054321e-09	6.5023517169674e-08
Efra.gene7321_i0_length1563.p1	intact	5-7day	106.403403266816	1.3347227346154	53.8690630007157	6.32294274510372	1.06051008612786	5.96217124929955	2.4890808102021e-09	6.52738450370281e-08
Efra.gene4985_i3_length762.p1	intact	5-7day	173.088032172265	6.65990228612992	89.8739672291976	4.70125289551307	0.788676678229379	5.96093814523289	2.50793893962759e-09	6.5711846972182e-08
Efra.gene14931_i0_length990.p1	intact	5-7day	192.638577349207	4.45364624436703	98.5461117967868	5.43881064168962	0.912416784961755	5.96088402945984	2.50876972350845e-09	6.5711846972182e-08
Efra.gene9866_i0_length1321.p1	intact	5-7day	162.606532096126	0.885244694094572	81.7458883951103	7.52173235555841	1.26194693298154	5.96041890429352	2.51592137355651e-09	6.58599667590605e-08
Efra.gene31633_i0_length462.p1	intact	5-7day	131.348195380155	0.885244694094572	66.1167200371247	7.21313002008763	1.21099367344341	5.95637300034558	2.57897350408526e-09	6.7470362707353e-08
Efra.gene19005_i0_length795.p1	intact	5-7day	104.942844063852	1.32101134766832	53.1319277057601	6.30633137494264	1.05888612212814	5.95562756292266	2.59075725471326e-09	6.77383732836615e-08
Efra.gene17127_i0_length880.p1	intact	5-7day	85649.2099702831	13380.8905498684	49515.0502600757	2.67826481781516	0.449778468819553	5.95463100944846	2.60659254519423e-09	6.81119348923556e-08
Efra.gene2574_i0_length2571.p1	intact	5-7day	817.586804532177	62.413608898408	440.000206715292	3.71074971939017	0.623313692690941	5.95326199777562	2.62849999523287e-09	6.86436283621526e-08
Efra.gene8316_i0_length1463.p1	intact	5-7day	3.3489424867928	189.02930245581	96.1891224713016	-5.83052274913366	0.979809356782314	-5.9506706164565	2.67046028618734e-09	6.96980631277507e-08
Efra.gene59706_i0_length288.p1	intact	5-7day	124.784837760571	0.885244694094572	62.8350412273326	7.13940427016113	1.19982662018974	5.95036328584882	2.67547972136964e-09	6.97876761465023e-08
Efra.gene548_i0_length4560.p1	intact	5-7day	351.692989772223	39.8360112342558	195.76450050324	3.14233556918833	0.52812353343675	5.95000103240934	2.68140797460723e-09	6.99008747124505e-08
Efra.gene14672_i0_length804.p1	intact	5-7day	136.536113009512	0.885244694094572	68.7106788518032	7.2695849466037	1.22206022282194	5.94863069007927	2.7039494767899e-09	7.04467689619081e-08
Efra.gene6138_i0_length1707.p1	intact	5-7day	140.430013447206	4.82085596320536	72.6254347052058	4.85804381782618	0.816832387032428	5.94741821571935	2.72404791962454e-09	7.09284051213955e-08
Efra.gene6586_i0_length1651.p1	intact	5-7day	19.4141696158539	812.626763189625	416.020466402739	-5.38372878453173	0.905247522047639	-5.94724498372989	2.72693133171217e-09	7.09614939802853e-08
Efra.gene26056_i0_length570.p1	intact	5-7day	296.723925044243	31.7865406657221	164.255232854983	3.22201703066284	0.541871255017698	5.94609328475564	2.74617684020405e-09	7.14200742767962e-08
Efra.gene23701_i0_length633.p1	intact	5-7day	1.09953674732839	153.517539525932	77.3085381366303	-7.12587465691013	1.19855836019921	-5.94537145085347	2.75830643498871e-09	7.16929356582553e-08
Efra.gene1578_i1_length3156.p1	intact	5-7day	137.710224020509	0.885244694094572	69.2977343573016	7.28128567220761	1.22471801236043	5.94527523782736	2.75992712037734e-09	7.16929356582553e-08
Efra.gene371_i0_length5085.p1	intact	5-7day	224.448720550976	18.0858149876769	121.267267769326	3.63251211435172	0.61103524471835	5.94484875586201	2.76712227962546e-09	7.1837432916011e-08
Efra.gene19868_i2_length759.p1	intact	5-7day	126.387696955975	3.94932265605787	65.1685098060165	4.99379078886124	0.840036858926115	5.94472818162431	2.76915979253237e-09	7.18479407491712e-08
Efra.gene5376_i0_length1820.p1	intact	5-7day	182.306225800404	0.885244694094572	91.5957352472493	7.68668565708882	1.29331489141322	5.94339840059329	2.79172811133394e-09	7.2336047185122e-08
Efra.gene66639_i0_length273.p1	intact	5-7day	165.939005202497	2.6694454692308	84.304225335864	5.96235379674783	1.00320096519464	5.94332940617839	2.79290392163263e-09	7.2336047185122e-08
Efra.gene2032_i1_length1020.p1	intact	5-7day	435.709848668907	52.7337605398889	244.221804604398	3.04674980132665	0.512659664826095	5.94302616407353	2.79807752673012e-09	7.24274138154306e-08
Efra.gene14893_i0_length993.p1	intact	5-7day	130.073419879543	3.09150073585746	66.5824603077001	5.39380277033995	0.907673964569316	5.94244517402157	2.80801586376449e-09	7.26419341969973e-08
Efra.gene19921_i0_length759.p1	intact	5-7day	12.9176136214988	960.859814109585	486.888713865542	-6.2123746076242	1.04545355272086	-5.94227700643046	2.81089892491955e-09	7.26737933561456e-08
Efra.gene270_i0_length5670.p1	intact	5-7day	144.937521668117	10.1871696755611	77.5623456718392	3.83114247185491	0.644759544194399	5.9419709352915	2.81615360042038e-09	7.27668954978852e-08
Efra.gene114859_i0_length210.p1	intact	5-7day	199.763362300114	6.71474783391824	103.239055067016	4.90047091092103	0.824867547492222	5.94091854603752	2.83429426940815e-09	7.31926555346457e-08
Efra.gene28200_i0_length522.p3	intact	5-7day	267.856369956634	3.55469016332537	135.70553005998	6.237593926284	1.05025467729613	5.93912511043761	2.86547132818698e-09	7.39543696923988e-08
Efra.gene17313_i1_length873.p1	intact	5-7day	24.0891439516094	255.928698573228	140.008921262419	-3.40798583376457	0.573833927296033	-5.93897584589214	2.86808114269912e-09	7.39783368132076e-08
Efra.gene41348_i0_length366.p1	intact	5-7day	24.3156390532437	281.353989736923	152.834814395083	-3.5344313912504	0.59519175778513	-5.93830701621774	2.87980373857937e-09	7.42371902240461e-08
Efra.gene530_i2_length2769.p1	intact	5-7day	251.852944124992	15.1588508951844	133.505897510088	4.05690540529404	0.683276837371725	5.93742562809422	2.89532312783768e-09	7.45935590851108e-08
Efra.gene16528_i0_length909.p1	intact	5-7day	158.821068786486	0.885244694094572	79.8531567402904	7.48775487802652	1.26117938016649	5.93710537595218	2.90098224080475e-09	7.46956246485502e-08
Efra.gene16000_i0_length936.p1	intact	5-7day	125.598850419475	0.885244694094572	63.2420475567847	7.14865228840987	1.20422508022903	5.93630908853874	2.91510000564613e-09	7.50152401452937e-08
Efra.gene9042_i0_length1392.p1	intact	5-7day	7.79742172091398	192.619131322511	100.208276521713	-4.63413516928845	0.780699725494312	-5.93587395762728	2.92284289656752e-09	7.51705311633882e-08
Efra.gene1921_i1_length897.p1	intact	5-7day	233.253711271585	11.8616793551207	122.557695313353	4.29497887285014	0.723735576647835	5.93445867721941	2.94816570256746e-09	7.57775020886556e-08
Efra.gene26337_i0_length561.p1	intact	5-7day	115.476524591885	4.45364624436703	59.965085418126	4.70106389119885	0.792408961359272	5.93262333017385	2.98132285501174e-09	7.65844872678496e-08
Efra.gene122_i2_length6993.p1	intact	5-7day	2508.16137862964	411.12074777872	1459.64106320418	2.60899739271831	0.439778302963543	5.93252867441846	2.98304270468808e-09	7.65844872678496e-08
Efra.gene1057_i0_length3675.p1	intact	5-7day	124.448981427339	0.885244694094572	62.6671130607167	7.13540610997297	1.20342982806048	5.92922490667599	3.04367961760744e-09	7.80956722409317e-08
Efra.gene86748_i0_length240.p1	intact	5-7day	26.3888819358814	330.805567380413	178.597224658147	-3.64802186419995	0.615580490970381	-5.9261492488973	3.10120749667897e-09	7.95253698623902e-08
Efra.gene14669_i0_length1005.p1	intact	5-7day	27.1612590919603	419.334754990619	223.248007041289	-3.94557904243252	0.66591911684245	-5.92501242664582	3.12273774963094e-09	8.00308397989283e-08
Efra.gene11617_i0_length1188.p1	intact	5-7day	7.64642498649112	156.997677297056	82.3220511417738	-4.35614898649643	0.735250220523453	-5.9247163277219	3.1283694081616e-09	8.0081968615113e-08
Efra.gene16112_i0_length933.p1	intact	5-7day	120.865771200472	1.77048938818914	61.3181302943308	6.09379961228803	1.02853865787899	5.92471616463536	3.12837251271201e-09	8.0081968615113e-08
Efra.gene18065_i0_length837.p1	intact	5-7day	248.243643672178	10.5132452335582	129.378444452868	4.55768350832741	0.769299456730035	5.92445954362191	3.13326132319517e-09	8.01604832941164e-08
Efra.gene12478_i5_length360.p1	intact	5-7day	7.0337413068174	197.691510451513	102.362625879165	-4.80399967022513	0.81105912536358	-5.92311894409869	3.15892186448439e-09	8.07700161096868e-08
Efra.gene19492_i0_length774.p1	intact	5-7day	104.430824873793	3.11892350975163	53.7748741917725	5.07107682059533	0.856871320369002	5.91813111262905	3.25620354188718e-09	8.3209048000699e-08
Efra.gene9412_i0_length1359.p1	intact	5-7day	6.54688823916273	156.002741507385	81.274814873274	-4.57008130310103	0.77235432708396	-5.91707865527921	3.2771000075175e-09	8.36944333899015e-08
Efra.gene45154_i0_length342.p1	intact	5-7day	123.962128359684	0.885244694094572	62.4236865268893	7.12971921690967	1.20558256260933	5.91392032203777	3.34059531122455e-09	8.52665638486803e-08
Efra.gene24913_i0_length598.p1	intact	5-7day	124.164381442458	3.09150073585746	63.6279410891575	5.3267110031847	0.900885449990139	5.91275062022925	3.36441367988523e-09	8.58247301853158e-08
Efra.gene34298_i0_length426.p1	intact	5-7day	16.5433834547335	216.63514735939	116.589265407062	-3.71259914012522	0.628097446109883	-5.91086488747753	3.40316095866377e-09	8.67628591106839e-08
Efra.gene75410_i0_length255.p1	intact	5-7day	133.774688079989	0.885244694094572	67.3299663870418	7.24011972077759	1.22531044051086	5.90880439879302	3.44599576102304e-09	8.78040518054764e-08
Efra.gene41_i7_length531.p1	intact	5-7day	759.283418490739	5043.67778663909	2901.48060256491	-2.73183347489176	0.462532107198592	-5.9062569546525	3.49967975325611e-09	8.91203170499316e-08
Efra.gene1901_i0_length2922.p1	intact	5-7day	3.86096167685128	118.743193762464	61.3020777196574	-4.94614426622632	0.837562925372294	-5.90540019906896	3.5179170237544e-09	8.94836155694052e-08
Efra.gene20143_i1_length597.p1	intact	5-7day	456.391021146933	32.5209601033988	244.455990625166	3.80949120396503	0.645086528297023	5.90539569012825	3.51801324732004e-09	8.94836155694052e-08
Efra.gene9765_i16_length522.p1	intact	5-7day	1.63672205979068	126.047531235106	63.8421266474485	-6.25895574351459	1.05990244415489	-5.90521870954372	3.52179214641279e-09	8.95279847549097e-08
Efra.gene40176_i1_length240.p1	intact	5-7day	176.12628444823	5.3388909384616	90.7325876933459	5.04655037768173	0.854701274181897	5.90446104402055	3.5380145797159e-09	8.98392467938108e-08
Efra.gene544_i0_length4572.p1	intact	5-7day	1530.30349105708	228.777049910918	879.540270484001	2.74190195662765	0.464378409600442	5.90445615029092	3.53811959580206e-09	8.98392467938108e-08
Efra.gene1519_i1_length600.p1	intact	5-7day	130.978476182537	1.3347227346154	66.1565994585762	6.6217444883335	1.12168215434012	5.9034054011754	3.56073836580354e-09	9.03614365910144e-08
Efra.gene40476_i0_length372.p1	intact	5-7day	1.09953674732839	149.077604668512	75.0885707079203	-7.0835324302452	1.19993480449837	-5.90326441377491	3.56378399723583e-09	9.03866000082797e-08
Efra.gene16848_i0_length894.p1	intact	5-7day	178.410477155624	15.4712150662344	96.940846110929	3.52714376981794	0.597604764191647	5.90213462335587	3.58828165781846e-09	9.09554988886196e-08
Efra.gene11960_i1_length526.p1	intact	5-7day	156.562966305039	6.673613673077	81.6182899890582	4.5554136030441	0.771882065483018	5.90169639476398	3.5978279880486e-09	9.11449756972313e-08
Efra.gene36161_i0_length408.p1	intact	5-7day	423.568308617659	6.72845922086532	215.148383919262	5.98089054345737	1.01362511325879	5.90049562232023	3.62411235941952e-09	9.17580208653029e-08
Efra.gene7640_i1_length1530.p1	intact	5-7day	162.270675762894	6.61876812528867	84.4447219440914	4.61453363248344	0.78213560324837	5.89991507012126	3.63688733001274e-09	9.20285164289135e-08
Efra.gene17717_i0_length852.p1	intact	5-7day	315.727664063197	26.0255944606339	170.876629261915	3.60005530955056	0.610237992656088	5.89942834250807	3.64763147623342e-09	9.22473422299858e-08
Efra.gene30257_i0_length483.p1	intact	5-7day	287.172647393502	31.0109870672042	159.091817230353	3.21147752014559	0.544539442644792	5.89760312778751	3.6881975814607e-09	9.32196705195845e-08
Efra.gene41955_i0_length360.p1	intact	5-7day	129.711473320364	4.90312428488785	67.307298802626	4.72999640573703	0.802208946421872	5.89621497844725	3.71934341419693e-09	9.39529205501273e-08
Efra.gene35166_i0_length417.p1	intact	5-7day	127.562732070515	0.885244694094572	64.2239883823048	7.17090502355951	1.21702708240821	5.89214909611542	3.81204981849478e-09	9.62302520817204e-08
Efra.gene4052_i0_length2094.p1	intact	5-7day	213.547169032411	2.6694454692308	108.108307250821	6.32577412142409	1.07360806902033	5.8920702106835	3.81387054882557e-09	9.62302520817204e-08
Efra.gene20227_i2_length720.p1	intact	5-7day	155.931965037858	2092.51189960477	1124.22193232131	-3.74673557681448	0.635943958206434	-5.89161281975456	3.82444414248242e-09	9.64417421465882e-08
Efra.gene18335_i0_length825.p1	intact	5-7day	105.933019579583	1.3347227346154	53.6338711570991	6.31606783720128	1.0722749110393	5.89034376555492	3.85393074540633e-09	9.71296497828524e-08
Efra.gene21650_i1_length693.p1	intact	5-7day	573.556828060598	0.885244694094572	287.221036377346	9.33973810563015	1.58651158875885	5.88696494359473	3.93352107245327e-09	9.90787986675637e-08
Efra.gene83924_i0_length243.p1	intact	5-7day	1.09953674732839	181.782808259689	91.4411725035086	-7.36958008058823	1.25209927754941	-5.88577935689881	3.96182571004044e-09	9.97346559179746e-08
Efra.gene15207_i1_length978.p1	intact	5-7day	235.049202704238	1500.77641835947	867.912810531855	-2.67464549378458	0.454509436628589	-5.88468638544511	3.98809480826785e-09	1.00338549996008e-07
Efra.gene24458_i3_length342.p1	intact	5-7day	1571.84922721495	80.4994238860849	826.17432555052	4.28692825812748	0.728511784266987	5.88450091090962	3.99256940239168e-09	1.00393727990196e-07
Efra.gene6846_i0_length1620.p1	intact	5-7day	100.871856665788	1.75677800124206	51.314317333515	5.8356300842678	0.992135373790413	5.88188894220454	4.0561047875461e-09	1.01933086848189e-07
Efra.gene99937_i0_length225.p1	intact	5-7day	66.2906676889708	1264.25027113614	665.270469412555	-4.25459860651102	0.723356083212637	-5.88174856789079	4.05954707367719e-09	1.01961363829961e-07
Efra.gene9818_i1_length1146.p1	intact	5-7day	351.204288497483	17.5540686254736	184.379178561478	4.32016789927709	0.735161414707716	5.87648890821438	4.190594714621e-09	1.05192772288752e-07
Efra.gene64658_i0_length252.p1	intact	5-7day	8.33460703337628	181.152084460123	94.7433457467497	-4.448085747191	0.757324828660534	-5.87341861623399	4.26898652471691e-09	1.07099477214164e-07
Efra.gene51698_i0_length315.p1	intact	5-7day	1.66188818219449	159.583133972589	80.6225110773918	-6.59344515978621	1.12272733071594	-5.87270388757858	4.28743900237018e-09	1.07501120148318e-07
Efra.gene8456_i0_length1449.p1	intact	5-7day	130.500319856865	1218.82467983904	674.662499847954	-3.22385885247033	0.549132316534389	-5.87082339793133	4.33636003760613e-09	1.08665824085889e-07
Efra.gene2188_i0_length2766.p1	intact	5-7day	9.43414378070467	169.81615600974	89.6251498952223	-4.17553060029778	0.711671303144887	-5.86721788815432	4.43168141619762e-09	1.10991297119158e-07
Efra.gene67848_i0_length270.p1	intact	5-7day	113.033562511629	2.20625604176289	57.6199092766961	5.67597868101047	0.967538949506038	5.86640846232417	4.45335939287863e-09	1.11470777431303e-07
Efra.gene49666_i0_length321.p1	intact	5-7day	21.4787157565094	225.871513134854	123.675114445682	-3.3954797143264	0.578878557609612	-5.86561666465502	4.47466508497332e-09	1.1194039931732e-07
Efra.gene3652_i0_length2199.p1	intact	5-7day	99.353192579577	918.117432057847	508.735312318712	-3.20731615654742	0.547056831873876	-5.8628573297607	4.54969125359107e-09	1.13752621547171e-07
Efra.gene11387_i0_length1203.p1	intact	5-7day	117.474269107311	0.885244694094572	59.1797569007029	7.05239789506806	1.2044954275178	5.8550640657902	4.76826169738254e-09	1.19149680710745e-07
Efra.gene28255_i0_length519.p1	intact	5-7day	266.955010067812	3.0640779619633	135.009544014888	6.43895115222407	1.09978101066388	5.85475752880766	4.77706447686892e-09	1.19301898547185e-07
Efra.gene84714_i0_length242.p1	intact	5-7day	1.63672205979068	169.540207798783	85.5884649292867	-6.6872728222312	1.14258525404556	-5.85275610599169	4.83492896894890e-09	1.20678510691791e-07
Efra.gene21468_i1_length249.p1	intact	5-7day	211.310536259196	2.21996742870997	106.765251843953	6.57474989444948	1.12351338659213	5.85195510165852	4.85827795114541e-09	1.21192552699661e-07
Efra.gene325_i2_length387.p1	intact	5-7day	24.8024921208983	253.599040048942	139.20076608492	-3.35514636969863	0.5734312531159	-5.85100018784726	4.88625672765979e-09	1.21821439684953e-07
Efra.gene2346_i2_length327.p1	intact	5-7day	64.3354827799128	488.2818659639	276.308674371906	-2.92419807309142	0.499881643189968	-5.84978086898892	4.92221050911426e-09	1.22648330262211e-07
Efra.gene9586_i1_length781.p1	intact	5-7day	15.9810320198674	188.406294585726	102.193663302797	-3.56080292659015	0.608726993856696	-5.84958932744229	4.9278817963673e-09	1.22653081377978e-07
Efra.gene115673_i0_length210.p1	intact	5-7day	124.968773255837	1.77048938818914	63.3696313220128	6.14101475440336	1.04982037924653	5.84958615378646	4.92797581756808e-09	1.22653081377978e-07
Efra.gene5519_i0_length1800.p1	intact	5-7day	166.130713336202	14.1639151055132	90.1473142208578	3.55205951005831	0.607270091614675	5.84922517855886	4.93868129367567e-09	1.2285004615427e-07
Efra.gene35642_i0_length411.p1	intact	5-7day	45.8195209321568	404.649807181116	225.234664056637	-3.14372703701397	0.537536990123769	-5.84839200794372	4.96347717656564e-09	1.2339709021333e-07
Efra.gene5465_i0_length1809.p1	intact	5-7day	96.0458855956095	3.10521212280454	49.575548859207	4.95314476487987	0.84698508641012	5.84797164005967	4.97603362519698e-09	1.23639403525222e-07
Efra.gene72959_i0_length261.p1	intact	5-7day	6.06003517150806	127.286274261092	66.6731547163001	-4.39437945214275	0.752149697205149	-5.84242667180677	5.14458342987384e-09	1.27755219666009e-07
Efra.gene7841_i3_length912.p1	intact	5-7day	97.9846011242459	681.566859789353	389.775730456799	-2.79848970207926	0.479081883830781	-5.84135989385007	5.17764132232827e-09	1.28503625915247e-07
Efra.gene12486_i0_length1131.p1	intact	5-7day	93.2592945436828	2.20625604176289	47.7327752927229	5.39896495357985	0.924514728614785	5.83978252209049	5.22690080635109e-09	1.29653068254044e-07
Efra.gene21481_i1_length426.p1	intact	5-7day	103.927502425717	1.3347227346154	52.6311125801663	6.28903336638545	1.07735002950172	5.83750238471163	5.29891365079052e-09	1.31365293684161e-07
Efra.gene2525_i0_length2598.p1	intact	5-7day	100.343368095308	2.19254465481581	51.2679563750618	5.50786761636976	0.943758401440797	5.83609916262586	5.34370999992892e-09	1.32401247092834e-07
Efra.gene14290_i2_length240.p1	intact	5-7day	1.09953674732839	207.172960720008	104.136248733668	-7.55818261521666	1.2960239913991	-5.83182307223906	5.48250355641013e-09	1.35763695270834e-07
Efra.gene20157_i0_length747.p1	intact	5-7day	114.058524995289	3.55469016332537	58.8066075793073	5.00742362253771	0.858805832575558	5.83068189874823	5.52013276643725e-09	1.36618628939429e-07
Efra.gene18922_i0_length798.p1	intact	5-7day	1.63672205979068	158.289545398815	79.9631337293028	-6.58810182873242	1.13037486560632	-5.82824515051356	5.6013254071676e-09	1.38550153578979e-07
Efra.gene1515_i0_length3207.p1	intact	5-7day	2.22423961706059	148.550576507057	75.387408062059	-6.07281626418917	1.04232799742416	-5.82620468719685	5.67020651697635e-09	1.40175150321925e-07
Efra.gene84895_i0_length231.p1	intact	5-7day	120.957738948105	6.21042424560909	63.5840815968572	4.28547639261823	0.735582717837509	5.82596122597445	5.67848000060437e-09	1.40300861283882e-07
Efra.gene21133_i3_length237.p1	intact	5-7day	1.09953674732839	167.549058962723	84.3242978550257	-7.25233211570567	1.24521923665495	-5.8241407635074	5.74071764658959e-09	1.41759000741037e-07
Efra.gene46378_i0_length336.p1	intact	5-7day	4.93533230177586	124.318176007758	64.6267541547671	-4.65300280258162	0.799035227526879	-5.823276173922	5.77050801080725e-09	1.42378233192596e-07
Efra.gene8069_i1_length465.p1	intact	5-7day	119.555284628388	4.42622347047286	61.9907540494306	4.75519392640538	0.816591094684764	5.82322530499928	5.77226543076975e-09	1.42378233192596e-07
Efra.gene36465_i0_length341.p1	intact	5-7day	49.7898438406056	445.664997692821	247.727420766713	-3.16109119260899	0.542926896986621	-5.82231458812196	5.80381713119763e-09	1.43076285177154e-07
Efra.gene2639_i0_length2547.p1	intact	5-7day	148.55459475937	9.27450220757239	78.914548483471	4.00028228046306	0.687301872516345	5.82026972488414	5.87527370740311e-09	1.44756743684528e-07
Efra.gene18217_i0_length830.p1	intact	5-7day	2.71109268471526	280.317476571112	141.514284627914	-6.68259540810775	1.14826546727691	-5.8197303659714	5.89426348047767e-09	1.45143352095657e-07
Efra.gene16539_i1_length909.p1	intact	5-7day	6.08520129391187	192.360335442532	99.2227683682221	-4.9865351227701	0.857227843858613	-5.81704754283804	5.98961106249318e-09	1.47408750108473e-07
Efra.gene109449_i0_length216.p1	intact	5-7day	743.564592643978	109.866321776357	426.715457210167	2.75885206633037	0.474366066344698	5.81587145891174	6.03188057267248e-09	1.48366055181599e-07
Efra.gene18666_i0_length810.p1	intact	5-7day	7.8477539657216	286.334664142745	147.091209054233	-5.19812591144178	0.893909532909268	-5.8150469595332	6.06168668893404e-09	1.49015900033438e-07
Efra.gene11284_i0_length1212.p1	intact	5-7day	32.8099395630251	316.900891370177	174.855415466601	-3.27046415399214	0.562665420028359	-5.81244917064089	6.15653805343617e-09	1.51263149359802e-07
Efra.gene4663_i0_length1953.p1	intact	5-7day	159.533492852232	5.81579175287659	82.6746423025543	4.78370702686153	0.82310182531783	5.81180466343196	6.18029312697678e-09	1.51762064039892e-07
Efra.gene12237_i0_length1147.p1	intact	5-7day	2.76142492952289	124.175066680822	63.4682458051724	-5.49571326023363	0.945703190740227	-5.81124534002258	6.20098075963125e-09	1.52185140739996e-07
Efra.gene8162_i0_length1477.p1	intact	5-7day	15.2425177281746	223.764234530453	119.503376129314	-3.87183410346565	0.666577244612715	-5.80853027125942	6.3023635815826e-09	1.54587071930859e-07
Efra.gene6653_i1_length1644.p1	intact	5-7day	417.690360734331	41.784748652757	229.737554693544	3.32227514406859	0.57208489959606	5.8073113735643	6.34840085189322e-09	1.55629543780896e-07
Efra.gene12236_i0_length1148.p1	intact	5-7day	2.7865910519267	114.563775257038	58.6751831544824	-5.37489407571096	0.925655539147656	-5.80658122638165	6.37613469390187e-09	1.56222400373306e-07
Efra.gene35616_i0_length412.p1	intact	5-7day	31.0386901492331	382.363146371586	206.700918260409	-3.62492117713023	0.624457434022201	-5.80491316082458	6.4399372111008e-09	1.5769782806749e-07
Efra.gene13825_i0_length1053.p1	intact	5-7day	192.444096904872	15.8658475589669	104.15497223192	3.59884600767462	0.620231214440223	5.80242645627354	6.53620652743229e-09	1.5996620246559e-07
Efra.gene11764_i0_length1176.p1	intact	5-7day	147.186003304039	0.885244694094572	74.0356239990666	7.37719716235709	1.27143928057264	5.80224103115212	6.54344081552713e-09	1.6005423548997e-07
Efra.gene29493_i0_length498.p1	intact	5-7day	2.22423961706059	110.559607053192	56.3919233351263	-5.64759230984713	0.973548642436094	-5.80103763045189	6.59058065340291e-09	1.61117728373523e-07
Efra.gene5448_i0_length1809.p1	intact	5-7day	429.608177994573	52.8023174746243	241.205247734599	3.02479125445989	0.521541347649702	5.79971514835968	6.64276612204397e-09	1.6230332061878e-07
Efra.gene12623_i0_length1125.p1	intact	5-7day	93.6454831217223	1.77048938818914	47.7079862549557	5.72548177558575	0.987374348015265	5.79869406886519	6.68333289174318e-09	1.63203873789271e-07
Efra.gene33_i0_length9918.p1	intact	5-7day	838.730588058997	103.748879510644	471.239733784821	3.01496111393086	0.519951363648292	5.79854448842307	6.68929581469433e-09	1.63258886871774e-07
Efra.gene6048_i1_length327.p1	intact	5-7day	165.946777840937	4.37137792268454	85.1590778818105	5.23941924163955	0.903961315814403	5.79606577181814	6.78886476524488e-09	1.65514980740635e-07
Efra.gene12950_i0_length1104.p1	intact	5-7day	100.67922442854	1.32101134766832	51.000117888104	6.24689533529697	1.07778380632816	5.79605603518868	6.78925870913658e-09	1.65514980740635e-07
Efra.gene16868_i0_length894.p1	intact	5-7day	136.670640363513	0.885244694094572	68.7779425288039	7.2710835821234	1.25453705710286	5.79583005616012	6.7984080659327e-09	1.65646261646347e-07
Efra.gene25173_i0_length591.p1	intact	5-7day	196.892576138994	16.7510922530615	106.821834196028	3.55359889742197	0.613156956686364	5.79557788372232	6.80863208915076e-09	1.65773554878387e-07
Efra.gene34285_i0_length426.p1	intact	5-7day	24.4414696652627	367.151170400629	195.796320032946	-3.91194726044209	0.674997481796653	-5.795499043981	6.81183161738433e-09	1.65773554878387e-07
Efra.gene12003_i2_length708.p1	intact	5-7day	141.656304910097	4.01787959079328	72.837092250445	5.14593985521769	0.887931766866869	5.79542262957379	6.81493411451236e-09	1.65773554878387e-07
Efra.gene24801_i0_length603.p1	intact	5-7day	6.69788497358559	185.60573070449	96.1518078390379	-4.8013559751511	0.82853811778606	-5.79497294340642	6.8332196570293e-09	1.66098896549254e-07
Efra.gene7163_i0_length1584.p1	intact	5-7day	93.4857896453171	3.09150073585746	48.2886451905873	4.91661253833771	0.848436663411831	5.79490815326917	6.83585814132122e-09	1.66098896549254e-07
Efra.gene26104_i3_length351.p1	intact	5-7day	6.00970292670044	132.783706385453	69.3967046560767	-4.46173138027488	0.770009854772535	-5.79438217916432	6.85731437592976e-09	1.66528290175725e-07
Efra.gene18267_i3_length828.p1	intact	5-7day	156.134218120632	9.23336804673114	82.6837930836814	4.07661134933116	0.703731286706762	5.79285222404762	6.92009935892659e-09	1.67829701159288e-07
Efra.gene1090_i0_length3623.p1	intact	5-7day	289.363024146176	31.772829278775	160.567926712476	3.18633578320222	0.550051095207457	5.79279963436936	6.92226739767393e-09	1.67829701159288e-07
Efra.gene21269_i0_length708.p1	intact	5-7day	7.00857518441359	279.502509283769	143.255542234091	-5.30853070244225	0.916401875010526	-5.79279773121511	6.92234586865074e-09	1.67829701159288e-07
Efra.gene5065_i0_length1878.p1	intact	5-7day	270.024352897534	30.9287187455217	150.476535821528	3.12561582559374	0.539817817173404	5.79013090371878	7.03315888232051e-09	1.70422424811471e-07
Efra.gene18569_i0_length813.p1	intact	5-7day	519.905642733046	68.9668178176942	294.43623027537	2.9142150018279	0.503343055418267	5.78971929871219	7.05041500923161e-09	1.70746539387027e-07
Efra.gene2732_i0_length2457.p1	intact	5-7day	104.179163649755	4.0041682038462	54.0916659268008	4.70564157059814	0.812790166276473	5.78949126827588	7.05999267321405e-09	1.70884443119973e-07
Efra.gene115603_i0_length210.p1	intact	5-7day	8.77112785622333	137.933635635388	73.3523817458058	-3.97363711046882	0.686474201581291	-5.78847260583947	7.10293295634695e-09	1.71829280819731e-07
Efra.gene29164_i0_length504.p1	intact	5-7day	6.69788497358559	172.334776222553	89.5163305980692	-4.69478642014197	0.81124711249755	-5.78712250289352	7.16023621735144e-09	1.73120348630952e-07
Efra.gene12316_i0_length1143.p1	intact	5-7day	30.6108660683683	304.431192788636	167.521029428502	-3.31240205537876	0.572522452076481	-5.78562822010738	7.224183174442e-09	1.74570541684869e-07
Efra.gene8068_i0_length1488.p1	intact	5-7day	106.655064490854	5.29775677762035	55.9764106342372	4.32975932136493	0.748661692305859	5.78333226591224	7.32352078949167e-09	1.76873879704057e-07
Efra.gene8196_i0_length1473.p1	intact	5-7day	448.837488011618	58.9716075593922	253.904547785505	2.92840155945966	0.506364815816099	5.78318530038469	7.32992449117318e-09	1.76931430230162e-07
Efra.gene20399_i0_length738.p1	intact	5-7day	137.240764436818	10.1871696755611	73.7139670561898	3.75242267274958	0.649479722441995	5.77758249116809	7.57815704048981e-09	1.82823038601817e-07
Efra.gene19883_i1_length447.p1	intact	5-7day	116.48409359158	4.45364624436703	60.4688699179737	4.71372920771123	0.816025071001608	5.77645145378376	7.6292501124821e-09	1.8395480654776e-07
Efra.gene31649_i0_length462.p1	intact	5-7day	96.9944256085151	1.32101134766832	49.1577184780917	6.19297630893709	1.07227285085368	5.77556011420655	7.66975101840455e-09	1.84821955850883e-07
Efra.gene4654_i0_length1956.p1	intact	5-7day	165.601300662179	9.28821359451947	87.4447571283494	4.1555643674504	0.719519022375857	5.77547533591078	7.67361406552958e-09	1.84821955850883e-07
Efra.gene10333_i0_length1281.p1	intact	5-7day	947.439653741438	130.9232327461	539.181443243769	2.85553856921391	0.494469232854177	5.77495702357691	7.69727290075834e-09	1.85290370199655e-07
Efra.gene7128_i2_length444.p1	intact	5-7day	168.699506028477	13.7418598388865	91.2206829336818	3.61873635871497	0.626725329801992	5.77403878004783	7.73936120824907e-09	1.8620166791022e-07
Efra.gene9357_i0_length1365.p1	intact	5-7day	109.610045761168	1.32101134766832	55.4655285544182	6.36980871244735	1.10322105738019	5.7738280735628	7.74905060099088e-09	1.86332908549728e-07
Efra.gene18570_i0_length813.p1	intact	5-7day	98.5304831786905	1.32101134766832	49.9257472631794	6.21574440998561	1.07694784631096	5.77162991808508	7.85083934740541e-09	1.88677408325083e-07
Efra.gene17599_i0_length858.p1	intact	5-7day	5.49768373664196	277.468949030151	141.483316383396	-5.65776091296656	0.980305751300248	-5.77142478809522	7.86040423779530e-09	1.88804163799096e-07
Efra.gene2291_i0_length1536.p1	intact	5-7day	151.324716430875	11.9713704506973	81.6480434407861	3.66081453106006	0.63439095869094	5.77059694957526	7.89912031768746e-09	1.89630600359803e-07
Efra.gene58527_i0_length291.p1	intact	5-7day	96.5830709080718	2.19254465481581	49.3878077814438	5.45272745612715	0.945215510021319	5.76876638006518	7.98539126226451e-09	1.91597141278455e-07
Efra.gene23346_i0_length642.p1	intact	5-7day	1.09953674732839	269.530003598613	135.31477017297	-7.93779061086658	1.37636495617183	-5.76721353974634	8.05929100564912e-09	1.93264872704405e-07
Efra.gene43_i0_length9225.p1	intact	5-7day	88.1981316298879	630.812257170592	359.50519440024	-2.83793424919499	0.492338128793567	-5.7641975772811	8.20472544779884e-09	1.96645282464564e-07
Efra.gene12643_i0_length1122.p1	intact	5-7day	2.71109268471526	134.83441897005	68.7727558273824	-5.62415072048387	0.975872399159852	-5.76320298158428	8.25324352224538e-09	1.97700450709247e-07
Efra.gene10469_i0_length1272.p1	intact	5-7day	139.977947347481	1.32101134766832	70.6494793475745	6.72301336583695	1.16671647784659	5.76233686031898	8.29572153347246e-09	1.98609864177869e-07
Efra.gene8671_i0_length1425.p1	intact	5-7day	57.6375978063272	691.595045063716	374.616321435022	-3.58463471512344	0.622145239001336	-5.76173293695453	8.32546602386538e-09	1.99213598104498e-07
Efra.gene3938_i0_length2121.p1	intact	5-7day	96.4233774316667	1.3347227346154	48.879050083141	6.18044266049567	1.07276674802215	5.76121759169967	8.35092982867693e-09	1.99714302272337e-07
Efra.gene16536_i0_length531.p1	intact	5-7day	49.2187956637573	537.342252058688	293.280523861223	-3.44974502235846	0.598830210654384	-5.76080658754453	8.37129228049624e-09	2.00092528794653e-07
Efra.gene12642_i0_length1122.p1	intact	5-7day	134.739697473316	3.93561126911079	69.3376543712134	5.08961623355179	0.88355137883105	5.7604077764956	8.39109678890103e-09	2.00457015797395e-07
Efra.gene9370_i0_length1362.p1	intact	5-7day	11.431888296131	185.490044151448	98.4609662237894	-4.01563576028137	0.697226931347115	-5.75943868450799	8.4394108284165e-09	2.01501809057862e-07
Efra.gene1273_i0_length3432.p1	intact	5-7day	379.88605988274	51.3304808705381	215.608270376639	2.88770810852935	0.501539543117132	5.75768779981311	8.52738774649189e-09	2.03491957915742e-07
Efra.gene17033_i1_length581.p1	intact	5-7day	8.28427478856866	135.878204850043	72.081239819306	-4.03903590622268	0.701611814001076	-5.75679574605407	8.57255309892951e-09	2.04458876187151e-07
Efra.gene11862_i0_length1170.p1	intact	5-7day	168.775004395689	14.5996817590869	91.6873430773877	3.53116373270377	0.613403945836839	5.75666941282284	8.57896821658952e-09	2.04501038679743e-07
Efra.gene9204_i0_length1377.p1	intact	5-7day	89.0624765335997	1.77048938818914	45.4164829608944	5.65279497885279	0.982303390019246	5.75463246517151	8.68304965046412e-09	2.06798304158732e-07
Efra.gene59574_i0_length288.p1	intact	5-7day	777.330844858348	5536.89270178602	3157.11177332219	-2.8324625327224	0.492215828778377	-5.75451329907906	8.68917651394132e-09	2.06798304158732e-07
Efra.gene11420_i2_length1203.p1	intact	5-7day	97.892633376613	1.75677800124206	49.8247056889275	5.79305562692995	1.00669864840628	5.75450819974876	8.68943878714424e-09	2.06798304158732e-07
Efra.gene1182_i1_length3525.p1	intact	5-7day	1471.11706271433	209.761858339572	840.439460526952	2.81013213246875	0.488361161667338	5.75420887868016	8.70484722129435e-09	2.07053025473425e-07
Efra.gene11663_i3_length564.p1	intact	5-7day	486.979873213622	1.78420077513623	244.382036994379	8.09707749810207	1.40718361168816	5.75410161889837	8.71037519685937e-09	2.07072582475743e-07
Efra.gene52077_i0_length312.p1	intact	5-7day	111.32226618817	3.97674542995204	57.6495058090611	4.80636108413882	0.835406646321922	5.75331918329831	8.75080389784652e-09	2.07921368639762e-07
Efra.gene2877_i0_length2448.p1	intact	5-7day	94.4091635358188	1.3347227346154	47.8719431352171	6.15029233364388	1.06933567028735	5.75150769261365	8.84510555666838e-09	2.10048583332777e-07
Efra.gene3941_i0_length2121.p1	intact	5-7day	96.3314096840337	1.78420077513623	49.057805229585	5.76279365209103	1.00215796703588	5.75038451187078	8.90407092204509e-09	2.11334809521937e-07
Efra.gene50107_i1_length321.p1	intact	5-7day	7.54576049687588	566.62599519668	287.085877846778	-6.22412176964293	1.08301453270356	-5.74703439491754	9.0822260253554e-09	2.15447047989078e-07
Efra.gene4995_i0_length1890.p1	intact	5-7day	57.7634284183463	422.601506028055	240.182467223201	-2.8713197511843	0.499664600402112	-5.74649424608741	9.11127299695118e-09	2.16019642757457e-07
Efra.gene20221_i0_length744.p1	intact	5-7day	12.9176136214988	1363.30547654707	688.111545084287	-6.71793427420521	1.16931251169316	-5.74520002738847	9.18123863601974e-09	2.17561241216701e-07
Efra.gene13151_i0_length1093.p1	intact	5-7day	303.748969609078	27.2917602605138	165.520364934796	3.47499766530397	0.605112060618141	5.74273410077821	9.31599540165161e-09	2.20635662892507e-07
Efra.gene5225_i2_length1848.p1	intact	5-7day	198.755793300419	19.9248613106014	109.34032730551	3.31845105149589	0.577943599340377	5.74182507650112	9.36615473824469e-09	2.21704288919698e-07
Efra.gene14804_i0_length999.p1	intact	5-7day	114.344049083714	1.32101134766832	57.8325302156909	6.43094437377249	1.12016868176066	5.74104996728211	9.4091320156577e-09	2.22601852267205e-07
Efra.gene14729_i1_length288.p1	intact	5-7day	142.403515943772	0.885244694094572	71.6443803189331	7.33037548587718	1.27707248506422	5.73998388627766	9.46855600561493e-09	2.23887339318151e-07
Efra.gene3528_i0_length2235.p1	intact	5-7day	151.971262974935	11.4670468623882	81.7191549186614	3.72676234843761	0.649489659701934	5.73798565191617	9.58092304819567e-09	2.26422630404298e-07
Efra.gene2811_i0_length2475.p1	intact	5-7day	44.3589617291928	495.235702833384	269.797332281289	-3.4825150187693	0.606966403786085	-5.73757459563884	9.60419826617695e-09	2.26850853733146e-07
Efra.gene14037_i2_length360.p1	intact	5-7day	2.73625880711907	124.156637093126	63.4464479501227	-5.49988705373103	0.958629443386744	-5.73723986017002	9.62319256893767e-09	2.27177556761552e-07
Efra.gene8389_i0_length1454.p1	intact	5-7day	89.3063651191986	966.768197016238	528.037281067718	-3.4354451526071	0.598813235082974	-5.73708954868218	9.63173375207633e-09	2.27257271864004e-07
Efra.gene33518_i1_length438.p1	intact	5-7day	29.7126583002704	260.165960355175	144.939309327723	-3.1307433975389	0.545746216621407	-5.73662867865697	9.65796783144958e-09	2.27645674388731e-07
Efra.gene16167_i0_length930.p1	intact	5-7day	270.387223560255	9.21965665978406	139.80344011002	4.87160862008617	0.849212567953603	5.73661860872546	9.65854181628398e-09	2.27645674388731e-07
Efra.gene11848_i0_length1170.p1	intact	5-7day	40.7835241407657	334.948569925745	187.866047033256	-3.03867432441356	0.529878428454831	-5.73466320052805	9.77063048477054e-09	2.30164252597346e-07
Efra.gene20008_i0_length753.p1	intact	5-7day	33.5987860995255	301.504228696144	167.551507397835	-3.16633256433284	0.552405754609083	-5.73189641475319	9.93139204096787e-09	2.338260970416e-07
Efra.gene19761_i2_length765.p1	intact	5-7day	3.24827799717756	121.580173603792	62.4142258004849	-5.21312457025448	0.909652228663957	-5.73089847524609	9.99000494343497e-09	2.3508030884006e-07
Efra.gene18207_i0_length588.p1	intact	5-7day	92.8982720880472	1.32101134766832	47.1096417178578	6.13048339779258	1.07013455381899	5.72870334474736	1.01201192230772e-08	2.38007029094223e-07
Efra.gene39404_i0_length378.p1	intact	5-7day	4.44847923412119	158.560775409024	81.5046273215725	-5.16369374274019	0.901385556970862	-5.72861823978295	1.01251967653937e-08	2.38007029094223e-07
Efra.gene32199_i0_length453.p1	intact	5-7day	780.956614691582	107.657068005861	444.306841348722	2.85851284364894	0.49922667792499	5.72588158856052	1.02897976412953e-08	2.41747066421548e-07
Efra.gene14674_i0_length1005.p1	intact	5-7day	122.703822239494	0.885244694094572	61.7945334667941	7.11555343803642	1.24285638035441	5.72516145108203	1.03335420450844e-08	2.42645242343592e-07
Efra.gene31193_i0_length309.p1	intact	5-7day	1.66188818219449	126.335470360995	63.9986792715948	-6.25669268953597	1.09310222815395	-5.72379465377393	1.0417065103516e-08	2.44476017501395e-07
Efra.gene33093_i0_length441.p1	intact	5-7day	132.784512564258	3.51355600248413	68.1490342833711	5.23519710035122	0.914756374141759	5.72305069233649	1.04628029265255e-08	2.45418539434344e-07
Efra.gene14059_i0_length852.p1	intact	5-7day	131436.44635017	20311.685142273	75874.0657462215	2.69398306886901	0.470790110605111	5.72225925775376	1.05116735895544e-08	2.46433502735616e-07
Efra.gene8714_i0_length1422.p1	intact	5-7day	130.845797035622	1.3347227346154	66.0902598851185	6.62095837459473	1.15740268081177	5.72053139703373	1.06191402056146e-08	2.48820365073409e-07
Efra.gene36975_i0_length399.p1	intact	5-7day	92.5372496324116	2.6694454692308	47.6033475508212	5.11996876527339	0.895553857940088	5.71709754793543	1.0835891891518e-08	2.53764016388696e-07
Efra.gene17127_i3_length492.p1	intact	5-7day	12036.408253177	653.868919336473	6345.13858625674	4.20218834855165	0.735152669858443	5.71607574976338	1.09012158190927e-08	2.55158032395402e-07
Efra.gene2892_i0_length2445.p1	intact	5-7day	264.963189983739	26.217553877893	145.590371930816	3.33830501165612	0.584076510540111	5.71552690685865	1.0936461374832e-08	2.55846914586979e-07
Efra.gene3478_i0_length2250.p1	intact	5-7day	2.19907349465678	103.367958404859	52.7835159497578	-5.55538673058618	0.972045577789259	-5.71515045952979	1.09607000474848e-08	2.56277707167653e-07
Efra.gene4238_i0_length2055.p1	intact	5-7day	349.185074273825	8.30698919179533	178.74603173281	5.38978335468158	0.943344917282915	5.71348109894479	1.10688173116277e-08	2.58668208699345e-07
Efra.gene94668_i0_length229.p1	intact	5-7day	3.83579555444747	104.472585290107	54.154190422277	-4.76502497599289	0.834044615480813	-5.71315357421968	1.109015095657e-08	2.59029194635301e-07
Efra.gene60640_i0_length285.p1	intact	5-7day	3.3489424867928	117.205797952375	60.2773702195838	-5.14275392779492	0.900419974177244	-5.71150582537232	1.11980863440982e-08	2.6141145436907e-07
Efra.gene809_i0_length4033.p1	intact	5-7day	39.2813294349764	405.394940277007	222.338134855992	-3.36584664078972	0.589433460199728	-5.71030806369427	1.1277185472539e-08	2.63118382573493e-07
Efra.gene21308_i2_length432.p1	intact	5-7day	240.641626499142	0.885244694094572	120.763435596618	8.08707470767035	1.41627838058701	5.71008836858647	1.12917527558715e-08	2.63318647731516e-07
Efra.gene7600_i0_length1533.p1	intact	5-7day	41.5220384324585	413.518963237742	227.5205008351	-3.31763455214037	0.581149595508783	-5.70874449157253	1.13812598249617e-08	2.65155344784556e-07
Efra.gene96427_i0_length228.p1	intact	5-7day	3.29861024198518	126.417738682678	64.8581744623313	-5.26038909372798	0.921464799504778	-5.70872495243993	1.13825662734757e-08	2.65155344784556e-07
Efra.gene47_i0_length8943.p1	intact	5-7day	397.722536425593	51.7799589110589	224.751247668326	2.94141621947092	0.515330373730617	5.70782622063824	1.14428161090137e-08	2.66417820138115e-07
Efra.gene14527_i0_length1014.p1	intact	5-7day	181.641361668837	10.6914932638703	96.1664274663535	4.08915077528573	0.716665703599235	5.70579944700746	1.157982813618e-08	2.6946523389977e-07
Efra.gene430_i0_length3504.p1	intact	5-7day	126.681917786382	7.99462502074531	67.3382714035635	3.98822265369649	0.699185010796684	5.70410205040312	1.16957993979281e-08	2.72020061684158e-07
Efra.gene9765_i22_length1332.p1	intact	5-7day	27.0770639827666	269.752826733797	148.414945358282	-3.31833619043627	0.582151120082284	-5.70012849922412	1.19717152985677e-08	2.78290206021223e-07
Efra.gene12516_i0_length1131.p1	intact	5-7day	128.771630049441	9.30192498146655	69.0367775154537	3.79155578814771	0.665317913320834	5.69886322348173	1.20608938115096e-08	2.80215190750617e-07
Efra.gene45502_i0_length342.p1	intact	5-7day	217.295997167035	10.1049013538786	113.700449260457	4.4235256602293	0.776505381061384	5.69670960191274	1.22141707649663e-08	2.83626580655186e-07
Efra.gene1830_i1_length1017.p1	intact	5-7day	93.0831316868562	1.78420077513623	47.4336662309962	5.71328019293905	1.00310078544363	5.69561929952262	1.22924894647671e-08	2.85294676375323e-07
Efra.gene34534_i0_length423.p1	intact	5-7day	12.5314250434594	194.417043484595	103.474234264027	-3.95149269988639	0.694044618648073	-5.69342747384669	1.24514120682163e-08	2.88830752055768e-07
Efra.gene16225_i0_length924.p1	intact	5-7day	133.758218699567	2.62831130838955	68.1932650039785	5.66205216366407	0.99450702768784	5.69332544268485	1.24588584611567e-08	2.88851215871834e-07
Efra.gene47420_i0_length333.p1	intact	5-7day	2.71109268471526	107.468106317335	55.0895995010249	-5.29629606444305	0.930351787740983	-5.69278861418986	1.24981083685685e-08	2.89476726021015e-07
Efra.gene6753_i0_length1632.p1	intact	5-7day	186.367592352943	8.93471526262821	97.6511538077855	4.38675482613391	0.770582653641769	5.6927765054172	1.24989950786276e-08	2.89476726021015e-07
Efra.gene19055_i3_length734.p1	intact	5-7day	750.621651866113	4642.64139932841	2696.63152559726	-2.62885027575172	0.46187830595953	-5.69165133289905	1.25816573149656e-08	2.91237900309178e-07
Efra.gene18128_i0_length834.p1	intact	5-7day	415.418940993187	3.49984461553704	209.459392804362	6.8859483812081	1.21014660909438	5.69017698306921	1.26907766881201e-08	2.9360932564881e-07
Efra.gene12116_i0_length1155.p1	intact	5-7day	92.9486043328548	2.19254465481581	47.5705744938353	5.39727272930868	0.948763161711411	5.68874609293736	1.27975584971638e-08	2.95924206047922e-07
Efra.gene42949_i0_length354.p1	intact	5-7day	14.9318275173466	211.442363476598	113.187095496972	-3.82638402649271	0.672752400243091	-5.68765570380737	1.28795155971981e-08	2.97662922447009e-07
Efra.gene18113_i1_length805.p1	intact	5-7day	1.09953674732839	288.456097349391	144.77781704836	-8.03593060627644	1.41323934695737	-5.68617808694426	1.2991392144862e-08	3.00090929103677e-07
Efra.gene6574_i0_length1653.p1	intact	5-7day	117.843988304929	0.885244694094572	59.3646164995119	7.05724871667827	1.24119502118008	5.68585000443244	1.30163604348455e-08	3.00509928948028e-07
Efra.gene68506_i0_length267.p1	intact	5-7day	3.86096167685128	107.333990176597	55.5974759267239	-4.80010408324398	0.844402256047041	-5.68461778597684	1.3110553862737e-08	3.02525858508589e-07
Efra.gene31780_i0_length460.p1	intact	5-7day	7.69675723129874	127.217717326357	67.4572372788277	-4.04715147293285	0.71206460760996	-5.68368576345493	1.31822392282157e-08	3.04020573898534e-07
Efra.gene58607_i0_length291.p1	intact	5-7day	1012.34564040475	32.9704381439196	522.658039274336	4.93963005361168	0.869128100996669	5.68343153091837	1.32018592229959e-08	3.0431357425286e-07
Efra.gene59145_i0_length291.p1	intact	5-7day	1.63672205979068	107.766759101437	54.7017405806141	-6.03316623750338	1.06215283962642	-5.6801300268852	1.34592384050807e-08	3.10083940721032e-07
Efra.gene9766_i0_length1332.p1	intact	5-7day	99.2351346059972	4.42622347047286	51.830679038235	4.48661856526973	0.789904298360346	5.67995208354087	1.34732481234984e-08	3.10244275471703e-07
Efra.gene5841_i0_length1749.p1	intact	5-7day	94.073307202587	3.07778934891038	48.5755482757487	4.92840223407774	0.867715544863786	5.67974408577802	1.34896420257766e-08	3.10459313651816e-07
Efra.gene7647_i0_length1530.p1	intact	5-7day	5.93420455948901	187.054862735431	96.4945336474598	-4.96760954390419	0.874839535917002	-5.6783093812709	1.36032511423024e-08	3.12910331032868e-07
Efra.gene7024_i1_length1602.p1	intact	5-7day	92.0252304423531	1.32101134766832	46.6731208950107	6.11672538759281	1.07777679669187	5.67531738145366	1.38431753440362e-08	3.18262846310851e-07
Efra.gene11203_i0_length1218.p1	intact	5-7day	101.459374223058	2.62831130838955	52.0438427657237	5.26186488448768	0.927167537018548	5.67520396735204	1.38523502587402e-08	3.18307478217024e-07
Efra.gene5093_i0_length1872.p1	intact	5-7day	672.975518351766	3756.58684697337	2214.78118266257	-2.48078832153894	0.437228941202918	-5.67388863764076	1.39591896006975e-08	3.20595083084077e-07
Efra.gene22036_i0_length303.p1	intact	5-7day	104.531489363409	0.885244694094572	52.7083670287516	6.88383429706747	1.21344144851055	5.67298430881613	1.40331088002336e-08	3.22124632052937e-07
Efra.gene24324_i3_length615.p1	intact	5-7day	88.9366459215807	1.75677800124206	45.3467119614114	5.65428041352681	0.996791437720357	5.67248092184463	1.40744198938045e-08	3.22904469763802e-07
Efra.gene3663_i1_length789.p1	intact	5-7day	86.4017160936921	2.20625604176289	44.3039860677275	5.28855158120192	0.932366135148015	5.67218325702311	1.40989036955954e-08	3.23297633257414e-07
Efra.gene58575_i0_length291.p1	intact	5-7day	3.24827799717756	112.806997255796	58.0276376264868	-5.10501278996143	0.90003692610629	-5.67200371661035	1.41136914185865e-08	3.23468165199729e-07
Efra.gene65285_i0_length276.p1	intact	5-7day	112.64737393359	1.32101134766832	56.9841926406291	6.4084859183166	1.13008462398525	5.67080179864501	1.42130753381813e-08	3.25576349391634e-07
Efra.gene5883_i0_length1741.p1	intact	5-7day	103.600342834468	1.32101134766832	52.460677091068	6.28851084807227	1.10905292519986	5.67016298788357	1.42661735212986e-08	3.26622632482426e-07
Efra.gene23860_i1_length627.p1	intact	5-7day	91.0679936874653	1054.49568551075	572.781839599107	-3.53441672637985	0.623356373708131	-5.66997768123365	1.42816123004417e-08	3.26806067430388e-07
Efra.gene3015_i1_length2409.p1	intact	5-7day	118.254418901829	5.28404539067327	61.7692321462513	4.48062051660478	0.790544290860731	5.66776658614074	1.44670860022572e-08	3.30878197735616e-07
Efra.gene1120_i0_length3597.p1	intact	5-7day	216.726797197273	19.4068263353452	118.066811766309	3.48034910431801	0.61422002879349	5.66629048413553	1.45922063346171e-08	3.33566466258957e-07
Efra.gene25302_i0_length588.p1	intact	5-7day	114.813508667404	7.51772420633032	61.165616436867	3.93247092999248	0.694047681151146	5.66599534410963	1.46173493833087e-08	3.33967727031732e-07
Efra.gene5296_i0_length1836.p1	intact	5-7day	51.8543899812611	469.775272966314	260.814831473787	-3.18011025197243	0.561399477717584	-5.66461206002797	1.47357536060058e-08	3.36498236470514e-07
Efra.gene53_i0_length8718.p1	intact	5-7day	434.183411944257	60.6186944650576	247.401053204657	2.84052716593454	0.501482989037656	5.66425427786793	1.47665298199797e-08	3.37026129770947e-07
Efra.gene72225_i0_length261.p1	intact	5-7day	113.369418844861	0.885244694094572	57.1273317694779	7.00063558763899	1.23640710868204	5.66207969727817	1.49549333795205e-08	3.41052297898869e-07
Efra.gene19263_i0_length783.p1	intact	5-7day	1.63672205979068	105.615348607463	53.6260353336268	-6.00402877472616	1.06040036077252	-5.66203954358535	1.49584341183715e-08	3.41052297898869e-07
Efra.gene36462_i0_length405.p1	intact	5-7day	87.0898981405772	1.77048938818914	44.4301937643832	5.62027439006319	0.99317294545924	5.65890806405766	1.52339129834415e-08	3.47153343823595e-07
Efra.gene21047_i0_length714.p1	intact	5-7day	76549.570421611	3.49984461553704	38276.5351331133	14.4154356426704	2.54748615141387	5.65869048382059	1.52532357177041e-08	3.47413760104477e-07
Efra.gene21225_i0_length708.p1	intact	5-7day	86.6117418149049	2.20625604176289	44.4089989283339	5.29238493199996	0.935304651877288	5.65846103874005	1.52736379261198e-08	3.47698480755807e-07
Efra.gene32627_i1_length419.p1	intact	5-7day	2.7865910519267	110.803414289507	56.7950026707166	-5.32653421289726	0.941693671868197	-5.65633429640672	1.54640132535551e-08	3.51850278805294e-07
Efra.gene34928_i0_length420.p1	intact	5-7day	9.257980923878	170.148227025203	89.7031039745404	-4.19503537109404	0.742022831311014	-5.65351252559468	1.57201649940139e-08	3.57493612608056e-07
Efra.gene3247_i0_length2313.p1	intact	5-7day	518.469325548942	78.3784338947374	298.42387972184	2.72580793917561	0.482250419477661	5.65226660067606	1.58345733868956e-08	3.59909383944707e-07
Efra.gene7598_i3_length552.p1	intact	5-7day	3.29861024198518	177.922192598078	90.6104014200314	-5.75382657184725	1.01802619524682	-5.65194353417618	1.586437110084e-08	3.60400508993992e-07
Efra.gene23760_i0_length630.p1	intact	5-7day	13.2699393351521	175.13062190304	94.2002806190962	-3.72511700062754	0.659300320549157	-5.65010646062593	1.60348498954577e-08	3.64085415273333e-07
Efra.gene1601_i0_length3138.p1	intact	5-7day	88.8611475543693	1.78420077513623	45.3226741647527	5.64623547196183	0.999451055698909	5.64933664311701	1.61068161014282e-08	3.65530859065109e-07
Efra.gene15338_i0_length969.p1	intact	5-7day	30.1491791231174	261.28429862737	145.716738875244	-3.1146241966079	0.551377538905736	-5.6488049962811	1.61567000077931e-08	3.66473931516973e-07
Efra.gene12839_i2_length1110.p1	intact	5-7day	102.122390147539	740.064564263062	421.093477205301	-2.85790452463333	0.505972057308239	-5.64834457427811	1.62000221725679e-08	3.67267272375928e-07
Efra.gene6385_i0_length1677.p1	intact	5-7day	114.225991110134	5.78836897898242	60.0071800445581	4.30651338958826	0.762468119740432	5.64812256157587	1.62209521539603e-08	3.67552409156986e-07
Efra.gene62297_i0_length282.p1	intact	5-7day	155.019136096425	0.885244694094572	77.9521903952597	7.45281425767222	1.31963316611996	5.64764091189469	1.62664494317412e-08	3.68393639111858e-07
Efra.gene6538_i0_length1656.p1	intact	5-7day	391.587002886873	27.2232033257784	209.405103106326	3.84494721721906	0.68099409834869	5.64608008577826	1.64147403659452e-08	3.71560820505685e-07
Efra.gene88162_i0_length237.p1	intact	5-7day	11.4822205409386	153.243311786991	82.3627661639646	-3.73563131701208	0.661685061113208	-5.64563345396874	1.64574149999292e-08	3.72335264605083e-07
Efra.gene10052_i0_length1308.p1	intact	5-7day	7.15957191883645	140.022484652093	73.5910282854648	-4.29087614918965	0.760259455490488	-5.6439628842516	1.66179913618266e-08	3.75774970136598e-07
Efra.gene13650_i0_length1062.p1	intact	5-7day	1500.92484088296	211.296256420928	856.110548651944	2.82833537687682	0.501246035424167	5.64260897242491	1.67492456873869e-08	3.78548437199679e-07
Efra.gene18552_i0_length815.p1	intact	5-7day	131.021959892448	0.885244694094572	65.9536022932715	7.21022325598243	1.2780556557243	5.64155655013023	1.68519671849851e-08	3.80674519511337e-07
Efra.gene90600_i0_length234.p1	intact	5-7day	96.8850643769175	3.96303404300495	50.4240492099613	4.60773000050494	0.816889899299677	5.64057653847252	1.69481710012809e-08	3.82651265644108e-07
Efra.gene2482_i0_length2622.p1	intact	5-7day	96.6672660172655	2.64202269533664	49.6546443563011	5.18952556368402	0.920135824088544	5.6399560019572	1.70093621378276e-08	3.83835882827162e-07
Efra.gene8567_i0_length1437.p1	intact	5-7day	149.637662126277	8.4715258351603	79.0545939807184	4.14633646578664	0.73527289210816	5.6391803781836	1.70861481789212e-08	3.85371022278446e-07
Efra.gene25899_i0_length573.p1	intact	5-7day	18.7424569493903	194.534450509653	106.638453729521	-3.3770447376397	0.598925478724314	-5.63850571999819	1.71532123872585e-08	3.86608250057711e-07
Efra.gene13231_i0_length1089.p1	intact	5-7day	103.55001058966	1.32101134766832	52.4355109686642	6.28786321695657	1.11517546685109	5.63845188839344	1.71585745014705e-08	3.86608250057711e-07
Efra.gene11_i0_length13314.p1	intact	5-7day	747.962739633291	103.42580168138	425.694270657336	2.85469440909151	0.506622501829125	5.63475644841048	1.75305910506668e-08	3.94788192729551e-07
Efra.gene5909_i0_length1650.p1	intact	5-7day	277.430585712598	1.78420077513623	139.607393243867	7.28632546981926	1.29360005438244	5.63259520988328	1.77517784365785e-08	3.99564838016983e-07
Efra.gene9085_i0_length1389.p1	intact	5-7day	275.790167238635	18.0035466659944	146.896856952315	3.93497915575107	0.698725012437695	5.63165635365308	1.78487058400802e-08	4.01541130770392e-07
Efra.gene18563_i1_length813.p1	intact	5-7day	119.304547507893	0.885244694094572	60.0948961009939	7.07505845974404	1.25647429291164	5.63088198434125	1.79290382100489e-08	4.03142257227895e-07
Efra.gene33118_i0_length441.p1	intact	5-7day	218.824282098772	12.2837346217474	115.554008360259	4.15179618698657	0.737358787730486	5.63063227301511	1.79550178179623e-08	4.03520226793469e-07
Efra.gene1757_i1_length3015.p1	intact	5-7day	5115.30900295187	903.024140368665	3009.16657166027	2.50200743803119	0.444436769695719	5.62961394878326	1.80613418199914e-08	4.05702544893774e-07
Efra.gene15375_i0_length969.p1	intact	5-7day	387.468835364726	0.885244694094572	194.17704002941	8.77384285125053	1.5588110911644	5.62854787278725	1.81733066272926e-08	4.08009277973155e-07
Efra.gene2977_i5_length2424.p1	intact	5-7day	158.141583481583	2.23367881565705	80.1876311486202	6.15309746591424	1.09322771111166	5.62837678131794	1.81913381859406e-08	4.08205836580381e-07
Efra.gene7504_i0_length1545.p1	intact	5-7day	86.552712828115	2.20625604176289	44.3794844349389	5.29096708933803	0.940196150202432	5.6275140971369	1.82825225916443e-08	4.1004287671902e-07
Efra.gene75153_i0_length255.p1	intact	5-7day	133.12036889749	0.885244694094572	67.0028067957922	7.233145782678	1.28579734159746	5.62541665678951	1.85060740226247e-08	4.14845278294233e-07
Efra.gene106604_i0_length217.p1	intact	5-7day	1.09953674732839	124.726519887438	62.9130283173832	-6.82619745679599	1.21424129883353	-5.62178000645638	1.88999851355747e-08	4.23459748424556e-07
Efra.gene12766_i0_length1116.p1	intact	5-7day	252.968950252742	23.7782042580297	138.373577255386	3.40984334380985	0.606799449519303	5.61939096436404	1.91631770943591e-08	4.29138139877953e-07
Efra.gene3752_i0_length2169.p1	intact	5-7day	119.464240984298	2.20625604176289	60.8352485130306	5.75697689983505	1.02480471433775	5.61763311515921	1.93591018466225e-08	4.33297469764661e-07
Efra.gene3060_i0_length2388.p1	intact	5-7day	104.93414732187	4.87570151099369	54.9049244164317	4.42849146657155	0.788331713561228	5.61754828632502	1.9368605650102e-08	4.33297469764661e-07
Efra.gene9968_i4_length1245.p1	intact	5-7day	15.5445111970203	216.994641148747	116.269576172884	-3.80727450214066	0.678482051718391	-5.6114594225418	2.00627336363043e-08	4.48597830758096e-07
Efra.gene612_i0_length4419.p1	intact	5-7day	54.1541279655331	2417.95730589782	1236.05571693168	-5.48093110238201	0.976763677215018	-5.61131748675323	2.00791989142819e-08	4.48737973095002e-07
Efra.gene13803_i0_length1053.p1	intact	5-7day	129.645595798678	1.75677800124206	65.70118689996	6.19940354363414	1.1050852250129	5.60988727684944	2.02458444070043e-08	4.52232556997877e-07
Efra.gene67708_i0_length249.p1	intact	5-7day	299.913174054631	38.9781893140553	169.445681684343	2.94395965793379	0.524907785733438	5.60852732222343	2.04055488543911e-08	4.55568631044457e-07
Efra.gene8394_i0_length1452.p1	intact	5-7day	83.0189107425132	713.860721772117	398.439816257315	-3.10502345554197	0.553814952655204	-5.60660820126882	2.06330006435421e-08	4.60413063041797e-07
Efra.gene41002_i0_length367.p1	intact	5-7day	89.9016553149078	1.3347227346154	45.6181890247616	6.07925032877833	1.08485541549351	5.60374243604879	2.09772358362985e-08	4.67857215276472e-07
Efra.gene17469_i0_length864.p1	intact	5-7day	93.1837961764714	3.11892350975163	48.1513598431115	4.90670847044922	0.875630903046725	5.60362642909988	2.09912873440897e-08	4.67933438849708e-07
Efra.gene12442_i1_length459.p1	intact	5-7day	7.72192335370255	167.085869535255	87.4038964444788	-4.43779533894548	0.791969062872752	-5.60349582703146	2.10071176408981e-08	4.68049217554471e-07
Efra.gene12480_i0_length1132.p1	intact	5-7day	166.85960678237	0.885244694094572	83.8724257382322	7.55819458083676	1.34947722358737	5.6008315284822	2.13325990513559e-08	4.75060571182117e-07
Efra.gene20716_i0_length729.p1	intact	5-7day	57.6627639287311	401.328210595891	229.495487262311	-2.79895002908418	0.499781221597097	-5.60035052965751	2.13918791939984e-08	4.76139732955339e-07
Efra.gene28428_i0_length516.p1	intact	5-7day	83.6151250417654	2.21996742870997	42.9175462352377	5.23818524735246	0.93538725661973	5.60001775765263	2.14329848492521e-08	4.76813480943625e-07
Efra.gene22909_i0_length657.p1	intact	5-7day	206.95772118688	9.32934775536071	108.14353447112	4.47327747153791	0.799360188509623	5.59607237868347	2.19262194286919e-08	4.87539848276988e-07
Efra.gene16640_i0_length906.p1	intact	5-7day	1.09953674732839	152.867108881954	76.983322814641	-7.12003710189114	1.27253975459255	-5.59513922939947	2.20444791625944e-08	4.89921849025658e-07
Efra.gene46616_i0_length336.p1	intact	5-7day	169.589017054593	13.7829939997277	91.6860055271602	3.62304381296371	0.647827016486965	5.59260994178778	2.23681424715515e-08	4.96864079413505e-07
Efra.gene31350_i1_length210.p1	intact	5-7day	113.907528260866	3.96303404300495	58.9352811519357	4.84215865058277	0.866201867556742	5.5901041454007	2.2693346319598e-08	5.03833507289401e-07
Efra.gene24793_i0_length603.p1	intact	5-7day	168.020020723574	6.70103644697116	87.3605285852727	4.65292531588869	0.832430556673222	5.58956573444869	2.27638182417213e-08	5.05143246550028e-07
Efra.gene8309_i2_length1464.p1	intact	5-7day	179.08311392563	6.61876812528867	92.8509410254595	4.75696980729736	0.851308385273701	5.58783384445105	2.29919467016115e-08	5.09948398516992e-07
Efra.gene24551_i0_length607.p1	intact	5-7day	146.314809865431	6.21042424560909	76.2626170555198	4.55997697530486	0.816148969107092	5.58718707969907	2.30777078236188e-08	5.11592672579607e-07
Efra.gene11192_i0_length1218.p1	intact	5-7day	331.078618919426	33.0252836917079	182.051951305567	3.32455341932175	0.595067927956978	5.58684691802464	2.31229378377458e-08	5.12305810211056e-07
Efra.gene2211_i0_length2751.p1	intact	5-7day	166.172348839028	13.7418598388865	89.9571043389571	3.59647579441701	0.6437486631655	5.58677011728784	2.31331616418818e-08	5.12305810211056e-07
Efra.gene37243_i0_length396.p1	intact	5-7day	13.1189426007293	161.141957099106	87.1304498499178	-3.61596420017476	0.647386498971058	-5.58547978050499	2.33055903498061e-08	5.15864787602045e-07
Efra.gene5530_i0_length1797.p1	intact	5-7day	163.001417416148	3.55469016332537	83.2780537897365	5.52191696806475	0.989097836330037	5.58278136423122	2.3670223416967e-08	5.23672454117755e-07
Efra.gene15683_i0_length951.p1	intact	5-7day	709.740235546361	96.2204416460996	402.98033859623	2.88315347561452	0.51650850672681	5.58200579093166	2.37760459454144e-08	5.25749309438199e-07
Efra.gene17847_i0_length846.p1	intact	5-7day	214.393196348615	21.6130823771081	118.003139362861	3.30935941035783	0.592968231237941	5.58100625972639	2.39131036556141e-08	5.28514421527697e-07
Efra.gene33829_i0_length432.p1	intact	5-7day	175.966590971825	4.83456735015244	90.4005791609887	5.18181386688568	0.928527855999957	5.58067680296488	2.39584472248443e-08	5.29239330299752e-07
Efra.gene17242_i0_length876.p1	intact	5-7day	18.2807700041394	217.115045902538	117.697907953339	-3.57321349609506	0.640292764921141	-5.58059327210286	2.39699569422645e-08	5.29239330299752e-07
Efra.gene2775_i0_length2493.p1	intact	5-7day	328.4585698788	29.7996668151125	179.129118346956	3.46331020350311	0.620690431708444	5.57977056931647	2.40836042569659e-08	5.31481906581509e-07
Efra.gene19019_i0_length795.p1	intact	5-7day	2.7865910519267	105.985556055034	54.3860735534804	-5.26214561265556	0.943124426939174	-5.57948183966921	2.41236129114454e-08	5.32097976218168e-07
Efra.gene3518_i0_length2238.p1	intact	5-7day	1281.64718877082	118.702059601622	700.174624186223	3.43248243872575	0.615225043773676	5.57923067902364	2.4158468166161e-08	5.32599816224323e-07
Efra.gene32403_i0_length450.p1	intact	5-7day	3.29861024198518	99.3530765427983	51.3258433923918	-4.91295918712177	0.880736068395969	-5.57824229461778	2.42961081871697e-08	5.35366021366158e-07
Efra.gene2150_i1_length2691.p1	intact	5-7day	119.781779730023	4.0041682038462	61.8929739669344	4.90590410084699	0.879546752733635	5.57776387167529	2.43630052761319e-08	5.36571413498952e-07
Efra.gene15781_i0_length948.p1	intact	5-7day	15.8803675302522	182.308559164426	99.0944633473393	-3.51942505026296	0.630987615072041	-5.57764521235673	2.43796248601823e-08	5.36668840594029e-07
Efra.gene8552_i0_length1437.p1	intact	5-7day	339.405453314363	2341.10672663332	1340.25608997384	-2.78590247249121	0.499548808556836	-5.57683738760083	2.44930626879148e-08	5.38694021875161e-07
Efra.gene82330_i0_length246.p1	intact	5-7day	153.824859290834	3.52726738943121	78.6760633401328	5.4438844341315	0.97616358102978	5.57681575088943	2.44961080304562e-08	5.38694021875161e-07
Efra.gene114027_i0_length210.p1	intact	5-7day	9.38381153589705	135.13007402542	72.2569427806583	-3.8506700593689	0.690510031736831	-5.57655918435154	2.45322475058838e-08	5.3921929033412e-07
Efra.gene6394_i0_length1676.p1	intact	5-7day	85.4618728227689	596.523805407737	340.992839115253	-2.8027581734406	0.502694814751407	-5.57546664734671	2.46867203757241e-08	5.4234370614746e-07
[truncated: 43,192 more rows]
