# Supplementary material for: The Eupentacta fraudatrix transcriptome provides insights into regulation of cell transdifferentiation
Source: Sci Rep. 2020 Jan 30;10:1522. doi: 10.1038/s41598-020-58470-0 (PMC6992634; doi:10.1038/s41598-020-58470-0)
Supplement: Supplementary file 10 — Data S2. [file 41598_2020_58470_MOESM10_ESM.zip › DESeq2.Intact/10day_vs_intact.DESeq2.DE_results]

sampleA	sampleB	baseMeanA	baseMeanB	baseMean	log2FoldChange	lfcSE	stat	pvalue	padj
Efra.gene14210_i1_length1032.p1	10day	intact	12.9312959236896	114247.077087842	57130.0041918827	-13.1187722379802	0.527704260280944	-24.8600840004511	2.01177618846365e-136	8.49552966626315e-132
Efra.gene18880_i1_length801.p1	10day	intact	16.4218578803346	154743.005819064	77379.7138384723	-13.1952163129038	0.563562140524079	-23.4139509453794	3.08116434829233e-121	6.50572446320184e-117
Efra.gene42980_i0_length354.p1	10day	intact	8.76026455868037	127830.370484875	63919.5653747167	-13.868907761138	0.602652534002462	-23.0131078501055	3.44579529357979e-117	4.85041631508603e-113
Efra.gene43963_i0_length315.p1	10day	intact	20.5409111623574	207420.522484687	103720.531697925	-13.2843275814047	0.594928454911552	-22.3292859363731	1.91969996477562e-110	2.02667524531274e-106
Efra.gene13857_i1_length433.p1	10day	intact	4.22300944799577	139222.524601192	69613.3738053199	-15.0801086559726	0.713053988790056	-21.1486211325474	2.84125764656248e-99	2.39966938313374e-95
Efra.gene43963_i1_length348.p1	10day	intact	460.607433145317	380795.341935868	190627.974684507	-9.69152739403675	0.460804377070369	-21.0317607129777	3.35948138890628e-98	2.36445899286872e-94
Efra.gene3392_i1_length2274.p1	10day	intact	13.2455415863784	30368.8603995005	15191.0529705435	-11.1637705473779	0.531026897348782	-21.0229850938143	4.04196235702041e-98	2.43840040535164e-94
Efra.gene9963_i1_length1314.p1	10day	intact	7.76554948762732	72718.6787459332	36363.2221477104	-13.2317772302094	0.645415018801157	-20.5011920156229	2.10083936623167e-93	1.10895431995747e-89
Efra.gene14210_i3_length441.p1	10day	intact	6.21243959010186	45522.1892530098	22764.2008463	-12.8837092406678	0.658741564043777	-19.558063349729	3.52202292544937e-85	1.6525722902089e-81
Efra.gene5912_i4_length957.p1	10day	intact	11.2041333612858	43479.4559309731	21745.3300321672	-11.8962354620156	0.635620987924397	-18.7159261384091	3.67183210182557e-78	1.55057797827992e-74
Efra.gene19249_i3_length723.p1	10day	intact	26.2807936760411	56982.6799443051	28504.4803689906	-11.0968159867711	0.593691742014746	-18.6912082507886	5.8375870218647e-78	2.24104965769386e-74
Efra.gene18425_i0_length819.p1	10day	intact	6.02026850930481	126180.841644448	63093.4309564786	-14.4269659535085	0.774977138666704	-18.615989083664	2.3841678839606e-77	8.39008546431434e-74
Efra.gene10326_i1_length1281.p1	10day	intact	16.2115683836189	212211.65500408	106113.933286232	-13.69516811726	0.749273686362682	-18.2779248311023	1.24057158359932e-74	4.02985364644737e-71
Efra.gene7708_i0_length1524.p1	10day	intact	9.196584803261	15659.3661264655	7834.28135563439	-10.7634396222409	0.589503055841951	-18.258496738186	1.77100279394186e-74	5.3419769275265e-71
Efra.gene32792_i0_length429.p1	10day	intact	3.78668920341514	45201.949854697	22602.8682719502	-13.6377143393549	0.757753614512492	-17.9975576205319	2.03601678972636e-72	5.7319302008903e-69
Efra.gene39761_i0_length375.p1	10day	intact	3.54254003963156	23035.9739794873	11519.7582597634	-12.7009774287165	0.718695732101641	-17.6722594296975	6.85937007227421e-70	1.81040211738792e-66
Efra.gene9107_i0_length1386.p1	10day	intact	21.9357096461536	33074.3664648276	16548.1510872369	-10.5717284132288	0.5985077123064	-17.6634790093009	8.01440676218803e-70	1.9908257832967e-66
Efra.gene25150_i0_length591.p1	10day	intact	5.28782101795407	15718.2733625949	7861.7805918064	-11.5204836282819	0.653173258452857	-17.6377147704577	1.2647321059447e-69	2.96713178344105e-66
Efra.gene41102_i0_length366.p1	10day	intact	4.97357535526523	20825.4483304963	10415.2109529258	-12.0449956034726	0.694055647703654	-17.3545098917133	1.8234996031764e-67	4.05287182855453e-64
Efra.gene7212_i0_length1578.p1	10day	intact	6.23055800602059	34863.3107435791	17434.7706507926	-12.3846895061812	0.728268025134131	-17.0056752167585	7.45413770506389e-65	1.57390390573572e-61
Efra.gene13857_i0_length1050.p1	10day	intact	1.98943014210609	51153.7860328833	25577.8877315127	-14.6677867642919	0.880651849153987	-16.6556020729222	2.75557112153753e-62	5.54119109006706e-59
Efra.gene18425_i1_length387.p1	10day	intact	4.10093486610398	62253.1832696577	31128.6421022619	-13.9246959052115	0.838148548050104	-16.6136372097839	5.55222691030362e-62	1.04102370953722e-58
Efra.gene40448_i0_length372.p1	10day	intact	4.41518052879282	34787.5545221873	17395.9848513581	-12.9449666357954	0.779236172250458	-16.6123790152219	5.6699295080054e-62	1.04102370953722e-58
Efra.gene1948_i0_length2892.p1	10day	intact	4.60735160958987	11133.1271791987	5568.86726540416	-11.1815179486922	0.677058677594372	-16.5148432753581	2.86905316245242e-61	5.0482185832168e-58
Efra.gene27612_i0_length534.p1	10day	intact	2.11150472399788	50576.3572811846	25289.2343929543	-14.6324448055217	0.888343852602295	-16.4716002285126	5.86969201772426e-61	9.91484896865912e-58
Efra.gene27228_i0_length540.p1	10day	intact	3.97886028421219	54117.0746733568	27060.5267668205	-13.7430150640691	0.850715797556378	-16.1546489480329	1.05316410688617e-58	1.71054104114216e-55
Efra.gene14210_i0_length426.p1	10day	intact	2.42575038668672	19729.4820787065	9865.95391454661	-12.9788466094609	0.818169373896612	-15.8632760202791	1.13799609570341e-56	1.77986804168368e-53
Efra.gene24124_i0_length620.p1	10day	intact	2.11150472399788	71160.5482383018	35581.3298715129	-15.1167294826199	0.961199394300014	-15.7269444532147	9.88683913639641e-56	1.49111189246744e-52
Efra.gene14184_i0_length1034.p1	10day	intact	18.7255336851296	4828.35511439462	2423.54032403987	-8.00027135757264	0.511308559555467	-15.6466603346678	3.50117167875249e-55	5.09830961455307e-52
Efra.gene1849_i0_length2949.p1	10day	intact	79.4370126864332	13677.4963203413	6878.46666651389	-7.43180889630526	0.476701603140825	-15.59006482743	8.50472053913244e-55	1.19715281215675e-51
Efra.gene46922_i0_length333.p1	10day	intact	2.42575038668672	12806.9148427968	6404.67029659174	-12.3551608168095	0.802616713170728	-15.3936002254433	1.80692467474402e-53	2.4614394222505e-50
Efra.gene41379_i0_length342.p1	10day	intact	2.54782496857851	11226.9334114562	5614.74061821241	-12.1498202026001	0.802923605155137	-15.1319753518176	9.96584562951477e-52	1.31514904715244e-48
Efra.gene7637_i0_length1530.p1	10day	intact	9.89517262754394	6791.00290897084	3400.44904079919	-9.3988816013814	0.622103085189988	-15.1082382086419	1.42909777664841e-51	1.82876878818441e-48
Efra.gene11264_i3_length645.p1	10day	intact	6.47470716980417	8469.83319603159	4238.1539516007	-10.3113986278698	0.683923942138122	-15.0768206704882	2.30084676232591e-51	2.85771935077237e-48
Efra.gene11671_i1_length1182.p1	10day	intact	21.6577008153022	6309.60623539662	3165.63196810596	-8.1704946858188	0.543212941744551	-15.0410530713405	3.95212696165701e-51	4.76841055610897e-48
Efra.gene44878_i0_length345.p1	10day	intact	4.10093486610398	7134.65030761616	3569.37562124113	-10.8078335495934	0.721465528322548	-14.980388009282	9.86394855996345e-51	1.15706856594082e-47
Efra.gene636_i3_length4379.p1	10day	intact	161.128100259445	15917.1544906007	8039.14129543007	-6.62621149309506	0.443054676541034	-14.9557421328367	1.42879970346172e-50	1.63072385614825e-47
Efra.gene9279_i2_length1371.p1	10day	intact	10.3653525391924	40240.2351648702	20125.3002587047	-11.9638249906102	0.801413211974354	-14.928409978588	2.15339793246166e-50	2.39304845499799e-47
Efra.gene10326_i5_length306.p1	10day	intact	2.54782496857851	20964.5820956316	10483.5649603001	-13.0457321218513	0.88204987090758	-14.7902432188194	1.69340779989025e-49	1.8336132815786e-46
Efra.gene9178_i1_length1380.p1	10day	intact	69.9080638045646	12615.4800732432	6342.6940685239	-7.50145514317582	0.524297421179636	-14.3076331107981	1.96073695463112e-46	2.06999902142794e-43
Efra.gene13204_i0_length1089.p1	10day	intact	22.5122228885447	2998.40344013778	1510.45783151316	-7.05691449381968	0.495273890199699	-14.2485090239146	4.57954459057575e-46	4.7168192320835e-43
Efra.gene112_i0_length7116.p1	10day	intact	195.174443423113	14019.8923276811	7107.53338555211	-6.16725166419137	0.432922832775409	-14.2456142233339	4.77332531205639e-46	4.79935130006737e-43
Efra.gene19249_i2_length786.p1	10day	intact	16.5777921292942	26385.6323758196	13201.1050839745	-10.6611389463892	0.748834831699483	-14.23696988319	5.40190091577099e-46	5.30504357609519e-43
Efra.gene20796_i0_length726.p1	10day	intact	20.086472501858	3204.35916097294	1612.2228167374	-7.31769134503083	0.523186466737007	-13.9867749077486	1.87734094630399e-44	1.80177797321525e-41
Efra.gene1763_i0_length3009.p1	10day	intact	74.7462004915587	12889.7049320134	6482.22556625249	-7.42439154921328	0.532949015696145	-13.930772607799	4.11875791753724e-44	3.86513395777067e-41
Efra.gene31598_i0_length462.p1	10day	intact	3424.17967327951	29.1286524214439	1726.65416285048	6.87919130250816	0.499742352889958	13.7654758751715	4.11167879456035e-43	3.77461051772802e-40
Efra.gene2457_i1_length2634.p1	10day	intact	34.7630494038701	3001.91685367079	1518.33995153733	-6.43201806340434	0.468575850605978	-13.7267382753214	7.02244619247716e-43	6.30959319706634e-40
Efra.gene44774_i0_length345.p1	10day	intact	5.47999209875113	20912.7816120322	10459.1308020655	-11.8574493354073	0.868374542323892	-13.6547638806581	1.89101279698437e-42	1.66365790424694e-39
Efra.gene130_i1_length6894.p1	10day	intact	119.804505935716	9946.36973579719	5033.08712086645	-6.37389093221879	0.468935058892849	-13.5922678659759	4.45072597866123e-42	3.83570831332418e-39
Efra.gene7843_i0_length1509.p1	10day	intact	42.9830375519968	3571.92558906597	1807.45431330898	-6.37273407558278	0.469776340646077	-13.5654640819468	6.41722189290122e-42	5.41985726630651e-39
Efra.gene10921_i1_length873.p1	10day	intact	6.77083441657428	4900.29237617944	2453.53160529801	-9.54097783849644	0.706300930276471	-13.5083750134122	1.3956814684298e-41	1.15565162216318e-38
Efra.gene9668_i0_length1338.p1	10day	intact	15.793366554957	3383.6542437891	1699.72380517203	-7.74664860824133	0.580909037187654	-13.3353900737111	1.44099007246165e-40	1.17022249557659e-37
Efra.gene5908_i1_length1739.p1	10day	intact	5.77611934552123	7214.09451193886	3609.93531564219	-10.3325830135099	0.776797187820651	-13.301519592905	2.26811280839971e-40	1.80717237331908e-37
Efra.gene5912_i2_length1737.p1	10day	intact	100.14722218413	118612.809584439	59356.4784033115	-10.2141549057867	0.769864200855159	-13.2674761268817	3.57416960425017e-40	2.79506681884964e-37
Efra.gene14210_i2_length387.p1	10day	intact	1.55310989752546	18361.933349864	9181.74322988078	-13.592151212395	1.02493521156499	-13.2614735634275	3.8721164671088e-40	2.97301102344614e-37
Efra.gene11663_i1_length1183.p1	10day	intact	7.52140032384375	6380.24873523123	3193.88506777754	-9.74204025166648	0.735819073967071	-13.2397223669992	5.1739734177588e-40	3.90163791890243e-37
Efra.gene14185_i1_length1033.p1	10day	intact	16.0375157187405	3589.28455946917	1802.66103759396	-7.81619053296537	0.595650779703912	-13.1221024118371	2.46013899735857e-39	1.82261771437641e-36
Efra.gene8350_i0_length1458.p1	10day	intact	5.84621584442649	2395.0860260451	1200.46612094476	-8.67385416365729	0.663516755019302	-13.0725472989826	4.72561632866334e-39	3.4406560679849e-36
Efra.gene7212_i1_length980.p1	10day	intact	6.02026850930481	14845.3733096786	7425.69678909395	-11.3272259398987	0.867751374338679	-13.0535384614415	6.06630590967462e-39	4.34193275016355e-36
Efra.gene1740_i0_length3030.p1	10day	intact	4.41518052879282	1885.17778898174	944.796484755265	-8.73944322661428	0.669807467899147	-13.0476945173895	6.54996424736091e-39	4.6099740033634e-36
Efra.gene6330_i0_length1683.p1	10day	intact	7.08508007926312	1772.33885589465	889.711967986956	-7.99309532013818	0.612880196214037	-13.0418560911483	7.07143200215365e-39	4.89540167244175e-36
Efra.gene5912_i1_length843.p1	10day	intact	20.4865559146011	20877.8789148642	10449.1827353894	-10.0142777312133	0.768698402158706	-13.0275771396046	8.52725937167481e-39	5.8080263872009e-36
Efra.gene11663_i2_length840.p1	10day	intact	7.46942224085722	1979.90983101371	993.689626627284	-8.01337196913166	0.616127637284898	-13.0060258365366	1.13071324153169e-38	7.57918880581617e-36
Efra.gene23440_i0_length639.p1	10day	intact	21.5175078174917	1881.42554663222	951.471527224857	-6.44935621833829	0.496266751737794	-12.9957451224656	1.29341846439929e-38	8.53433880204963e-36
Efra.gene1_i0_length16854.p1	10day	intact	234.196739106816	15380.8542968658	7807.5255179863	-6.03728505491892	0.465968309343243	-12.9564284391532	2.16076073332615e-38	1.40379638473277e-35
Efra.gene7577_i0_length1536.p1	10day	intact	1722.51028355797	18.6681380598206	870.589210808895	6.52811407365217	0.504010969289396	12.9523253885846	2.27943106394711e-38	1.45845597574882e-35
Efra.gene32792_i1_length447.p1	10day	intact	4.53725511068461	3073.94420503279	1539.24073007174	-9.42910896116132	0.728152458220763	-12.9493608854955	2.36918246853749e-38	1.49325681289358e-35
Efra.gene11471_i0_length1197.p1	10day	intact	30.6282548706983	6159.99771800034	3095.31298643552	-7.63797544360914	0.591389928471842	-12.9152950970027	3.69026568333765e-38	2.29170925796567e-35
Efra.gene22350_i0_length672.p1	10day	intact	32.0230533544946	2211.62883018523	1121.82594176986	-6.11192697480844	0.473875442064419	-12.8977499829535	4.63431506420889e-38	2.83626798328228e-35
Efra.gene58481_i0_length291.p1	10day	intact	14.5025242371338	2668.94790086067	1341.7252125489	-7.50069491630263	0.582423283175998	-12.8784255934975	5.9537704465467e-38	3.59173960267458e-35
Efra.gene16413_i0_length915.p1	10day	intact	5.77611934552123	3468.79907616891	1737.28759775721	-9.28185725219904	0.721745232129954	-12.8602959035936	7.52879088285667e-38	4.47793394636837e-35
Efra.gene19493_i0_length774.p1	10day	intact	67.3807344166746	4980.2790409634	2523.82988769004	-6.20332036191707	0.484432342599709	-12.8053389842365	1.53055974308808e-37	8.97694547095366e-35
Efra.gene9559_i4_length927.p1	10day	intact	8.20186973220795	1932.21700097536	970.209435353782	-7.91243998900809	0.621880257281637	-12.7234140276377	4.38283731508725e-37	2.53538132847698e-34
Efra.gene15217_i0_length975.p1	10day	intact	13.1053485885679	4231.63762246513	2122.37148552685	-8.36464897529773	0.661313471414502	-12.6485386081828	1.13975129288872e-36	6.50412937126995e-34
Efra.gene441_i1_length4821.p1	10day	intact	25.2860786049881	3963.78263585363	1994.53435722931	-7.30840494775095	0.582480563056549	-12.5470366073682	4.12666433610685e-36	2.32353210999275e-33
Efra.gene8037_i0_length1491.p1	10day	intact	12.5130940950277	5194.6035931627	2603.55834362886	-8.67370697953168	0.691725090989402	-12.5392400716957	4.55340978461965e-36	2.53007818150925e-33
Efra.gene6062_i0_length1716.p1	10day	intact	7.7135714046408	1683.65707842405	845.685324914345	-7.75812191737873	0.620108537154985	-12.5109097077948	6.50746656184299e-36	3.56888059013075e-33
Efra.gene22119_i2_length609.p1	10day	intact	2.30367580479493	2660.67934032484	1331.49150806482	-10.1037015113452	0.810726955923262	-12.4625207506996	1.19531686313678e-35	6.4714148478722e-33
Efra.gene1763_i2_length783.p1	10day	intact	48.1487839880591	3406.45428960967	1727.30153679886	-6.14055287850109	0.493672472289677	-12.4385158646195	1.61476348312296e-35	8.63162621883538e-33
Efra.gene9558_i0_length1347.p1	10day	intact	7.69545298872206	10069.1555227722	5038.42548788044	-10.4064670486094	0.839275748612882	-12.3993420110241	2.63478222154954e-35	1.3908027304227e-32
Efra.gene22119_i4_length681.p1	10day	intact	1.8673555602143	3354.86416474076	1678.36576015049	-10.753561145778	0.868463491512168	-12.3822834821231	3.25935361889872e-35	1.6992499255861e-32
Efra.gene12055_i0_length1158.p1	10day	intact	15.4972393081869	2523.53012011961	1269.5136797139	-7.32774856479295	0.592929284160203	-12.3585539802974	4.37964088177506e-35	2.2554616438595e-32
Efra.gene9432_i0_length1356.p1	10day	intact	369.278686194925	26233.4870131076	13301.3828496513	-6.15166120492117	0.498098387520284	-12.3502933537817	4.85341295691511e-35	2.46408287728016e-32
Efra.gene6693_i0_length1638.p1	10day	intact	150.032677393671	14541.1112050098	7345.57194120172	-6.59633888454791	0.534138084725015	-12.3495011368527	4.90144122975997e-35	2.46408287728016e-32
Efra.gene727_i0_length4221.p1	10day	intact	90.3269003850302	4765.66086770711	2427.99388404607	-5.72405865754679	0.465430016600768	-12.2984303834807	9.23512986352568e-35	4.58812116478619e-32
Efra.gene16017_i0_length936.p1	10day	intact	2.11150472399788	5981.77754266262	2991.94452369331	-11.5467037396939	0.939436862835275	-12.2910907549926	1.01132148880631e-34	4.96594129660485e-32
Efra.gene38027_i0_length390.p1	10day	intact	5537.33143504512	78.5575550192315	2807.94449503218	6.13845702426662	0.499877147838482	12.2799312807355	1.16096831674944e-34	5.6352334537945e-32
Efra.gene4819_i0_length1923.p1	10day	intact	10.087343708341	3427.40183685759	1718.74459028297	-8.37425759092216	0.68644061460116	-12.1995368758706	3.12596797498355e-34	1.50007388199523e-31
Efra.gene22735_i0_length660.p1	10day	intact	4.97357535526523	1244.98191160292	624.977743479091	-7.98194121310083	0.655380197689026	-12.1791003775311	4.01688097170767e-34	1.90594232083419e-31
Efra.gene7212_i12_length1296.p1	10day	intact	0.994715071053047	16755.7257352999	8378.36022518547	-14.0592006898782	1.15449026119653	-12.1778426050186	4.07929998299056e-34	1.91405287757454e-31
Efra.gene24124_i2_length225.p1	10day	intact	1.55310989752546	6272.629429993	3137.09126994526	-12.0450838359565	0.992991984609113	-12.1300917053203	7.31674551158899e-34	3.39537193636144e-31
Efra.gene1200_i3_length3507.p1	10day	intact	20691.4672371138	571.879676328202	10631.673456721	5.17723133308646	0.428361113840586	12.0861375269772	1.25027683602113e-33	5.73890657699308e-31
Efra.gene14037_i0_length1041.p1	10day	intact	3917.04216330091	53.7704892918124	1985.40632629636	6.18779915663279	0.522015586988289	11.8536674207999	2.05974891506421e-32	9.35281042303728e-30
Efra.gene3702_i1_length2184.p1	10day	intact	32.2152244352916	1981.94303501242	1007.07912972385	-5.94191863903194	0.509879108702292	-11.6535832467325	2.20009161664592e-31	9.88379456163197e-29
Efra.gene42246_i0_length360.p1	10day	intact	5.16574643606229	1101.16832201459	553.167034225324	-7.69796541897572	0.660731519456942	-11.6506707978798	2.27659663574917e-31	1.01198315085317e-28
Efra.gene19493_i1_length520.p1	10day	intact	45.9671827651559	2020.73669175629	1033.35193726072	-5.45482575018835	0.469145544032669	-11.627150293915	2.99944336510558e-31	1.31941139442754e-28
Efra.gene875_i0_length3927.p1	10day	intact	185.889643705028	12767.8149287623	6476.85228623365	-6.10274736974299	0.526604653653284	-11.5888595503393	4.69340006999186e-31	2.04327413974934e-28
Efra.gene46520_i0_length336.p1	10day	intact	1.43103531563368	8774.10689295961	4387.76896413762	-12.5530937008081	1.08373917026367	-11.5831318505854	5.0178705214307e-31	2.16224136989283e-28
Efra.gene28282_i0_length519.p1	10day	intact	41.4118092385526	1757.83634411713	899.624076677841	-5.40950772001086	0.468497929359807	-11.5464922703134	7.68951724831483e-31	3.28000630180896e-28
Efra.gene46401_i0_length336.p1	10day	intact	2.11150472399788	2171.86897142017	1086.99023807209	-10.0925093240359	0.876383999205133	-11.5160812305904	1.09477662095914e-30	4.62313219264834e-28
Efra.gene19680_i2_length768.p1	10day	intact	1.43103531563368	3888.3481157207	1944.88957551817	-11.3757616870287	0.988519072176192	-11.5078828595439	1.2039786814783e-30	5.03394215248982e-28
Efra.gene6130_i0_length1707.p1	10day	intact	53.6964954209458	3165.59167000173	1609.64408271134	-5.88804006595901	0.512851614114583	-11.4809818355051	1.64402883856495e-30	6.80644057095678e-28
Efra.gene14640_i0_length1008.p1	10day	intact	5.16574643606229	1072.42759040099	538.796668418528	-7.6603251185285	0.667358093544386	-11.4785827768177	1.69028378227391e-30	6.92999940210143e-28
Efra.gene13248_i0_length1086.p1	10day	intact	2.54782496857851	3171.59258998467	1587.07020747663	-10.3200601172852	0.899809705612923	-11.4691584819654	1.88483241866294e-30	7.65332578920357e-28
Efra.gene15282_i1_length972.p1	10day	intact	161.912525833782	5009.4775854105	2585.69505562214	-4.95210456444275	0.431836937258462	-11.4675335460682	1.92055432114034e-30	7.72410365975573e-28
Efra.gene17216_i0_length876.p1	10day	intact	27.8000439064988	1372.92587188637	700.362957896434	-5.62434544396983	0.490943649365468	-11.4561934984578	2.18926700024312e-30	8.71527595522615e-28
Efra.gene20291_i0_length741.p1	10day	intact	3.97886028421219	1511.05674664996	757.517803467087	-8.58282129059402	0.749235129185686	-11.4554443008063	2.20827991950839e-30	8.71527595522615e-28
Efra.gene11264_i6_length477.p1	10day	intact	11.0300806964075	8875.81466514435	4443.42237292038	-9.616239906126	0.84046000730556	-11.4416388912482	2.58947158055376e-30	1.01250736458523e-27
Efra.gene22839_i0_length657.p1	10day	intact	52.1796223552578	2632.28912423925	1342.23437329726	-5.65568597921575	0.496103294611654	-11.4002185444928	4.17070789138556e-30	1.61582406922313e-27
Efra.gene1937_i1_length2901.p1	10day	intact	39.37040101346	1758.70367774913	899.037039381294	-5.47892308988972	0.480914597797263	-11.3927152866328	4.54598772496197e-30	1.7452046876129e-27
Efra.gene52749_i0_length309.p1	10day	intact	1121.24081048712	7.27742166141683	564.259116074268	7.25863478675526	0.638287646981761	11.3720433429643	5.76226169984564e-30	2.19220314705209e-27
Efra.gene12143_i0_length1152.p1	10day	intact	11.0639403634753	1014.8505956472	512.95726800534	-6.53605378208637	0.575008095652695	-11.3668900168566	6.11269115659662e-30	2.30475745403499e-27
Efra.gene4013_i0_length2102.p1	10day	intact	10.0692252924223	949.346600697572	479.707912994997	-6.57751841602866	0.579241403462356	-11.3554010067516	6.9719266221726e-30	2.60546450732501e-27
Efra.gene7708_i1_length441.p1	10day	intact	1.43103531563368	3272.44145174109	1636.93624352836	-11.1267932217925	0.983604564707562	-11.3122626927831	1.14108320149565e-29	4.22691250139997e-27
Efra.gene10326_i4_length386.p1	10day	intact	0.994715071053047	11011.063138534	5506.02892680255	-13.4528451371081	1.19013451524476	-11.3036341394917	1.25897863150374e-29	4.61958664071757e-27
Efra.gene40086_i0_length375.p1	10day	intact	4.29310594690103	1020.20351591085	512.248310928876	-7.86739112716865	0.696048184927551	-11.3029403675372	1.2689669429142e-29	4.61958664071757e-27
Efra.gene12003_i0_length1161.p1	10day	intact	12.1287519334336	884.201726568266	448.16523925085	-6.18166595817565	0.547317783953387	-11.2944730454841	1.39739673116362e-29	5.04364671455628e-27
Efra.gene35923_i0_length408.p1	10day	intact	3.10621979505093	6349.54380690821	3176.32501335163	-11.0386131353593	0.979543300540575	-11.2691425986656	1.86375922955027e-29	6.66988885632866e-27
Efra.gene82928_i0_length243.p1	10day	intact	970.14569868826	5.94753303789026	488.046615863075	7.35754524628547	0.653665118805442	11.2558327415898	2.16768870720432e-29	7.69238037113709e-27
Efra.gene7212_i3_length1350.p1	10day	intact	33.9061501658579	22363.2440475325	11198.5750988492	-9.37461352793214	0.833005457272635	-11.2539641200261	2.21412244541467e-29	7.79168139561802e-27
Efra.gene14185_i0_length621.p1	10day	intact	7.52140032384375	871.164498059577	439.34294919171	-6.87389357550629	0.612512990960205	-11.222445363535	3.16398476729471e-29	1.10423068378585e-26
Efra.gene7709_i2_length1524.p1	10day	intact	1.98943014210609	3666.50766293918	1834.24854654065	-10.8634828767067	0.968908888327142	-11.212078873033	3.55738560476657e-29	1.23135112052203e-26
Efra.gene71962_i0_length261.p1	10day	intact	3.97886028421219	1081.65374766569	542.816303974952	-8.10126361249028	0.724343700325903	-11.1842811759739	4.86834358541546e-29	1.67142505096349e-26
Efra.gene28035_i0_length525.p1	10day	intact	15.6894103889839	1882.23475401746	948.962082203224	-6.88077171722006	0.615534728960251	-11.1785272113613	5.19448682608315e-29	1.76901600144085e-26
Efra.gene11264_i9_length1029.p1	10day	intact	40.0012695036073	33112.6803474263	16576.340808465	-9.68340602224436	0.867122940040034	-11.1672815642466	5.89577134506793e-29	1.99178022504699e-26
Efra.gene22834_i0_length657.p1	10day	intact	1682.32840925547	11.7119056671769	847.020157461322	7.16309236511165	0.642218994151677	11.1536600915604	6.87202675158535e-29	2.30316521978332e-26
Efra.gene7709_i5_length1279.p1	10day	intact	1.55310989752546	2461.54691507588	1231.5500124867	-10.698366431726	0.959405768051559	-11.151034096296	7.07789757754627e-29	2.35348454174962e-26
Efra.gene5491_i0_length1803.p1	10day	intact	142.719189401773	5158.50870061717	2650.61394500947	-5.17355651263192	0.464024113513154	-11.1493268603276	7.21501047314466e-29	2.3803334161752e-26
Efra.gene2143_i0_length2793.p1	10day	intact	146.869725186094	4299.28562910124	2223.07767714367	-4.87210303242788	0.437433185959822	-11.1379364639138	8.19972267773613e-29	2.68423324773736e-26
Efra.gene10890_i0_length1239.p1	10day	intact	1.98943014210609	1542.31150038185	772.150465261977	-9.61651372369776	0.86467985513401	-11.1214730707556	9.86298929371579e-29	3.20387826834096e-26
Efra.gene24351_i0_length612.p1	10day	intact	0.994715071053047	20588.3300591622	10294.6623871166	-14.3540157673174	1.29073782446562	-11.1207833963184	9.93953565287051e-29	3.20409657316846e-26
Efra.gene62685_i1_length282.p1	10day	intact	17.0322307897936	1100.37158305596	558.701906922877	-6.02464926974887	0.543180169934883	-11.0914381695324	1.38050256286393e-28	4.41645778236218e-26
Efra.gene3503_i0_length2244.p1	10day	intact	4.78140427446818	1344.61362684705	674.697515560757	-8.2029016011223	0.73977808177581	-11.0883274365625	1.42935227677141e-28	4.53835468389322e-26
Efra.gene4267_i0_length2046.p1	10day	intact	38.3237078594204	1958.74997347396	998.536840666689	-5.66947712617959	0.512673930575731	-11.0586413469723	1.99090363562725e-28	6.27416937529128e-26
Efra.gene22659_i0_length663.p1	10day	intact	8.65630839270732	1475.9277033736	742.292005883155	-7.36956144572927	0.667916529453941	-11.0336563339049	2.62952450283548e-28	8.22534742446218e-26
Efra.gene19571_i0_length771.p1	10day	intact	13.9961074936479	5573.9995904245	2793.99784895907	-8.63292434378812	0.783791646857409	-11.0143102167542	3.26024210122213e-28	1.01232914479786e-25
Efra.gene1920_i0_length2910.p1	10day	intact	4.53725511068461	934.304441905991	469.420848508338	-7.71237528592584	0.701606582487402	-10.9924500117761	4.15491821208657e-28	1.28071562903798e-25
Efra.gene24035_i0_length621.p1	10day	intact	9.51083046594984	1083.16223091581	546.336530690879	-6.84521330974276	0.622839300588992	-10.9903361963022	4.25338772327154e-28	1.29783651868854e-25
Efra.gene25875_i0_length573.p1	10day	intact	0.994715071053047	5136.03212552823	2568.51342029964	-12.3538576020545	1.12410563967089	-10.9899436192415	4.27192867692125e-28	1.29783651868854e-25
Efra.gene3464_i0_length2253.p1	10day	intact	87.8672903312757	2671.55271234754	1379.71000133941	-4.92655026294127	0.449605554945345	-10.9574942052043	6.11696452207036e-28	1.84509496287507e-25
Efra.gene7212_i7_length1302.p1	10day	intact	9.92903229461173	7531.0055858381	3770.46730906636	-9.60693467423342	0.87793545864173	-10.9426434251744	7.20674604741969e-28	2.15839488536515e-25
Efra.gene6282_i1_length474.p1	10day	intact	2.73999604937556	1059.44005922275	531.090027636064	-8.51928707144427	0.779238040097104	-10.9328428966104	8.02927985246841e-28	2.38780604852034e-25
Efra.gene4544_i1_length1980.p1	10day	intact	272.258179386534	8760.87298878492	4516.56558408573	-5.00801505552067	0.461342863492607	-10.8552997170204	1.88188406909848e-27	5.55734841636082e-25
Efra.gene47624_i0_length330.p1	10day	intact	5.3397991009406	1144.8374177651	575.088608433021	-7.81283633157514	0.719937716109352	-10.8521003369525	1.94894562206011e-27	5.71541838013724e-25
Efra.gene26835_i0_length549.p1	10day	intact	3.66461462152335	931.587064683889	467.625839652706	-8.05591637958566	0.742949618569977	-10.8431529921122	2.14933252105909e-27	6.25959745046927e-25
Efra.gene221_i0_length5922.p1	10day	intact	92.5447384397708	5963.1375019426	3027.84112019119	-6.0092128927077	0.554957006308892	-10.8282494398547	2.52944699748363e-27	7.31616556552989e-25
Efra.gene4119_i0_length2076.p1	10day	intact	18.4632661054273	1499.32412001587	758.893693060649	-6.3510270504159	0.586652950261202	-10.8258674018228	2.59609286548249e-27	7.45785072220818e-25
Efra.gene24686_i3_length489.p1	10day	intact	1163.87991767861	4.9126679104791	584.396292794543	7.88911815345323	0.729994434363897	10.8070935641142	3.18604907044632e-27	9.09078825647821e-25
Efra.gene6247_i1_length1692.p1	10day	intact	10.2094182902328	1705.91589841542	858.062658352827	-7.35656315697987	0.682205241112704	-10.7835043087342	4.11889050694921e-27	1.16735991421448e-24
Efra.gene20175_i0_length747.p1	10day	intact	28.2182457351607	1917.51253938947	972.865392562315	-6.09484595450236	0.56546476899982	-10.7784716018343	4.35054224295591e-27	1.2247936558519e-24
Efra.gene11264_i4_length872.p1	10day	intact	18.1332791915894	13577.542716037	6797.83799761432	-9.52773863440049	0.88593253017874	-10.7544743079682	5.64549963057267e-27	1.57883313840698e-24
Efra.gene112_i4_length261.p1	10day	intact	11.692431688853	718.048888103441	364.870659896147	-5.93686476246697	0.553192889539876	-10.7319975992552	7.20221548134934e-27	2.00093656290725e-24
Efra.gene1668_i0_length3087.p1	10day	intact	995.271987616988	24.5110080070802	509.891497812034	5.34311074733112	0.499048487577736	10.7065964136377	9.47826847273823e-27	2.61606404794289e-24
Efra.gene5955_i0_length1731.p1	10day	intact	126.050805192886	3644.18579816702	1885.11830167995	-4.85367010070811	0.453745731030899	-10.6968942488576	1.05246819455676e-26	2.88601814207385e-24
Efra.gene10109_i1_length924.p1	10day	intact	13594.2093246357	261.285269731263	6927.74729718349	5.70087926296477	0.53400170855299	10.6757697057051	1.32157675477928e-26	3.60057192113382e-24
Efra.gene23409_i0_length642.p1	10day	intact	31.6387111929004	1524.49173017825	778.065220685575	-5.59805234639872	0.524827980634634	-10.6664517765029	1.46099349176343e-26	3.95489065151782e-24
Efra.gene75789_i0_length255.p1	10day	intact	0.994715071053047	4333.56103609164	2167.27787558135	-12.1085045104856	1.13662431384651	-10.653040202447	1.68761716679289e-26	4.53926021251572e-24
Efra.gene59159_i0_length291.p1	10day	intact	0.994715071053047	5169.09846502696	2585.04659004901	-12.3623878247489	1.16341908296969	-10.6259111662439	2.2579627343563e-26	6.03490558918557e-24
Efra.gene28005_i0_length525.p1	10day	intact	1.43103531563368	3351.6108301192	1676.52093271742	-11.1637317147349	1.05331299316714	-10.5986841396188	3.02202223911674e-26	8.02622497708558e-24
Efra.gene16396_i0_length915.p1	10day	intact	1.55310989752546	1782.14645485926	891.849782378392	-10.2317084721008	0.967652628000579	-10.5737412125281	3.94438574924604e-26	1.04104666128069e-23
Efra.gene193_i0_length6174.p1	10day	intact	53.6106576708915	1845.38719866201	949.49892816645	-5.10415984939262	0.482994848199563	-10.5677314539051	4.20544280368235e-26	1.1030536904143e-23
Efra.gene55195_i0_length303.p1	10day	intact	28.8648554764571	1118.35150838208	573.60818192927	-5.26929729929535	0.499374486169438	-10.5517951862432	4.98356764223556e-26	1.29908072817263e-23
Efra.gene94847_i0_length228.p1	10day	intact	8.0096986514109	1470.10186763497	739.055783143191	-7.56998259764416	0.717550433347005	-10.5497568475209	5.0928721906489e-26	1.31942883275406e-23
Efra.gene1270_i0_length3435.p1	10day	intact	9.75497962973342	892.971299918889	451.363139774311	-6.54558947842138	0.622709181110195	-10.5114709674773	7.64910505887747e-26	1.96959791177644e-23
Efra.gene1519_i0_length3201.p1	10day	intact	35.8459793897472	1825.79079013255	930.818384761151	-5.66057994231504	0.538669407914988	-10.5084488911767	7.89818601591507e-26	2.02140907433986e-23
Efra.gene875_i2_length297.p1	10day	intact	47.868397992438	2311.49937424586	1179.68388611915	-5.59724521359591	0.533265647340214	-10.496166857013	8.99592751007797e-26	2.28848808929568e-23
Efra.gene2162_i3_length2781.p1	10day	intact	8255.35907382805	281.187764888008	4268.27341935803	4.87582718973047	0.46481190398162	10.4898931115225	9.61370874485623e-26	2.43100183584751e-23
Efra.gene94947_i0_length228.p1	10day	intact	0.994715071053047	5089.3750367847	2545.18487592787	-12.3396025450942	1.18144082916723	-10.4445370774871	1.55210766230419e-25	3.90142586139545e-23
Efra.gene19268_i0_length783.p1	10day	intact	1.98943014210609	1242.96837602771	622.478903084906	-9.30446078819269	0.893746492443381	-10.4106263541864	2.21757756782425e-25	5.54118834980179e-23
Efra.gene19705_i0_length765.p1	10day	intact	67.5004318337967	2291.18788456233	1179.34415819807	-5.08986678407965	0.489563629533283	-10.3967420719795	2.56555303650259e-25	6.37298465755693e-23
Efra.gene45655_i1_length324.p1	10day	intact	2613.10338738832	6.26872230666334	1309.68605484749	8.69349491970416	0.837766678165435	10.3769881833226	3.15574036133862e-25	7.79320232274669e-23
Efra.gene20568_i2_length582.p1	10day	intact	8.07979515031616	1099.56834674817	553.824070949245	-7.10726011534091	0.686380605781582	-10.3546925065691	3.98464867974335e-25	9.78300750563268e-23
Efra.gene30612_i0_length477.p1	10day	intact	3238.53983197004	0.982533582095821	1619.76118277607	11.6875009708954	1.1296809921007	10.345841925836	4.37057624131375e-25	1.06685008147074e-22
Efra.gene26086_i0_length567.p1	10day	intact	1.8673555602143	1276.52642040119	639.1968879807	-9.36222075250489	0.905480540663681	-10.3395051931682	4.66942223482286e-25	1.13324730778353e-22
Efra.gene11168_i1_length1200.p1	10day	intact	15.7232700560517	840.734757002131	428.229013529091	-5.75825184922946	0.557079445123742	-10.3365002956632	4.81812789125221e-25	1.16265555839823e-22
Efra.gene7245_i0_length1572.p1	10day	intact	47.154068917006	1601.38784682172	824.270957869365	-5.0815009013225	0.492436000030734	-10.3191092873091	5.77564594106793e-25	1.38579404798499e-22
Efra.gene11816_i0_length1173.p1	10day	intact	47.5903891615867	2856.75458605917	1452.17248761038	-5.90420655070175	0.574785297265765	-10.2720208376726	9.42102112032934e-25	2.2476853157649e-22
Efra.gene9559_i2_length366.p1	10day	intact	7.57337840683027	1796.7413376768	902.157358041817	-7.9432884097956	0.774527586607392	-10.2556558954717	1.11615641594481e-24	2.64798703870412e-22
Efra.gene28562_i1_length408.p1	10day	intact	26.4209866738516	1016.82286280828	521.621924741065	-5.27277388721094	0.515164016865149	-10.2351362179691	1.38000841128332e-24	3.25566341899908e-22
Efra.gene21654_i0_length693.p1	10day	intact	1940.6023669722	20.3905132732121	980.496440122707	6.57638573855841	0.642891857238041	10.2293809830032	1.46452483063315e-24	3.43585661515597e-22
Efra.gene1200_i1_length2576.p1	10day	intact	8142.01295445069	255.242205166771	4198.62757980873	4.99557505656049	0.489189398784992	10.2119446352846	1.75315436982853e-24	4.09027380571763e-22
Efra.gene3354_i0_length2286.p1	10day	intact	575.625780477025	5.89520149257493	290.7604909848	6.60972170196019	0.649814172241318	10.1717105971422	2.65209563946719e-24	6.15359048126703e-22
Efra.gene7245_i5_length1401.p1	10day	intact	41.6740768182549	1289.95543285202	665.814754835138	-4.94908094588742	0.487259587807308	-10.1569698569884	3.08515984273194e-24	7.11930136605067e-22
Efra.gene44863_i0_length345.p1	10day	intact	30.5920180388609	1004.97292828093	517.782473159896	-5.04041713662441	0.496605684713899	-10.1497370887493	3.32257299189122e-24	7.62548559100947e-22
Efra.gene19564_i0_length771.p1	10day	intact	5.09564993715702	792.825400785635	398.960525361396	-7.3135900344605	0.722440650458094	-10.1234475521595	4.34823987488151e-24	9.92550387439844e-22
Efra.gene7520_i0_length1542.p1	10day	intact	3.22829437694272	1298.10141706486	650.664855720903	-8.73426337202367	0.864374250834758	-10.1047241557562	5.26435090868045e-24	1.19520577700358e-21
Efra.gene4013_i1_length1766.p1	10day	intact	5.84621584442649	524.254280476646	265.050248160536	-6.48185757582262	0.641533507309431	-10.1036929512962	5.32002236766768e-24	1.20138622761625e-21
Efra.gene31531_i0_length321.p1	10day	intact	4.72942619148166	590.271756667684	297.500591429583	-6.93161195161912	0.686242059909949	-10.1008264525912	5.47785753692438e-24	1.22516395456072e-21
Efra.gene2810_i0_length2475.p1	10day	intact	20.9409945751005	1063.4918908504	542.216442712748	-5.68257743536859	0.562590858615204	-10.1007283505389	5.48334053404e-24	1.22516395456072e-21
Efra.gene12349_i0_length1140.p1	10day	intact	3.22829437694272	1010.11511706788	506.67170572241	-8.37740641464347	0.830104646086255	-10.0919883464584	5.99428291465364e-24	1.33227670106794e-21
Efra.gene9975_i0_length1314.p1	10day	intact	11.3262079431776	821.470074600917	416.398141272047	-6.15932679144373	0.610802151306179	-10.0839965580871	6.50261641481302e-24	1.43769103969183e-21
Efra.gene7415_i0_length1557.p1	10day	intact	10.8197911996917	566.988608408366	288.904199804029	-5.71422208469956	0.566805242182707	-10.0814559560083	6.67299018230888e-24	1.46767553337876e-21
Efra.gene23336_i1_length642.p1	10day	intact	887.555242453329	9.95616468424653	448.755703568788	6.48608076156945	0.643509171598382	10.079235926753	6.82548105842908e-24	1.49343647469638e-21
Efra.gene14492_i0_length1017.p1	10day	intact	7.20715466115491	752.928215808129	380.067685234642	-6.74202223003943	0.668952974634265	-10.0784696169794	6.87891509623155e-24	1.49736961648847e-21
Efra.gene25059_i1_length258.p1	10day	intact	1.98943014210609	909.468907767552	455.729168954829	-8.85410174278035	0.88003645021446	-10.0610625169249	8.21073544868873e-24	1.77810844750091e-21
Efra.gene592_i1_length4473.p1	10day	intact	3.22829437694272	1456.26210546621	729.745199921579	-8.89739787211929	0.884919002682596	-10.0544771274514	8.7786201669686e-24	1.89138954607611e-21
Efra.gene5005_i0_length1887.p1	10day	intact	151.357379378562	6378.80803606361	3265.08270772109	-5.39596597701425	0.536860618547931	-10.0509625600942	9.09744144212102e-24	1.95013124192553e-21
Efra.gene10659_i0_length1257.p1	10day	intact	37.2226594576246	1579.8669368945	808.544798176061	-5.41747990592503	0.53985545668584	-10.0350563078177	1.0689839553446e-23	2.27990522475995e-21
Efra.gene61953_i0_length282.p1	10day	intact	0.994715071053047	3513.90482872042	1757.44977189573	-11.8052728472883	1.1765454343766	-10.0338435748921	1.08220031607513e-23	2.29649432902195e-21
Efra.gene2895_i0_length2442.p1	10day	intact	71.6194851158194	2470.79344341179	1271.20646426381	-5.11080390488904	0.510032512910268	-10.0205453094089	1.23817888010455e-23	2.61435279639675e-21
Efra.gene17726_i0_length852.p1	10day	intact	5.60206668064291	662.121039674805	333.861553177724	-6.84604361645054	0.683704752155131	-10.0131578651031	1.3342429770053e-23	2.80317147641576e-21
Efra.gene1937_i0_length1971.p1	10day	intact	25.4963681017039	908.37784796053	466.937108031117	-5.1553365042635	0.516510677502835	-9.9810840875312	1.84440476087219e-23	3.85581032905305e-21
Efra.gene12538_i0_length1128.p1	10day	intact	1.55310989752546	1180.36105557448	590.957082736004	-9.63750051978862	0.966137209475335	-9.97529173420647	1.95526000413479e-23	4.06742239973438e-21
Efra.gene5408_i0_length1815.p1	10day	intact	109.3509384817	2410.76915807879	1260.06004828024	-4.46084729323041	0.448231069091647	-9.95211532808388	2.46878824488287e-23	5.11051268593916e-21
Efra.gene17167_i0_length879.p1	10day	intact	1097.23221011358	43.2576433848738	570.244926749225	4.66509447254228	0.469492768329571	9.93645650632794	2.88922283436996e-23	5.95165810110288e-21
Efra.gene37889_i0_length390.p1	10day	intact	52.3355566042174	1569.54374874533	810.939652674771	-4.91215922616145	0.495307988758504	-9.91738340113157	3.49806143502063e-23	7.17085613298477e-21
Efra.gene5912_i5_length471.p1	10day	intact	18.6192003543868	12377.6414380438	6198.13031919907	-9.39472035172355	0.949392702695205	-9.89550512138248	4.35406771879006e-23	8.88250848776742e-21
Efra.gene4763_i1_length1935.p1	10day	intact	7.95772056842437	504.118224933129	256.037972750777	-5.99672759272039	0.60652104067277	-9.88708913720232	4.73598532038419e-23	9.61518865838961e-21
Efra.gene19656_i0_length768.p1	10day	intact	45.7750116843589	1124.5705333583	585.172772521328	-4.61706240406597	0.467342176597075	-9.87940450332312	5.11358800277071e-23	1.03321391277036e-20
Efra.gene9368_i1_length1362.p1	10day	intact	39.650787009081	2096.76336682461	1068.20707691684	-5.7143402065811	0.579435364538191	-9.86191136458408	6.08792739352567e-23	1.22422421857712e-20
Efra.gene21908_i0_length687.p1	10day	intact	56.438868635091	2117.30894316662	1086.87390590085	-5.22364304673342	0.530507671748127	-9.84649859920119	7.09735126678004e-23	1.42044571869599e-20
Efra.gene3522_i0_length2235.p1	10day	intact	9.07451022136921	546.762289767981	277.918399994675	-5.93285420571986	0.603592576530013	-9.82923653539143	8.4255073149526e-23	1.67830541699591e-20
Efra.gene22902_i0_length585.p1	10day	intact	9.70300154674689	560.310365303209	285.006683424978	-5.84509242899225	0.594833690400464	-9.8264313594227	8.66344370005933e-23	1.71759889206481e-20
Efra.gene870_i0_length3933.p1	10day	intact	4.53725511068461	518.31131322077	261.424284165727	-6.8623643826862	0.698826885975575	-9.81983452612333	9.24952484942398e-23	1.82522516292675e-20
Efra.gene5381_i5_length1701.p1	10day	intact	0.994715071053047	2135.71735506701	1068.35603506903	-11.087793192912	1.13193824767163	-9.79540466604017	1.17824669652648e-22	2.3142409184938e-20
Efra.gene54170_i0_length306.p1	10day	intact	0.994715071053047	2333.10527884022	1167.04999695564	-11.215049399201	1.14692086586623	-9.77839860880961	1.39398591101262e-22	2.72530699241443e-20
Efra.gene12403_i0_length1137.p1	10day	intact	30.2076758772668	1030.46646987011	530.337072873687	-5.1010486761039	0.522849445857827	-9.75624764741736	1.73454553509342e-22	3.37548955767096e-20
Efra.gene4513_i0_length1986.p1	10day	intact	13.3156380852837	803.883162136371	408.599400110827	-5.90069594505649	0.605378053793608	-9.74712563179277	1.8976517386724e-22	3.67596033359618e-20
Efra.gene29077_i0_length504.p1	10day	intact	1.43103531563368	1234.97218645393	618.20161088478	-9.7214786818863	0.998650154827229	-9.73461891023104	2.14620630979471e-22	4.1384541669553e-20
Efra.gene14822_i1_length996.p1	10day	intact	1419.0740642311	38.5804674283137	728.827265829709	5.20264683848539	0.534804329566356	9.72813148820979	2.28756189472766e-22	4.39097505692974e-20
Efra.gene107920_i0_length216.p1	10day	intact	4.60735160958987	580.31366041629	292.46050601294	-6.92322760397247	0.711982113889544	-9.72387854822787	2.38519092854273e-22	4.55765736296068e-20
Efra.gene14026_i1_length1021.p1	10day	intact	0.994715071053047	2091.12789149146	1046.06130328126	-11.0572118812133	1.13983579377227	-9.70070596275943	2.99419646752927e-22	5.69558210032853e-20
Efra.gene22350_i1_length324.p1	10day	intact	9.82507612863868	694.711476731661	352.26827643015	-6.14560620602042	0.634022154230641	-9.69304647323854	3.22754874622733e-22	6.1119352468356e-20
Efra.gene23862_i0_length627.p1	10day	intact	2.42575038668672	797.125895441531	399.775822914109	-8.35019631473063	0.861976962471463	-9.68726158386985	3.41563805819653e-22	6.43924015890989e-20
Efra.gene3026_i0_length2406.p1	10day	intact	32.7035227628588	992.457083658248	512.580303210553	-4.92713787193266	0.509188655267036	-9.67644864229879	3.79675906725512e-22	7.09439551553613e-20
Efra.gene1927_i0_length2907.p1	10day	intact	98.4271911160348	2521.73978444772	1310.08348778188	-4.67607369831573	0.483351157238346	-9.6742784790932	3.87817501936945e-22	7.21460144902875e-20
Efra.gene7602_i0_length1533.p1	10day	intact	262.243309341868	5003.65965231647	2632.95148082917	-4.25329183151019	0.439670695705027	-9.67381240792019	3.89588426729809e-22	7.21575862823382e-20
Efra.gene26271_i0_length564.p1	10day	intact	4.41518052879282	458.705153978579	231.560167253686	-6.70027831446175	0.693397781175962	-9.66296474600549	4.33143652958728e-22	7.98743376453892e-20
Efra.gene57380_i0_length294.p1	10day	intact	0.994715071053047	2525.45954005142	1263.22712756124	-11.3288203675481	1.17543047447277	-9.6380182525296	5.52441535276098e-22	1.0143066779641e-19
Efra.gene13303_i0_length1084.p1	10day	intact	1.43103531563368	1012.61210497754	507.021570146587	-9.4343535322822	0.979001865387585	-9.63670639028574	5.59544935822126e-22	1.02290143267673e-19
Efra.gene494_i1_length555.p1	10day	intact	29.4232503029295	895.328853672945	462.376051987938	-4.92212430052151	0.51196496528675	-9.61418189575658	6.96608957002016e-22	1.2679784329844e-19
Efra.gene29352_i0_length498.p1	10day	intact	1.8673555602143	682.116432143285	341.99189385175	-8.45645688040154	0.883167575124441	-9.57514419526781	1.01715271657228e-21	1.84349107588544e-19
Efra.gene29134_i0_length504.p1	10day	intact	2.54782496857851	717.388246437838	359.968035703208	-8.17849836618461	0.854694758948727	-9.5689113341986	1.08037267131673e-21	1.94970331354847e-19
Efra.gene11633_i0_length1185.p1	10day	intact	7.08508007926312	636.06028000347	321.572680041367	-6.51073816354112	0.680774898694942	-9.56371654716166	1.13602209920883e-21	2.0414075415953e-19
Efra.gene5908_i4_length864.p1	10day	intact	0.994715071053047	2772.79511609356	1386.89491558231	-11.4631647983032	1.20038403799401	-9.54958116359128	1.3022167940596e-21	2.33014038120096e-19
Efra.gene16017_i2_length906.p1	10day	intact	0.994715071053047	2512.60617459905	1256.80044483505	-11.3211926045199	1.19023761601204	-9.5117079583253	1.87557428647836e-21	3.34192517062003e-19
Efra.gene21_i0_length11025.p1	10day	intact	158.66611304092	3573.31061982568	1865.9883664333	-4.4941977823055	0.473240205598954	-9.49665250148695	2.16745893955522e-21	3.84578250245703e-19
Efra.gene11135_i0_length1221.p1	10day	intact	28.67268439566	808.275851456282	418.474267925971	-4.81431593696675	0.50798287312147	-9.47731939737177	2.60899025996561e-21	4.60983471498275e-19
Efra.gene21654_i4_length450.p1	10day	intact	907.979412723626	11.8165687578075	459.897990740717	6.26471581058695	0.662337560834232	9.45849394785398	3.1241028163095e-21	5.49698907624724e-19
Efra.gene2162_i0_length2481.p1	10day	intact	3461.74156849171	96.0194333219327	1778.88050090682	5.1724455249363	0.546894546234181	9.45784806331101	3.14345612187491e-21	5.50809164193592e-19
Efra.gene74630_i0_length258.p1	10day	intact	12.0066773515418	503.849367209671	257.928022280607	-5.37900247917365	0.568794926368908	-9.45683976738735	3.17390606364088e-21	5.53846608105334e-19
Efra.gene4800_i0_length1926.p1	10day	intact	22.3381702236664	862.987605916052	442.662888069859	-5.26029477011677	0.557363035013128	-9.43782497164145	3.80597451603562e-21	6.61409456122091e-19
Efra.gene9559_i0_length1347.p1	10day	intact	73.6222793443048	16822.4644458111	8448.04336257771	-7.84150024666384	0.833644649231292	-9.4062863042359	5.13976312643611e-21	8.8953711912406e-19
Efra.gene27816_i0_length528.p1	10day	intact	10.4535674540164	492.353987720637	251.403777587327	-5.53812563576801	0.590381372417721	-9.38059006348449	6.56045420473313e-21	1.13078130861908e-18
Efra.gene8236_i0_length1470.p1	10day	intact	21.5175078174917	634.005652390129	327.76158010381	-4.88022494406139	0.520328441781965	-9.37912393823432	6.6523143948755e-21	1.14195359585853e-18
Efra.gene23761_i0_length630.p1	10day	intact	7.08508007926312	459.516292930967	233.300686505115	-6.04367046488215	0.645331251937503	-9.36522204176072	7.58905532568345e-21	1.29748266132909e-18
Efra.gene9107_i1_length387.p1	10day	intact	3.10621979505093	517.778866203588	260.442542999319	-7.43707731588704	0.794290058967198	-9.36317562070127	7.73754171417377e-21	1.31753487519292e-18
Efra.gene17213_i0_length876.p1	10day	intact	639.260816851662	14019.5786854486	7329.41975115013	-4.45482556652822	0.475865977680334	-9.36151306349701	7.86028765428373e-21	1.3330605917781e-18
Efra.gene23440_i1_length417.p1	10day	intact	9.26668130216626	583.593513562526	296.430097432346	-5.97391268271628	0.638833943741056	-9.35127624517355	8.65964160511053e-21	1.46275202136885e-18
Efra.gene23034_i0_length653.p1	10day	intact	3.61263653853682	1377.57143726453	690.592036901532	-8.51522020880087	0.91083262722615	-9.34883089852976	8.86218479034137e-21	1.49100080283397e-18
Efra.gene18348_i1_length823.p1	10day	intact	0.994715071053047	1489.79889974475	745.396807407902	-10.5681442079055	1.13251366523578	-9.33158206590409	1.04302226528734e-20	1.74784870003251e-18
Efra.gene22729_i0_length660.p1	10day	intact	631.956837518843	10.1988566350466	321.077847076945	5.94752305259533	0.638603787954205	9.31332254017546	1.23894729343243e-20	2.06796463455961e-18
Efra.gene13447_i0_length1075.p1	10day	intact	1.8673555602143	610.510543734684	306.188949647449	-8.29716507702271	0.892724609274376	-9.29420449579272	1.48311076640489e-20	2.46575923442962e-18
Efra.gene5381_i0_length1818.p1	10day	intact	0.994715071053047	2363.69622756361	1182.34547131733	-11.2326292351517	1.21013924034108	-9.28209652302965	1.66176021799812e-20	2.75194008807226e-18
Efra.gene7550_i0_length1539.p1	10day	intact	6.28253608900712	392.004733483575	199.143634786291	-5.95218283683621	0.641472202075286	-9.27894118806669	1.71171036093034e-20	2.82358659498935e-18
Efra.gene22902_i1_length657.p1	10day	intact	8.70828647569384	568.324994381055	288.516640428374	-6.02011963854189	0.648827600385201	-9.27845799865452	1.7194893914505e-20	2.82538200434098e-18
Efra.gene5479_i0_length1806.p1	10day	intact	175.716462246633	3208.54006627273	1692.12826425968	-4.19122215446126	0.451926698176842	-9.27411939009014	1.79092274740808e-20	2.93135181008898e-18
Efra.gene21654_i1_length381.p1	10day	intact	655.663657413839	10.8340351757117	333.248846294775	5.92045341481754	0.638991996494277	9.26530136104852	1.9452721383155e-20	3.17169486984267e-18
Efra.gene10109_i6_length1302.p1	10day	intact	12254.0608421997	288.743175836912	6271.40200901829	5.40765468909522	0.583703049543705	9.26439341600582	1.96189274724396e-20	3.18649110859098e-18
Efra.gene16947_i1_length792.p1	10day	intact	6.89290899846607	640.295272039717	323.594090519091	-6.58992365407621	0.712971803674227	-9.24289518900426	2.39915962174679e-20	3.88176673052664e-18
Efra.gene8353_i1_length1008.p1	10day	intact	17.9387309460226	3481.50844168365	1749.72358631484	-7.62326978534988	0.825387806361275	-9.23598546840315	2.55919241399234e-20	4.12489070421689e-18
Efra.gene3251_i1_length2285.p1	10day	intact	520.037578487876	3.37345310569121	261.705515796784	7.25100599706974	0.786091760864714	9.22412160775417	2.85894485051808e-20	4.59050882481095e-18
Efra.gene11753_i0_length1179.p1	10day	intact	23.1926922969089	1370.86316525242	697.027928774663	-5.88727606466569	0.639463412723011	-9.20658781648828	3.36656529006657e-20	5.38510172856899e-18
Efra.gene808_i0_length3126.p1	10day	intact	847.920196695397	40.257711093271	444.088953894334	4.39646840240832	0.478556548104342	9.18693604721033	4.04189930035027e-20	6.44095719073553e-18
Efra.gene17989_i2_length840.p1	10day	intact	5.3397991009406	998.390742974085	501.865271037513	-7.60176843249039	0.827821023149595	-9.18286467715942	4.19772690774028e-20	6.66412817996106e-18
Efra.gene388_i2_length5013.p1	10day	intact	29.3531538040243	889.017634032715	459.185393918369	-4.92028512549278	0.535836069460964	-9.18244479219634	4.21413152160572e-20	6.66511460771116e-18
Efra.gene34529_i0_length424.p1	10day	intact	495.62799579935	2.46941684156839	249.048706320459	7.65499921229998	0.834869014688604	9.16910207184441	4.76975421658801e-20	7.5157444332946e-18
Efra.gene6893_i0_length1614.p1	10day	intact	19.0035425159809	1381.12172980567	700.062636160826	-6.20601612172608	0.677117270936488	-9.16534902904314	4.93868921549593e-20	7.7530076907501e-18
Efra.gene20568_i4_length641.p1	10day	intact	1.98943014210609	534.336708242166	268.163069192136	-8.08687074417029	0.88263048010071	-9.16223824861289	5.08318649385618e-20	7.9502919425575e-18
Efra.gene82871_i0_length243.p1	10day	intact	4.41518052879282	399.546447086435	201.980813807614	-6.50117397948129	0.709760279016249	-9.15967569852194	5.20535114715117e-20	8.11132005878402e-18
Efra.gene30983_i4_length258.p1	10day	intact	774.257825091954	1.4607174868149	387.859271289385	9.04042726691236	0.987175695751783	9.15787058556747	5.29314418437844e-20	8.21780094713667e-18
Efra.gene41965_i1_length279.p1	10day	intact	22.9146834660576	1434.63705872007	728.775871093063	-5.9494458864225	0.651074197787801	-9.13789228115218	6.36813212436076e-20	9.85054401024287e-18
Efra.gene4588_i1_length1971.p1	10day	intact	17.6607221151713	584.841041733785	301.250881924478	-5.05019675930633	0.553358948502762	-9.12643912775023	7.07893893824076e-20	1.09100916942689e-17
Efra.gene48134_i0_length328.p1	10day	intact	578.694285177708	1.93890139153398	290.316593284621	8.20737776844551	0.89937233424883	9.12567293422522	7.1291955784697e-20	1.09475927302981e-17
Efra.gene4470_i1_length1998.p1	10day	intact	5.89819392741302	632.309442949395	319.103818438404	-6.80731861391294	0.746770094475563	-9.1156818735404	7.81772973281641e-20	1.19614097422864e-17
Efra.gene3186_i0_length2337.p1	10day	intact	19.7021303402639	621.565670870552	320.633900605408	-4.99274528460535	0.548153835573437	-9.10829216287854	8.36889351615579e-20	1.27584839095214e-17
Efra.gene1813_i3_length1287.p1	10day	intact	3.61263653853682	531.731896755295	267.672266646916	-7.12836856401057	0.783700745278697	-9.09577872287924	9.39110442254753e-20	1.4265357865459e-17
Efra.gene32768_i0_length447.p1	10day	intact	1.8673555602143	867.492684595184	434.680020077699	-8.80897344726393	0.968670795837741	-9.09387738859786	9.55686261049797e-20	1.44651165297032e-17
Efra.gene22533_i0_length666.p1	10day	intact	1.43103531563368	695.034597567582	348.232816441608	-8.8913908800491	0.978102959303035	-9.0904447179925	9.86347759972772e-20	1.48758855556751e-17
Efra.gene21845_i0_length687.p1	10day	intact	15.2349717284845	709.80403550141	362.519503614947	-5.54351688503021	0.609876561229649	-9.08957195182781	9.94297304453538e-20	1.4942413120914e-17
Efra.gene6014_i0_length1722.p1	10day	intact	4.97357535526523	391.155662979634	198.06461916745	-6.31066570292993	0.695071706409546	-9.07915779729868	1.09418206241774e-19	1.63851823807938e-17
Efra.gene8573_i1_length1209.p1	10day	intact	64.118580372664	2777.05521850273	1420.5868994377	-5.42993061270555	0.598180968992126	-9.07740448823443	1.11194735120318e-19	1.65923762169467e-17
Efra.gene32861_i1_length429.p1	10day	intact	2.11150472399788	634.050081290844	318.080793007421	-8.31148821156617	0.91567099303189	-9.07693732226451	1.11672878110493e-19	1.66050491891831e-17
Efra.gene18462_i0_length819.p1	10day	intact	437.658890012192	8.76430492088939	223.21159746654	5.63627281824985	0.621764357961056	9.06496608575764	1.24643021256266e-19	1.84685969987047e-17
Efra.gene4460_i0_length2001.p1	10day	intact	14.9207260657957	495.78240658651	255.351566326153	-5.06237416014139	0.559208121599807	-9.05275507383322	1.39405733511486e-19	2.05837927288691e-17
Efra.gene23336_i0_length522.p1	10day	intact	1129.97672403781	28.303113475294	579.139918756553	5.32232643975716	0.588723192149403	9.04045655195879	1.56018815561851e-19	2.29565106702488e-17
Efra.gene5110_i1_length1869.p1	10day	intact	1.43103531563368	878.723948518785	440.077491917209	-9.2313549411372	1.02254044205942	-9.02786292006705	1.75056934121652e-19	2.5668330802164e-17
Efra.gene1311_i0_length3399.p1	10day	intact	7.64347490573554	417.224851567279	212.434163236507	-5.79882253495698	0.642538436605795	-9.02486482456866	1.79917356466799e-19	2.62897233433787e-17
Efra.gene4618_i0_length1965.p1	10day	intact	11.1340368623806	429.762296180606	220.448166521493	-5.26320285485957	0.583644114661531	-9.01782905480309	1.91853402696351e-19	2.79371632498766e-17
Efra.gene5775_i0_length1758.p1	10day	intact	14.6765769020121	734.486438138199	374.581507520105	-5.64467875221133	0.62617426498544	-9.01454925226381	1.97681707003868e-19	2.86869443473071e-17
Efra.gene27644_i0_length534.p1	10day	intact	3.54254003963156	375.178033721539	189.360286880585	-6.75909006368194	0.749946540401	-9.01276250980214	2.00930062713096e-19	2.90584781449018e-17
Efra.gene6875_i0_length1617.p1	10day	intact	9.65102346376036	624.423008519971	317.037015991866	-5.97961268647096	0.663561017052459	-9.01139839864679	2.03445514771664e-19	2.93218451989508e-17
Efra.gene3437_i0_length2262.p1	10day	intact	17.4685510343742	603.116693203741	310.292622119057	-5.11807976518631	0.568078824931529	-9.00945351343311	2.0708582157232e-19	2.97449903373384e-17
Efra.gene7530_i0_length1542.p1	10day	intact	5.89819392741302	723.54510565699	364.721649792201	-6.99788320368171	0.7770915147443	-9.0052240577924	2.15225879869991e-19	3.08094023085758e-17
Efra.gene1513_i0_length3207.p1	10day	intact	7.59149682274901	416.789164996127	212.190330909438	-5.75567743925354	0.63937935555812	-9.00197572727284	2.21691579259765e-19	3.16277489883804e-17
Efra.gene19679_i4_length768.p1	10day	intact	2.6698995504703	525.540969118886	264.105434334678	-7.70897324446454	0.856573924065769	-8.99977576701557	2.26179159545744e-19	3.21593256850411e-17
Efra.gene17216_i3_length618.p1	10day	intact	9.75497962973342	468.073905885461	238.914442757597	-5.61358236092045	0.625143111532989	-8.97967562524156	2.71566188722828e-19	3.84831160522695e-17
Efra.gene10921_i0_length1236.p1	10day	intact	10.6795982018812	3938.08556564096	1974.38258192142	-8.55005147527049	0.952358454241261	-8.97776613122238	2.76319665996938e-19	3.90257631283769e-17
Efra.gene13290_i0_length1086.p1	10day	intact	0.994715071053047	1198.81073588901	599.902725480033	-10.2545008912153	1.14272456363608	-8.97372929359823	2.8664120075159e-19	4.03485708884629e-17
Efra.gene27559_i0_length534.p1	10day	intact	722.652338814318	16.8600655315749	369.756202172946	5.42602661205204	0.605605307904549	8.95967479351625	3.25637377197562e-19	4.5685517613541e-17
Efra.gene6282_i0_length1689.p1	10day	intact	43.3807437999703	24627.684512798	12335.532628299	-9.15599238418556	1.0230795230283	-8.94944349690818	3.57278962420637e-19	4.99587195498711e-17
Efra.gene23043_i3_length273.p1	10day	intact	631.340232017313	2.46941684156839	316.904824429441	8.00462321002556	0.894972072334907	8.94399217300956	3.75359149076061e-19	5.23136683377326e-17
Efra.gene25059_i0_length594.p1	10day	intact	0.994715071053047	1103.99229389447	552.49350448276	-10.1357803359944	1.13380816650654	-8.93959016649572	3.90616323866356e-19	5.4260976120238e-17
Efra.gene7331_i0_length1563.p1	10day	intact	4.97357535526523	341.051016074762	173.012295715013	-6.11312597568889	0.683891423216344	-8.93873759512707	3.93641347519538e-19	5.45019031619756e-17
Efra.gene13189_i0_length1092.p1	10day	intact	486.935450574805	8.76430492088939	247.849877747847	5.79024871795199	0.647816098680179	8.93810562866328	3.95898563593484e-19	5.46352955620563e-17
Efra.gene4191_i0_length2066.p1	10day	intact	19.7202487561826	812.480111937857	416.10018034702	-5.35794693904596	0.601198092197705	-8.91211567132516	5.00678596476427e-19	6.88702164514757e-17
Efra.gene14590_i0_length1011.p1	10day	intact	13.7519583298643	693.441119650331	353.596538990098	-5.64131768151991	0.634245528858606	-8.89453283442466	5.86655629399486e-19	8.04346771880224e-17
Efra.gene10930_i0_length1236.p1	10day	intact	48.1487839880591	1110.69670277228	579.42274338017	-4.5240239843787	0.508678014064116	-8.89368885482924	5.91130653871752e-19	8.07859429849521e-17
Efra.gene18240_i0_length828.p1	10day	intact	403.854318847537	10.807869403054	207.331094125296	5.22368116020661	0.588061078195886	8.88288879147103	6.51460822143407e-19	8.87436743815933e-17
Efra.gene8573_i0_length1435.p1	10day	intact	34.2227729933164	2343.17804877001	1188.70041088166	-6.09210028154803	0.686512396210669	-8.87398438130832	7.05744630324125e-19	9.58292282763906e-17
Efra.gene9957_i0_length1314.p1	10day	intact	10.4354490380976	555.51939469199	282.977421865044	-5.76889916312578	0.651053663458525	-8.86086583474587	7.93953709553419e-19	1.0746112564337e-16
Efra.gene15005_i1_length807.p1	10day	intact	32.9657903425611	839.130742225413	436.048266283987	-4.66670274941133	0.526755282054737	-8.85933735910103	8.04914436863907e-19	1.08596587074524e-16
Efra.gene3251_i0_length2313.p1	10day	intact	479.554243248772	5.97369881054792	242.76397102966	6.33660447057311	0.715286301895988	8.85883659980187	8.08537791681736e-19	1.08738033136713e-16
Efra.gene8350_i2_length777.p1	10day	intact	17.0322307897936	1108.93973286992	562.985981829858	-6.0322948074081	0.68169368197863	-8.84898153947861	8.83215799391118e-19	1.18404190452341e-16
Efra.gene7670_i0_length1527.p1	10day	intact	24.3953196999081	3640.6121504441	1832.503735072	-7.23827383707021	0.818737949975072	-8.84076991580834	9.5061240504134e-19	1.27036111558515e-16
Efra.gene2457_i0_length721.p1	10day	intact	8.46413731191027	448.275371171628	228.369754241769	-5.6999767252974	0.645119229701482	-8.83553994807281	9.96159279927953e-19	1.32702871394566e-16
Efra.gene61_i1_length8375.p1	10day	intact	12.1287519334336	397.11496179642	204.621856864927	-5.02725263288599	0.569618111917733	-8.82565446516568	1.0882153214682e-18	1.44510203805913e-16
Efra.gene31961_i1_length457.p1	10day	intact	22.2499553088424	1324.12740567122	673.188680490032	-5.90359996759911	0.669302470042558	-8.82052619232635	1.13923094746622e-18	1.50810607149062e-16
Efra.gene314_i0_length5373.p1	10day	intact	5.47999209875113	640.263837837325	322.871914968038	-6.82001793386898	0.774033893799137	-8.81100684156706	1.24026796688068e-18	1.63672737416888e-16
Efra.gene7135_i1_length1587.p1	10day	intact	0.994715071053047	1861.90008552816	931.447400299608	-10.8879381296424	1.23940559601162	-8.78480633351949	1.56634161623234e-18	2.06059314990266e-16
Efra.gene657_i0_length4347.p1	10day	intact	6.09036500821007	375.435125666101	190.762745337156	-5.97369154881802	0.680054529514375	-8.78413610903204	1.57570804474181e-18	2.0664774851367e-16
Efra.gene13964_i0_length1044.p1	10day	intact	84.3428687075629	1367.00380197342	725.67333534049	-4.01689610445991	0.457998376049185	-8.77054661003542	1.77801013203275e-18	2.32456934568455e-16
Efra.gene1200_i2_length2238.p1	10day	intact	3415.83914853562	89.2012297894584	1752.52018916254	5.25901664896571	0.600042944359925	8.76440044566407	1.87773269004322e-18	2.44736956073565e-16
Efra.gene16398_i0_length915.p1	10day	intact	62.1267730657883	1414.31204806651	738.219410566147	-4.50855865139814	0.514450859197194	-8.7638276247294	1.88730344251631e-18	2.45227498689296e-16
Efra.gene19680_i1_length567.p1	10day	intact	0.994715071053047	1006.0817249443	503.538220007677	-10.0016563769534	1.14243041686389	-8.75471821243096	2.04614056590131e-18	2.6505052134186e-16
Efra.gene7751_i0_length1518.p1	10day	intact	402.691783703676	13851.5039826572	7127.09788318043	-5.10538224335255	0.583490878876013	-8.74972073802958	2.13881371580559e-18	2.76207842216374e-16
Efra.gene20228_i0_length744.p1	10day	intact	21.779775397194	1075.56888841535	548.674331906273	-5.61579317629512	0.641906278310841	-8.74861855390001	2.15980386374341e-18	2.78068162689087e-16
Efra.gene21845_i1_length354.p1	10day	intact	24.6418460284613	712.832065132818	368.73695558064	-4.84281204755608	0.554308255457315	-8.73667674958343	2.40068165929591e-18	3.08140990244399e-16
Efra.gene8670_i0_length1425.p1	10day	intact	3.10621979505093	380.982972117245	192.044595956148	-6.99390237527591	0.800931735784774	-8.73220783094966	2.49748760105475e-18	3.19595163348306e-16
Efra.gene25263_i0_length588.p1	10day	intact	9.14460672027447	391.503018021065	200.32381237067	-5.4084569854906	0.619767112601798	-8.7265956445894	2.6245339575059e-18	3.34838200880714e-16
Efra.gene28956_i0_length507.p1	10day	intact	9.24856288624753	1986.83445282795	998.0415078571	-7.78362341637812	0.892774480151725	-8.71846540131311	2.819976920799e-18	3.57048017984167e-16
Efra.gene9513_i0_length1350.p1	10day	intact	6.16046150711533	411.194255429401	208.677358468258	-6.03600412053232	0.692339483817112	-8.71827226616299	2.8247902924325e-18	3.57048017984167e-16
Efra.gene23604_i0_length636.p1	10day	intact	6.35263258791238	475.919774548466	241.136203568189	-6.17339674906345	0.70811869037784	-8.71802542843408	2.83095386593633e-18	3.57048017984167e-16
Efra.gene5834_i1_length1749.p1	10day	intact	10.6276201188947	700.825838617245	355.72672936807	-6.05904366612841	0.695014304466283	-8.71786900959007	2.83486653814071e-18	3.57048017984167e-16
Efra.gene4783_i2_length1002.p1	10day	intact	2.42575038668672	364.239335455196	183.332542920942	-7.21969835684906	0.828172295235985	-8.71762844323575	2.8408945047877e-18	3.57048017984167e-16
Efra.gene9043_i0_length1392.p1	10day	intact	21.2733586537081	619.427277509505	320.350318081606	-4.85876972467526	0.557701893680958	-8.71212699782366	2.98225295352125e-18	3.7370195838056e-16
Efra.gene7203_i0_length1580.p1	10day	intact	6.09036500821007	430.799795522883	218.445080265547	-6.17047932876807	0.709088663424202	-8.70198558664119	3.26127015052572e-18	4.07456145522339e-16
Efra.gene19938_i1_length756.p1	10day	intact	2.86207063126735	337.644197199532	170.2531339154	-6.8543222313901	0.788791762520642	-8.68964732781515	3.63566333907664e-18	4.52892115474535e-16
Efra.gene27355_i0_length537.p1	10day	intact	6.64875983468249	360.421064214325	183.534912024504	-5.79307112205493	0.666798596454627	-8.68788739636935	3.69241504158278e-18	4.58608808208821e-16
Efra.gene20795_i0_length726.p1	10day	intact	12.9832740066761	796.386053810235	404.684663908456	-5.96304407516104	0.687297021412319	-8.67608019442256	4.09643354822824e-18	5.07297044891878e-16
Efra.gene4575_i1_length1932.p1	10day	intact	690.39997864495	20.9282287201277	355.664103682539	5.04045810259244	0.581256913930683	8.67165272668658	4.25892884685481e-18	5.25878088519976e-16
Efra.gene3568_i0_length2223.p1	10day	intact	47.4659374149252	1609.59547051992	828.530703967423	-5.09243685280295	0.587416685407676	-8.66920702000272	4.35140176521365e-18	5.35729869222178e-16
Efra.gene51647_i0_length315.p1	10day	intact	0.994715071053047	4862.54272183965	2431.76871845535	-12.2700909561978	1.41702286233546	-8.65906350725697	4.75655780003017e-18	5.83908951562424e-16
Efra.gene4783_i0_length1930.p1	10day	intact	1.8673555602143	432.87409155972	217.370723559967	-7.80168209608128	0.901032453335591	-8.65860276974456	4.77581949736271e-18	5.84574149432261e-16
Efra.gene3522_i1_length1914.p1	10day	intact	9.70300154674689	385.077301078456	197.390151312601	-5.30450584821843	0.612968611969238	-8.65379685784734	4.98138416418289e-18	6.07973618119304e-16
Efra.gene45655_i3_length326.p1	10day	intact	730.827160831821	4.9126679104791	367.86991437115	7.21677934737942	0.834373835363008	8.64933563531464	5.18001045850088e-18	6.3039383761393e-16
Efra.gene17927_i1_length843.p1	10day	intact	11.0458219475566	3651.63215376297	1831.33898785526	-8.39921617807609	0.971581060161044	-8.64489492691828	5.3854832259369e-18	6.53516009046233e-16
Efra.gene2097_i0_length2814.p1	10day	intact	4.10093486610398	342.925820142085	173.513377504094	-6.42741885060728	0.743993744425912	-8.63907646907283	5.66692373986224e-18	6.85697772523331e-16
Efra.gene16339_i0_length919.p1	10day	intact	184.167235472164	3218.92594645068	1701.54659096142	-4.12564826489598	0.478330035901431	-8.62510809533639	6.40321447552325e-18	7.72575268819633e-16
Efra.gene8210_i1_length1473.p1	10day	intact	101.738946078262	2018.30257225141	1060.02075916483	-4.31384026919607	0.500795653618006	-8.61397306072978	7.05712823434791e-18	8.49046917972302e-16
Efra.gene17349_i0_length870.p1	10day	intact	398.982322493475	9.82533582095821	204.403829157217	5.34341378491403	0.621231761116625	8.60132098737125	7.88037437525734e-18	9.45398663331654e-16
Efra.gene137_i0_length6825.p1	10day	intact	1.43103531563368	529.359943007476	265.395489161555	-8.49901932378811	0.989967672167317	-8.58514834649234	9.07192883419911e-18	1.08526482362435e-15
Efra.gene13204_i1_length894.p1	10day	intact	6.40461067089891	1270.52953992855	638.467075299722	-7.63480706289136	0.890992772303557	-8.56887653886626	1.04499496100346e-17	1.2465845256558e-15
Efra.gene25102_i0_length594.p1	10day	intact	74.0404811729667	28540.5471469081	14307.2938140405	-8.59469861683685	1.00546836845578	-8.54795524799728	1.2528827563101e-17	1.49036580045688e-15
Efra.gene1849_i2_length402.p1	10day	intact	2.86207063126735	314.705769766778	158.783920199023	-6.75291102304317	0.790199242196362	-8.54583333220293	1.27612071516551e-17	1.51374442923383e-15
Efra.gene2608_i0_length2559.p1	10day	intact	4.97357535526523	613.25672094431	309.115148149788	-6.95667589014353	0.814562120363849	-8.54038718009147	1.33772842915288e-17	1.58237909901112e-15
Efra.gene755_i0_length4137.p1	10day	intact	16.4738359633212	478.903375279159	247.68860562124	-4.8704432404415	0.570451753529154	-8.53787057417219	1.36717932568782e-17	1.61269876381203e-15
Efra.gene11390_i0_length1203.p1	10day	intact	675.420143001859	23.0502905202653	349.235216761062	4.87205014474691	0.570682497997394	8.5372342096413	1.37472724774331e-17	1.61708515166998e-15
Efra.gene494_i0_length4694.p1	10day	intact	28.4986317307817	817.095122137354	422.796876934068	-4.83245687248712	0.566166208708608	-8.53540320519953	1.39667492736328e-17	1.63833848632288e-15
Efra.gene5543_i0_length1794.p1	10day	intact	1382.56958927621	19.9646609138084	701.26712509501	6.11793157834975	0.716923884250145	8.53358593952927	1.41879973071506e-17	1.65968126948383e-15
Efra.gene19344_i0_length687.p1	10day	intact	19.8943014210609	476.419558443828	248.156929932445	-4.58855453579719	0.538862264112063	-8.51526418046401	1.66210951615301e-17	1.93892880545926e-15
Efra.gene4191_i3_length1638.p1	10day	intact	76.348911307301	1280.05879970997	678.203855508636	-4.06943216404624	0.478069927361073	-8.51221114557308	1.70647468319219e-17	1.98519888144691e-15
Efra.gene13858_i0_length1050.p1	10day	intact	95.4430459028757	1782.54754674144	938.995296322159	-4.21995033392746	0.495940367762279	-8.50898738686709	1.75458921282695e-17	2.03556450188102e-15
Efra.gene7807_i0_length1512.p1	10day	intact	147.290304179526	2001.42354094405	1074.35692256179	-3.76318794124889	0.442726045134799	-8.50003739920721	1.89529624004156e-17	2.19277986084151e-15
Efra.gene10377_i0_length1278.p1	10day	intact	19.5280776753856	437.22744403264	228.377760854013	-4.48315854785021	0.527542842479407	-8.49818855806999	1.9257212112503e-17	2.2218929243139e-15
Efra.gene21654_i2_length435.p1	10day	intact	513.509994332847	4.00863164635628	258.759312989601	7.01681422109364	0.826271056126498	8.49214572998355	2.02856417829489e-17	2.33417538651812e-15
Efra.gene8_i6_length2292.p1	10day	intact	19.6682706731961	616.462642554588	318.065456613892	-4.95250528685921	0.583259519122728	-8.49108351340445	2.04719387615711e-17	2.34921060315865e-15
Efra.gene33073_i1_length442.p1	10day	intact	30.7140926207527	577.998603995801	304.356348308277	-4.23795396425175	0.499174059708097	-8.48993228279929	2.06757539256597e-17	2.36616913963871e-15
Efra.gene11671_i0_length486.p1	10day	intact	1.43103531563368	880.675318336934	441.053176826284	-9.23676769477211	1.08837929162584	-8.48671760464502	2.12555450946266e-17	2.42594706432699e-15
Efra.gene14822_i0_length621.p1	10day	intact	1003.20535717742	26.6926013494143	514.948979263419	5.2291830100895	0.616471491378123	8.48244092910064	2.20518066485431e-17	2.51004243385802e-15
Efra.gene7464_i0_length1551.p1	10day	intact	5.3397991009406	609.752965247039	307.54638217399	-6.89184393187746	0.814699237439345	-8.45937201750549	2.68821188645434e-17	3.05162633744839e-15
Efra.gene15463_i0_length963.p1	10day	intact	3.54254003963156	375.135536387971	189.339038213801	-6.75639432257004	0.798867180420759	-8.45746888614386	2.73243414366201e-17	3.09351103090357e-15
Efra.gene7162_i1_length1584.p1	10day	intact	817.71727514767	9808.87140250307	5313.29433882537	-3.58438901536683	0.423910273433881	-8.45553703223921	2.77805774509442e-17	3.13675402453456e-15
Efra.gene5142_i0_length1863.p1	10day	intact	13.9260109947427	450.337901429569	232.131956212156	-5.0226545472493	0.594559651843294	-8.4476881868417	2.97127680886774e-17	3.34597462297802e-15
Efra.gene7109_i1_length1590.p1	10day	intact	14.7986514839039	410.727837303578	212.763244393741	-4.7983447429858	0.56884322173236	-8.43526750371198	3.30446110580837e-17	3.71127893715909e-15
Efra.gene22435_i0_length669.p1	10day	intact	1.8673555602143	373.567521595659	187.717438577937	-7.5890113684137	0.900111935108282	-8.43118624740905	3.42178647207858e-17	3.83285466656251e-15
Efra.gene19863_i1_length759.p1	10day	intact	319.152357888608	4839.43798897459	2579.2951734316	-3.92204534114818	0.465227304158164	-8.43038511732492	3.44529472501653e-17	3.84897753816728e-15
Efra.gene4803_i0_length1926.p1	10day	intact	10.801672783773	1334.38474130505	672.59320704441	-6.982748828818	0.828848464156775	-8.42463867737495	3.6186518381551e-17	4.03198017080347e-15
Efra.gene15110_i0_length981.p1	10day	intact	453.088409986243	18.2684514730745	235.678430729659	4.63493352887567	0.550350765775617	8.4217808298015	3.70804252483087e-17	4.12070862581797e-15
Efra.gene1200_i0_length468.p1	10day	intact	367.54529104045	13.2772862446224	190.411288642536	4.79220910780739	0.569518215421486	8.41449663600453	3.94585598503798e-17	4.37347906541126e-15
Efra.gene55215_i0_length303.p1	10day	intact	2.86207063126735	297.203325697657	150.032698164462	-6.67044639904074	0.792819078574545	-8.41357956601388	3.97684298025989e-17	4.39628539825641e-15
Efra.gene11711_i2_length969.p1	10day	intact	118.282878540489	2577.44776983562	1347.86532418806	-4.44795377589544	0.528859666360478	-8.4104613356233	4.0840117755344e-17	4.50296953705071e-15
Efra.gene38238_i0_length387.p1	10day	intact	201.470343598499	7842.17739176832	4021.82386768341	-5.28397825045091	0.629373480966491	-8.39561629183459	4.63456835813875e-17	5.09669758322503e-15
Efra.gene16958_i0_length888.p1	10day	intact	2.86207063126735	421.571706691037	212.216888661152	-7.17755778960994	0.855078376624919	-8.3940349631346	4.69736359671964e-17	5.15233681365906e-15
Efra.gene15517_i0_length960.p1	10day	intact	7.08508007926312	305.844001752139	156.464540915701	-5.45616060320926	0.651854121994605	-8.37021722975991	5.75121126317722e-17	6.29191451898214e-15
Efra.gene45084_i0_length342.p1	10day	intact	1895.75377166447	100.389820003482	998.071795833975	4.2382695734736	0.507348600393173	8.35376222618753	6.61223853306603e-17	7.21519950937585e-15
Efra.gene24606_i0_length606.p1	10day	intact	712.126877056919	6.98239816530141	359.55463761111	6.68030657941164	0.800214427236398	8.34814563701706	6.93430384731295e-17	7.5471318857778e-15
Efra.gene15005_i0_length987.p1	10day	intact	20.8189199932087	871.965276528507	446.392098260858	-5.39933025341461	0.647270101820905	-8.34169574374773	7.32326797370534e-17	7.9499815748484e-15
Efra.gene17647_i0_length855.p1	10day	intact	13.6999802468778	1435.92163941915	724.810809833014	-6.69001100857605	0.802275371998892	-8.33879643084107	7.50504860237216e-17	8.12642813921985e-15
Efra.gene875_i3_length420.p1	10day	intact	20.174687416682	1154.9112402383	587.542963827492	-5.82063247691329	0.699613409433908	-8.31978403847785	8.81237306712676e-17	9.51758829288225e-15
Efra.gene61997_i0_length282.p1	10day	intact	53.5224427560675	883.566548027601	468.544495391834	-4.0496552603087	0.486932182716015	-8.3166720213901	9.04676509914127e-17	9.7458123309091e-15
Efra.gene388_i1_length4767.p1	10day	intact	11.5703571069612	334.192246775867	172.881301941414	-4.84247175672409	0.582966931275857	-8.30659767634856	9.84851626378847e-17	1.05825189135757e-14
Efra.gene4768_i0_length1932.p1	10day	intact	6.28253608900712	285.427322706269	145.854929397638	-5.49502061960555	0.661569540048604	-8.30603630753895	9.89519683111699e-17	1.06056920553614e-14
Efra.gene31107_i0_length471.p1	10day	intact	13.8740329117561	372.910743064351	193.392387988053	-4.73555722456664	0.570995765942393	-8.29350672460924	1.09957719090906e-16	1.17554544797212e-14
Efra.gene4516_i0_length1986.p1	10day	intact	41.0975635758638	780.726979606046	410.912271590955	-4.25048205023373	0.512578322475689	-8.29235623875867	1.1102681872623e-16	1.18397765858333e-14
Efra.gene33493_i0_length438.p1	10day	intact	7.69545298872206	1309.84036752843	658.767910258575	-7.45792911080289	0.899918208157793	-8.28734105299401	1.15808208206021e-16	1.23185511947911e-14
Efra.gene1367_i1_length3342.p1	10day	intact	156.570349568071	2461.61821239697	1309.09428098252	-3.97690580966271	0.480122810318831	-8.28310116534934	1.20008391079368e-16	1.2733252127866e-14
Efra.gene15345_i0_length969.p1	10day	intact	1654.93114546843	130.362977146852	892.64706130764	3.66601296593351	0.44263650934079	8.28222003511015	1.20899939158083e-16	1.27956980719465e-14
Efra.gene6282_i3_length408.p1	10day	intact	1.55310989752546	418.312048240005	209.932579068765	-8.13964592343373	0.982886030983022	-8.28137308584288	1.21763056562212e-16	1.28548302889141e-14
Efra.gene41171_i0_length356.p1	10day	intact	3142.51609785553	241.374871929918	1691.94548489272	3.70274539244279	0.447338317600659	8.27728197374823	1.26018575925812e-16	1.3270918809903e-14
Efra.gene22839_i1_length585.p1	10day	intact	38.8639842699741	2286.37952984679	1162.62175705838	-5.87914059732392	0.71058238929947	-8.27369308029136	1.29872216400802e-16	1.36427209611679e-14
Efra.gene68399_i0_length268.p1	10day	intact	0.994715071053047	660.538624888731	330.766669979892	-9.39471497845725	1.13578494469075	-8.27156146273378	1.32215839186421e-16	1.38544483201077e-14
Efra.gene11711_i1_length1179.p1	10day	intact	139.013583618873	3427.95482846568	1783.48420604228	-4.62658559158911	0.55970246417831	-8.26615190694457	1.38352242145737e-16	1.44615763207235e-14
Efra.gene5803_i1_length1755.p1	10day	intact	42.9129410530915	678.264795132875	360.588868092983	-3.98115885478213	0.482106567340417	-8.25783991440843	1.48332309109631e-16	1.5466481682446e-14
Efra.gene32861_i0_length444.p1	10day	intact	6.03838692522354	359.925846100977	182.9821165131	-5.85848383953466	0.710056036405067	-8.25073450427307	1.57423937912196e-16	1.63676139054504e-14
Efra.gene21137_i1_length711.p1	10day	intact	343.556287345356	3.39961887834888	173.477953111852	6.64836536007206	0.805814865055931	8.25048736177211	1.57749860510983e-16	1.63676139054504e-14
Efra.gene11021_i0_length1230.p1	10day	intact	811.691353406587	0.982533582095821	406.336943494341	9.69065192864022	1.17540473689718	8.24452346025204	1.65819723449969e-16	1.71627477979626e-14
Efra.gene3320_i1_length2295.p1	10day	intact	2.6698995504703	538.020813757163	270.345356653817	-7.73219508237658	0.937910890971874	-8.24406151672297	1.66461505635987e-16	1.71870487078291e-14
Efra.gene20009_i0_length753.p1	10day	intact	474.975996976711	6.95623239264374	240.966114684677	6.1001148160063	0.74021242086519	8.2410327685075	1.70730457502981e-16	1.7584820707057e-14
Efra.gene19134_i0_length789.p1	10day	intact	16.3336429655106	897.15396040982	456.743801687665	-5.8030185462394	0.704347596699097	-8.23885617475671	1.73864792266496e-16	1.78640786195179e-14
Efra.gene87233_i0_length237.p1	10day	intact	13.7338399139456	398.187758475384	205.960799194665	-4.87690068010854	0.59211868820818	-8.23635662449129	1.77534212485844e-16	1.81968258715163e-14
Efra.gene28690_i0_length512.p1	10day	intact	470.918430436753	22.5721066155462	246.74526852615	4.38223544324598	0.532965007429868	8.22236991576342	1.99520664136999e-16	2.04008671327877e-14
Efra.gene4104_i1_length2082.p1	10day	intact	1.43103531563368	397.593145701139	199.512090508386	-8.08577482943147	0.983724969789552	-8.21954822511139	2.04271209096051e-16	2.08361567365148e-14
Efra.gene10105_i0_length1302.p1	10day	intact	30.8542856185632	572.046505175896	301.45039539723	-4.20736956818929	0.512342824455845	-8.21202009154299	2.17497869794837e-16	2.21318495025691e-14
Efra.gene27751_i2_length518.p1	10day	intact	1.98943014210609	322.711267280595	162.350348711351	-7.35909053651125	0.896241591116689	-8.21105671668512	2.19250282360686e-16	2.22565388793495e-14
Efra.gene18127_i0_length834.p1	10day	intact	26.6312761705674	572.357860232921	299.494568201744	-4.41546606679007	0.538157135115056	-8.20478960266143	2.3099505575372e-16	2.33925424686423e-14
Efra.gene9266_i0_length1372.p1	10day	intact	1.55310989752546	394.567047636878	198.060078767202	-8.05535940116429	0.982515048719401	-8.19871350740486	2.42973215343492e-16	2.45466887816755e-14
Efra.gene51131_i0_length315.p1	10day	intact	447.920286385411	5.28618872456752	226.603237554989	6.38985985009396	0.779620402777036	8.19611676058379	2.48277185576178e-16	2.50226665147885e-14
Efra.gene3914_i1_length2130.p1	10day	intact	43.7154850433475	656.287301291574	350.001393167461	-3.90884814579327	0.47704411790229	-8.1938923447619	2.52911291120917e-16	2.54290259827267e-14
Efra.gene14557_i0_length1011.p1	10day	intact	3.42046545773977	609.911891450133	306.666178453936	-7.47618972923956	0.91301977183314	-8.18842040433477	2.6467688403649e-16	2.65487889215604e-14
Efra.gene10960_i2_length1236.p1	10day	intact	281.156259778256	6.42571694260933	143.790988360432	5.45621984981673	0.666981226040805	8.18046990948277	2.82739090852383e-16	2.82933390227613e-14
Efra.gene20365_i1_length741.p1	10day	intact	17.7127001981578	435.198279544238	226.455489871198	-4.63332108484276	0.567612182726658	-8.16282882193527	3.2726814248539e-16	3.26718827163488e-14
Efra.gene14618_i0_length1008.p1	10day	intact	2.42575038668672	713.094249131104	357.759999758895	-8.19112812434244	1.00478487551496	-8.15212123903079	3.57595520668179e-16	3.56153331186239e-14
Efra.gene12878_i0_length1109.p1	10day	intact	553.328601414736	34.8668592780728	294.097730346404	3.98827729149708	0.489425299285932	8.14889891739544	3.67252763506929e-16	3.64910987061979e-14
Efra.gene20468_i0_length735.p1	10day	intact	2.30367580479493	306.146225245136	154.224950524965	-6.98868734996455	0.858549351222202	-8.14011138674286	3.94914411438451e-16	3.91475133348224e-14
Efra.gene11816_i1_length594.p1	10day	intact	6.57866333577723	652.775819325714	329.677241330745	-6.69390937334138	0.822822992927624	-8.13529693612995	4.10929886760642e-16	4.06397147260308e-14
Efra.gene12489_i2_length879.p1	10day	intact	596.892906538663	36.3275767648877	316.610241651775	4.03861920502007	0.496657965858537	8.13159051629989	4.23693971111869e-16	4.18041418366428e-14
Efra.gene37464_i0_length396.p1	10day	intact	11.1340368623806	428.894259900888	220.014148381634	-5.26150391144995	0.647183044061072	-8.12985438931469	4.29806411966458e-16	4.23083798856214e-14
Efra.gene19938_i0_length363.p1	10day	intact	1.8673555602143	316.390213428617	159.128784494415	-7.34960833219994	0.90408713984114	-8.1293140985186	4.31726302309469e-16	4.23985349307595e-14
Efra.gene0_i11_length1059.p1	10day	intact	21876.7977824544	1922.84772279677	11899.8227526256	3.50805988151852	0.43207549058608	8.1190902005575	4.69691343484602e-16	4.60199437216039e-14
Efra.gene2775_i0_length2493.p1	10day	intact	4.10093486610398	293.703609510692	148.902272188398	-6.20199550443315	0.765509864728463	-8.10178390925515	5.41590806357939e-16	5.29417550039107e-14
Efra.gene19134_i6_length561.p1	10day	intact	4.29310594690103	270.296832384967	137.294969165934	-5.95295874501303	0.735211569516508	-8.09693289909438	5.63621399093887e-16	5.49680555712142e-14
Efra.gene1948_i3_length1167.p1	10day	intact	33.0540052573851	1062.64545456132	547.849729909353	-4.995395177245	0.617378897766043	-8.09129562950825	5.9033378731802e-16	5.74405656789232e-14
Efra.gene25563_i0_length582.p1	10day	intact	0.994715071053047	637.46023702866	319.227476049857	-9.34309919649771	1.15658426836947	-8.07818284582881	6.57389878700113e-16	6.38182004313266e-14
Efra.gene17457_i1_length864.p1	10day	intact	50.8005651226106	713.516941003932	382.158753063271	-3.81368630625205	0.472526752763112	-8.07083680225812	6.98179873119343e-16	6.76225639035705e-14
Efra.gene5663_i0_length1776.p1	10day	intact	4.48527702769808	339.216777773858	171.851027400778	-6.16987692178413	0.764548170376746	-8.06996492940896	7.03183636597906e-16	6.79513542102814e-14
Efra.gene11631_i0_length1185.p1	10day	intact	33.2800360052499	551.817552320644	292.548794162947	-4.04649626145414	0.502159673417738	-8.05818642089154	7.74346667070007e-16	7.46572726111856e-14
Efra.gene21308_i0_length705.p1	10day	intact	89.822860806314	1257.01693810601	673.419899456164	-3.80470492483624	0.472555189005409	-8.05134514096445	8.18889824846498e-16	7.87719781627398e-14
Efra.gene21075_i0_length714.p1	10day	intact	43.575292045537	703.403781683739	373.489536864638	-4.01835138297228	0.499549308274563	-8.0439534524662	8.69855725390386e-16	8.34844032443423e-14
Efra.gene245_i0_length5803.p1	10day	intact	92.4407822737978	1379.6230807673	736.03193152055	-3.89734453218477	0.484740884060858	-8.04005740043058	8.97963983495257e-16	8.59866690680753e-14
Efra.gene4_i1_length2514.p1	10day	intact	191.249938386657	2146.41722451685	1168.83358145175	-3.48786077390305	0.434201561860824	-8.03281489581795	9.52613376773391e-16	9.10133716917727e-14
Efra.gene8069_i0_length1488.p1	10day	intact	48.1487839880591	815.859359744991	432.004071866525	-4.07882170785562	0.507941180192574	-8.03010637237412	9.73881898508916e-16	9.28353469348375e-14
Efra.gene1813_i0_length2979.p1	10day	intact	163.11990756632	2287.88643142545	1225.50316949589	-3.80836058438351	0.474281196590769	-8.02975241641202	9.76695652579062e-16	9.28938754791919e-14
Efra.gene23468_i0_length639.p1	10day	intact	389.083294438631	4977.21817183417	2683.1507331364	-3.67638185500503	0.458059903364424	-8.02598487228902	1.00714633618031e-15	9.55747924282214e-14
Efra.gene1539_i0_length3186.p1	10day	intact	2.11150472399788	415.198321293743	208.654913008871	-7.69608709023358	0.95953225588587	-8.02066532211396	1.05173928291142e-15	9.9508333084595e-14
Efra.gene10788_i0_length1245.p1	10day	intact	29.997386380551	1551.39383408493	790.695610232743	-5.70553506006905	0.711370592882647	-8.02048203447493	1.05330992656265e-15	9.9508333084595e-14
Efra.gene636_i0_length1041.p1	10day	intact	33.1579614233581	728.470768265792	380.814364844575	-4.45221601217536	0.555694956816223	-8.01197843810516	1.1287766047277e-15	1.06399792948764e-13
Efra.gene17337_i0_length870.p1	10day	intact	415.964952365052	20.6070394513546	218.285995908203	4.33452893841486	0.541449772408368	8.00541279966724	1.19066578933082e-15	1.1198357598586e-13
Efra.gene159_i0_length6573.p1	10day	intact	84.8831451181166	1047.09560922978	565.989377173947	-3.62505229247993	0.45358042305719	-7.99208278886159	1.32677887971033e-15	1.24507878469528e-13
Efra.gene4548_i0_length1980.p1	10day	intact	37.677098118124	573.223964945491	305.450531531807	-3.93087001392559	0.492089961406652	-7.98811258553028	1.37020291513234e-15	1.28297780273001e-13
Efra.gene23046_i0_length651.p1	10day	intact	1543.60889526054	21222.8653394097	11383.2371173351	-3.78120911179822	0.473677556092477	-7.98266471181506	1.43207518606145e-15	1.33794475734931e-13
Efra.gene41063_i2_length306.p1	10day	intact	370.171822264774	1.48688325947256	185.829352762123	7.97046922751979	0.999018087936899	7.97830321969428	1.4835857439089e-15	1.38033436424266e-13
Efra.gene4923_i4_length1713.p1	10day	intact	1.8673555602143	296.953433749976	149.410394655095	-7.25835171575759	0.909765108936112	-7.97827004406178	1.4839844688867e-15	1.38033436424266e-13
Efra.gene19344_i1_length780.p1	10day	intact	35.8278609738284	729.066786335476	382.447323654652	-4.34397625248012	0.544785715884983	-7.97373375589245	1.53951009630742e-15	1.42883454630694e-13
Efra.gene19863_i2_length450.p1	10day	intact	16.2816648825241	419.936960359647	218.109312621086	-4.70584749564682	0.590273370507555	-7.97231881153717	1.557244498977e-15	1.44212451638815e-13
Efra.gene4985_i0_length1890.p1	10day	intact	18.9515644329944	789.894131600258	404.422848016626	-5.39476500551913	0.677353305817071	-7.96447726642684	1.65923680670972e-15	1.53321468513227e-13
Efra.gene17080_i0_length882.p1	10day	intact	178.212309132225	2211.06108583136	1194.63669748179	-3.63348290069063	0.456285875610397	-7.96317198254259	1.67684137977966e-15	1.54609900931692e-13
Efra.gene9906_i0_length1317.p1	10day	intact	3.54254003963156	378.374823767788	190.95868190371	-6.76591788536687	0.849841748305138	-7.96138563310206	1.70123265634705e-15	1.56517110773158e-13
Efra.gene5885_i0_length1740.p1	10day	intact	72.5283624368181	956.711651240991	514.620006838904	-3.71912717194038	0.468334523637433	-7.94117662532089	2.00272248188805e-15	1.83854277581848e-13
Efra.gene17837_i0_length846.p1	10day	intact	40.1753221684856	2718.30164300307	1379.23848258578	-6.06999975657256	0.765152449637157	-7.93305930007938	2.13812272656758e-15	1.95858534967944e-13
Efra.gene877_i1_length3921.p1	10day	intact	91.6539795346908	1164.49792361877	628.075951576728	-3.66825672295348	0.462740467490943	-7.92724427764745	2.24062276589518e-15	2.04803590435038e-13
Efra.gene14822_i2_length471.p1	10day	intact	409.418670433811	1.48688325947256	205.452776846642	8.11685036986598	1.0242581409686	7.92461396712959	2.28856172630665e-15	2.08733635292016e-13
Efra.gene35030_i0_length420.p1	10day	intact	765.422709704829	33.6939652904922	399.558337497661	4.50818209449536	0.569027694842686	7.92260576304937	2.32584107829317e-15	2.11676601067333e-13
Efra.gene32650_i0_length447.p1	10day	intact	259.923892285924	5.86903571991726	132.896464002921	5.46671801428303	0.690190484873156	7.92059313203616	2.36380246063671e-15	2.14668847548877e-13
Efra.gene60726_i0_length285.p1	10day	intact	1.8673555602143	2532.48742251718	1267.1773890387	-10.3716903071371	1.31084498151438	-7.91221727465815	2.52844605061111e-15	2.29128215174371e-13
Efra.gene36546_i0_length402.p1	10day	intact	102.832862985749	24168.9101751542	12135.87151907	-7.87987419607907	0.996443132431142	-7.90800191161295	2.61552798578523e-15	2.3651205848335e-13
Efra.gene878_i0_length3915.p1	10day	intact	123.643173222118	1475.78510873142	799.714140976768	-3.57653671223996	0.453081104664035	-7.89381123031385	2.93095381181856e-15	2.64468479742064e-13
Efra.gene39445_i0_length378.p1	10day	intact	14.4505461541473	778.816175554318	396.633360854232	-5.72350590000226	0.725275730640659	-7.89148962001873	2.98600670835166e-15	2.68861572040474e-13
Efra.gene16947_i0_length888.p1	10day	intact	3.66461462152335	256.250904521524	129.957759571524	-6.18900863580151	0.785373177425286	-7.88034123611292	3.26488218549451e-15	2.93346191087761e-13
Efra.gene27528_i0_length534.p1	10day	intact	5.47999209875113	318.683669858462	162.081830978607	-5.81008415515631	0.737555601747419	-7.87748630935897	3.34032770900107e-15	2.99487683276871e-13
Efra.gene20726_i0_length726.p1	10day	intact	2.42575038668672	419.176221385427	210.800985886057	-7.4241460431629	0.942486317373148	-7.87719238604452	3.34819183403108e-15	2.99556764744277e-13
Efra.gene6037_i0_length1719.p1	10day	intact	12.7572432588113	338.208078419105	175.482660838958	-4.70913307971062	0.598068027920546	-7.87390875262811	3.43729676108853e-15	3.06878657344625e-13
Efra.gene9043_i1_length480.p1	10day	intact	11.4482825250694	300.315121076772	155.88170180092	-4.69766811702212	0.596897807399405	-7.87013800149335	3.54250265867335e-15	3.15604102896871e-13
Efra.gene41063_i0_length366.p1	10day	intact	321.720678437875	6.95623239264374	164.338455415259	5.54001432907978	0.703998805075698	7.86935189255624	3.56483160651783e-15	3.15660449248249e-13
Efra.gene22148_i0_length678.p1	10day	intact	50.36424487803	794.314918259975	422.339581569002	-3.98086631536385	0.505871042022427	-7.86933029304999	3.56544707939723e-15	3.15660449248249e-13
Efra.gene17529_i0_length861.p1	10day	intact	121.043370170553	2556.81035158162	1338.92686087609	-4.39988138731302	0.559117922292236	-7.8693263297207	3.56556002489793e-15	3.15660449248249e-13
Efra.gene144_i1_length6771.p1	10day	intact	506.269878906863	5984.42836186533	3245.3491203861	-3.56267631739783	0.453930944149614	-7.84849846284897	4.21047783128962e-15	3.71975456773074e-13
Efra.gene11703_i0_length1182.p1	10day	intact	2.11150472399788	275.10940298683	138.610453855414	-7.10826657533419	0.905769298228819	-7.84776718446298	4.23509467520869e-15	3.73369129518555e-13
Efra.gene35616_i0_length412.p1	10day	intact	643.74371671459	27.7725980252596	335.758157369925	4.53763915066288	0.578636987729591	7.8419445125126	4.43622401393483e-15	3.90286049759279e-13
Efra.gene38028_i0_length390.p1	10day	intact	7.83564598653259	261.234869753095	134.535257869814	-5.0587953485262	0.645412790172492	-7.83807731355028	4.57497316368373e-15	4.01656011911019e-13
Efra.gene13361_i2_length730.p1	10day	intact	595.0098097273	6520.1098849965	3557.5598473619	-3.45348119453923	0.440846898858029	-7.83374274262818	4.73557238752191e-15	4.14893125212993e-13
Efra.gene20305_i0_length741.p1	10day	intact	7.08508007926312	354.057513028779	180.571296554021	-5.6638017353039	0.724737939957539	-7.81496513848265	5.49782438252293e-15	4.79948086090798e-13
Efra.gene8939_i0_length1401.p1	10day	intact	2.54782496857851	283.71934748664	143.133586227609	-6.83913712280345	0.875141142955687	-7.81489612030473	5.50083766293179e-15	4.79948086090798e-13
Efra.gene20960_i1_length606.p1	10day	intact	18.8814679340892	957.433932391948	488.157700163019	-5.68240979595117	0.727648683938998	-7.8092765387693	5.75171768347952e-15	5.00802651661147e-13
Efra.gene20867_i0_length723.p1	10day	intact	7.20715466115491	290.363522174539	148.785338417847	-5.36583124791176	0.687495754465413	-7.80489364924756	5.95517422135819e-15	5.17450724678467e-13
Efra.gene7994_i1_length1497.p1	10day	intact	20.2605251667363	418.159619386074	219.210072276405	-4.38072650544454	0.562279340465794	-7.79101451925218	6.64732744284745e-15	5.76406551507197e-13
Efra.gene17996_i1_length693.p1	10day	intact	404.000744437418	2.99993229160279	203.50033836451	7.08795169961869	0.910541287769323	7.78432762448698	7.0084926220171e-15	6.06478760113033e-13
Efra.gene5834_i0_length879.p1	10day	intact	18.4451476895085	736.76742614143	377.606286915469	-5.34209654209611	0.686374886359611	-7.78305944500603	7.07913490725634e-15	6.11339034761816e-13
Efra.gene12001_i1_length1068.p1	10day	intact	17.0503492057123	396.034965120574	206.542657163143	-4.52288741996275	0.581546612318974	-7.77734290623292	7.40636528635311e-15	6.38292652402868e-13
Efra.gene19702_i0_length765.p1	10day	intact	12.7911029258791	648.226838017575	330.508970471727	-5.69482910828384	0.732299899708622	-7.7766351061222	7.4479034964203e-15	6.4056520723082e-13
Efra.gene6037_i4_length1074.p1	10day	intact	3.42046545773977	217.748934411184	110.584699934462	-5.98981935621967	0.770359741124416	-7.77535356076231	7.52369694335693e-15	6.45768695571179e-13
Efra.gene2629_i2_length387.p1	10day	intact	829.364860247845	8.54777874274697	418.956319495296	6.61016171756737	0.851306664332867	7.76472450470885	8.1822878884013e-15	7.00871876753141e-13
Efra.gene4575_i0_length1974.p1	10day	intact	668.220119835013	22.8599301147805	345.540024974897	4.87279029329065	0.627759690925475	7.76219047468138	8.34749100640355e-15	7.13575299006914e-13
Efra.gene53131_i0_length309.p1	10day	intact	3.22829437694272	846.31087716909	424.769585773017	-8.09623739066244	1.04486434968313	-7.74860142669981	9.29101432491987e-15	7.92626755408164e-13
Efra.gene25847_i1_length573.p1	10day	intact	145.59700128419	1785.30074757194	965.448874428065	-3.61553353587713	0.466983376228801	-7.74231743552618	9.76208894926703e-15	8.31135593222979e-13
Efra.gene17843_i0_length846.p1	10day	intact	235.975879752207	6.42571694260933	121.200798347408	5.20357285472478	0.672236089470056	7.7406924981176	9.88767751933779e-15	8.40134273569649e-13
Efra.gene29267_i0_length501.p1	10day	intact	2.6698995504703	278.399792992534	140.534846271502	-6.78978637509341	0.877683155036509	-7.73603359723929	1.02566368867712e-14	8.69733974079235e-13
Efra.gene306_i0_length5450.p1	10day	intact	32.7035227628588	595.368287634486	314.035905198672	-4.18960130724172	0.541648269985786	-7.73491126880487	1.03475247737589e-14	8.75682612567263e-13
Efra.gene24044_i0_length621.p1	10day	intact	24.2393854509485	529.662166500473	276.950775975711	-4.45972071659769	0.576922549291552	-7.73018964516836	1.07386485606666e-14	9.06964780136779e-13
Efra.gene94828_i0_length228.p1	10day	intact	278.029544402516	6.93006661998608	142.479805511251	5.3310849742158	0.69019765104269	7.72399756238241	1.1273699821103e-14	9.50253632226261e-13
Efra.gene15263_i0_length973.p1	10day	intact	13.3156380852837	337.430305236256	175.37297166077	-4.64829311740784	0.601827131771661	-7.72363503075073	1.13058260476601e-14	9.51063203519196e-13
Efra.gene3236_i2_length2316.p1	10day	intact	29.7894740486049	441.956951534516	235.87321279156	-3.88993691361564	0.503724977733186	-7.72234271788696	1.14210807033336e-14	9.58848542785436e-13
Efra.gene19199_i0_length786.p1	10day	intact	35.7239048078554	772.392390178856	404.058147493356	-4.42451614221213	0.573006295144686	-7.72158382848991	1.14893000922064e-14	9.62662011098779e-13
Efra.gene13065_i0_length1098.p1	10day	intact	212.204297048137	2694.38770560909	1453.29600132862	-3.66800857971302	0.475071877964387	-7.72095497512903	1.15461337229153e-14	9.65508279178199e-13
Efra.gene115007_i0_length210.p1	10day	intact	1.43103531563368	300.59117879711	151.011107056372	-7.68277355128017	0.996043041598941	-7.71329473769232	1.22610483665019e-14	1.02326444954349e-12
Efra.gene15880_i0_length942.p1	10day	intact	5.28782101795407	591.85294253433	298.570381776142	-6.79560178450121	0.881361759297052	-7.71034335540174	1.25479683559921e-14	1.04514429133173e-12
Efra.gene16008_i0_length936.p1	10day	intact	288.799734683991	2988.30784129793	1638.55378799096	-3.3717708809236	0.437546717567264	-7.70608199204525	1.29739290506371e-14	1.07849616117983e-12
Efra.gene950_i1_length3825.p1	10day	intact	56.8389520478342	725.623967475841	391.231459761837	-3.67437558855046	0.4769425331513	-7.7040216234706	1.31849523546108e-14	1.09388477992703e-12
Efra.gene8230_i3_length1185.p1	10day	intact	1967.09287078467	18020.8147317954	9993.95380129005	-3.19554662388523	0.414854172583238	-7.70281905081733	1.33096770974827e-14	1.10206736107764e-12
Efra.gene18781_i0_length804.p1	10day	intact	3.97886028421219	225.335779562478	114.657319923345	-5.83748549346247	0.757981328647075	-7.70135790004462	1.34627831927909e-14	1.11256334921402e-12
Efra.gene8607_i0_length1431.p1	10day	intact	95.6485810700521	1490.13782586987	792.893203469962	-3.96522411936597	0.515326161226182	-7.69459114967306	1.41947325040495e-14	1.17076046662794e-12
Efra.gene782_i0_length4081.p1	10day	intact	67.2744010859318	803.051125841059	435.162763463495	-3.57922173777853	0.465563177927473	-7.68793991335827	1.49522997057083e-14	1.23083950150557e-12
Efra.gene21245_i0_length708.p1	10day	intact	13.2455415863784	421.145854331633	217.195697959006	-4.99158594168037	0.649621818029974	-7.68383358308026	1.54397206164139e-14	1.26849019826954e-12
Efra.gene10109_i2_length1224.p1	10day	intact	2500.06328318236	29.4832074597557	1264.77324532106	6.40390136823844	0.833658396078774	7.68168520626682	1.57009275205638e-14	1.28744556944833e-12
Efra.gene2262_i1_length2730.p1	10day	intact	27.2936271630129	427.947023655479	227.620325409246	-3.97549153229089	0.517802343769797	-7.67762367266978	1.62066759508779e-14	1.32634054017369e-12
Efra.gene23396_i1_length558.p1	10day	intact	0.994715071053047	599.132295762894	300.063505416974	-9.25279642720343	1.205359350267	-7.67638001493401	1.63647189188989e-14	1.33668416871602e-12
Efra.gene4336_i0_length2031.p1	10day	intact	1866.60910955268	130.434274467944	998.521692010313	3.83906477655823	0.500218161308424	7.67478087264237	1.65701665277034e-14	1.35085243686948e-12
Efra.gene23664_i0_length633.p1	10day	intact	20.9409945751005	452.431865889901	236.686430232501	-4.44876817526966	0.579766662430304	-7.67337700415719	1.67526167989423e-14	1.36309490328041e-12
Efra.gene15071_i0_length984.p1	10day	intact	10.9599841975023	769.770018211647	390.365001204574	-6.10772733500801	0.797760152100027	-7.65609477852461	1.91672290732023e-14	1.55656330102358e-12
Efra.gene23647_i1_length633.p1	10day	intact	4.53725511068461	262.103608680532	133.320431895608	-5.8757214757851	0.767531003988527	-7.65535391437155	1.92780583228762e-14	1.56255878103021e-12
Efra.gene26585_i0_length555.p1	10day	intact	236.412199996787	2.49558261422605	119.453891305507	6.58272922225665	0.861190568867582	7.64375442582072	2.10977620293359e-14	1.70677661443836e-12
Efra.gene4530_i0_length1984.p1	10day	intact	15.9154411368487	366.042842201428	190.979141669138	-4.53054798529015	0.592788270960452	-7.64277602515588	2.12587612724531e-14	1.71651286763752e-12
Efra.gene6514_i0_length1662.p1	10day	intact	12.8092213417978	433.501367455785	223.155294398791	-5.08313351532234	0.665165243134655	-7.64191089024373	2.14021286276032e-14	1.72479101109743e-12
Efra.gene7509_i0_length1545.p1	10day	intact	6.35263258791238	782.533823214864	394.443227901388	-6.90784717454606	0.904181378719164	-7.63989099657361	2.17405717518491e-14	1.74872877049302e-12
Efra.gene3419_i0_length2265.p1	10day	intact	0.994715071053047	448.471000006846	224.73285753895	-8.83579909099121	1.15676675714816	-7.6383584126973	2.20008711885832e-14	1.76630188103171e-12
Efra.gene50421_i0_length318.p1	10day	intact	8.07979515031616	320.800463228866	164.440129189591	-5.3293622104023	0.697843079464102	-7.63690630061833	2.22503303386532e-14	1.78293965819922e-12
Efra.gene7325_i0_length1563.p1	10day	intact	278.454877725487	12.3209184351843	145.387898080336	4.50076839580296	0.58956918888212	7.63399526412983	2.27588277621273e-14	1.82023207872514e-12
Efra.gene808_i1_length4038.p1	10day	intact	251.353421643271	6.451882715267	128.902652179269	5.29212782184145	0.693292699262202	7.63332403106697	2.28776902717757e-14	1.82627974005069e-12
Efra.gene27076_i0_length543.p1	10day	intact	13.9260109947427	342.770757073286	178.348384034015	-4.62861159073578	0.606552671511563	-7.63101344389602	2.32915386363645e-14	1.85580827372648e-12
Efra.gene38430_i0_length387.p1	10day	intact	5.16574643606229	224.705166803828	114.935456619945	-5.40831981088094	0.709973123689719	-7.61764020414461	2.58355226589798e-14	2.05462954117902e-12
Efra.gene18598_i0_length813.p1	10day	intact	14.990822564701	330.96138831236	172.97610543853	-4.45805903068389	0.585452828367975	-7.61471943540062	2.64264863812035e-14	2.0976768672779e-12
Efra.gene17927_i0_length534.p1	10day	intact	9.92903229461173	1091.93953053502	550.934281414816	-6.81947915557876	0.896925812561696	-7.60316969371385	2.88964177362215e-14	2.28943119058705e-12
Efra.gene28661_i1_length513.p1	10day	intact	285.212348055682	9.85150159361588	147.531924824649	4.85844554750243	0.639544248593335	7.59673088795418	3.03705192763193e-14	2.40171658898818e-12
Efra.gene10326_i6_length234.p1	10day	intact	0.994715071053047	405.420048588367	203.20738182971	-8.69034040482816	1.14405786183786	-7.59606720491185	3.05266035780963e-14	2.4095475560737e-12
Efra.gene21445_i0_length702.p1	10day	intact	17.6607221151713	638.985754487405	328.323238301288	-5.17777701437037	0.681734366429908	-7.59500660276999	3.07776741533242e-14	2.42483283921777e-12
Efra.gene11134_i0_length1221.p1	10day	intact	218.857811212359	3980.33222535191	2099.59501828214	-4.18462688058862	0.552121674766975	-7.57917515619135	3.47758756524545e-14	2.73473082481844e-12
Efra.gene3482_i0_length2249.p1	10day	intact	23.0186396320306	476.153334935237	249.585987283634	-4.36329709964222	0.576212740709668	-7.57237178453976	3.66470851294733e-14	2.87652371362923e-12
Efra.gene31742_i2_length462.p1	10day	intact	340.468185966224	12.3470842078419	176.407635087033	4.78744215778742	0.632599298376531	7.56789040088038	3.79333805891319e-14	2.97196424656485e-12
Efra.gene17638_i0_length855.p1	10day	intact	11.9365808526366	263.928012769687	137.932296811162	-4.47540110478643	0.591504208030227	-7.56613569950753	3.84490406200182e-14	3.0067861784125e-12
Efra.gene45363_i0_length290.p1	10day	intact	216.395823993835	6.34721962463634	111.371521809235	5.08705655900026	0.672738424679024	7.5617154786831	3.97787760825789e-14	3.10502390978045e-12
Efra.gene130_i3_length243.p1	10day	intact	5.65404476362944	308.85376825549	157.25390650956	-5.8048507790351	0.767756831723948	-7.56079339079365	4.00618160127429e-14	3.11582384681536e-12
Efra.gene4127_i0_length2076.p1	10day	intact	5.84621584442649	256.765088410649	131.305652127538	-5.4530146263737	0.721223435728189	-7.56078401815662	4.00647031381453e-14	3.11582384681536e-12
Efra.gene388_i0_length4788.p1	10day	intact	9.31865938515279	295.461984708489	152.390322046821	-5.01906282431908	0.664023818534131	-7.55855841948402	4.07560959341645e-14	3.16376686618352e-12
Efra.gene636_i2_length435.p1	10day	intact	9.26668130216626	268.947977985664	139.107329643915	-4.85662611167188	0.643298403943786	-7.54956965833895	4.36698776088109e-14	3.38373442484858e-12
Efra.gene19252_i1_length786.p1	10day	intact	0.994715071053047	608.631876533065	304.813295802059	-9.27508755458637	1.2286246608543	-7.54916277534027	4.38065095408781e-14	3.38688215724878e-12
Efra.gene3989_i0_length2109.p1	10day	intact	164.849447293494	3288.36025210471	1726.6048496991	-4.31615369325472	0.571753878061296	-7.54897143485925	4.38709071968336e-14	3.38688215724878e-12
Efra.gene30246_i0_length483.p1	10day	intact	1.98943014210609	369.242969110263	185.616199626185	-7.5512971317029	1.00054485114468	-7.54718503929515	4.44766466126935e-14	3.42738012738583e-12
Efra.gene23048_i0_length651.p1	10day	intact	367.732707791708	23.5284744249844	195.630591108346	3.96536204744323	0.525500250749597	7.54588040973693	4.49242153219395e-14	3.45556409622984e-12
Efra.gene4964_i0_length1896.p1	10day	intact	1.8673555602143	253.384435308077	127.625895434146	-7.03122341326329	0.931845263147602	-7.54548388164051	4.50611244637728e-14	3.45979313632847e-12
Efra.gene46911_i0_length333.p1	10day	intact	246.564885874494	6.87773507467075	126.721310474582	5.16331748387464	0.684554321070604	7.54259716862133	4.6070259884911e-14	3.53085481793086e-12
Efra.gene62825_i0_length282.p1	10day	intact	35.6356898930314	480.742179362076	258.188934627554	-3.75285228250138	0.497819782328852	-7.53857603839114	4.75130910210463e-14	3.6348375375503e-12
Efra.gene12802_i0_length1113.p1	10day	intact	519.569775740997	27.8321295674561	273.700952654227	4.22136427967778	0.560079265547761	7.53708365823765	4.80598035237637e-14	3.67001345932191e-12
Efra.gene19752_i0_length765.p1	10day	intact	12.687146759906	268.907412219244	140.797279489575	-4.40358550053918	0.584683462631358	-7.53157183670105	5.01331173427347e-14	3.82142854199701e-12
Efra.gene18028_i1_length840.p1	10day	intact	220.058061450588	2.44325106891072	111.250656259749	6.48726567804948	0.862148387862072	7.52453495173423	5.29082991662239e-14	4.02570191980265e-12
Efra.gene20943_i0_length366.p1	10day	intact	218.998004210169	7.38208475204749	113.190044481108	4.89294116251131	0.650398529242326	7.52298927891379	5.35378154316296e-14	4.06627411486023e-12
Efra.gene27506_i0_length534.p1	10day	intact	1.8673555602143	263.747486575951	132.807421068082	-7.08982179182169	0.942859632517726	-7.51948810544543	5.49911209097735e-14	4.16915627450417e-12
Efra.gene6740_i0_length1632.p1	10day	intact	1.98943014210609	236.802359063988	119.395894603047	-6.91171034095086	0.921068528916465	-7.50401313687454	6.18930975247754e-14	4.68402081608197e-12
Efra.gene4468_i0_length1998.p1	10day	intact	44.6582220314141	577.863209350498	311.260715690956	-3.69146561249292	0.492082792959422	-7.50171651053307	6.2987482864083e-14	4.75046918684375e-12
Efra.gene8721_i0_length1422.p1	10day	intact	0.994715071053047	382.272294974352	191.633505022702	-8.60550839738525	1.14714132096523	-7.5016985615551	6.29961103656848e-14	4.75046918684375e-12
Efra.gene5543_i1_length1521.p1	10day	intact	379.517209822686	8.31228678882798	193.914748305757	5.50960696974298	0.734507240884958	7.50109279127708	6.32879670563264e-14	4.76397069665171e-12
Efra.gene1478_i1_length1372.p1	10day	intact	1372.44427065516	19.3890139153398	695.916642285248	6.14294517673555	0.819846907436866	7.49279544877542	6.74219355040649e-14	5.06612262348961e-12
Efra.gene18564_i2_length720.p1	10day	intact	1295.58830352048	74.934209965859	685.261256743168	4.1120699248929	0.549336645658296	7.48551904809702	7.12649207382796e-14	5.34537537807604e-12
Efra.gene48695_i0_length327.p1	10day	intact	332.243443488558	1.93890139153398	167.091172440046	7.40702119254535	0.990295346763116	7.47960819643955	7.4544517764531e-14	5.58145468205387e-12
Efra.gene6614_i0_length1650.p1	10day	intact	2.73999604937556	221.614971415356	112.177483732366	-6.26842919393571	0.838258429751054	-7.47791966231381	7.55083308525326e-14	5.6436129266754e-12
Efra.gene25859_i0_length573.p1	10day	intact	250.18703107211	1.93890139153398	126.062966231822	6.99880480250981	0.936014169459148	7.47724236541621	7.58983639610343e-14	5.66274207015992e-12
Efra.gene5249_i0_length1842.p1	10day	intact	40.188686254865	1042.90118295995	541.544934607408	-4.70861899345054	0.629779500212837	-7.47661521510186	7.62612848390007e-14	5.67978447524896e-12
Efra.gene17580_i1_length858.p1	10day	intact	3818.87422351592	205.851234120537	2012.36272881823	4.21389594745172	0.563884635100463	7.47297529520548	7.84015712922711e-14	5.82890836989668e-12
Efra.gene41494_i0_length363.p1	10day	intact	4.41518052879282	241.044551097116	122.729865812954	-5.77213020592725	0.772846295536223	-7.46866516572015	8.10123869361877e-14	6.01242897702684e-12
Efra.gene34070_i0_length429.p1	10day	intact	318.369410576802	4.43448400576003	161.401947291281	6.1672930304131	0.826283766208188	7.46389228813579	8.40032802262984e-14	6.22346407136202e-12
Efra.gene16539_i1_length909.p1	10day	intact	302.020026360142	5.44318336051351	153.731604860328	5.79837933487121	0.777142614100138	7.46115221282161	8.5769096584546e-14	6.34315793287004e-12
Efra.gene12489_i0_length1131.p1	10day	intact	646.784594340275	54.3867020567009	350.585648198488	3.57170789778652	0.478773119109732	7.46012621683529	8.64396360277945e-14	6.38157235982121e-12
Efra.gene0_i7_length2154.p1	10day	intact	6837.29276921243	638.839822982635	3738.06629609753	3.41987539655005	0.459135037317064	7.44851757891087	9.43948545231848e-14	6.95671956659611e-12
Efra.gene636_i7_length420.p1	10day	intact	6.64875983468249	313.810865066684	160.229812450683	-5.58750655006309	0.750829426519011	-7.4417788551094	9.93384224444673e-14	7.30829658781779e-12
Efra.gene32323_i0_length453.p1	10day	intact	666.073277181416	7776.21400517006	4221.14364117574	-3.54494239363444	0.476420309068551	-7.44078773754452	1.00086657070917e-13	7.35053815903956e-12
Efra.gene9808_i0_length1326.p1	10day	intact	27.870140405404	595.868071529848	311.869105967626	-4.41297915787277	0.593234509835238	-7.43884430981335	1.01569943771444e-13	7.4465228394519e-12
Efra.gene4801_i1_length1605.p1	10day	intact	3.97886028421219	193.925436490084	98.9521483871481	-5.62067810361968	0.755697099010878	-7.4377394209618	1.02422841472131e-13	7.49603842725586e-12
Efra.gene9178_i3_length255.p1	10day	intact	4.78140427446818	242.528800141722	123.655102208095	-5.72808678958547	0.77123456322324	-7.42716556380193	1.10949453174647e-13	8.10602847424247e-12
Efra.gene6039_i2_length1719.p1	10day	intact	32.5294700979804	648.296906419239	340.413188258609	-4.31473046232946	0.581013791474249	-7.42621005842457	1.11753474902115e-13	8.150669242904e-12
Efra.gene38823_i0_length384.p1	10day	intact	2.30367580479493	229.603434720544	115.95355526267	-6.57572362520905	0.886433854690658	-7.41817744258402	1.18742949388765e-13	8.64551036161751e-12
Efra.gene4918_i2_length1905.p1	10day	intact	4.65932969257639	217.711002859631	111.185166276104	-5.59173198231016	0.75395774942969	-7.41650574788822	1.20250665177168e-13	8.74021573109572e-12
Efra.gene5355_i0_length1824.p1	10day	intact	5.21772451904881	281.918474955275	143.568099737162	-5.80083267030185	0.783577352062874	-7.40301216597234	1.33129547404683e-13	9.65966951435114e-12
Efra.gene48134_i2_length273.p1	10day	intact	262.944274330921	4.83417059250611	133.889222461714	5.75460131483882	0.777412429067359	7.40225020809413	1.33895904386836e-13	9.69861088568047e-12
Efra.gene1709_i0_length3054.p1	10day	intact	19.9643979199662	345.664094707111	182.814246313539	-4.11149425785901	0.555805053187844	-7.39736753791164	1.38910685242921e-13	1.00446221354851e-11
Efra.gene1499_i1_length3219.p1	10day	intact	9.70300154674689	245.386137791141	127.544569668944	-4.65469131898166	0.629395192249263	-7.39549868874473	1.408785498552e-13	1.01695047552739e-11
Efra.gene5610_i0_length1785.p1	10day	intact	9.94715071053047	236.50996978274	123.228560246635	-4.58099893473242	0.619670747815434	-7.39263383156639	1.43948491908969e-13	1.03733803153991e-11
Efra.gene10124_i0_length1299.p1	10day	intact	15.0246822317688	1356.79599015035	685.91033619106	-6.51764706089989	0.882049602477516	-7.38920695910186	1.47707111969912e-13	1.06261049938286e-11
Efra.gene26966_i0_length546.p1	10day	intact	79.2472187704059	1088.72904314273	583.988130956567	-3.77831425517356	0.511536716103449	-7.38620344587242	1.51080570548852e-13	1.08503085267134e-11
Efra.gene12427_i2_length666.p1	10day	intact	249.338741590938	2.89526920097213	126.117005395955	6.41146377226269	0.868541240930281	7.38187603549541	1.56074481586477e-13	1.1189930870824e-11
Efra.gene21966_i0_length684.p1	10day	intact	4.97357535526523	239.557667837643	122.265621596454	-5.60190547644995	0.758935821480766	-7.38126376156554	1.56794029628512e-13	1.12224662325126e-11
Efra.gene3783_i0_length2163.p1	10day	intact	9.51083046594984	244.482101527018	126.996465996484	-4.69748596907682	0.6364366008627	-7.38091738078751	1.57202540981237e-13	1.12326668411111e-11
Efra.gene12660_i0_length1122.p1	10day	intact	437.38325834611	32.9802894318542	235.181773888982	3.73013953062081	0.505659715269112	7.37677813356286	1.62165910002221e-13	1.15677436038578e-11
Efra.gene18564_i3_length465.p1	10day	intact	379.332170236198	0.982533582095821	190.157351909147	8.59294221731549	1.16678956168041	7.36460326653925	1.77674470220444e-13	1.26526394653274e-11
Efra.gene34824_i0_length420.p1	10day	intact	12.9312959236896	332.696231952366	172.813763938028	-4.69272064504182	0.63722996447204	-7.36424981039592	1.78145819945093e-13	1.26648481994298e-11
Efra.gene102_i0_length7323.p1	10day	intact	548.728381299455	5630.5554145406	3089.64189792003	-3.35868522955279	0.456261132534776	-7.36132225616827	1.82097366436127e-13	1.29240162810609e-11
Efra.gene877_i2_length3072.p1	10day	intact	7.46942224085722	237.406806049981	122.438114145419	-4.95769683166337	0.673511500904988	-7.36096833536143	1.82580877011311e-13	1.29365903612595e-11
Efra.gene15094_i0_length984.p1	10day	intact	1.43103531563368	244.769925026252	123.100480170943	-7.38667326957517	1.00360825118261	-7.36011612187426	1.83750313747841e-13	1.29976415397949e-11
Efra.gene19134_i3_length420.p1	10day	intact	3.78668920341514	363.17637298798	183.481531095698	-6.65643118713781	0.904634993577694	-7.35814028242776	1.86490012052039e-13	1.31693757841899e-11
Efra.gene9025_i0_length1395.p1	10day	intact	76.6631569699899	1797.49136341555	937.077260192768	-4.55219488383751	0.619268165738144	-7.35092668361448	1.96837372507778e-13	1.3856297256609e-11
Efra.gene28239_i5_length243.p1	10day	intact	418.261496675538	0.982533582095821	209.622015128817	8.73375776692476	1.1881205491956	7.35090203838137	1.96873673398977e-13	1.3856297256609e-11
Efra.gene5921_i1_length1737.p1	10day	intact	2.98414521315914	217.092155879875	110.038150546517	-6.19898714233079	0.844194596814365	-7.34307843916931	2.08736109705942e-13	1.46625676762555e-11
Efra.gene18787_i0_length804.p1	10day	intact	298.118394069144	13.1464573813341	155.632425725239	4.49862518602097	0.612650145414605	7.34289417817173	2.09023792680523e-13	1.46625676762555e-11
Efra.gene6008_i0_length1722.p1	10day	intact	7.57337840683027	401.430382717787	204.501880562309	-5.77978986346907	0.78722086580256	-7.3420181229275	2.1039689708919e-13	1.47344122175446e-11
Efra.gene4108_i0_length2079.p1	10day	intact	32.8255973447505	679.961707221328	356.393652283039	-4.37624860516519	0.596405061411244	-7.3377120489385	2.17275994510001e-13	1.51909734638458e-11
Efra.gene37570_i0_length393.p1	10day	intact	205.822559122696	7.35591897938983	106.589239051043	4.80615385352949	0.655459005881768	7.33250105712397	2.25896688920493e-13	1.57675888866504e-11
Efra.gene78186_i0_length252.p1	10day	intact	13.3676161682702	296.727776007805	155.047696088037	-4.47782111666489	0.610837312342172	-7.33062801860499	2.29076685676403e-13	1.59631672597836e-11
Efra.gene54165_i0_length306.p1	10day	intact	286.855151130563	6.373385397294	146.614268263928	5.48999379678597	0.749468867200654	7.32517925299776	2.38579596873014e-13	1.65979864849267e-11
Efra.gene3193_i0_length2334.p1	10day	intact	0.994715071053047	349.446365963577	175.220540517315	-8.4756347203667	1.15719925634582	-7.32426561276137	2.402104998511e-13	1.66839624970594e-11
Efra.gene3590_i0_length2220.p1	10day	intact	11.88460276965	281.078536015363	146.481569392507	-4.54789581500707	0.621235132810374	-7.32073183696659	2.46622237275931e-13	1.71011665975785e-11
Efra.gene13792_i1_length906.p1	10day	intact	297.489902743766	17.2074205730057	157.348661658386	4.11188588124888	0.561763067072991	7.31960878573496	2.48694902087976e-13	1.72166180660215e-11
Efra.gene40034_i0_length375.p1	10day	intact	1.55310989752546	382.632118442397	192.092614169961	-8.00281814670156	1.09348353060789	-7.31864534096153	2.50486631311662e-13	1.73122748832409e-11
Efra.gene971_i0_length3797.p2	10day	intact	47.0839724181008	637.437934390297	342.260953404199	-3.75683166383821	0.51340799268727	-7.31743899072213	2.52747981016794e-13	1.74331744114158e-11
Efra.gene33837_i0_length432.p1	10day	intact	42.9310594690103	681.540082497098	362.235570983054	-3.98277622740091	0.544297919489994	-7.31727255384839	2.53061543351675e-13	1.74331744114158e-11
Efra.gene5308_i0_length1833.p1	10day	intact	22.3019333918289	562.268935118239	292.285434255034	-4.67274249485353	0.639395324390779	-7.30806484909122	2.71016998314805e-13	1.86397016642278e-11
Efra.gene1193_i0_length3513.p1	10day	intact	35.9318171398015	610.860532990981	323.396175065391	-4.09213568632479	0.560021836406074	-7.30710022413763	2.72968959548241e-13	1.87434247036791e-11
Efra.gene9451_i0_length1356.p1	10day	intact	5.28782101795407	188.732145077252	97.0099830476029	-5.14215048958874	0.704006188030716	-7.30412683441411	2.79073038078758e-13	1.91314534497205e-11
Efra.gene5636_i0_length1779.p1	10day	intact	41.3936908226339	728.110418526038	384.752054674336	-4.14298131719004	0.567300116889098	-7.30297984056286	2.81463368082092e-13	1.92640463058973e-11
Efra.gene16223_i0_length924.p1	10day	intact	4.22300944799577	278.925040012835	141.574024730415	-6.10201231264763	0.835576484772612	-7.30275734639444	2.81929368213588e-13	1.92647172982065e-11
Efra.gene514_i0_length4647.p1	10day	intact	33.57616325202	529.800195360642	281.688179306331	-3.98222322354777	0.545802835689782	-7.29608379281332	2.96264437631159e-13	2.02115524018194e-11
Efra.gene24674_i0_length606.p1	10day	intact	243.282236249795	1.96506716419164	122.623651706993	6.95140974525613	0.953058652387771	7.29379008085203	3.01354856921983e-13	2.0525668149933e-11
Efra.gene1574_i1_length3158.p1	10day	intact	14.8506295668904	322.946759234514	168.898694400702	-4.46289967271809	0.611994435301441	-7.29238603373881	3.04513132595738e-13	2.0707383375822e-11
Efra.gene22624_i0_length663.p1	10day	intact	4.85150077337344	185.004136933249	94.9278188533111	-5.24469530802843	0.719661745719589	-7.28772279369144	3.15237739675186e-13	2.14022098211309e-11
Efra.gene8029_i2_length837.p1	10day	intact	45.2166168578865	563.552989545612	304.384803201749	-3.63770839003499	0.49930712651914	-7.28551265709913	3.20449385734483e-13	2.17211189569526e-11
Efra.gene85_i1_length975.p1	10day	intact	1187.67019815889	96.590514538387	642.130356348638	3.6193918244165	0.497063532983869	7.28154769811681	3.30011926322437e-13	2.23334513408176e-11
Efra.gene2773_i0_length2496.p1	10day	intact	24.4835346147321	452.560060538323	238.521797576527	-4.22115397922862	0.579953422109465	-7.27843619557414	3.37711886122741e-13	2.28179763825236e-11
Efra.gene15470_i0_length963.p1	10day	intact	5.77611934552123	269.90627736225	137.841198353885	-5.59309371169566	0.769050328331578	-7.27272781201413	3.52299742421136e-13	2.37656003557543e-11
Efra.gene5943_i0_length1731.p1	10day	intact	121.427712332147	1239.08214432833	680.254928330237	-3.34925657941737	0.460799531735109	-7.26835933796629	3.63879781212778e-13	2.45076224574711e-11
Efra.gene20943_i2_length720.p1	10day	intact	494.090627152974	20.8425314052736	257.466579279124	4.57017845193835	0.62882671696608	7.26778670281096	3.65425178875745e-13	2.45725157304838e-11
Efra.gene12376_i0_length1139.p1	10day	intact	1.98943014210609	265.726953733904	133.858191938005	-7.07726964684119	0.97427404836612	-7.26414673439155	3.75400330710716e-13	2.52031487529139e-11
Efra.gene64338_i0_length277.p1	10day	intact	485.004231107756	0.982533582095821	242.993382344926	8.94731557392188	1.23302942539948	7.25636825011138	3.97621650863137e-13	2.66526423719038e-11
Efra.gene23618_i3_length636.p1	10day	intact	10211.1363443256	898.225351793346	5554.68084805947	3.50699637754407	0.484777712020683	7.23423600257111	4.6815705486519e-13	3.1330910094932e-11
Efra.gene13326_i0_length1083.p1	10day	intact	20.0526128347902	723.878060704658	371.965336769724	-5.15433433288151	0.712617771203164	-7.23295789295161	4.72585962552418e-13	3.15772667921299e-11
Efra.gene19865_i0_length759.p1	10day	intact	17.4165729513877	334.784927982965	176.100750467176	-4.25957723747966	0.589308861333174	-7.22808957571647	4.89835615207558e-13	3.2678148806635e-11
Efra.gene22036_i1_length681.p1	10day	intact	43.7674631263341	542.413503077075	293.090483101705	-3.63527437966417	0.503536787536502	-7.2194812169521	5.21862757760454e-13	3.47598460527858e-11
Efra.gene30606_i0_length477.p1	10day	intact	32.7058999276284	1791.16855437243	911.937227150029	-5.76260534229657	0.798252322828243	-7.21902733947507	5.23607289269719e-13	3.48211216040488e-11
Efra.gene110270_i0_length213.p1	10day	intact	4.29310594690103	178.473756900009	91.3834314234549	-5.35416187400227	0.742689951341193	-7.20914813016308	5.63029874557897e-13	3.73839442967067e-11
Efra.gene727_i1_length1128.p1	10day	intact	35.6356898930314	690.907605484552	363.271647688792	-4.27645430012047	0.593691345821847	-7.20316091891246	5.88324705142128e-13	3.90021412455996e-11
Efra.gene17531_i0_length861.p1	10day	intact	0.994715071053047	310.999361613418	155.997038342236	-8.30772538366623	1.15399507026994	-7.19909954357333	6.06114911151717e-13	4.01185369639904e-11
Efra.gene1937_i2_length1404.p1	10day	intact	21.2032621548028	407.629739270506	214.416500712654	-4.26704507844731	0.592823042638956	-7.19783944202392	6.11741165500309e-13	4.04275707009586e-11
Efra.gene12442_i0_length1134.p1	10day	intact	1298.08029497877	119.555107743798	708.817701361283	3.44021042759475	0.478121472080774	7.19526444320316	6.23398236401211e-13	4.11335689452918e-11
Efra.gene7165_i0_length1584.p1	10day	intact	319.572936882039	0.982533582095821	160.277735232068	8.34688874150924	1.16047323126988	7.19265943978341	6.35412972371066e-13	4.18609273170947e-11
Efra.gene16235_i0_length924.p1	10day	intact	21.0292094899245	374.190934357429	197.610071923677	-4.14417585993583	0.576646440694642	-7.18668419238599	6.63837154432214e-13	4.36653881534548e-11
Efra.gene14372_i0_length1023.p1	10day	intact	1.43103531563368	216.687903511115	109.059469413374	-7.21071035843511	1.00365298304173	-7.18446562733456	6.74705531305127e-13	4.43112595357453e-11
Efra.gene9370_i0_length1362.p1	10day	intact	261.526603101667	10.1988566350466	135.862729868357	4.67469070122447	0.651076344772756	7.17994247334553	6.974075740416e-13	4.57310938574576e-11
Efra.gene21468_i0_length699.p1	10day	intact	57.1217152082249	2786.72426233546	1421.92298877184	-5.60100134283325	0.780323112391529	-7.17779757370936	7.08433449280041e-13	4.63820715188324e-11
Efra.gene4539_i0_length1983.p1	10day	intact	10.191299874314	255.185307839441	132.688303856878	-4.66845038704218	0.650575818879901	-7.17587443548066	7.18464730914508e-13	4.69660172163912e-11
Efra.gene37507_i1_length393.p1	10day	intact	2.11150472399788	206.082160292441	104.09683250822	-6.68826401697064	0.932926248910315	-7.16912405968074	7.54791357502944e-13	4.92644269489827e-11
Efra.gene2687_i0_length2528.p1	10day	intact	8.07979515031616	226.161318508628	117.120556829472	-4.82657718589362	0.67329633249186	-7.16857786530713	7.57808282070757e-13	4.93450338547939e-11
Efra.gene17032_i0_length885.p1	10day	intact	400.490585802323	32.9279578865388	216.709271844431	3.6047522231155	0.502861614880944	7.16847760187254	7.58363375210429e-13	4.93450338547939e-11
Efra.gene20075_i0_length751.p1	10day	intact	9.02253213838268	226.606136643808	117.814334391096	-4.63119516739625	0.646182611825236	-7.16700679133839	7.66552310090764e-13	4.98011346197275e-11
Efra.gene24630_i0_length606.p1	10day	intact	8.51611539489679	204.157658894669	106.336887144783	-4.59820738016939	0.641832986230982	-7.16418052486101	7.82532292790493e-13	5.07612230295695e-11
Efra.gene6906_i0_length1614.p1	10day	intact	9.70300154674689	248.559396279599	129.131198913173	-4.67315394960699	0.65306500147413	-7.15572560014473	8.32314847999725e-13	5.39077050861663e-11
Efra.gene25_i0_length10830.p1	10day	intact	115.893364985639	1663.65255439154	889.772959688589	-3.84448363278039	0.537515635429519	-7.15231963384346	8.53236046016535e-13	5.51781087093909e-11
Efra.gene17539_i0_length861.p1	10day	intact	6.84093091547954	185.411023516876	96.1259772161777	-4.75857604895582	0.665619624956063	-7.14909216997611	8.73536651704421e-13	5.64045554508043e-11
Efra.gene65922_i0_length273.p1	10day	intact	18.0631826926841	745.322404881058	381.692793786871	-5.34451474320787	0.748485340982938	-7.14044010025535	9.30325664198723e-13	5.9979728967096e-11
Efra.gene13671_i0_length1062.p1	10day	intact	269.242551671077	14.2859855993759	141.764268635227	4.23866670762972	0.593708996384941	7.13930011746279	9.38073186210727e-13	6.03870313727024e-11
Efra.gene34203_i0_length429.p1	10day	intact	26.6131577546487	383.668915136956	205.141036445802	-3.85184708405341	0.540307691818588	-7.12898806065247	1.01109503268879e-12	6.49886333872375e-11
Efra.gene26457_i0_length558.p1	10day	intact	108.127815498012	998.575308678127	553.35156208807	-3.20814816109882	0.450804390619454	-7.11649715010645	1.10704464356106e-12	7.10477025120667e-11
Efra.gene30096_i0_length486.p1	10day	intact	278.099640901422	7.25125588875917	142.67544839509	5.25140880885202	0.738121630235586	7.11455753867547	1.12272424362378e-12	7.19446465614392e-11
Efra.gene22839_i2_length249.p1	10day	intact	1.43103531563368	238.358608077405	119.894821696519	-7.3495462415056	1.03312796378997	-7.11387795035983	1.12826934873943e-12	7.21904338301778e-11
Efra.gene520_i0_length4641.p1	10day	intact	99.0533052766428	1476.79977916363	787.926542220134	-3.89876570173611	0.548132040761355	-7.11282211549014	1.13693779461282e-12	7.26350168361644e-11
Efra.gene25154_i0_length591.p1	10day	intact	396.752598614886	5.39085181519818	201.071725215042	6.19959559757362	0.871753690523875	7.11163676731672	1.14674743290133e-12	7.31510533897133e-11
Efra.gene885_i2_length1425.p1	10day	intact	9.14460672027447	205.297187112711	107.220896916493	-4.47723270935134	0.629677575674852	-7.11035755807708	1.1574270280392e-12	7.36144160205064e-11
Efra.gene6643_i1_length876.p1	10day	intact	304.177276575056	19.7291689598894	161.953222767473	3.94860044884523	0.555331444166717	7.1103491263135	1.15749774414777e-12	7.36144160205064e-11
Efra.gene20795_i2_length594.p1	10day	intact	15.6531735571464	519.066257493547	267.359715525347	-5.07225761661125	0.713565151394167	-7.10833146307811	1.17454208922369e-12	7.45860720087627e-11
Efra.gene13096_i0_length1097.p1	10day	intact	256.267887421241	8.92129955683538	132.594593489038	4.84884431399578	0.682185463025779	7.10780949873824	1.17899136500353e-12	7.47561957248262e-11
Efra.gene5908_i0_length402.p1	10day	intact	0.994715071053047	423.132521486468	212.063618278761	-8.7506324375822	1.23170940475309	-7.10446181852154	1.2079230832399e-12	7.64758379042547e-11
Efra.gene27747_i0_length531.p1	10day	intact	6.09036500821007	237.062085223417	121.576225115814	-5.30689717823166	0.747210951959944	-7.10227435011706	1.22720302847684e-12	7.7580174684953e-11
Efra.gene7331_i2_length975.p1	10day	intact	2.98414521315914	205.882668322928	104.433406768043	-6.12266829056174	0.862318250939528	-7.10024203232491	1.2453859219259e-12	7.86119612810295e-11
Efra.gene16603_i1_length906.p1	10day	intact	1161.12475973838	129.884793242133	645.504776490254	3.16005453147353	0.445083505112654	7.09991382554988	1.2483470349788e-12	7.86812640897307e-11
Efra.gene7597_i0_length1533.p1	10day	intact	9.45885238296331	344.497698068692	176.978275225828	-5.16901560864207	0.728260452926939	-7.09775683667481	1.26798021551212e-12	7.97996073336237e-11
Efra.gene25400_i1_length585.p1	10day	intact	39.4924755953518	545.573064219491	292.532769907421	-3.78709176306162	0.533688632943341	-7.09606974796422	1.28354717778445e-12	8.0659097873005e-11
Efra.gene11168_i0_length1220.p1	10day	intact	7.7135714046408	192.203061276692	99.9583163406666	-4.62790428397743	0.652766703524255	-7.08967577388921	1.34426563665011e-12	8.42313444476936e-11
Efra.gene39339_i0_length379.p1	10day	intact	98.931230694751	999.249121418065	549.090176056408	-3.33701665349981	0.470687577254855	-7.08966374885432	1.34438244234402e-12	8.42313444476936e-11
Efra.gene12453_i0_length1134.p1	10day	intact	184.635038219042	6.90390084732841	95.7694695331853	4.74439218151594	0.669488066725969	7.08659708412381	1.37449803969723e-12	8.59740199333432e-11
Efra.gene37895_i0_length390.p1	10day	intact	1404.38739930972	149.659093750457	777.023246530089	3.23054942397946	0.455878982606774	7.08641886824168	1.37626838132421e-12	8.59740199333432e-11
Efra.gene26700_i1_length468.p1	10day	intact	217.998534809577	1.48688325947256	109.742709034525	7.2060473028024	1.01771922804579	7.08058480592859	1.43547385018044e-12	8.95400667936041e-11
Efra.gene5908_i2_length261.p1	10day	intact	0.994715071053047	398.044461185481	199.519588128267	-8.66220818498048	1.22378169424992	-7.07822990463157	1.46007358532027e-12	9.09401879564745e-11
Efra.gene61963_i0_length282.p1	10day	intact	443.61381635213	39.7795271885519	241.696671770341	3.47942727735315	0.491752604974217	7.07556450572453	1.4884160442587e-12	9.2568956013256e-11
Efra.gene19320_i1_length783.p1	10day	intact	5.46187368283239	304.723439309874	155.092656496353	-5.87031416143116	0.830069886027353	-7.07207219566294	1.52636967155708e-12	9.47898012649764e-11
Efra.gene23013_i0_length654.p1	10day	intact	51.25500378311	1016.32904999037	533.792026886739	-4.3076705567995	0.609171698116879	-7.07135700840291	1.5342584889204e-12	9.51397969583254e-11
Efra.gene14191_i0_length1032.p1	10day	intact	81.7588069071469	902.419778063173	492.08929248516	-3.46594227193462	0.490294848946879	-7.0690978691276	1.5594414105582e-12	9.65596060505314e-11
Efra.gene6672_i0_length1641.p1	10day	intact	1106.38067226115	92.3130251685729	599.346848714862	3.58233345845869	0.50714606303479	7.06371146218075	1.6211319148014e-12	1.00232473836235e-10
Efra.gene26700_i0_length552.p1	10day	intact	193.566978277831	2.49558261422605	98.0312804460287	6.29277567888439	0.891917600396	7.05533299947269	1.72187866960219e-12	1.06305868916127e-10
Efra.gene35926_i0_length408.p1	10day	intact	18.8995863500079	393.710074488337	206.304830419173	-4.38595913257399	0.621930519327483	-7.05216900646183	1.76150062266797e-12	1.08593298970286e-10
Efra.gene1127_i0_length3585.p1	10day	intact	1.55310989752546	203.81750385012	102.685306873823	-7.1005412561371	1.0069841460766	-7.05129398888967	1.77261524367914e-12	1.09119196975694e-10
Efra.gene13798_i0_length1053.p1	10day	intact	5.47999209875113	229.187416572889	117.33370433582	-5.33641038056654	0.757543200437791	-7.04436443688304	1.86309933072026e-12	1.14362928207099e-10
Efra.gene9184_i0_length1380.p1	10day	intact	5.96829042631828	173.351762808268	89.6600266172933	-4.87198315418237	0.691615143252009	-7.0443558122138	1.86321472463199e-12	1.14362928207099e-10
Efra.gene2405_i0_length2664.p1	10day	intact	5.96829042631828	264.179836284516	135.074063355417	-5.47756438506589	0.777841790856458	-7.04200320612076	1.89495466584285e-12	1.16142294025947e-10
Efra.gene22811_i0_length659.p1	10day	intact	180.81211218379	1.99123293684931	91.4016725603195	6.51943918043562	0.927712439035576	7.02743534107729	2.1036423761378e-12	1.287459621767e-10
Efra.gene10920_i0_length1236.p1	10day	intact	24.291363533935	481.957570683224	253.12446710858	-4.32584355799329	0.616032527470819	-7.02210251097205	2.18554081213314e-12	1.33564693133966e-10
Efra.gene17127_i3_length492.p1	10day	intact	500.539505052258	10767.1347341191	5633.8371195857	-4.42622335749334	0.630387450168822	-7.02143317781464	2.196038399803e-12	1.34012291308209e-10
Efra.gene16379_i0_length849.p1	10day	intact	20.1384505848445	706.443050822334	363.290750703589	-5.13955182068641	0.732118591491753	-7.02010832727816	2.21696292583981e-12	1.35056582099592e-10
Efra.gene26600_i0_length555.p1	10day	intact	18177.9091893098	2389.25808236331	10283.5836358365	2.9275400068754	0.417031726269511	7.01994554002696	2.21954741947754e-12	1.35056582099592e-10
Efra.gene46539_i0_length336.p1	10day	intact	2.11150472399788	181.185865692377	91.6486852081875	-6.50344553784414	0.926532570445568	-7.01912241975114	2.23266101519221e-12	1.35659053252593e-10
Efra.gene16379_i1_length309.p1	10day	intact	13.6818618309591	325.426010287831	169.553936059395	-4.57112589497121	0.651336670912646	-7.01806930134333	2.24954969800384e-12	1.36488842237075e-10
Efra.gene4037_i0_length2096.p1	10day	intact	2.6698995504703	232.379640837124	117.524770193797	-6.52206124659409	0.929684599497073	-7.01534826985657	2.29376869902419e-12	1.38972106730405e-10
Efra.gene23663_i0_length633.p1	10day	intact	2.6698995504703	395.945930943134	199.307915246802	-7.2789194072526	1.03796350266072	-7.01269301723399	2.33774016520081e-12	1.41433279994649e-10
Efra.gene26625_i0_length555.p1	10day	intact	37.8873876148398	461.53632585534	249.71185673509	-3.60086351217923	0.513577104201947	-7.01133964640937	2.36046924852086e-12	1.42604085687822e-10
Efra.gene20805_i0_length725.p1	10day	intact	181.578419342208	3027.01422191182	1604.29632062701	-4.06026051405758	0.579173202675941	-7.0104426366725	2.37565329824027e-12	1.43316375901983e-10
Efra.gene4923_i1_length945.p1	10day	intact	5.53197018173765	188.955871252275	97.2439207170065	-5.11425773678752	0.729542045928139	-7.01023027436486	2.3792620422039e-12	1.43329324936132e-10
Efra.gene13244_i0_length1086.p1	10day	intact	14.8687479828092	252.006780921249	133.437764452029	-4.07256512264179	0.581099427870096	-7.00837916424899	2.41094711983342e-12	1.45031176529125e-10
Efra.gene12420_i1_length312.p1	10day	intact	9.77309804565215	343.574696028793	176.673897037223	-5.11074221494278	0.729446909588355	-7.00632513177265	2.44659005941342e-12	1.46965934024138e-10
Efra.gene33809_i1_length288.p1	10day	intact	32.1994831841425	1887.64825836672	959.923870775433	-5.8633226131435	0.837100634005913	-7.00432227017293	2.48184249701675e-12	1.48871771031989e-10
Efra.gene85471_i0_length240.p1	10day	intact	5.16574643606229	185.265794659825	95.2157705479438	-5.13123970943866	0.7326314344586	-7.00384868584098	2.49025061984484e-12	1.49164245993514e-10
Efra.gene16526_i0_length909.p1	10day	intact	2.11150472399788	182.653783176073	92.3826439500355	-6.51471247589884	0.930846008935733	-6.99870055128379	2.5834735826921e-12	1.54529045217429e-10
Efra.gene24_i1_length10980.p1	10day	intact	73232.1298524605	9384.31978469595	41308.2248185782	2.96414786867794	0.423568748742618	6.99803249762203	2.59581890058823e-12	1.55047859056493e-10
Efra.gene21674_i0_length693.p1	10day	intact	194.299425769182	3137.16001198231	1665.72971887575	-4.01436714606104	0.573793161434003	-6.9961920355211	2.63012980369749e-12	1.56875355198222e-10
Efra.gene13131_i0_length1095.p1	10day	intact	172.503909120839	3.95630010104095	88.23010461094	5.45171265959692	0.77968598555391	6.99219013885939	2.70627756430519e-12	1.61189556083278e-10
Efra.gene24458_i0_length609.p1	10day	intact	4575.44671566636	42140.719933713	23358.0833246897	-3.20315686311955	0.458417432066397	-6.98742377374429	2.79979598270794e-12	1.66524766977146e-10
Efra.gene26573_i0_length557.p1	10day	intact	187.761753594782	1.99123293684931	94.8764932658155	6.57493995032655	0.94121885638874	6.98555910317524	2.83723785952348e-12	1.68514370702977e-10
Efra.gene101954_i0_length222.p1	10day	intact	7.95772056842437	235.653699281918	121.805709925171	-4.89766899100082	0.701248100704948	-6.98421712098372	2.86448776761924e-12	1.6989389598145e-10
Efra.gene5527_i0_length1797.p1	10day	intact	48.0786874891538	587.526984753496	317.802836121325	-3.60941240481027	0.516981248902805	-6.98170854836721	2.91611613227731e-12	1.72713419565131e-10
Efra.gene18130_i0_length834.p1	10day	intact	45.6867967695349	1163.68660829037	604.686702529952	-4.67408538588627	0.669921645833252	-6.97706278780203	3.01415025560581e-12	1.78269679473358e-10
Efra.gene6320_i0_length1683.p1	10day	intact	11.6743132729342	409.543177537102	210.608745405018	-5.1646008087543	0.740610996041986	-6.97343252578648	3.0929981666472e-12	1.82677230180902e-10
Efra.gene8786_i0_length1415.p1	10day	intact	448.704711959748	36.1705821289417	242.437647044345	3.63135778272028	0.520822154456805	6.97235659360079	3.11675309991064e-12	1.83823137787886e-10
Efra.gene25598_i0_length579.p1	10day	intact	13.8220548287696	958.871820968692	486.346937898731	-6.10035126510558	0.875033700644498	-6.97156150741671	3.13442224236082e-12	1.84607415443033e-10
Efra.gene1813_i4_length993.p1	10day	intact	22.58231938745	316.278350341105	169.430334864277	-3.80042158042966	0.545167893115544	-6.97110308296198	3.14465437910056e-12	1.84952102750749e-10
Efra.gene85148_i0_length240.p1	10day	intact	158.546415623798	3.93013432838328	81.2382749760908	5.33539812663209	0.765679145936049	6.96819046848863	3.21043396944438e-12	1.8855829776866e-10
Efra.gene11671_i2_length518.p1	10day	intact	0.994715071053047	608.289789921368	304.64225249621	-9.27260050681552	1.3309469516042	-6.96691967748164	3.239555001431e-12	1.90004400215875e-10
Efra.gene17940_i0_length843.p1	10day	intact	1.43103531563368	203.241856851651	102.336446083642	-7.11917589358451	1.02209069860023	-6.96530738743085	3.27687471114276e-12	1.91926688178707e-10
Efra.gene16254_i0_length924.p1	10day	intact	85.6675706924538	845.780887990765	465.724229341609	-3.30592664174997	0.474892133937674	-6.96142640716775	3.36844510971206e-12	1.97016715426635e-10
Efra.gene7840_i1_length1509.p1	10day	intact	48.8111349805046	500.7591718212	274.785153400852	-3.36042042974192	0.483476530442025	-6.95053475847031	3.6390412243008e-12	2.12549200360993e-10
Efra.gene8899_i0_length1404.p1	10day	intact	8.14989164922143	310.885566958759	159.51772930399	-5.24230437294388	0.754417451086086	-6.948811119622	3.68377354524374e-12	2.14864741770853e-10
Efra.gene14929_i0_length990.p1	10day	intact	158.07385854738	2138.83318995643	1148.4535242519	-3.75833118012083	0.541192435076041	-6.94453753699044	3.79702109308617e-12	2.21156073668496e-10
Efra.gene92794_i0_length231.p1	10day	intact	204.87506780509	5.46934913317118	105.172208469131	5.23547526728016	0.753933611807805	6.94421257426947	3.80577073439708e-12	2.21156073668496e-10
Efra.gene18564_i1_length813.p1	10day	intact	632.76471519893	34.8406935054151	333.802704352173	4.18207871567035	0.602244514531616	6.94415410146638	3.80734721534956e-12	2.21156073668496e-10
Efra.gene9688_i2_length1338.p1	10day	intact	2.86207063126735	163.32430080293	83.0931857170986	-5.80873091491061	0.836748308521519	-6.94202887027554	3.86508198286934e-12	2.24201300899161e-10
Efra.gene26281_i0_length564.p1	10day	intact	18.7775117681161	495.585548831864	257.18153029999	-4.7249043703118	0.681104963524037	-6.93711633793585	4.00184269586157e-12	2.31815933063838e-10
Efra.gene9068_i0_length1390.p1	10day	intact	157.079143476327	3.90396855572562	80.4915560160264	5.32495327922126	0.767787367118826	6.93545310494429	4.04921205645627e-12	2.34238597167249e-10
Efra.gene4439_i0_length2005.p1	10day	intact	245.260679470292	2488.58932930558	1366.92500438794	-3.3429783030731	0.482186961676371	-6.93295042954065	4.12152660238601e-12	2.38095686582981e-10
Efra.gene7411_i0_length1557.p1	10day	intact	17.4165729513877	279.50332122617	148.459947088779	-3.99866559982832	0.576783397652939	-6.93269885385014	4.12886550814778e-12	2.38193799922914e-10
Efra.gene19564_i1_length489.p1	10day	intact	7.01498358035786	384.784911797207	195.899947688782	-5.8256502581797	0.841330856979235	-6.92432734381865	4.38051932833956e-12	2.52366917757778e-10
Efra.gene26595_i0_length555.p1	10day	intact	262.900906004774	0.982533582095821	131.941719793435	8.06403344954625	1.1646857735236	6.92378462316887	4.39734312176161e-12	2.5282277361634e-10
Efra.gene21133_i3_length237.p1	10day	intact	257.077562905806	0.982533582095821	129.030048243951	8.03280744142608	1.16019233013302	6.92368604135239	4.40040584925076e-12	2.5282277361634e-10
Efra.gene26567_i0_length558.p1	10day	intact	9.26668130216626	315.047856378475	162.157268840321	-5.0849272209131	0.734470946216605	-6.92325169171972	4.41392509248579e-12	2.53254949362204e-10
Efra.gene49459_i0_length324.p1	10day	intact	2190.18943269617	24063.66740944	13126.9284210681	-3.45774783997279	0.499596804247531	-6.92107677746395	4.48223463052328e-12	2.5682535442655e-10
Efra.gene26964_i0_length546.p1	10day	intact	17.8009151129818	512.733437862673	265.267176487827	-4.83448023386362	0.700208817087343	-6.90434069935537	5.04371197151618e-12	2.88605572960917e-10
Efra.gene7323_i0_length1563.p1	10day	intact	1.98943014210609	163.716787392795	82.8531087674504	-6.37945138054884	0.924024317442075	-6.90398646456482	5.05631197749494e-12	2.88935045328327e-10
Efra.gene50133_i0_length321.p1	10day	intact	1042.20446057372	10.5462116764774	526.3753361251	6.61998781537773	0.960300287021168	6.89366430985125	5.43732489216179e-12	3.10287557933919e-10
Efra.gene7709_i1_length477.p1	10day	intact	2.54782496857851	552.233044196591	277.390434582585	-7.78755016305982	1.12995797346652	-6.89189363314896	5.50545346217591e-12	3.13751409249968e-10
Efra.gene1849_i4_length822.p1	10day	intact	4.04895678311745	643.891925048722	323.97044091592	-7.26726668630631	1.05478005963152	-6.88984079661602	5.58548613408394e-12	3.17883415035351e-10
Efra.gene6902_i0_length1614.p1	10day	intact	67.762699413499	716.231684011167	391.997191712333	-3.40480132538681	0.494799522842603	-6.88117342115927	5.93615310955215e-12	3.3697560976696e-10
Efra.gene227_i0_length5885.p1	10day	intact	836.661708086355	52.0932456268551	444.377476856605	4.00700253318749	0.582315382777106	6.88115521537107	5.93691192466358e-12	3.3697560976696e-10
Efra.gene5908_i3_length852.p1	10day	intact	6.09036500821007	1731.95382632036	869.022095664287	-8.16254141041778	1.18673877215294	-6.87812819632547	6.06440866172834e-12	3.43750219296814e-10
Efra.gene5364_i0_length1821.p1	10day	intact	66.1938482648245	727.570068864256	396.88195856454	-3.45478934633959	0.502506664419843	-6.87511149793054	6.1941392679649e-12	3.50633119499852e-10
Efra.gene84617_i0_length243.p1	10day	intact	174.038900602446	1.96506716419164	88.0019838833187	6.46823185302319	0.940981746890388	6.87391851584626	6.24618955669012e-12	3.53106209892192e-10
Efra.gene13532_i0_length1071.p1	10day	intact	10.889887698597	249.401969434378	130.145928566488	-4.49965169833201	0.654683317647282	-6.87302024817478	6.28566400030252e-12	3.54862707311197e-10
Efra.gene40158_i0_length372.p2	10day	intact	7.88762406951911	272.827712335879	140.357668202699	-5.15095385763548	0.749703169728473	-6.87065770243582	6.3906571180115e-12	3.60308490569436e-10
Efra.gene29049_i0_length504.p1	10day	intact	457.464976518429	33.6154679725192	245.540222245474	3.76800952449122	0.548636066018251	6.86795811992037	6.51273330534706e-12	3.66701619668668e-10
Efra.gene8485_i0_length1443.p1	10day	intact	5.53197018173765	200.467582302219	102.999776241979	-5.19790752750298	0.757606382863034	-6.86096057937081	6.83990382905853e-12	3.84610251394557e-10
Efra.gene1006_i4_length2757.p1	10day	intact	238.668652048135	2392.16178048059	1315.41521626436	-3.32384553603824	0.48450242558476	-6.86032795816574	6.87026386668992e-12	3.85803687269213e-10
Efra.gene8_i1_length14450.p1	10day	intact	1837.74071819087	15955.928126169	8896.83442217996	-3.11790952339355	0.455115139502241	-6.85081477800015	7.34305421081498e-12	4.11805891458839e-10
Efra.gene11977_i0_length1164.p1	10day	intact	8.88233914057216	243.761225671499	126.321782406035	-4.81417828679081	0.70309914411398	-6.84708312773935	7.53709261229871e-12	4.22127167008969e-10
Efra.gene15065_i0_length984.p1	10day	intact	7.27725116006017	266.395498044108	136.836374602084	-5.18876380667679	0.757956444681533	-6.84572819861295	7.60878231835215e-12	4.2557783910158e-10
Efra.gene4191_i4_length833.p1	10day	intact	3.17631629395619	194.510917700301	98.8436169971284	-5.86976164183299	0.857664505696853	-6.84389012585265	7.70710429742625e-12	4.30507020338641e-10
Efra.gene39766_i1_length327.p1	10day	intact	940.1373253861	112.965196168362	526.551260777231	3.05704162776075	0.446705612152763	6.84352635067255	7.7267103740802e-12	4.31032037499383e-10
Efra.gene22533_i2_length435.p1	10day	intact	0.994715071053047	245.169611612998	123.082163342026	-7.96445825973055	1.16406376548036	-6.8419432817273	7.81260231448281e-12	4.35248526567671e-10
Efra.gene67644_i0_length270.p1	10day	intact	1.43103531563368	178.978106577385	90.2045709465095	-6.93519443097097	1.01419109335935	-6.83815355545983	8.02203864249857e-12	4.46327628239884e-10
Efra.gene19372_i1_length780.p1	10day	intact	5.16574643606229	183.136532862807	94.1511396494344	-5.11547135037341	0.748150324432785	-6.83749132134874	8.05919692174913e-12	4.47778830139498e-10
Efra.gene69732_i1_length213.p1	10day	intact	2.30367580479493	165.641288790567	83.9724822976807	-6.10512781986981	0.892913541589206	-6.83731126868556	8.06932889095545e-12	4.47778830139498e-10
Efra.gene37737_i0_length393.p1	10day	intact	22.3901483066529	852.846875527763	437.618511917208	-5.24989859360611	0.768920105773525	-6.82762559359112	8.63315387464679e-12	4.78437604950734e-10
Efra.gene21137_i0_length372.p1	10day	intact	171.706119460122	2.49558261422605	87.1008510371742	6.12163694966829	0.896730106311266	6.82662141773056	8.69377183136519e-12	4.81165518567131e-10
Efra.gene28840_i2_length267.p1	10day	intact	532.647497254568	54.3605362840432	293.504016769306	3.29189678456911	0.483102805939437	6.81407092672071	9.48748909912965e-12	5.24407299956997e-10
Efra.gene18028_i0_length753.p1	10day	intact	176.516629072119	1.93890139153398	89.2277652318265	6.4937592362165	0.954621408217809	6.80244459250055	1.02858582102853e-11	5.67792818774035e-10
Efra.gene14557_i2_length810.p1	10day	intact	3.66461462152335	375.764743851184	189.714679236353	-6.72304893654	0.988526691974336	-6.80107982022456	1.03837865813711e-11	5.7245029183384e-10
Efra.gene16379_i3_length918.p1	10day	intact	104.323007878678	1403.04302896736	753.68301842302	-3.75076462652913	0.551518982247685	-6.80078972303563	1.04047197257877e-11	5.72856465841318e-10
Efra.gene16990_i0_length888.p1	10day	intact	6.09036500821007	195.293256665164	100.691810836687	-5.02715846030534	0.739286902637388	-6.80001017517161	1.04611762007239e-11	5.75214856484854e-10
Efra.gene13379_i0_length1080.p1	10day	intact	4.17103136500924	162.786585356014	83.4788083605118	-5.23967765206356	0.771023695847754	-6.79574140234749	1.07756915441763e-11	5.91738203145671e-10
Efra.gene5687_i0_length1771.p1	10day	intact	100.993134500532	1205.96909446604	653.481114483285	-3.57448615725535	0.526236853952273	-6.79254242725376	1.10174398956932e-11	6.04227882279518e-10
Efra.gene37557_i0_length393.p1	10day	intact	0.994715071053047	242.61906323859	121.806889154822	-7.94897179189824	1.17033506440327	-6.79204787899888	1.10552842931821e-11	6.05516991461464e-10
Efra.gene29493_i0_length498.p1	10day	intact	239.404954966786	1.99123293684931	120.698093951818	6.9216262664076	1.01946634709774	6.78946027606737	1.12553816069181e-11	6.15678121604331e-10
Efra.gene34755_i0_length421.p1	10day	intact	415.84050061839	29.606836326163	222.723668472277	3.81287321618336	0.561695278813265	6.78815250902429	1.13578554927853e-11	6.20479792503017e-10
Efra.gene7087_i0_length1593.p1	10day	intact	70.1727085490366	733.019749573931	401.596229061484	-3.38169562175667	0.498215889546482	-6.7876109387739	1.14005588985482e-11	6.22008012566912e-10
Efra.gene12992_i2_length1104.p1	10day	intact	218.588412138347	1.4607174868149	110.024564812581	7.2149262485324	1.06328211379676	6.78552394977229	1.15665960322943e-11	6.29611893638183e-10
Efra.gene5225_i2_length1848.p1	10day	intact	8.27196623111321	177.648217953859	92.960092092486	-4.4200648481963	0.651400023298451	-6.78548463325916	1.15697466069107e-11	6.29611893638183e-10
Efra.gene8485_i1_length741.p1	10day	intact	15.5492173911734	230.443373660457	122.996295525815	-3.88547113461326	0.573025833135444	-6.78062123892914	1.1966021113734e-11	6.50338617261096e-10
Efra.gene32211_i0_length453.p1	10day	intact	177.217594061172	7.80793711145124	92.5127655863114	4.50018902970812	0.663923152522617	6.77817758366969	1.21701206374763e-11	6.59744521461205e-10
Efra.gene18224_i0_length312.p1	10day	intact	1584.37467411809	96.7023776258987	840.538525871994	4.03320282965986	0.595051968661517	6.77790015337982	1.21935066683004e-11	6.59744521461205e-10
Efra.gene22689_i0_length663.p1	10day	intact	201.594795345161	8.89513378417772	105.244964564669	4.50534318327468	0.664712789937486	6.77787948641456	1.21952505540702e-11	6.59744521461205e-10
Efra.gene1005_i0_length3747.p1	10day	intact	6.03838692522354	264.587425515863	135.312906220543	-5.42122370581783	0.799849522749276	-6.7778045140088	1.2201578802747e-11	6.59744521461205e-10
Efra.gene26476_i0_length558.p1	10day	intact	26.1248594270815	324.17198476741	175.148422097246	-3.62893622031861	0.535524910630626	-6.77640973982934	1.2319896744651e-11	6.65290178554815e-10
Efra.gene25581_i0_length580.p1	10day	intact	3.54254003963156	230.703099819886	117.122819929759	-6.05079937962485	0.893094879834427	-6.77509133267747	1.24327693341468e-11	6.70527990053239e-10
Efra.gene1151_i0_length3558.p1	10day	intact	3.78668920341514	191.881872007919	97.8342806056673	-5.74358814119962	0.84819270020422	-6.77156044825278	1.27400709266089e-11	6.86225070356847e-10
Efra.gene2434_i0_length2645.p1	10day	intact	5.09564993715702	157.474230858789	81.2849403979731	-4.98111438536411	0.737129814823931	-6.7574452765201	1.4044606063262e-11	7.55528241331835e-10
Efra.gene2972_i0_length2424.p1	10day	intact	35.3033258144238	432.25067879795	233.777002306187	-3.62181570896191	0.53599526417191	-6.75717856305589	1.40704743389343e-11	7.55956820431117e-10
Efra.gene16389_i0_length917.p1	10day	intact	599.962889501877	59.6395250117297	329.801207256803	3.33149649218126	0.493205510988284	6.75478359012172	1.43048610139818e-11	7.6757303146053e-10
Efra.gene62691_i0_length282.p1	10day	intact	2.98414521315914	174.817046077097	88.9005956451283	-5.88582912978419	0.872083774758489	-6.74915564323415	1.4870800104404e-11	7.96927687320907e-10
Efra.gene24731_i0_length603.p1	10day	intact	2.54782496857851	163.888182022503	83.2180034955408	-6.04630304781562	0.89626929211023	-6.74607855143608	1.51894407658599e-11	8.12971982384663e-10
Efra.gene18190_i0_length831.p1	10day	intact	14.292234740418	565.597959323215	289.945097031816	-5.3189201621945	0.788641330562146	-6.74440960176809	1.5365051637107e-11	8.21330083016949e-10
Efra.gene12719_i1_length1119.p1	10day	intact	2.42575038668672	147.786923898	75.1063371423435	-5.91917847354557	0.877889353451957	-6.7425108304033	1.5567263430086e-11	8.31087190125284e-10
Efra.gene2352_i0_length2688.p1	10day	intact	367.075111128802	30.5370383629434	198.806074745873	3.58895064061396	0.532487609067855	6.73997024437168	1.58419070968458e-11	8.44681685344319e-10
Efra.gene16336_i0_length920.p1	10day	intact	238.333910804758	12.8775996578763	125.605755231317	4.21467609867365	0.626173462945564	6.73084432362802	1.68681367852521e-11	8.98265508580594e-10
Efra.gene17080_i1_length603.p1	10day	intact	145.228400373745	1231.26244143798	688.245420905863	-3.08519457518197	0.458395557041095	-6.7304198912761	1.69174170241756e-11	8.99222305745688e-10
Efra.gene17898_i0_length846.p1	10day	intact	16.5439324622264	287.597150269708	152.070541365967	-4.11710507907457	0.611724742906537	-6.73032295459006	1.69286919668432e-11	8.99222305745688e-10
Efra.gene7325_i1_length831.p1	10day	intact	142.734930652923	3.93013432838328	73.3325324906529	5.18358390344816	0.770240178560747	6.72982797798745	1.69863787184828e-11	9.01152998621623e-10
Efra.gene11271_i0_length1212.p1	10day	intact	12.687146759906	203.201291085231	107.944218922569	-3.99935348218182	0.594353232504391	-6.72891685190301	1.70930690730444e-11	9.0567529973098e-10
Efra.gene12151_i0_length1152.p1	10day	intact	225.841312290418	12.746770794588	119.294041542503	4.14745374747239	0.616840193785547	6.7237086513761	1.77156493374649e-11	9.37486410866922e-10
Efra.gene15386_i1_length966.p1	10day	intact	77.4838193761646	980.966972598947	529.225395987556	-3.66246234395413	0.545323603797186	-6.71612656861311	1.8661871250892e-11	9.86323105198897e-10
Efra.gene21047_i1_length342.p1	10day	intact	8.02781706732964	58730.9415928979	29369.4847049826	-12.8331229180258	1.91128226293163	-6.71440486155179	1.88835334668866e-11	9.96790918466445e-10
Efra.gene4663_i0_length1953.p1	10day	intact	2.42575038668672	142.572032494525	72.4988914406057	-5.86703223355432	0.874138474555444	-6.71178812548902	1.92253717720355e-11	1.01356832030123e-09
Efra.gene21293_i0_length706.p1	10day	intact	15.9335595527675	282.498687735758	149.216123644263	-4.12919178318445	0.615511428177698	-6.70855421061711	1.96562148061386e-11	1.03499039282846e-09
Efra.gene17996_i0_length732.p1	10day	intact	172.467672289002	1.99123293684931	87.2294526129254	6.44967126950302	0.961545040306838	6.70761222734286	1.9783480043719e-11	1.04019275742929e-09
Efra.gene3844_i0_length2145.p1	10day	intact	4.17103136500924	178.407025360931	91.2890283629702	-5.37399706330021	0.801197174652039	-6.7074588295124	1.98042808726976e-11	1.04019275742929e-09
Efra.gene37507_i0_length393.p1	10day	intact	4.10093486610398	153.203941485856	78.6524381759801	-5.26216629295688	0.784572126405028	-6.70705231024271	1.98595087295515e-11	1.04179775669594e-09
Efra.gene106118_i0_length219.p1	10day	intact	0.994715071053047	242.742692104997	121.868703588025	-7.94934522433136	1.18653878561356	-6.69960840784549	2.08978787493174e-11	1.09490883586219e-09
Efra.gene7597_i3_length1509.p1	10day	intact	5.46187368283239	389.123161628646	197.292517655739	-6.21118304450114	0.927544727222524	-6.69637038755009	2.13659778666875e-11	1.11685360431567e-09
Efra.gene20008_i0_length753.p1	10day	intact	469.166017964121	30.0326886855667	249.599353324844	3.96544428017771	0.592180362055078	6.69634546207545	2.13696206940032e-11	1.11685360431567e-09
Efra.gene114859_i0_length210.p1	10day	intact	7.03310199627659	178.454791124232	92.7439465602543	-4.63552342787423	0.692314161542061	-6.69569349491431	2.14651211504287e-11	1.12045809772738e-09
Efra.gene1499_i0_length3000.p1	10day	intact	6.28253608900712	157.414699316593	81.8486177027999	-4.63691151354736	0.693199384215002	-6.68914545964047	2.2447752287754e-11	1.170303865876e-09
Efra.gene26867_i0_length549.p1	10day	intact	8.83036105758563	352.86688218485	180.848621621218	-5.32091777836585	0.795512093618883	-6.688669878242	2.25208114859761e-11	1.17266504098802e-09
Efra.gene14037_i2_length360.p1	10day	intact	201.012049510699	2.44325106891072	101.727650289805	6.35975368511707	0.950946974606806	6.68781105039708	2.26533355259288e-11	1.1781129383306e-09
Efra.gene6568_i0_length1653.p1	10day	intact	8.58621189380206	188.261161169414	98.4236865316079	-4.43815935988708	0.66380061952655	-6.68598255158688	2.29380357403537e-11	1.19145179739163e-09
Efra.gene17008_i0_length885.p1	10day	intact	4.22300944799577	250.249108371171	127.236058909584	-5.94077492500168	0.888886901835797	-6.68338673090169	2.33482339064399e-11	1.21126851306517e-09
Efra.gene16065_i1_length933.p1	10day	intact	73.1907134292636	632.083082559505	352.636897994384	-3.11084223057542	0.465485790572483	-6.68300148700461	2.34097199145152e-11	1.21281185015282e-09
Efra.gene13230_i0_length1089.p1	10day	intact	50.2421702961382	486.208894280381	268.22553228826	-3.27580126477424	0.490180956477929	-6.68284073765673	2.34354228071871e-11	1.21281185015282e-09
Efra.gene15851_i0_length943.p1	10day	intact	760.245976347157	63.9765459237401	412.111261135449	3.5704316828341	0.53445186327385	6.68054866712033	2.38049309740433e-11	1.23042647503412e-09
Efra.gene10453_i0_length1272.p1	10day	intact	1.43103531563368	183.928706039418	92.6798706775256	-6.97539499043698	1.04424641931724	-6.6798361587849	2.39209531889963e-11	1.23491189757717e-09
Efra.gene7133_i1_length1587.p1	10day	intact	52.2993197723799	1088.49811697082	570.398718371602	-4.38753172404861	0.656865127586776	-6.67950168121689	2.39756090285873e-11	1.2362222144911e-09
Efra.gene4898_i0_length1908.p1	10day	intact	2583.02941209845	328.047153335611	1455.53828271703	2.97720067331139	0.445758880516915	6.67894865012883	2.4066246239957e-11	1.239382332277e-09
Efra.gene23012_i1_length654.p1	10day	intact	927.691950625208	14584.7622168646	7756.22708374489	-3.97472141976526	0.595133671476225	-6.67870364300846	2.41065080153804e-11	1.23994363822351e-09
Efra.gene18267_i3_length828.p1	10day	intact	2.86207063126735	139.519768657607	71.190919644437	-5.58115308680634	0.835766998487312	-6.67788163077495	2.42420707768547e-11	1.24539952169805e-09
Efra.gene2177_i0_length2772.p1	10day	intact	62.3370625625041	617.292747282752	339.814904922628	-3.30380305836912	0.494751822002172	-6.67769760806382	2.42725211005727e-11	1.24544871635004e-09
Efra.gene18168_i3_length726.p1	10day	intact	1737.91545252403	228.885193079892	983.400322801962	2.9246127768197	0.438212141256414	6.67396564694541	2.48981922737455e-11	1.2760021377767e-09
Efra.gene6760_i0_length1629.p1	10day	intact	143.259465812327	3.45195042366421	73.3557081179957	5.3800763066204	0.806211131685216	6.67328457171569	2.50140672762355e-11	1.28038672364624e-09
Efra.gene24345_i0_length612.p1	10day	intact	2.42575038668672	141.970219723398	72.1979850550426	-5.8612440700319	0.878901146946864	-6.66883197318919	2.57847249919557e-11	1.31823626112021e-09
Efra.gene7751_i1_length792.p1	10day	intact	236.906730916425	6133.02624833971	3184.96648962807	-4.69611653353049	0.704583424094946	-6.66509652787072	2.64491459390102e-11	1.35056950889778e-09
Efra.gene24259_i0_length615.p1	10day	intact	100.099998430682	976.881775201765	538.490886816224	-3.2881608938549	0.493595487852647	-6.66165103769449	2.70768333736289e-11	1.38095120354465e-09
Efra.gene23288_i1_length645.p1	10day	intact	87.937386830181	846.172671932911	467.055029381546	-3.26596098385678	0.490716661302295	-6.65549234702845	2.82353248202391e-11	1.43829859087319e-09
Efra.gene5217_i0_length1848.p1	10day	intact	31.8308822736975	444.061979126024	237.946430699861	-3.80606508187625	0.572255717165323	-6.65098655672615	2.91134876781552e-11	1.48124514597689e-09
Efra.gene4638_i1_length1962.p1	10day	intact	27.1715525811211	403.315020996858	215.24328678899	-3.89437443301638	0.585795162885132	-6.64801398126264	2.97074093808528e-11	1.50964403218295e-09
Efra.gene20574_i0_length732.p1	10day	intact	17.8710116118871	410.149556090242	214.010283851065	-4.49848640497996	0.677009391843676	-6.6446440170193	3.03950784680646e-11	1.54273289498546e-09
Efra.gene7827_i0_length1512.p1	10day	intact	4.41518052879282	143.259542580505	73.837361554649	-5.02106791514041	0.755695029747011	-6.6443045375346	3.0465209753941e-11	1.5444361857133e-09
Efra.gene22151_i0_length678.p1	10day	intact	70.9909937904417	1611.08340632281	841.037200056627	-4.50598353115027	0.678238422347707	-6.64365713100256	3.05993933531842e-11	1.54937863538563e-09
Efra.gene100765_i0_length222.p1	10day	intact	233.624980193965	11.8689003031228	122.746940248544	4.30353052279096	0.647904051429509	6.64223431431833	3.08963267770039e-11	1.5625400999594e-09
Efra.gene7021_i0_length1602.p1	10day	intact	6.77083441657428	194.556049248735	100.663441832655	-4.88424433892532	0.735551365145789	-6.64024916595355	3.13153324964957e-11	1.58183633492167e-09
Efra.gene24766_i0_length603.p1	10day	intact	28.7766405616331	506.850002148993	267.813321355313	-4.14605585321641	0.62458747727111	-6.63807073323175	3.17815356758992e-11	1.60346770616195e-09
Efra.gene31742_i0_length377.p1	10day	intact	193.085811444573	5.46934913317118	99.2775802888722	5.1517011090533	0.77614759916979	6.63752759728155	3.1898825240894e-11	1.60746478651278e-09
Efra.gene12992_i0_length951.p1	10day	intact	176.132286910525	3.98246587369861	90.0573763921117	5.47667845051963	0.825331684084029	6.63573028411937	3.22899812852452e-11	1.62523673384341e-09
Efra.gene12050_i0_length1158.p1	10day	intact	39.37040101346	570.296032622699	304.83321681808	-3.85503323823311	0.581000960665406	-6.63515811371126	3.24154870982274e-11	1.6296114341322e-09
Efra.gene19547_i0_length772.p1	10day	intact	799.373706459365	95.9671017766174	447.670404117991	3.05854608456562	0.461025519130501	6.63422296087658	3.26216417789831e-11	1.63802533969641e-09
Efra.gene19920_i0_length759.p1	10day	intact	452.86771292821	4.46064977841769	228.664181353314	6.67000207878502	1.00559234745038	6.63290854956921	3.291357481141e-11	1.65072131913424e-09
Efra.gene24044_i3_length495.p1	10day	intact	5.91631234333175	226.672868182886	116.294590263109	-5.21311116740437	0.786037260168872	-6.63214256062669	3.30848798211082e-11	1.65734447208253e-09
Efra.gene43997_i0_length348.p2	10day	intact	140.028794270615	2.97376651894513	71.50128039478	5.5660258138379	0.8394122548018	6.63086079813326	3.33734855573513e-11	1.66982099715804e-09
Efra.gene9331_i0_length1366.p1	10day	intact	5.21772451904881	165.03947601944	85.1286002692445	-5.03059085064627	0.758768173317944	-6.62994446465577	3.35813189614605e-11	1.67823138274972e-09
Efra.gene475_i0_length4736.p1	10day	intact	479.785028326176	50.1092126868869	264.947120506532	3.25904598083595	0.491784989682653	6.62697326923092	3.42639649815997e-11	1.71032266809453e-09
Efra.gene12588_i0_length1125.p1	10day	intact	2.86207063126735	139.50080288183	71.1814367565487	-5.58143858130219	0.842446591402678	-6.62527291137717	3.46607204170206e-11	1.72808448936289e-09
Efra.gene0_i6_length3474.p1	10day	intact	21726.3873150331	2529.99991606724	12128.1936155502	3.10220995685884	0.468315120216245	6.6241934606476	3.49149249727914e-11	1.7387056210802e-09
Efra.gene15874_i0_length942.p1	10day	intact	205.464945133861	5.89520149257493	105.680073313218	5.12201521028325	0.773389704785647	6.62281276643432	3.52427312601967e-11	1.75296266005518e-09
Efra.gene35389_i0_length414.p1	10day	intact	539.807428162276	51.7602905791865	295.783859370731	3.38161978171717	0.511092226066514	6.61645708787807	3.67909606408063e-11	1.82781820811836e-09
Efra.gene17976_i0_length842.p1	10day	intact	2.11150472399788	161.97281218876	82.0421584563789	-6.33791235809865	0.958777028289208	-6.61041323591961	3.83248686909805e-11	1.90178716798051e-09
Efra.gene23443_i0_length639.p1	10day	intact	1.98943014210609	409.210925137152	205.600177639629	-7.69667218878319	1.16495136110346	-6.6068614070658	3.9255321363166e-11	1.94531605180673e-09
Efra.gene8197_i0_length1473.p1	10day	intact	55.9844299745917	554.39426646771	305.189348221151	-3.30489886460716	0.500238801761328	-6.60664237354379	3.93134183665783e-11	1.94531605180673e-09
Efra.gene4877_i1_length1914.p1	10day	intact	17.1724237876041	580.02197378276	298.597198785182	-5.07090545301667	0.767574453972836	-6.60640205881074	3.93772568465229e-11	1.94531605180673e-09
Efra.gene11317_i0_length1209.p1	10day	intact	19.283928511602	253.198640684606	136.241284598104	-3.70793700546498	0.561267104239882	-6.60636794398737	3.9386327507039e-11	1.94531605180673e-09
Efra.gene913_i0_length3873.p1	10day	intact	10.1393217913275	241.261077275258	125.700199533293	-4.5654500458506	0.691121697241709	-6.60585547244642	3.95228329077927e-11	1.94977769960652e-09
Efra.gene13672_i0_length1062.p1	10day	intact	549.627749961375	61.2121055860563	305.419927773716	3.16596038109191	0.479341543468089	6.60481117114498	3.98024344720968e-11	1.96128005288469e-09
Efra.gene8732_i3_length822.p1	10day	intact	10.8197911996917	235.575201963945	123.197496581818	-4.44674028358072	0.673694313014571	-6.60053112766077	4.0968735250461e-11	2.01639711059641e-09
Efra.gene30374_i0_length483.p1	10day	intact	1.98943014210609	142.755192903128	72.3723115226172	-6.18128837728897	0.936544983377272	-6.60009768564309	4.10886951741262e-11	2.01994704133664e-09
Efra.gene25822_i0_length573.p1	10day	intact	37.5550235362322	541.107848659059	289.331436097646	-3.85087399146469	0.583686115764088	-6.59750829677285	4.18125298955265e-11	2.05314107553278e-09
Efra.gene6463_i0_length1665.p1	10day	intact	13.3676161682702	203.619943447754	108.493779808012	-3.93450391118895	0.596446441248067	-6.59657538228575	4.20763609763425e-11	2.06369645490124e-09
Efra.gene21650_i2_length633.p1	10day	intact	0.994715071053047	294.051667199842	147.523191135447	-8.22541098294256	1.24704786527019	-6.5959063898164	4.22665562246364e-11	2.07061995685635e-09
Efra.gene53560_i0_length306.p1	10day	intact	14.2063969903637	679.140031409474	346.673214199919	-5.55196689346621	0.842226567511717	-6.59201111390846	4.33908103807658e-11	2.1226051013009e-09
Efra.gene10124_i1_length648.p1	10day	intact	3.22829437694272	162.603424947411	82.9158596621767	-5.73705412099316	0.870320965987588	-6.59188316172884	4.34282319620162e-11	2.1226051013009e-09
Efra.gene4179_i0_length2067.p1	10day	intact	9.38875588405805	176.201900460806	92.7953281724321	-4.23565027304517	0.64292319983108	-6.58811235021233	4.4545352742814e-11	2.17468867164889e-09
Efra.gene8_i4_length1389.p1	10day	intact	30.6959742048339	422.89632688483	226.796150544832	-3.79569700886049	0.576282732192173	-6.5865187291344	4.50258781357657e-11	2.19560947782361e-09
Efra.gene9818_i1_length1146.p1	10day	intact	19.7722268391692	314.139254332338	166.955740585754	-3.99288993094719	0.606840326910137	-6.57980320997762	4.71071329841322e-11	2.29444881059621e-09
Efra.gene7387_i0_length1557.p1	10day	intact	19.0216609318997	253.781487679956	136.401574305928	-3.74681346370923	0.569874187191549	-6.57480817331673	4.87159322276068e-11	2.37007500234978e-09
Efra.gene21654_i3_length384.p1	10day	intact	154.458844844074	1.93890139153398	78.1988731178038	6.30120969871524	0.958748541897119	6.57232780375003	4.95346587420811e-11	2.40713360646645e-09
Efra.gene4174_i0_length2067.p1	10day	intact	13.0013924225949	247.308004974046	130.15469869832	-4.24129542517114	0.645449766779969	-6.57106973069366	4.99550565530201e-11	2.42477250939941e-09
Efra.gene24676_i0_length597.p1	10day	intact	11.1860149453671	204.202790443104	107.694402694235	-4.2100557575406	0.640936132705418	-6.56860417553584	5.07890942868228e-11	2.46242555986021e-09
Efra.gene18168_i0_length832.p1	10day	intact	542.893152376638	62.7251546181866	302.809153497412	3.11319246338012	0.474068970237232	6.56696105172677	5.13524715313336e-11	2.48688477098244e-09
Efra.gene28840_i1_length509.p1	10day	intact	398.76104607515	41.7707601254012	220.265903100275	3.25502086257387	0.496055756247596	6.56180443746165	5.31605070799715e-11	2.57149490662098e-09
Efra.gene325_i1_length5261.p1	10day	intact	2571.43142791649	327.542803658235	1449.48711578736	2.9728896307488	0.453123146603946	6.56088671044488	5.34887480714162e-11	2.58441229097006e-09
Efra.gene1145_i0_length3564.p1	10day	intact	36.9966287097598	377.497655924042	207.247142316901	-3.3530463001843	0.511244659818265	-6.55859427730009	5.43173625932468e-11	2.62144903422882e-09
Efra.gene13792_i7_length1056.p1	10day	intact	0.994715071053047	206.693807275315	103.844261173184	-7.71800733410227	1.1772339988969	-6.55605201797966	5.52509651540007e-11	2.66346233731541e-09
Efra.gene11584_i4_length1191.p1	10day	intact	1559.44742794612	111.433181360455	835.440304653288	3.80670662883492	0.580754365201868	6.55476197326854	5.57306978724424e-11	2.68352524567317e-09
Efra.gene15338_i0_length969.p1	10day	intact	297.87662207013	26.9280933033332	162.402357686732	3.46658744248839	0.529049891298634	6.55247737406979	5.65902952176514e-11	2.72181272977927e-09
Efra.gene7029_i0_length1599.p1	10day	intact	24.2055257838807	376.988740464651	200.597133124266	-3.9515518109475	0.60321150908685	-6.55085612827483	5.72081544230319e-11	2.74839949161571e-09
Efra.gene12159_i0_length1152.p1	10day	intact	5.09564993715702	145.362638604866	75.2291442710116	-4.86524597918078	0.743059479660221	-6.54758617897657	5.84744791235702e-11	2.80604406694232e-09
Efra.gene13641_i0_length435.p1	10day	intact	172.19441778769	4.83417059250611	88.5142941900978	5.14400042709101	0.785736015864089	6.54672857452519	5.8811108950462e-11	2.81899468770608e-09
Efra.gene14522_i0_length1014.p1	10day	intact	18.6554371862243	242.300508184684	130.477972685454	-3.70019779885627	0.565398658307424	-6.54440498662161	5.97327256762144e-11	2.85819577430584e-09
Efra.gene5065_i0_length1878.p1	10day	intact	19.5280776753856	241.303574608826	130.415826142106	-3.62571219686417	0.554023776127865	-6.54432598940913	5.97643057783054e-11	2.85819577430584e-09
Efra.gene36161_i0_length408.p1	10day	intact	10.5055455370029	377.648153210826	194.076849373915	-5.17628366002177	0.791435153822218	-6.54037622036756	6.13642676099525e-11	2.93139327703697e-09
Efra.gene28540_i0_length515.p1	10day	intact	200.989176765241	12.746770794588	106.867973779915	3.97903631889203	0.608575151400506	6.5382825929306	6.22292602719523e-11	2.96935529042291e-09
Efra.gene21308_i1_length549.p1	10day	intact	41.8142698160654	533.053882734221	287.434076275143	-3.66560206971957	0.560805260133211	-6.53631898682416	6.30513654106383e-11	3.00518748298628e-09
Efra.gene15568_i0_length957.p1	10day	intact	0.994715071053047	278.114603708166	139.55465938961	-8.14504737132272	1.24627988188202	-6.53548812729192	6.34024119398844e-11	3.01851234927777e-09
Efra.gene60701_i0_length285.p1	10day	intact	444.881785924495	41.4234050839705	243.152595504233	3.42556566692364	0.524190744054655	6.53496023303776	6.36264449513351e-11	3.02576705388506e-09
Efra.gene12936_i0_length1107.p1	10day	intact	5.09564993715702	202.49024944146	103.792949689309	-5.33951834935545	0.817313133790833	-6.53301424949565	6.44590082336353e-11	3.06191165207895e-09
Efra.gene9238_i1_length1374.p1	10day	intact	28.8128773934706	379.755112369483	204.283994881477	-3.70953761283838	0.568048801767334	-6.53031500338902	6.5631508267617e-11	3.11410445239685e-09
Efra.gene2265_i0_length2730.p1	10day	intact	15.985537635754	221.850463369275	118.918000502515	-3.78959899083441	0.580856208663777	-6.524160255689	6.83835645813461e-11	3.24104326454059e-09
Efra.gene11960_i0_length1164.p1	10day	intact	6.59678175169596	160.840483967599	83.7186328596476	-4.58045142166575	0.702211572520936	-6.52289367038193	6.89637542511966e-11	3.2648771056881e-09
Efra.gene2511_i0_length2604.p1	10day	intact	303.210188579	13.2249546993071	158.217571639154	4.51932431826079	0.6933396958475	6.51819641270736	7.1157779123545e-11	3.36497408130815e-09
Efra.gene39766_i0_length375.p1	10day	intact	2424.65409261447	232.332577721542	1328.493335168	3.38320029048687	0.519174266822943	6.51650227425595	7.1965719136315e-11	3.39937399710005e-09
Efra.gene2944_i1_length2432.p1	10day	intact	224.410276974785	11.6857398945192	118.048008434652	4.26017074216248	0.653869249876109	6.51532510967548	7.25323880379054e-11	3.42231308877397e-09
Efra.gene30606_i1_length276.p1	10day	intact	2.98414521315914	130.381942922629	66.6830440678939	-5.46371286573737	0.83923216150689	-6.51037116586065	7.49653401780331e-11	3.53315998926134e-09
Efra.gene1830_i0_length2967.p1	10day	intact	114.184320839154	925.38770813117	519.786014485162	-3.0182859905071	0.463748665936629	-6.50845212548719	7.59290992913368e-11	3.57459301446361e-09
Efra.gene3709_i2_length777.p1	10day	intact	35.0434353994912	520.719266952994	277.881351176243	-3.8826994027637	0.596670982498171	-6.50727036616968	7.65286061693079e-11	3.59880457675245e-09
Efra.gene44917_i0_length345.p1	10day	intact	1.43103531563368	712.006349810658	356.718692563146	-8.93748239534216	1.37485996925982	-6.50064922622908	7.99741128214423e-11	3.75664828736005e-09
Efra.gene47620_i0_length330.p1	10day	intact	243.637473073861	20.0765240013202	131.856998537591	3.59996834445931	0.554381594846736	6.49366497359018	8.37729349375326e-11	3.93071918830785e-09
Efra.gene10357_i0_length1281.p1	10day	intact	3.97886028421219	170.589956685451	87.2844084848317	-5.43435529378634	0.837105550357317	-6.49183999731778	8.47942895140266e-11	3.97422647268349e-09
Efra.gene2804_i1_length2478.p1	10day	intact	542.357630295624	59.0566780163799	300.707154156002	3.19989638334681	0.492983551757608	6.49087859409993	8.53372286461507e-11	3.9952392777143e-09
Efra.gene52673_i0_length310.p1	10day	intact	0.994715071053047	217.168721630701	109.081718350877	-7.78899855488326	1.20012648332424	-6.49014804948595	8.57520649986765e-11	4.00794862402019e-09
Efra.gene12058_i0_length1158.p1	10day	intact	71.4659280316295	1161.52679131469	616.496359673159	-4.01683094044926	0.618919846856433	-6.49006646151552	8.57985165671518e-11	4.00794862402019e-09
Efra.gene6047_i0_length1719.p1	10day	intact	11.9184624367178	465.435728629052	238.677095532885	-5.32004093818324	0.820116589739291	-6.48693247367969	8.76015759811377e-11	4.08765409072648e-09
Efra.gene10445_i0_length1275.p1	10day	intact	29.1609827232272	304.592610446586	166.876796584906	-3.3877891785438	0.522733312818315	-6.48091310706513	9.11691688710939e-11	4.24942917467707e-09
Efra.gene8722_i1_length1422.p1	10day	intact	7.39932574195196	442.669398473725	225.034362107839	-5.90576767390303	0.911882104083043	-6.47645967330576	9.38996971583578e-11	4.37187465413483e-09
Efra.gene1706_i0_length3058.p1	10day	intact	0.994715071053047	293.555746438774	147.275230754914	-8.22207448926292	1.26977844880163	-6.47520399879415	9.46839303041024e-11	4.40353270133474e-09
Efra.gene6490_i1_length1002.p1	10day	intact	30.5219215399556	423.428773902012	226.975347720984	-3.79951794775691	0.586980711276479	-6.4729860364479	9.60848355533774e-11	4.46376954959689e-09
Efra.gene54947_i0_length303.p1	10day	intact	4.65932969257639	148.769457480096	76.7143935863363	-5.04039740226885	0.77871058659903	-6.47274801320279	9.62363739684681e-11	4.46589652342246e-09
Efra.gene28150_i1_length429.p1	10day	intact	166.748285356006	1294.16285382017	730.455569588089	-2.95560047156102	0.456708873105277	-6.47151970458808	9.70221030892935e-11	4.49351473767915e-09
Efra.gene20143_i1_length597.p1	10day	intact	36.6122865481657	407.99869430258	222.305490425373	-3.4841118768921	0.538379032300212	-6.4714850836711	9.7044340163475e-11	4.49351473767915e-09
Efra.gene942_i0_length3831.p1	10day	intact	3.54254003963156	326.137754579321	164.840147309476	-6.54568828548935	1.01237476047975	-6.46567708028143	1.00846229524226e-10	4.66444186919885e-09
Efra.gene3727_i0_length2178.p1	10day	intact	2.86207063126735	144.365705029008	73.6138878301377	-5.63149463030869	0.871118114448936	-6.46467400562682	1.01517420701662e-10	4.68570370452683e-09
Efra.gene4725_i0_length1941.p1	10day	intact	16.4218578803346	233.196048219245	124.80895304979	-3.82173653913483	0.591173770770386	-6.4646584948357	1.0152783370769e-10	4.68570370452683e-09
Efra.gene3419_i1_length1275.p1	10day	intact	0.994715071053047	188.586916220201	94.7908156456271	-7.58548602852337	1.1735359244556	-6.463786809119	1.02114712006385e-10	4.70764429401489e-09
Efra.gene5950_i0_length1731.p1	10day	intact	2376.81659776403	253.38180109321	1315.09919942862	3.22990261959719	0.499926169761624	6.46075923798363	1.04178956772818e-10	4.79757160911597e-09
Efra.gene4223_i0_length2058.p1	10day	intact	4.41518052879282	230.284447457363	117.349813993078	-5.70610615987975	0.883276722360502	-6.46015684035071	1.04594519599134e-10	4.80856596738439e-09
Efra.gene6668_i1_length1479.p1	10day	intact	10.4535674540164	203.370051500073	106.911809477045	-4.2653875121656	0.660268201629351	-6.46008319292048	1.04645436170079e-10	4.80856596738439e-09
Efra.gene30068_i0_length486.p1	10day	intact	419.419277489859	25.7362335399761	222.577755514918	4.02316082525349	0.623009902970521	6.45761938304832	1.06362839886281e-10	4.88216996256277e-09
Efra.gene13450_i0_length1074.p1	10day	intact	209.495783501059	6.85156930201308	108.173676401536	4.93085679038985	0.763823922678244	6.45548881619271	1.07870147214764e-10	4.94598094107737e-09
Efra.gene17855_i0_length846.p1	10day	intact	183.692301230976	0.982533582095821	92.3374174065358	7.5473155048681	1.16934811849027	6.45429311043177	1.08725197360873e-10	4.97977913161856e-09
Efra.gene45655_i0_length233.p2	10day	intact	143.535097478409	2.49558261422605	73.0153400463174	5.86087375033844	0.908454736849477	6.45147580017466	1.1076613973248e-10	5.06776090440182e-09
Efra.gene9847_i0_length1323.p1	10day	intact	207.409528687289	14.3121513720336	110.860840029661	3.85991902180712	0.598755340037105	6.44657135177771	1.1440876719693e-10	5.22875306272635e-09
Efra.gene14862_i0_length996.p1	10day	intact	467.161745473105	28.303113475294	247.7324294742	4.04804644367533	0.628271066102243	6.44315274422737	1.17016820634501e-10	5.34216574981012e-09
Efra.gene2032_i0_length2847.p1	10day	intact	179.503151450048	1462.38278832495	820.942969887499	-3.02689019277501	0.469924180734731	-6.44123098335233	1.18508353858084e-10	5.40441606379377e-09
Efra.gene1685_i0_length3072.p1	10day	intact	80.5199426723103	792.852971853731	436.686457263021	-3.3008541683582	0.512957178376593	-6.43495072786533	1.23513390265595e-10	5.62658787219611e-09
Efra.gene23537_i1_length607.p1	10day	intact	4757.87272568225	303.403384898095	2530.63805529017	3.97071923262953	0.617146032010293	6.43400269413593	1.24286654489434e-10	5.65571242719216e-09
Efra.gene6686_i0_length1641.p1	10day	intact	52.5978241839197	558.745687373483	305.671755778701	-3.41166568133541	0.530592620190945	-6.4299154407908	1.27674950192134e-10	5.80364421061745e-09
Efra.gene5995_i0_length1725.p1	10day	intact	25.7948725132436	1273.6028774844	649.698874998821	-5.61121547112295	0.872944149455541	-6.42792035965037	1.29361480271298e-10	5.87398489287812e-09
Efra.gene5992_i2_length1725.p1	10day	intact	1060.76159482575	93.4904849381679	577.12603988196	3.50468350190587	0.545320604819892	6.42683124556314	1.30291323967488e-10	5.90985211581423e-09
Efra.gene9818_i0_length1326.p1	10day	intact	33.383992171223	338.902788501966	186.143390336595	-3.34873508377456	0.521184952838216	-6.42523362491253	1.31667141012542e-10	5.9658494611788e-09
Efra.gene47853_i0_length330.p1	10day	intact	485.897686719552	1.93890139153398	243.918294055543	7.96053396200077	1.23944245128819	6.42267331873871	1.33901653837571e-10	6.06059264727413e-09
Efra.gene11124_i0_length1221.p1	10day	intact	2.98414521315914	125.397977691058	64.1910614521085	-5.40769101908366	0.842371651984588	-6.41960232914224	1.36630788730883e-10	6.1774963354566e-09
Efra.gene17215_i0_length876.p1	10day	intact	988.718574191439	116.076991547476	552.397782869458	3.09050027174728	0.481472028651292	6.41885735377908	1.37300985050325e-10	6.20115860715526e-09
Efra.gene7240_i0_length1572.p1	10day	intact	247.057938531601	13.0941258360188	130.07603218381	4.23237002352139	0.660207957781476	6.4106619340724	1.44889163896981e-10	6.53688515192908e-09
Efra.gene24793_i0_length603.p1	10day	intact	1.98943014210609	149.949551464558	75.969490803332	-6.2519171691988	0.975343097636651	-6.40996710218978	1.45551040475269e-10	6.5597384079297e-09
Efra.gene6942_i0_length1611.p1	10day	intact	7.27725116006017	147.518066174543	77.3976586673014	-4.33479201947013	0.677452211199971	-6.39866834561202	1.56737871140091e-10	7.05637906223339e-09
Efra.gene14822_i3_length703.p1	10day	intact	492.873157401064	30.1707175457361	261.5219374734	4.02860649810086	0.629702019932768	6.39763947165199	1.57797325995046e-10	7.09651041474421e-09
Efra.gene4328_i0_length2034.p1	10day	intact	282.917282007727	24.5110080070802	153.714145007404	3.52765100956103	0.55145022129486	6.39704341994415	1.58414291867118e-10	7.11667779920905e-09
Efra.gene4846_i0_length1917.p1	10day	intact	40.7833179131749	407.511378833832	224.147348373504	-3.32466843370344	0.519793051138465	-6.39613866792114	1.59355296678401e-10	7.15134412692051e-09
Efra.gene12044_i0_length1158.p1	10day	intact	1076.30310136232	7340.91668371694	4208.60989253963	-2.76967784257537	0.43307816781841	-6.39533010063138	1.60200883050101e-10	7.18165933155278e-09
Efra.gene21384_i0_length702.p1	10day	intact	33.4178518382908	576.792344238681	305.105098038486	-4.12191872237272	0.644624602885328	-6.39429321177487	1.6129166296417e-10	7.22289038739548e-09
Efra.gene22104_i0_length681.p1	10day	intact	200.381181020552	0.982533582095821	100.681857301324	7.67421154514952	1.20065898646969	6.39166626963254	1.64087723435735e-10	7.34031829763524e-09
Efra.gene13500_i0_length1071.p1	10day	intact	29324.0056060271	4678.29510513798	17001.1503555825	2.64802569541299	0.414491025695917	6.38862009368488	1.67389339155226e-10	7.48008931554079e-09
Efra.gene9368_i2_length693.p1	10day	intact	6.02026850930481	300.409949955654	153.21510923248	-5.69756657060972	0.892678756201386	-6.38254974819224	1.74163419969968e-10	7.77457406121753e-09
Efra.gene6753_i0_length1632.p1	10day	intact	8.02781706732964	166.455061957821	87.2414395125753	-4.35097912394107	0.681759533065686	-6.38198501512096	1.74807072947509e-10	7.7950664028515e-09
Efra.gene22633_i0_length663.p1	10day	intact	0.994715071053047	292.284160438016	146.639437754535	-8.216044029269	1.28767657178764	-6.38051837649178	1.76489545682384e-10	7.86179011036011e-09
Efra.gene25293_i0_length588.p1	10day	intact	0.994715071053047	180.453224057963	90.7239695645078	-7.52209847434751	1.17897335757145	-6.38021073677373	1.76844460586778e-10	7.86929897378191e-09
Efra.gene12503_i0_length1131.p1	10day	intact	200.848983767431	13.8078016946568	107.328392731044	3.86536657662601	0.606065476703513	6.37780359582658	1.79645687676437e-10	7.98553446830343e-09
Efra.gene25097_i0_length594.p1	10day	intact	63.4877118825167	526.388108055679	294.937909969098	-3.05242046813369	0.478828679807942	-6.37476533226458	1.83243313410967e-10	8.13688946585883e-09
Efra.gene2032_i1_length1020.p1	10day	intact	41.7260549012414	389.468585102929	215.597320002085	-3.22292941026114	0.506097908606289	-6.36819349666265	1.91267529317109e-10	8.48428203312205e-09
Efra.gene64922_i0_length276.p1	10day	intact	149.627839651389	6.32105385197868	77.9744467516836	4.55847096751363	0.715952099409648	6.36700551792837	1.92754243424221e-10	8.54125807509068e-09
Efra.gene20498_i0_length735.p1	10day	intact	294.00647228143	24.1636529656494	159.08506262354	3.60717067026151	0.566730333245319	6.36488018844067	1.95442235733959e-10	8.65128948931799e-09
Efra.gene1073_i0_length3648.p1	10day	intact	1.55310989752546	140.338107606875	70.9456087522004	-6.56008844188848	1.03155450423191	-6.35942009363147	2.02516846786652e-10	8.95506169942778e-09
Efra.gene34293_i2_length414.p1	10day	intact	131.878902621393	2.49558261422605	67.1872426178097	5.73939926244293	0.902552952926699	6.35907205647252	2.02976181246077e-10	8.96598447472865e-09
Efra.gene27214_i0_length541.p1	10day	intact	13.5078091660808	236.71209596712	125.1099525666	-4.10844027838209	0.646455197340182	-6.35533644912459	2.07970918759073e-10	9.1770155990354e-09
Efra.gene2236_i1_length2700.p1	10day	intact	4.10093486610398	154.836053602379	79.4684942342416	-5.2745215308494	0.830614213489485	-6.35014600664087	2.15110663748042e-10	9.48215889291863e-09
Efra.gene11430_i0_length1200.p1	10day	intact	5.53197018173765	145.086580884527	75.3092755331325	-4.73200781654258	0.745249972343981	-6.34955785594911	2.15934645570822e-10	9.5085548986551e-09
Efra.gene18989_i0_length795.p1	10day	intact	12.1807300164201	292.48294975981	152.331839888115	-4.59967709882595	0.724429126477794	-6.34938178312871	2.161819175107e-10	9.50952728599932e-09
Efra.gene18409_i1_length822.p1	10day	intact	158.837788541029	2.89526920097213	80.8665288710006	5.76130244145959	0.907449442257585	6.34889633865046	2.16865096155447e-10	9.52965259682453e-09
Efra.gene50107_i1_length321.p1	10day	intact	268.977906926605	6.72074043872476	137.849323682665	5.3111987119989	0.836597357631507	6.34857218176669	2.17322464426351e-10	9.53982364891933e-09
Efra.gene549_i0_length4557.p1	10day	intact	951.515511412264	119.809565473494	535.662538442879	2.98993491989523	0.470999377200139	6.34806554876767	2.18039184657452e-10	9.56134655129753e-09
Efra.gene23350_i0_length642.p1	10day	intact	221.778092518683	4369.40287905923	2295.59048578896	-4.30229107211695	0.677784686580934	-6.34757786255062	2.187312821781e-10	9.58174617748856e-09
Efra.gene45559_i0_length341.p1	10day	intact	170.028557815935	0.982533582095821	85.5055456990156	7.4360616850061	1.17297962017904	6.33946366763905	2.30566377160973e-10	1.00897280218971e-08
Efra.gene3529_i2_length1989.p1	10day	intact	50.276029963206	696.388720396618	373.332375179912	-3.79764311598954	0.599081156045078	-6.33911295267612	2.31091777418622e-10	1.01022512097422e-08
Efra.gene6195_i0_length1698.p1	10day	intact	583.57489128861	73.2903320704405	328.432611679525	2.99371348757242	0.472307625913771	6.33848221650137	2.32039617116698e-10	1.01331964748925e-08
Efra.gene15505_i0_length960.p1	10day	intact	264.492629898907	22.7029354788345	143.597782688871	3.54431243931959	0.559297722248023	6.33707647703926	2.34165777374335e-10	1.02084265070239e-08
Efra.gene11306_i0_length1209.p1	10day	intact	209.143822744002	5.81670417460193	107.480263459302	5.16185612623237	0.814555266176725	6.33702382216563	2.34245785723228e-10	1.02084265070239e-08
Efra.gene2977_i7_length2391.p1	10day	intact	2.42575038668672	134.543003422917	68.4843769048017	-5.78440671470409	0.913183247298387	-6.33433293023828	2.38370302055149e-10	1.03774633870999e-08
Efra.gene18168_i1_length333.p1	10day	intact	153.362550771817	3.85163701041029	78.6070938911137	5.29996140375861	0.836809993688984	6.33353024429634	2.39614310908229e-10	1.04110631230226e-08
Efra.gene11898_i0_length1167.p1	10day	intact	82.6157061451591	771.562988098411	427.089347121785	-3.22071291287911	0.508518884946439	-6.33351682350664	2.39635164355727e-10	1.04110631230226e-08
Efra.gene623_i0_length4401.p1	10day	intact	2188.41800290538	293.194694051301	1240.80634847834	2.89984234606706	0.457928214851003	6.33252604234178	2.41179562459111e-10	1.04599720173368e-08
Efra.gene13605_i1_length1065.p1	10day	intact	10.889887698597	264.527191325947	137.708539512272	-4.58688325681514	0.724342667214976	-6.33247696763639	2.41256310707951e-10	1.04599720173368e-08
Efra.gene19145_i0_length789.p1	10day	intact	4.29310594690103	168.572557975944	86.4328319614226	-5.27581456072905	0.833568494261991	-6.32919141863687	2.46449224854511e-10	1.06741582732114e-08
Efra.gene6643_i0_length1645.p1	10day	intact	816.270498580887	110.738471277593	463.50448492924	2.8817293400088	0.4553537125064	6.32855132364446	2.47473545949513e-10	1.07075413646537e-08
Efra.gene10326_i0_length420.p1	10day	intact	0.994715071053047	14921.9902281094	7461.49247159023	-13.8805048543409	2.19388475453369	-6.32690701991373	2.50123964781513e-10	1.08054587059458e-08
Efra.gene5627_i0_length1782.p1	10day	intact	32.9295535107236	444.945118047223	238.937335778973	-3.76766183202574	0.595505439509202	-6.32683025554047	2.5024837468126e-10	1.08054587059458e-08
Efra.gene8732_i1_length1419.p1	10day	intact	177.39164672605	1550.62255825125	864.007102488649	-3.12846802265028	0.494588470339729	-6.32539618341964	2.52583677639878e-10	1.08951543647134e-08
Efra.gene12719_i0_length666.p1	10day	intact	0.994715071053047	184.858908076198	92.9268115736256	-7.55614880554869	1.19529248390927	-6.32158982614525	2.58885814529426e-10	1.11556010834318e-08
Efra.gene78926_i0_length249.p1	10day	intact	12.3729010972172	223.967959387399	118.170430242308	-4.18311580940518	0.66210353629959	-6.31791793891341	2.65110715623327e-10	1.14121920591819e-08
Efra.gene3778_i1_length2166.p1	10day	intact	21.8317534801805	250.16077684145	135.996265160815	-3.5147246351912	0.556348011824847	-6.3174929369528	2.65840586442925e-10	1.14248515848712e-08
Efra.gene5543_i2_length1578.p1	10day	intact	203.706300069159	5.01733100110976	104.361815535134	5.35680072629209	0.847939632908756	6.3174317114017	2.65945892820773e-10	1.14248515848712e-08
Efra.gene12873_i0_length1110.p1	10day	intact	257.513883150387	20.7378683146429	139.125875732515	3.63697084311021	0.575847067599339	6.31586240123172	2.68659013730734e-10	1.15296763118244e-08
Efra.gene4620_i0_length1965.p1	10day	intact	321.860871435685	26.4237436259565	174.142307530821	3.60639784397654	0.571133804483915	6.31445348824228	2.71117845248372e-10	1.16233862812117e-08
Efra.gene28212_i0_length522.p1	10day	intact	291.770515810771	17.3905809816094	154.58054839619	4.0730344639508	0.645583492543246	6.30907467584909	2.8070866144278e-10	1.2022359091346e-08
Efra.gene37159_i0_length398.p1	10day	intact	157.829709383597	4.00863164635628	80.9191705149764	5.31486896453022	0.842468756666357	6.30868376123658	2.81418462967335e-10	1.20405473887007e-08
Efra.gene2792_i0_length2484.p1	10day	intact	1.43103531563368	143.730526488343	72.5807809019884	-6.61974590973495	1.04935225221555	-6.30841158987209	2.81913691630213e-10	1.20495276152351e-08
Efra.gene23353_i0_length642.p1	10day	intact	24.9560916911502	533.033688039017	278.994889865083	-4.40785882208733	0.699290712302519	-6.30332813598195	2.91321215570954e-10	1.24390329750716e-08
Efra.gene18887_i0_length654.p1	10day	intact	1.98943014210609	124.113220615965	63.0513253790358	-5.97910279852125	0.948785653674317	-6.30184781501097	2.94117885398471e-10	1.2545761800497e-08
Efra.gene6390_i0_length1677.p1	10day	intact	2.98414521315914	152.556997166296	77.7705711897274	-5.68945955415552	0.903004770202592	-6.30058637772099	2.96521708382231e-10	1.26355350386208e-08
Efra.gene2941_i0_length2433.p1	10day	intact	0.994715071053047	167.064074725828	84.0293948984407	-7.41085294899688	1.17629053408554	-6.30018922557952	2.97282493498794e-10	1.26551838890731e-08
Efra.gene7567_i0_length1539.p1	10day	intact	0.994715071053047	169.297999613478	85.1463573422654	-7.43001327632804	1.17963677513199	-6.29856022884392	3.00422993772517e-10	1.27665780637284e-08
Efra.gene35888_i0_length409.p1	10day	intact	8.07979515031616	152.292705224852	80.1862501875842	-4.25579741857821	0.675682293473509	-6.29851848965917	3.0050388584494e-10	1.27665780637284e-08
Efra.gene23746_i0_length630.p1	10day	intact	598.165630440567	4217.39184988015	2407.77874016036	-2.81748078358533	0.447572147716754	-6.29503153392908	3.07337374738055e-10	1.30437688420235e-08
Efra.gene958_i0_length3813.p1	10day	intact	33.3658737553042	520.407911895969	276.886892825637	-3.97296337191062	0.631452466104252	-6.29178534438518	3.13835270560964e-10	1.33061743378704e-08
Efra.gene28840_i0_length466.p1	10day	intact	442.250500370632	50.3780704103446	246.314285390488	3.13308905941742	0.498116232308027	6.28987544714257	3.17720788349937e-10	1.34574033813736e-08
Efra.gene19774_i0_length762.p1	10day	intact	6.21243959010186	167.340132446167	86.7762860181345	-4.78774154165922	0.76130052589427	-6.28889824558476	3.19726943884789e-10	1.35288067267643e-08
Efra.gene7085_i0_length1593.p1	10day	intact	1.43103531563368	134.999587336992	68.2153113263131	-6.52904881954004	1.03823342106819	-6.28861360754751	3.20313616765136e-10	1.35400637861611e-08
Efra.gene36212_i0_length406.p2	10day	intact	32.9815315937101	1107.10356300187	570.042547297791	-5.07764981000823	0.807752338101371	-6.28614684290892	3.25442134281326e-10	1.37430958885661e-08
Efra.gene77533_i0_length252.p1	10day	intact	0.994715071053047	226.347113132099	113.670914101576	-7.84792232538649	1.24852656691411	-6.28574716258029	3.26280601033689e-10	1.37647387622893e-08
Efra.gene3204_i0_length2328.p1	10day	intact	33.57616325202	334.047017918817	183.811590585418	-3.3167107355454	0.528105553248298	-6.28039359772835	3.37716945534817e-10	1.42329829271355e-08
Efra.gene11033_i0_length1228.p1	10day	intact	4.60735160958987	140.554633785018	72.5809926973038	-4.88323299705838	0.7777581991721	-6.27860047281589	3.41634227292107e-10	1.4383720622451e-08
Efra.gene19416_i0_length777.p1	10day	intact	0.994715071053047	255.78518904342	128.389952057237	-8.02379738537079	1.27809253023424	-6.27794717171237	3.43072433899417e-10	1.44298862660742e-08
Efra.gene4035_i0_length2097.p1	10day	intact	4.65932969257639	134.797461152612	69.7283954225943	-4.89793405770984	0.780375491020491	-6.27638119606351	3.46543953280269e-10	1.45613976149975e-08
Efra.gene5753_i1_length1359.p1	10day	intact	8.58621189380206	158.168940941651	83.3775764177263	-4.1869418472523	0.667127132697564	-6.27607788986512	3.47220288502798e-10	1.45753136810981e-08
Efra.gene30257_i0_length483.p1	10day	intact	23.384863377706	256.481830693429	139.933347035568	-3.45329470697658	0.550327508081306	-6.27498109083507	3.49676787540645e-10	1.46638540824766e-08
Efra.gene59574_i0_length288.p1	10day	intact	4362.71043242257	694.527613675338	2528.61902304895	2.65113938567037	0.422542422463934	6.27425613317362	3.51309779577662e-10	1.47177189303424e-08
Efra.gene53368_i0_length309.p1	10day	intact	4.90347885635997	599.114032634837	302.008755745598	-6.97721872912262	1.11224617195596	-6.27308855273712	3.5395545908348e-10	1.4813860338589e-08
Efra.gene15005_i2_length252.p1	10day	intact	2.42575038668672	116.469478137341	59.447614262014	-5.57551210150935	0.889201674587495	-6.27024471596487	3.60481107563375e-10	1.50720363280136e-08
Efra.gene85_i0_length7578.p1	10day	intact	2991.9868319194	361.627323971444	1676.80707794542	3.0484618997383	0.486432458391852	6.26697879047078	3.68120270464258e-10	1.53762125632395e-08
Efra.gene7598_i3_length552.p1	10day	intact	115.353088575086	2.94760074628746	59.1503446606865	5.29090201674697	0.844536052537692	6.26486222920701	3.73155174339938e-10	1.5571116459685e-08
Efra.gene4284_i0_length2043.p1	10day	intact	366.826207635479	31.6765665809853	199.251387108232	3.53571960785758	0.564514250364283	6.26329557770413	3.76925180673558e-10	1.57129056808131e-08
Efra.gene514_i1_length2136.p1	10day	intact	22.9304247172066	291.688845016052	157.309634866629	-3.68230174753362	0.587940703743001	-6.26304952878925	3.77520643952114e-10	1.57222083564633e-08
Efra.gene18564_i4_length705.p1	10day	intact	186.671692114596	0.982533582095821	93.8271128483457	7.56913746611229	1.20920207296266	6.25961337261619	3.85933078938322e-10	1.60567172320063e-08
Efra.gene17702_i0_length852.p1	10day	intact	25.0080697741367	284.156965624939	154.582517699538	-3.50006901214349	0.559212311678139	-6.25892695681205	3.8763536489806e-10	1.61116671498821e-08
Efra.gene1903_i0_length2922.p1	10day	intact	11.2561114442724	165.065641792098	88.1608766181851	-3.87367314905653	0.619171728095943	-6.25621773941249	3.94425970437083e-10	1.63777918442356e-08
Efra.gene17242_i0_length876.p1	10day	intact	253.512150120716	16.3557158541982	134.933932987457	3.95730118803402	0.63260310566692	6.25558292803834	3.9603382908134e-10	1.64284013440824e-08
Efra.gene39404_i0_length378.p1	10day	intact	165.618131616682	3.98246587369861	84.8002987451903	5.39007933030777	0.861967283875562	6.25322959599231	4.02050394998188e-10	1.66616154370741e-08
Efra.gene24044_i1_length468.p1	10day	intact	13.0533705055814	267.639689352781	140.346529929181	-4.36801595661325	0.698929163889532	-6.24958319424718	4.11549480021029e-10	1.7038551952753e-08
Efra.gene13691_i0_length1062.p1	10day	intact	3.17631629395619	131.711831546155	67.4440739200558	-5.30594049081761	0.849113523340728	-6.24879988949189	4.13618436885065e-10	1.71074367984519e-08
Efra.gene22009_i0_length684.p1	10day	intact	32.8956938436558	306.400682974831	169.648188409244	-3.22020571204336	0.515521955349939	-6.24649576729951	4.19763389181354e-10	1.73446068118781e-08
Efra.gene13347_i0_length1080.p1	10day	intact	52.3174381882986	619.764798339187	336.041118263743	-3.57386245191062	0.572395569461467	-6.24369342214346	4.27357251205984e-10	1.76411235202126e-08
Efra.gene8091_i0_length1485.p1	10day	intact	87.1191015887759	848.014812878414	467.566957233595	-3.27893043200127	0.525228747622752	-6.24286169948256	4.2963676459496e-10	1.77179013008599e-08
Efra.gene11426_i0_length1200.p1	10day	intact	268.720393676442	2326.30797265067	1297.51418316356	-3.11272792436811	0.498802798038939	-6.24039788190024	4.36459257085194e-10	1.79816955780006e-08
Efra.gene31735_i0_length462.p1	10day	intact	14.100063659621	263.233302686826	138.666683173223	-4.24771025361864	0.680707219725625	-6.24014279638577	4.37171619273966e-10	1.79934895812089e-08
Efra.gene33979_i0_length432.p1	10day	intact	1.55310989752546	134.121716845527	67.8374133715264	-6.49392271883011	1.04127477744149	-6.23651207108492	4.47434803660979e-10	1.83979788936704e-08
Efra.gene2559_i0_length2577.p1	10day	intact	79.9796662617566	620.302513786103	350.14109002393	-2.95461847878399	0.473870522445838	-6.23507548756991	4.51560288082892e-10	1.85495519508292e-08
Efra.gene28559_i0_length514.p1	10day	intact	9.38875588405805	301.231625767509	155.310190825784	-5.00774198535354	0.803514308865644	-6.23229969908461	4.59637049509305e-10	1.88629863593085e-08
Efra.gene35334_i0_length415.p1	10day	intact	119.053940028446	3.93013432838328	61.4920371784149	4.92231864577356	0.789870423743487	6.23180524021253	4.61090506100352e-10	1.89042630894289e-08
Efra.gene17303_i0_length873.p1	10day	intact	158.261275298638	4.93883368313677	81.6000544908873	5.00439132522203	0.80316642799822	6.2308273239144	4.63978301838611e-10	1.90042092224469e-08
Efra.gene25035_i0_length594.p1	10day	intact	3.61263653853682	147.50366618078	75.5581513596586	-5.28517461720908	0.848490217055588	-6.22891638697919	4.69672354478088e-10	1.92187924973403e-08
Efra.gene14672_i1_length1005.p1	10day	intact	1.43103531563368	130.127485192933	65.7792602542834	-6.47649404150493	1.04027743959197	-6.22573728412798	4.79296640231882e-10	1.95936280932741e-08
Efra.gene5158_i0_length1863.p1	10day	intact	163.678302392793	0.982533582095821	82.3304179874443	7.38200652965106	1.18632017916516	6.22260892067601	4.88955102775539e-10	1.99691344633542e-08
Efra.gene8042_i0_length1491.p1	10day	intact	27.766184239431	544.258804509155	286.012494374293	-4.28055551710261	0.688076670650136	-6.22104439765134	4.9385638006782e-10	2.01498174626898e-08
Efra.gene9_i0_length14394.p1	10day	intact	237.648687066854	1945.89133959186	1091.77001332936	-3.03458501941244	0.488148617808445	-6.21651871726336	5.08305774889711e-10	2.07112186671139e-08
Efra.gene9085_i0_length1389.p1	10day	intact	21.081187572911	246.575363339631	133.828275456271	-3.54811405246294	0.570764039855695	-6.21642886499997	5.08596787937131e-10	2.07112186671139e-08
Efra.gene4295_i0_length2040.p1	10day	intact	6.59678175169596	192.396055897044	99.49641882437	-4.84339285270287	0.77921046400656	-6.21576977778124	5.1073641250009e-10	2.07783121035321e-08
Efra.gene17388_i0_length867.p1	10day	intact	8.27196623111321	143.397571440675	75.8347688358939	-4.11126498922221	0.661480719038863	-6.21524538945884	5.12445030503511e-10	2.08277586074425e-08
Efra.gene22_i0_length747.p1	10day	intact	173.311207440634	4.51298132373302	88.9120943821837	5.27849098219346	0.849421957052237	6.21421537125257	5.15817400550633e-10	2.09446663537045e-08
Efra.gene13864_i0_length1050.p1	10day	intact	3.66461462152335	188.479618914704	96.0721167681135	-5.7325528002277	0.922676051751277	-6.21296368248323	5.19944699518944e-10	2.1091973790572e-08
Efra.gene23346_i0_length642.p1	10day	intact	157.551700552745	0.982533582095821	79.2671170674205	7.32652615775374	1.17971329369253	6.21042942969774	5.28400023704426e-10	2.14143998090347e-08
Efra.gene1824_i0_length2973.p1	10day	intact	67.6768616634447	730.037554138676	398.857207901061	-3.42950214532109	0.552444156389472	-6.20787115884216	5.37071530933517e-10	2.17449603833092e-08
Efra.gene54815_i1_length270.p1	10day	intact	11.5703571069612	178.466556903128	95.0184570050444	-3.93845463753717	0.63469001187283	-6.20532002058085	5.45857094660764e-10	2.20795011977293e-08
Efra.gene1071_i0_length3653.p1	10day	intact	11.5183790239747	225.399876886689	118.459127955332	-4.26182687087308	0.686840957738602	-6.20496902937324	5.47076753626646e-10	2.21076595491863e-08
Efra.gene28287_i0_length519.p1	10day	intact	280.953101775849	19.8076662778624	150.380384026856	3.82989413365343	0.617293461340514	6.20433290405578	5.4929400567288e-10	2.21760387816062e-08
Efra.gene41466_i0_length365.p2	10day	intact	9.00441372246395	243.775625665261	126.390019693862	-4.79532282229659	0.772933233305718	-6.20405827523773	5.50253948356588e-10	2.21774054787971e-08
Efra.gene1532_i1_length3192.p1	10day	intact	4.34508402988755	170.953643287792	87.6493636588396	-5.37097028806751	0.865723820392376	-6.20402276286356	5.50378198436605e-10	2.21774054787971e-08
Efra.gene26600_i2_length473.p1	10day	intact	13206.3244826308	2157.81970669415	7682.07209466249	2.61359865070681	0.421557029038677	6.19986969892753	5.6509926021641e-10	2.27488814677586e-08
Efra.gene8318_i0_length1461.p1	10day	intact	162.070837247511	1148.96440984813	655.517623547821	-2.82529662090588	0.455966736202973	-6.19627792244958	5.78140048894261e-10	2.32516915473864e-08
Efra.gene16534_i0_length909.p1	10day	intact	41.5157654045257	458.657388215278	250.086576809902	-3.47255838205175	0.560524694562335	-6.19519249685006	5.82138396164406e-10	2.33902210576848e-08
Efra.gene13977_i0_length1044.p1	10day	intact	1068.73595554756	6921.87304638594	3995.30450096675	-2.69526147300526	0.435441911043001	-6.18971533206204	6.02729641817242e-10	2.41945532740497e-08
Efra.gene12874_i2_length1110.p1	10day	intact	3.17631629395619	149.523699105154	76.3500076995551	-5.49328862545973	0.887600607009464	-6.18891941046313	6.05780418218822e-10	2.42939233437442e-08
Efra.gene35212_i0_length417.p1	10day	intact	2.42575038668672	114.059592837969	58.242671612328	-5.54570360145706	0.896288418280331	-6.18740964219683	6.11608827408143e-10	2.45043920043819e-08
Efra.gene33260_i0_length441.p1	10day	intact	4.10093486610398	125.121919970719	64.6114274184114	-4.96841804713713	0.803580948486353	-6.18284698821665	6.29557301988199e-10	2.51995974461229e-08
Efra.gene7521_i0_length1530.p1	10day	intact	41.9182259820385	365.811916029523	203.865071005781	-3.12425088347534	0.505479976108733	-6.18076092257173	6.3793364132677e-10	2.55107005109736e-08
Efra.gene68365_i0_length269.p2	10day	intact	2.98414521315914	136.767094098818	69.8756196559887	-5.53114594129314	0.895122174619338	-6.17920782003343	6.44240447375583e-10	2.57385334458122e-08
Efra.gene11870_i0_length1170.p1	10day	intact	1.8673555602143	118.11335603276	59.9903557964871	-5.93143509945697	0.960083285569568	-6.17804224759329	6.49013496192554e-10	2.59047173258179e-08
Efra.gene32179_i0_length453.p1	10day	intact	11.88460276965	211.509012092045	111.696807430847	-4.13963092889487	0.670451361019149	-6.17439410161274	6.64176806294533e-10	2.6467663356538e-08
Efra.gene7994_i0_length1251.p1	10day	intact	7.59149682274901	151.586229363095	79.5888630929222	-4.29944619930814	0.696340125815265	-6.17434790832197	6.6437100471075e-10	2.6467663356538e-08
Efra.gene8790_i0_length1413.p1	10day	intact	50.3823632939488	427.024021615579	238.703192454764	-3.08092536089619	0.49917243513042	-6.17206629226478	6.74032259843674e-10	2.68204167568927e-08
Efra.gene14554_i0_length1013.p1	10day	intact	341.813383531803	20.3715474974356	181.092465514619	4.06439508513067	0.658526083561675	6.17195762869127	6.7449578715622e-10	2.68204167568927e-08
Efra.gene23042_i0_length651.p1	10day	intact	261.851835685965	16.546076259683	139.198955972824	3.97997246962699	0.645210793236849	6.16848402312141	6.89478150395565e-10	2.73903789398441e-08
Efra.gene2536_i0_length2592.p1	10day	intact	19.0917574308049	246.827889502179	132.959823466492	-3.69246895651915	0.598753139566467	-6.16693043011469	6.96283726625803e-10	2.76347420034596e-08
Efra.gene17146_i0_length879.p1	10day	intact	8.46413731191027	189.467420926533	98.9657791192217	-4.46222980190201	0.723712862325081	-6.16574616010852	7.01515442039137e-10	2.78162400017565e-08
Efra.gene12793_i0_length1113.p1	10day	intact	213.821270852497	8.79047069354706	111.305870773022	4.60330624208996	0.746705479002601	6.16482183609895	7.05625428786892e-10	2.7952960818238e-08
Efra.gene6597_i0_length1650.p1	10day	intact	29.283057305119	283.750079041312	156.516568173216	-3.28078198317999	0.532206717729743	-6.16448810938533	7.07115101359548e-10	2.79857203517454e-08
Efra.gene7162_i3_length696.p1	10day	intact	2362.82672286246	17443.320830229	9903.07377654575	-2.88395218729251	0.467901827899749	-6.16358393006836	7.11166564720251e-10	2.81197124172017e-08
Efra.gene11862_i0_length1170.p1	10day	intact	8.95243563947742	150.734524644288	79.8434801418826	-4.08300211471408	0.66266202358359	-6.16151517576597	7.20521642013192e-10	2.84629639107344e-08
Efra.gene19645_i0_length768.p1	10day	intact	3.10621979505093	119.42427888051	61.2652493377804	-5.31521385655415	0.862746487395137	-6.16080613970647	7.23755500619506e-10	2.85639916221132e-08
Efra.gene35682_i0_length411.p1	10day	intact	10.3834709551111	196.614013724662	103.498742339886	-4.24804039868296	0.68975541594312	-6.15876338263254	7.3315171758487e-10	2.89078094135308e-08
Efra.gene8_i0_length2166.p1	10day	intact	57.3453687913201	663.89697535294	360.62117207213	-3.53187510187812	0.573488887984448	-6.15857634886537	7.34017952775304e-10	2.89149665370787e-08
Efra.gene6138_i0_length1707.p1	10day	intact	5.28782101795407	125.521606557465	65.4047137877095	-4.55450975718369	0.739657077988567	-6.15759639530427	7.38572891068393e-10	2.90672829607895e-08
Efra.gene2431_i0_length2646.p1	10day	intact	18.3593099394542	246.746757969339	132.553033954397	-3.73291677926977	0.606627076444634	-6.15356109909887	7.57621695988654e-10	2.97892054002838e-08
Efra.gene38283_i0_length387.p1	10day	intact	11.5183790239747	229.901092431527	120.709735727751	-4.2912073566526	0.697546274580202	-6.15186047583028	7.65792348079528e-10	3.00824605274887e-08
Efra.gene4989_i1_length1890.p1	10day	intact	600.991464239997	3714.0921402723	2157.54180225615	-2.62742011235385	0.427246668630721	-6.14965617116324	7.76510943035629e-10	3.04751678563677e-08
Efra.gene35374_i0_length414.p1	10day	intact	184.180599558543	14.764169504095	99.472384531319	3.64184554913436	0.592539223686544	6.14616788822223	7.93772667628462e-10	3.11237010039761e-08
Efra.gene19922_i0_length759.p1	10day	intact	0.994715071053047	311.504413938514	156.249564504784	-8.30688767437528	1.35228073419019	-6.14287215986243	8.10425080936323e-10	3.1747162099128e-08
Efra.gene6668_i4_length1644.p1	10day	intact	54.4313200770662	701.775006429802	378.103163253434	-3.68616450694193	0.600097038962976	-6.14261405673984	8.11743498319383e-10	3.17693384527611e-08
Efra.gene2892_i0_length2445.p1	10day	intact	19.476099592399	236.764427512435	128.120263552417	-3.59153436662327	0.584723027770104	-6.14228309139785	8.13437164968043e-10	3.18061463328107e-08
Efra.gene19679_i2_length585.p1	10day	intact	0.994715071053047	152.18084213734	76.5877786041968	-7.27582030988957	1.18462684899619	-6.14186679632901	8.15572388780596e-10	3.18581912131755e-08
Efra.gene11481_i0_length1197.p1	10day	intact	4.78140427446818	144.805957382174	74.7936808283211	-4.97952117048585	0.810768538493319	-6.14172964794549	8.16277034565249e-10	3.18581912131755e-08
Efra.gene7620_i0_length1533.p1	10day	intact	7.22527307707364	263.309868437651	135.267570757363	-5.14769353680752	0.838267522962076	-6.14087197201412	8.20697119169348e-10	3.2001125249679e-08
Efra.gene2_i1_length5259.p1	10day	intact	152.297739201859	1030.56393296386	591.430836082858	-2.75846923002518	0.449318355496001	-6.13923111816813	8.29218503923108e-10	3.23035684521854e-08
Efra.gene22501_i1_length669.p1	10day	intact	7.27725116006017	134.771295379955	71.0242732700074	-4.2045261092594	0.684918021347192	-6.13872898392914	8.3184342032715e-10	3.23759592599034e-08
Efra.gene6669_i0_length1643.p1	10day	intact	9.89517262754394	168.577123757959	89.2361481927513	-4.06885655788305	0.662861727861632	-6.13831872751054	8.33994057750918e-10	3.24297744611082e-08
Efra.gene16066_i0_length933.p1	10day	intact	18.4632661054273	224.909927203075	121.686596654251	-3.61428424125511	0.588929312710087	-6.1370425333784	8.40718826423094e-10	3.26611916476732e-08
Efra.gene85054_i0_length240.p1	10day	intact	153.346809520668	0.982533582095821	77.164671551382	7.28791713892378	1.188016405703	6.13452567147942	8.54136512976258e-10	3.31519584618331e-08
Efra.gene1111_i0_length3600.p1	10day	intact	4.97357535526523	120.556607101671	62.7650912284679	-4.61104287378757	0.751880085823775	-6.13268386904492	8.64087488586646e-10	3.3507392612971e-08
Efra.gene7441_i1_length1554.p1	10day	intact	14.1181820755397	177.864744132001	95.9914631037705	-3.65199601253083	0.595693565503046	-6.13066217938215	8.75140548528327e-10	3.39048717649566e-08
Efra.gene3114_i1_length2361.p1	10day	intact	28.9688116424301	282.655682371704	155.812247007067	-3.29269948944313	0.537262081772083	-6.12866532211362	8.86193155121558e-10	3.43016047182661e-08
Efra.gene31633_i0_length462.p1	10day	intact	3.42046545773977	117.444811722556	60.4326385901479	-5.0991080807894	0.832787983328336	-6.12293666919905	9.18662159370701e-10	3.55258098242357e-08
Efra.gene24458_i1_length420.p1	10day	intact	694.176579828994	8672.86308677447	4683.51983330173	-3.64274141270155	0.595684676420074	-6.11521759228989	9.6425302030074e-10	3.72547491255992e-08
Efra.gene11960_i1_length526.p1	10day	intact	4.53725511068461	139.724529056854	72.1308920837691	-4.9665327979993	0.812375476586931	-6.11359271806852	9.74127303263607e-10	3.76018481622659e-08
Efra.gene18328_i0_length825.p1	10day	intact	22.5122228885447	271.792847208468	147.152535048507	-3.59316245593487	0.587789379660339	-6.11301017043082	9.77691374185879e-10	3.77049580278497e-08
Efra.gene36_i0_length9804.p1	10day	intact	110.431491302807	824.507938444073	467.46971487344	-2.90118176246479	0.474667761893238	-6.11202612727114	9.83740727463194e-10	3.79036379379956e-08
Efra.gene6406_i0_length1674.p1	10day	intact	0.994715071053047	156.158742229025	78.5767286500389	-7.31326104036891	1.19766496874245	-6.10626613555196	1.01988894009338e-09	3.92606108032846e-08
Efra.gene51894_i0_length312.p1	10day	intact	5.46187368283239	206.876967683919	106.169420683376	-5.30674489618312	0.86910804831101	-6.10596680872539	1.02180242511287e-09	3.92984468215768e-08
Efra.gene8353_i0_length1458.p1	10day	intact	22.4263851384904	718.324243176061	370.375314157276	-4.98434843964548	0.816360032771101	-6.10557626483294	1.02430429090362e-09	3.9358822475495e-08
Efra.gene31546_i0_length465.p1	10day	intact	7.34734765896543	182.153999280711	94.7506734698381	-4.59423487928115	0.752673420955648	-6.10388881999843	1.03518307557974e-09	3.97406782715063e-08
Efra.gene13853_i0_length1051.p1	10day	intact	80.6782540860395	656.087106674341	368.38268038019	-3.02154087472777	0.495203932513044	-6.10160920854194	1.05005856095245e-09	4.02751343964223e-08
Efra.gene9229_i0_length1374.p1	10day	intact	431.003897585439	3299.12404250274	1865.06397004409	-2.935459132007	0.481122260512414	-6.10127481709249	1.05225807042237e-09	4.02964314354843e-08
Efra.gene11408_i0_length1203.p1	10day	intact	0.994715071053047	146.909053406535	73.9518842387941	-7.22526982865381	1.18423076505383	-6.10123469332885	1.05252229210588e-09	4.02964314354843e-08
Efra.gene18887_i2_length801.p1	10day	intact	0.994715071053047	164.834715620193	82.9147153456232	-7.39038719904619	1.21206780558172	-6.0973380903383	1.07849263651784e-09	4.12533202423116e-08
Efra.gene24807_i0_length601.p1	10day	intact	285.751725563997	5135.3265286902	2710.5391271271	-4.16916397717234	0.684014508922369	-6.09513968313429	1.09341932202533e-09	4.17864294568394e-08
Efra.gene4513_i1_length498.p1	10day	intact	3.17631629395619	490.970362256357	247.073339275156	-7.23042843793887	1.18633105909408	-6.09478137026965	1.09587119942331e-09	4.18422648105305e-08
Efra.gene33047_i0_length444.p1	10day	intact	12.9832740066761	243.002418264427	127.992846135551	-4.25015801179332	0.69745200854012	-6.09383579049344	1.10236741815764e-09	4.20522797663767e-08
Efra.gene1676_i0_length3078.p1	10day	intact	76.8734464667056	567.654518503703	322.263982485204	-2.88328100436033	0.473212395220771	-6.09299552057416	1.10817164411368e-09	4.22355418405024e-08
Efra.gene18207_i2_length831.p1	10day	intact	2.6698995504703	222.159184211434	112.414541880952	-6.44328275336689	1.05754610498108	-6.09267314495205	1.11040637687822e-09	4.22825526503068e-08
Efra.gene1649_i0_length3099.p1	10day	intact	32.7216411787775	308.261087048392	170.491364113585	-3.23061800463261	0.530278867690126	-6.09230011126985	1.1129977592672e-09	4.23430471856706e-08
Efra.gene40169_i0_length372.p1	10day	intact	190.275718896292	11.3645506257461	100.820134761019	4.06993313302625	0.668347853581694	6.08954320899718	1.13233301721568e-09	4.30398658721882e-08
Efra.gene48657_i0_length327.p1	10day	intact	199.880996869137	8.41694987945864	104.148973374298	4.57251955978525	0.750986739325678	6.08868215687934	1.13843875360766e-09	4.32330306889368e-08
Efra.gene9305_i0_length1368.p1	10day	intact	156.972810145584	1137.18120685986	647.077008502724	-2.85826756798287	0.47038867790758	-6.07639533480534	1.2291416616482e-09	4.66356003861114e-08
Efra.gene31983_i0_length456.p1	10day	intact	178.309133803889	1.99123293684931	90.150183370369	6.49528515869824	1.06952331879216	6.0730654905529	1.25491245498342e-09	4.75706445794388e-08
Efra.gene14931_i0_length990.p1	10day	intact	2.86207063126735	171.770050669913	87.3160606505901	-5.88642669267536	0.969601537445528	-6.07097499884694	1.27135982182599e-09	4.81509003729955e-08
Efra.gene4615_i1_length1968.p1	10day	intact	0.994715071053047	248.010617701508	124.50266638628	-7.97868884558059	1.31444811515973	-6.06999146908969	1.27917044847372e-09	4.84033054378108e-08
Efra.gene31611_i0_length462.p1	10day	intact	146.942198849769	0.982533582095821	73.9623662159325	7.22644207203456	1.19142688997861	6.06536761325263	1.31652175297865e-09	4.9772065449002e-08
Efra.gene5794_i1_length1758.p1	10day	intact	17.7827966970631	211.525343652955	114.654070175009	-3.57555481131393	0.589626669997832	-6.06409952814223	1.32694968748443e-09	5.01214296536492e-08
Efra.gene1112_i0_length3600.p1	10day	intact	6.84093091547954	155.487563703954	81.1642473097168	-4.50448960908841	0.743040723760387	-6.06223786267332	1.34240486149371e-09	5.06598882001949e-08
Efra.gene20960_i0_length717.p1	10day	intact	28.9869300583489	316.221453013775	172.604191536062	-3.44361595048596	0.568088344561097	-6.06176131486466	1.34638918719017e-09	5.07648830230835e-08
Efra.gene32199_i0_length453.p1	10day	intact	91.6382382835418	697.815369466175	394.726803874859	-2.92600632469893	0.482835523895326	-6.06004773860272	1.36081154434997e-09	5.12628998272568e-08
Efra.gene1886_i1_length2274.p1	10day	intact	47.8865164083568	411.605707795043	229.7461121017	-3.10313969359802	0.512169360503799	-6.05881556551058	1.37127511876866e-09	5.16110311858128e-08
Efra.gene26288_i1_length564.p1	10day	intact	10.9418657815835	290.763911409005	150.852888595294	-4.73808156803232	0.782137968142835	-6.05785904919405	1.3794518539502e-09	5.1872548833894e-08
Efra.gene7972_i0_length1443.p1	10day	intact	174.791843674485	1157.08247309718	665.937158385832	-2.72723356985474	0.450296544636552	-6.05652786444535	1.39091056426533e-09	5.2256905888221e-08
Efra.gene3063_i0_length2388.p1	10day	intact	24.5355126977186	425.879224967804	225.207368832761	-4.13245265432127	0.682412845345787	-6.05564898507634	1.39852666482339e-09	5.2496340025624e-08
Efra.gene18065_i0_length837.p1	10day	intact	21.2733586537081	221.790931827079	121.532145240393	-3.3769130297107	0.557688213867239	-6.05519884720855	1.40244314765053e-09	5.25966000729435e-08
Efra.gene18128_i0_length834.p1	10day	intact	1.98943014210609	372.388656530626	187.189043336366	-7.55909746620607	1.24842550913661	-6.05490468665112	1.40500830318956e-09	5.26460475912973e-08
Efra.gene335_i0_length5283.p1	10day	intact	51.0265958704755	464.562423919601	257.794509895038	-3.19260768163909	0.527348592787509	-6.05407452547336	1.41227221068286e-09	5.28713148802541e-08
Efra.gene8007_i0_length1494.p1	10day	intact	204.87982213463	18.6158065145053	111.747814324567	3.4597664843537	0.57175290172504	6.05115684400587	1.43809346834623e-09	5.37903003319688e-08
Efra.gene29404_i0_length498.p1	10day	intact	3.42046545773977	107.096160448444	55.2583129530921	-4.96625603872478	0.820769436139921	-6.0507321789187	1.44188987712097e-09	5.38845731158773e-08
Efra.gene5068_i0_length1875.p1	10day	intact	40.8014363290937	504.171259126164	272.486347727629	-3.6257647047986	0.59927146264513	-6.05028760888229	1.44587469701502e-09	5.39823287852874e-08
Efra.gene1922_i0_length2910.p1	10day	intact	2.11150472399788	122.488308496323	62.2999066101607	-5.93252955553251	0.980558221129328	-6.05015533774211	1.447062354897e-09	5.39823287852874e-08
Efra.gene69349_i0_length267.p1	10day	intact	38.3237078594204	405.488711694592	221.906209777006	-3.39805191141007	0.561743111500345	-6.04912074904542	1.45638475201503e-09	5.42821462425795e-08
Efra.gene67018_i0_length271.p1	10day	intact	160.831973012674	9.9038331389312	85.3679030758028	4.02647199729365	0.666056234755909	6.04524331007762	1.49184691838586e-09	5.5554853189168e-08
Efra.gene26600_i1_length225.p1	10day	intact	1313.26566578904	97.9537689314523	705.609717360244	3.74385572300241	0.61943085003505	6.04402528997478	1.50315934073117e-09	5.59267980614418e-08
Efra.gene708_i0_length4263.p1	10day	intact	1174.81850739318	130.108519417157	652.46351340517	3.17420180764432	0.5251949346464	6.04385457331462	1.50475154521512e-09	5.5936754403952e-08
Efra.gene22127_i0_length680.p1	10day	intact	140.10126793429	7.86026865676657	73.9807682955281	4.15746535946274	0.687955443423783	6.04321893111575	1.51069438674083e-09	5.61082790304999e-08
Efra.gene17650_i0_length855.p1	10day	intact	3.22829437694272	139.029818973992	71.1290566754674	-5.50585531400155	0.911109848111502	-6.04302030695177	1.51255607978882e-09	5.61280586058013e-08
Efra.gene891_i0_length3903.p1	10day	intact	398.553133743204	50.2138757775175	224.383504760361	2.98921362927314	0.494672858209665	6.04280905989424	1.51453854013634e-09	5.61522809582244e-08
Efra.gene2512_i0_length2601.p1	10day	intact	38.6198351061905	338.065483776921	188.342659441556	-3.12946562389552	0.518134826916884	-6.03986734981149	1.54240976261128e-09	5.71354577765892e-08
Efra.gene11387_i0_length1203.p1	10day	intact	2.42575038668672	104.947932875649	53.686841631168	-5.42549954094012	0.89842845149952	-6.03887770014931	1.55189808109921e-09	5.74365504528823e-08
Efra.gene23440_i2_length330.p1	10day	intact	0.994715071053047	221.524005670769	111.259360370911	-7.81542792371789	1.29505955389625	-6.0348019519294	1.59157762611342e-09	5.88535302742065e-08
Efra.gene7128_i0_length1587.p1	10day	intact	171.839180963624	3331.3119852383	1751.57558310096	-4.27813674020781	0.708965632278456	-6.03433586259864	1.59617776221476e-09	5.89719953810734e-08
Efra.gene17086_i5_length252.p1	10day	intact	138.559144958374	1.4607174868149	70.0099312225944	6.55685926586635	1.08671048595857	6.03367626482657	1.60270990785789e-09	5.91615705410234e-08
Efra.gene24939_i2_length240.p1	10day	intact	140.641544344843	0.982533582095821	70.8120389634696	7.16292311478532	1.18791150218205	6.02984574324594	1.64116252223108e-09	6.05280804814813e-08
Efra.gene7135_i0_length477.p1	10day	intact	1.55310989752546	127.691434120904	64.6222720092145	-6.42188333522602	1.06524126395639	-6.0285716978092	1.65415012408073e-09	6.09538443192019e-08
Efra.gene85084_i0_length240.p1	10day	intact	2.54782496857851	118.927129200014	60.7374770842964	-5.58213760182486	0.926170055542179	-6.02711949973063	1.66907597443356e-09	6.14502260892371e-08
Efra.gene24235_i0_length615.p1	10day	intact	3.78668920341514	192.10823239781	97.9474608006124	-5.7323453442649	0.951398904824922	-6.02517547076615	1.6892625113634e-09	6.21392566135584e-08
Efra.gene1178_i0_length3531.p1	10day	intact	103.608678803246	750.488827873513	427.04875333838	-2.85632798935353	0.474203551378054	-6.02342175855269	1.7076767998901e-09	6.27619526393029e-08
Efra.gene24566_i0_length606.p1	10day	intact	5.96829042631828	136.508070587108	71.2381805067133	-4.52628521368316	0.751767030712951	-6.02086155519561	1.73491105989699e-09	6.37074427377303e-08
Efra.gene9963_i2_length639.p1	10day	intact	1.55310989752546	7065.26270946937	3533.40790968345	-12.1734924985452	2.02286607148787	-6.01794289307115	1.76647485555546e-09	6.48101361209831e-08
Efra.gene26582_i0_length555.p1	10day	intact	6.21243959010186	140.378673373295	73.2955564816985	-4.53485718389194	0.753613579705156	-6.01748337080944	1.77149506288866e-09	6.49379036551435e-08
Efra.gene19994_i0_length755.p1	10day	intact	18.0789239438332	266.071674560468	142.075299252151	-3.89786546306158	0.648299473545861	-6.01244582498622	1.8274491313812e-09	6.69309187936658e-08
Efra.gene340_i0_length5253.p1	10day	intact	1615.00234962849	162.600790732544	888.801570180519	3.31272262120192	0.550995917612374	6.01224530946965	1.82971161077192e-09	6.69557119681866e-08
Efra.gene43_i0_length9225.p1	10day	intact	620.017879501436	78.7668812004928	349.392380350965	2.97649154934833	0.495153047424017	6.01125564072204	1.84091839176373e-09	6.73074829141044e-08
Efra.gene25608_i0_length579.p1	10day	intact	7.52140032384375	133.355709441574	70.4385548827088	-4.16317030718228	0.692834451292973	-6.0088962080522	1.86790653198217e-09	6.82351426808609e-08
Efra.gene49168_i0_length324.p1	10day	intact	207.515862018032	18.6158065145053	113.065834266269	3.47851547461616	0.57901993686112	6.00759188616763	1.88299094536706e-09	6.87267282903247e-08
Efra.gene6318_i1_length956.p1	10day	intact	355.637815525342	2313.97002000686	1334.8039177661	-2.70236053790696	0.449975408506838	-6.00557383096613	1.90656380169591e-09	6.95270144920697e-08
Efra.gene14938_i0_length990.p1	10day	intact	68.9543398948884	1750.58315666122	909.768748278056	-4.65999270641512	0.776241386697449	-6.00327782861623	1.93373308141534e-09	7.04569579767805e-08
Efra.gene21468_i2_length222.p1	10day	intact	5.91631234333175	168.955210354061	87.4357613486965	-4.78967361922935	0.797892870803182	-6.00290313962565	1.93820254345992e-09	7.05589269032492e-08
Efra.gene30816_i0_length474.p1	10day	intact	6.03838692522354	255.602028634816	130.82020778002	-5.37673664375074	0.895991964244299	-6.00087596576338	1.96255868450522e-09	7.13840574401126e-08
Efra.gene15368_i0_length969.p1	10day	intact	0.994715071053047	171.305564111237	86.1501395911449	-7.44538730550751	1.24113325254007	-5.99886216106929	1.98704934460757e-09	7.22126564315259e-08
Efra.gene12992_i3_length525.p1	10day	intact	117.898536378894	3.45195042366421	60.6752434012793	5.09593848161564	0.849554731865561	5.99836395522784	1.99315401175204e-09	7.23722276545804e-08
Efra.gene37401_i0_length396.p1	10day	intact	182.677090579234	12.7206050219303	97.6988478005823	3.84113255728213	0.640484395362709	5.99723051036533	2.00711060568209e-09	7.28163863980662e-08
Efra.gene18047_i0_length837.p1	10day	intact	15.6193138900786	643.588822531996	329.604068211037	-5.35692465950954	0.89379283784369	-5.99347458683303	2.05404276477499e-09	7.44550831877108e-08
Efra.gene58607_i0_length291.p1	10day	intact	27.2597674959451	906.902554103943	467.081160799944	-5.04984913057307	0.842791439892811	-5.99181350396169	2.07513820454308e-09	7.51552412003856e-08
Efra.gene3047_i0_length2396.p1	10day	intact	17.2944983694959	200.777005792097	109.035752080797	-3.52868904720832	0.588947970820851	-5.99151236108375	2.0789851975978e-09	7.52300479086184e-08
Efra.gene22259_i0_length675.p1	10day	intact	23.5069379595978	251.045847329797	137.276392644697	-3.41690414249162	0.570530171354421	-5.98899815303368	2.11137561153749e-09	7.63367129277541e-08
Efra.gene6535_i0_length1656.p1	10day	intact	4.41518052879282	114.923063335672	59.6691219322325	-4.70290215209279	0.785582366666583	-5.98651694799152	2.1438225966162e-09	7.73923075015086e-08
Efra.gene109239_i0_length216.p1	10day	intact	13.6117653320538	181.204831468154	97.4082984001038	-3.74813554641416	0.626099498009735	-5.9864854680907	2.1442373671355e-09	7.73923075015086e-08
Efra.gene27751_i0_length396.p1	10day	intact	0.994715071053047	154.505030121858	77.7498725964557	-7.29687686850744	1.21892616280771	-5.98631573523667	2.14647506795643e-09	7.74069134455442e-08
Efra.gene2841_i1_length2463.p1	10day	intact	223.833763732394	20.6332052240122	122.233484478203	3.44058312697232	0.574766766963701	5.98605090747984	2.14997101240992e-09	7.74668309582412e-08
Efra.gene4920_i1_length1905.p1	10day	intact	59.1583691037782	583.915405479019	321.536887291398	-3.30937111592771	0.553192988668911	-5.98230849579403	2.19997094649405e-09	7.91660633253371e-08
Efra.gene5236_i0_length1845.p1	10day	intact	13.5597872490673	178.492722675785	96.0262549624263	-3.7126847299846	0.62061768947296	-5.98224122992285	2.20087992478974e-09	7.91660633253371e-08
Efra.gene3518_i0_length2238.p1	10day	intact	101.427077580343	1143.43763711592	622.432357348132	-3.49496606613281	0.58433649113487	-5.98108473312193	2.21656525425925e-09	7.96624120188201e-08
Efra.gene42_i1_length9264.p1	10day	intact	326.476832802115	2252.19210163408	1289.3344672181	-2.78677050021163	0.46609339417897	-5.97899591587341	2.24517185992357e-09	8.06219068645516e-08
Efra.gene26321_i1_length563.p1	10day	intact	0.994715071053047	225.883329221142	113.439022146097	-7.8439291982729	1.31218402161251	-5.97776612813324	2.26218180941292e-09	8.11637006199645e-08
Efra.gene2348_i0_length2688.p1	10day	intact	0.994715071053047	138.025685401253	69.510200236153	-7.13475129514447	1.19391820200789	-5.97591299231848	2.28805101085166e-09	8.20221614068377e-08
Efra.gene43830_i0_length243.p1	10day	intact	1.43103531563368	166.909714304749	84.1703748101914	-6.83922782953085	1.14466183395938	-5.97488937485928	2.30246370316301e-09	8.24688207980244e-08
Efra.gene6324_i3_length915.p1	10day	intact	241.092025270052	23.6593032882727	132.375664279162	3.35105711477314	0.560874750865532	5.9746977548942	2.30517155123198e-09	8.24958385059113e-08
Efra.gene42934_i1_length318.p1	10day	intact	135.839644489687	945.162008639493	540.50082656459	-2.80020133374858	0.468839445780263	-5.97262316332698	2.33468763606004e-09	8.34813921957487e-08
Efra.gene12478_i5_length360.p1	10day	intact	174.85956300862	6.26872230666334	90.5641426576419	4.79058979580001	0.802607889038534	5.96877985031868	2.39034377165291e-09	8.53991769315828e-08
Efra.gene8455_i3_length1449.p1	10day	intact	4.65932969257639	118.886563433594	61.7729465630854	-4.71581213461682	0.790467639060517	-5.96585097426839	2.4336232676133e-09	8.68719162874404e-08
Efra.gene7744_i0_length1521.p1	10day	intact	24.9041136081636	457.630425732467	241.267269670315	-4.18601437134436	0.701807273762765	-5.96462095483978	2.45202576849633e-09	8.7454895420466e-08
Efra.gene6871_i1_length1617.p1	10day	intact	707.568547005254	84.3742591938334	395.971403099543	3.06731519719924	0.514431128765892	5.96253808465607	2.48349742120498e-09	8.85026266667217e-08
Efra.gene27590_i0_length534.p1	10day	intact	189.102196830822	17.6856044777248	103.393900654273	3.41867485473379	0.573457191227246	5.96151710543126	2.49906750945518e-09	8.89823961692942e-08
Efra.gene265_i0_length5718.p1	10day	intact	211.788472384245	11.9473976210958	111.86793500267	4.15373368647209	0.69677900705257	5.96133586751229	2.50184133384287e-09	8.90061143107417e-08
Efra.gene19202_i0_length786.p1	10day	intact	10.1212033754088	229.337211211954	119.729207293681	-4.53826018153945	0.761395846310516	-5.96044777960168	2.51547681645257e-09	8.92868246589392e-08
Efra.gene11678_i1_length633.p1	10day	intact	36.2460628024903	312.412313336932	174.329188069711	-3.1111936598469	0.521983206015146	-5.96033286894029	2.51724640628112e-09	8.92868246589392e-08
Efra.gene885_i3_length1938.p1	10day	intact	8.14989164922143	134.076585297093	71.1132384731572	-4.02640260436492	0.675538470072087	-5.9602861757603	2.51796581366965e-09	8.92868246589392e-08
Efra.gene9368_i0_length762.p1	10day	intact	31.867119105535	633.706765759719	332.786942432627	-4.30617736456699	0.722480046576952	-5.96027168496802	2.51818911574502e-09	8.92868246589392e-08
Efra.gene85834_i0_length240.p1	10day	intact	0.994715071053047	148.541165523058	74.7679402970557	-7.24087401031587	1.21541981027734	-5.957508631247	2.56112191100004e-09	9.07329003184737e-08
Efra.gene2556_i1_length2580.p1	10day	intact	48.4630296507479	408.486712419047	228.474871034897	-3.07089220139167	0.5155292279039	-5.95677613445443	2.5726225920309e-09	9.10639391775967e-08
Efra.gene9866_i0_length1321.p1	10day	intact	3.54254003963156	145.04408355096	74.2933117952957	-5.38099397459363	0.904003217069934	-5.9524057801858	2.64229255279895e-09	9.3451735521061e-08
Efra.gene27795_i0_length528.p1	10day	intact	9.07451022136921	143.031250623467	76.0528804224182	-3.99542034531359	0.671923845396444	-5.9462398494821	2.74372033924293e-09	9.69577959881922e-08
Efra.gene41491_i0_length364.p1	10day	intact	152.178041784737	8.89513378417772	80.5365877844573	4.10161237397686	0.689856050965752	5.94560614237547	2.75435699912923e-09	9.72522924048731e-08
Efra.gene2291_i1_length2718.p1	10day	intact	18.7775117681161	221.117821734861	119.947666751488	-3.56135773388064	0.599093205757269	-5.94458040861771	2.77165891398078e-09	9.77423954527994e-08
Efra.gene10052_i0_length1308.p1	10day	intact	152.851379698792	6.39955116995167	79.6254654343718	4.57771282390765	0.770074163583328	5.9445090361252	2.77286674447545e-09	9.77423954527994e-08
Efra.gene16528_i0_length909.p1	10day	intact	1.43103531563368	141.670630445269	71.5508328804512	-6.60169060574392	1.11101788959673	-5.94202007686859	2.81530928626202e-09	9.91557096326596e-08
Efra.gene26714_i0_length552.p1	10day	intact	18.4112880224407	275.100271422801	146.755779722621	-3.89788077146127	0.656418025320047	-5.93810745760797	2.88331043584445e-09	1.01466096996063e-07
Efra.gene50893_i0_length222.p1	10day	intact	110.119622804888	1.93890139153398	56.0292620982109	5.81606447210266	0.979504035377327	5.93776468706653	2.88934339857204e-09	1.01593740531473e-07
Efra.gene22788_i0_length660.p1	10day	intact	130.762112968448	0.982533582095821	65.8723232752722	7.05664630716827	1.18860311135319	5.93692397383555	2.90419253901507e-09	1.02030904101553e-07
Efra.gene17849_i0_length846.p1	10day	intact	28.3403203170525	296.104363246035	162.222341781544	-3.39473772906215	0.57190419883568	-5.93585033292881	2.9232638564303e-09	1.02615552280295e-07
Efra.gene9694_i0_length1337.p1	10day	intact	5.35791751685934	171.936176869888	88.6470471933735	-4.94568681556036	0.833232649631833	-5.93554131339624	2.92877560201522e-09	1.02723641941446e-07
Efra.gene21311_i0_length705.p2	10day	intact	5.28782101795407	114.190421701258	59.7391213596059	-4.4184288414511	0.744441551726731	-5.9352259840985	2.93441032113533e-09	1.02835861785248e-07
Efra.gene9171_i0_length1383.p1	10day	intact	4.78140427446818	146.730458779946	75.755931527207	-4.99486822166005	0.84195499380734	-5.93246463100497	2.98420689069128e-09	1.0449425604229e-07
Efra.gene18212_i0_length831.p1	10day	intact	0.994715071053047	131.692865770379	66.3437904207159	-7.06742497945296	1.19138345721968	-5.93211609295476	2.99055040115444e-09	1.04629621284466e-07
Efra.gene77269_i0_length252.p1	10day	intact	105.650087028339	3.90396855572562	54.7770277920322	4.75294638447382	0.801920863749239	5.92695189678975	3.08609328604618e-09	1.07882974649374e-07
Efra.gene29208_i0_length501.p1	10day	intact	24.4134381158268	334.599133359495	179.506285737661	-3.79245230315096	0.639906464284934	-5.92657288966263	3.09322119692173e-09	1.08042711269485e-07
Efra.gene1017_i0_length3534.p1	10day	intact	4.53725511068461	121.900895718959	63.219075414822	-4.76996334142235	0.805013203032959	-5.92532311700117	3.11683918195524e-09	1.0874384420481e-07
Efra.gene16226_i0_length924.p1	10day	intact	0.994715071053047	199.60938023425	100.302047652652	-7.66586631330527	1.29376502081021	-5.92523850158243	3.11844456018435e-09	1.0874384420481e-07
Efra.gene38774_i0_length384.p1	10day	intact	413.333666811189	52.2574402596822	232.795553535435	2.98437523522229	0.503768998843017	5.92409465861608	3.14022544881688e-09	1.09413020196442e-07
Efra.gene4_i0_length16251.p1	10day	intact	5663.36322291985	33517.8977464149	19590.6304846674	-2.56517239892982	0.43315261799471	-5.92209833754518	3.17859445884526e-09	1.10658586481926e-07
Efra.gene25173_i0_length591.p1	10day	intact	15.5492173911734	175.952008513125	95.7506129521492	-3.49639979941113	0.590517363096787	-5.92090938880329	3.20166235782252e-09	1.11369851489693e-07
Efra.gene22882_i1_length657.p1	10day	intact	112.231127528886	1.48688325947256	56.8590053941791	6.24994455204511	1.05571380667703	5.92011254614302	3.21721378310671e-09	1.11818700285443e-07
Efra.gene5296_i0_length1836.p1	10day	intact	382.601455774517	46.3622387671072	214.481847270812	3.04569826774797	0.514537383100682	5.9192944337574	3.23325682402878e-09	1.12283883570651e-07
Efra.gene6879_i0_length1617.p1	10day	intact	12.494975679109	160.74302087385	86.6189982764793	-3.69571033347807	0.62436879048125	-5.91911445578421	3.23679659877454e-09	1.12314448290592e-07
Efra.gene68508_i0_length267.p1	10day	intact	13.6818618309591	164.168805524856	88.9253336779076	-3.58369351475405	0.605745736402274	-5.91616795528567	3.29528721096771e-09	1.14250150765152e-07
Efra.gene11838_i0_length1173.p1	10day	intact	2.11150472399788	106.748805407014	54.4301550655058	-5.73544641296519	0.970325095454571	-5.9108503323603	3.40346171435369e-09	1.17903843097163e-07
Efra.gene75410_i0_length255.p1	10day	intact	1.55310989752546	119.405313104733	60.4792115011294	-6.32477137765668	1.07008161908954	-5.91055043356228	3.40966435369538e-09	1.18021898354264e-07
Efra.gene1179_i0_length3531.p1	10day	intact	118.443567118988	835.18427633612	476.813921727554	-2.81598731911303	0.476787505999914	-5.90616843704277	3.50155970578196e-09	1.2110349288736e-07
Efra.gene25049_i0_length594.p1	10day	intact	0.994715071053047	314.197556955106	157.59613601308	-8.31845995902007	1.40910264721271	-5.90337401996547	3.56141604821057e-09	1.23072862765863e-07
Efra.gene13386_i0_length1080.p1	10day	intact	25.8106137643927	234.190347580236	130.000480672314	-3.17955176167275	0.53894118278175	-5.89962664434265	3.64325038766599e-09	1.25797890940921e-07
Efra.gene3622_i0_length2208.p1	10day	intact	20.2266654996685	278.033472175326	149.130068837497	-3.76786870917387	0.638813683981433	-5.89822792412723	3.67426205110626e-09	1.26765042611247e-07
Efra.gene4821_i0_length1923.p1	10day	intact	19.1618539297102	250.44403455867	134.80294424419	-3.70056504986847	0.62754346286579	-5.89690637994886	3.70379860676698e-09	1.27679764379725e-07
Efra.gene6503_i0_length1662.p1	10day	intact	11.1860149453671	159.838984609727	85.512499777547	-3.85622177586395	0.654238759982773	-5.89421173390199	3.76474186628417e-09	1.29674783255558e-07
Efra.gene29043_i0_length504.p1	10day	intact	160.377534352175	973.84320871089	567.110371531533	-2.60233868379829	0.441693498396069	-5.89172965698662	3.82174048353533e-09	1.31530789632611e-07
Efra.gene15602_i3_length957.p1	10day	intact	0.994715071053047	170.092807004956	85.5437610380043	-7.43556970943204	1.26237499014486	-5.89014339437983	3.85860657251161e-09	1.3269144702817e-07
Efra.gene21404_i0_length702.p1	10day	intact	116.171373816491	4.9126679104791	60.5420208634849	4.56246829687091	0.774862953577707	5.88809708323907	3.90667619824439e-09	1.34153159210558e-07
Efra.gene7128_i2_length444.p1	10day	intact	6.33451417199365	150.656027326315	78.4952707491542	-4.61779020083935	0.784262953920658	-5.88806366251812	3.90746609744456e-09	1.34153159210558e-07
Efra.gene19075_i0_length792.p1	10day	intact	45.4087879386835	356.738187618756	201.07348777872	-2.97043311879592	0.504727719973431	-5.88521890367402	3.9752748535665e-09	1.36370334517676e-07
Efra.gene3486_i0_length2247.p1	10day	intact	0.994715071053047	127.762731441995	64.3787232565243	-7.02368580658702	1.19359256136227	-5.88449193967058	3.99278595839584e-09	1.36859868698943e-07
Efra.gene85452_i0_length240.p1	10day	intact	2.11150472399788	114.149855934838	58.1306803294178	-5.82974687923086	0.990776226739506	-5.88401974320243	4.00420042166406e-09	1.37139805033619e-07
Efra.gene6169_i0_length1702.p1	10day	intact	113.451873347804	2.99993229160279	58.2259028197032	5.25757774222043	0.893827317969569	5.88209560898588	4.05104203435476e-09	1.38631648353944e-07
Efra.gene7419_i0_length1554.p1	10day	intact	5.09564993715702	211.563977852227	108.329813894692	-5.39822395571804	0.917798522312046	-5.88170913820961	4.06051448735419e-09	1.3884329253966e-07
Efra.gene3269_i0_length2307.p1	10day	intact	1604.70086099614	96.7448749594662	850.722867977802	4.05301125284031	0.689272413136755	5.88012979425042	4.09944898302306e-09	1.40061190213658e-07
Efra.gene8313_i0_length1464.p1	10day	intact	2.11150472399788	118.263150671825	60.1873276979113	-5.87976024359922	1.00054540354539	-5.87655514958595	4.18891895117647e-09	1.43002310743113e-07
Efra.gene36465_i0_length341.p1	10day	intact	371.327225914326	44.456703145112	207.891964529719	3.06085365844476	0.521039267143008	5.87451628209944	4.24079798917707e-09	1.44656428340031e-07
Efra.gene1877_i1_length2937.p1	10day	intact	738.352736124911	4188.82391819171	2463.58832715831	-2.50396018748466	0.426313086046037	-5.873524105742	4.26626960765458e-09	1.45407828298342e-07
Efra.gene18689_i0_length810.p1	10day	intact	25.182122439015	259.227305255336	142.204713847176	-3.36653102047339	0.573225843392544	-5.87295750754906	4.28088231132826e-09	1.4578820897184e-07
Efra.gene25680_i0_length579.p1	10day	intact	1589.50745978932	266.509292698768	928.008376244045	2.5762046693575	0.438868209749448	5.87011000598169	4.35506074317075e-09	1.48194891316163e-07
Efra.gene27889_i0_length528.p1	10day	intact	19.2319504286155	256.001012573843	137.616481501229	-3.71938745732302	0.63368203408785	-5.86948541578407	4.37149803945724e-09	1.48634453066216e-07
Efra.gene618_i0_length4407.p1	10day	intact	33.5241851690335	303.015464090245	168.269824629639	-3.17398913153554	0.540780060258827	-5.86927914837765	4.37693961420357e-09	1.48699744946261e-07
Efra.gene3180_i0_length2340.p1	10day	intact	141.337755004357	941.567463573645	541.452609289001	-2.73647106570756	0.46628991759149	-5.86860440783742	4.39478614746806e-09	1.49186032332338e-07
Efra.gene3433_i1_length2262.p1	10day	intact	80.9042848339044	606.299785903947	343.602035368926	-2.90597919800535	0.495604758947017	-5.86350140014699	4.53207024843809e-09	1.53722726523126e-07
Efra.gene33736_i0_length435.p1	10day	intact	11.5703571069612	151.467166278702	81.5187616928318	-3.70182555893376	0.631355069733172	-5.86330218350548	4.53751347420896e-09	1.53783833468997e-07
Efra.gene4299_i0_length2040.p1	10day	intact	2.11150472399788	177.724783704684	89.9181442143411	-6.45866784834514	1.10160375983201	-5.86296823218	4.54665234998942e-09	1.53969993654934e-07
Efra.gene37243_i0_length396.p1	10day	intact	159.224507867393	11.7119056671769	85.4682067672848	3.76125720499162	0.641979061564997	5.85884716523705	4.66091396115628e-09	1.57712929219286e-07
Efra.gene18125_i0_length834.p1	10day	intact	61.2202729095592	497.226089864696	279.223181387128	-3.01755527220761	0.515132926045914	-5.85781867093981	4.68986307369742e-09	1.58565434538966e-07
Efra.gene6043_i0_length1719.p1	10day	intact	0.994715071053047	134.569169195574	67.7819421333137	-7.09841516373659	1.21182365109506	-5.85763048717703	4.695178799604e-09	1.58618164422782e-07
Efra.gene7478_i0_length1548.p1	10day	intact	117.848935460678	5.8428699472596	61.8459027039686	4.32842167711891	0.73910306957497	5.85631673753976	4.73245266041762e-09	1.59749595041388e-07
Efra.gene2360_i1_length621.p1	10day	intact	4.53725511068461	202.220689070283	103.378972090484	-5.49471230297524	0.938471500657128	-5.85495915339761	4.77127267372342e-09	1.60931368800852e-07
Efra.gene103053_i0_length222.p1	10day	intact	118.020610960786	3.47811619632187	60.7493635785541	5.09264496503237	0.869966739421342	5.85383869781015	4.80354526206948e-09	1.61890592874647e-07
Efra.gene5381_i2_length504.p1	10day	intact	0.994715071053047	171.750382246417	86.3725486587351	-7.44857287252337	1.27297860458383	-5.8512946295421	4.87761297063128e-09	1.64255756089943e-07
Efra.gene20575_i1_length732.p1	10day	intact	8.88233914057216	162.94357999196	85.9129595662662	-4.23145755711148	0.723272534173288	-5.85043307630658	4.90294711760455e-09	1.64977333728544e-07
Efra.gene4698_i0_length1947.p1	10day	intact	145.723830195621	1990.18507702357	1067.9544536096	-3.76903147706419	0.64425348214938	-5.8502306646288	4.9089176219095e-09	1.65046721541096e-07
Efra.gene4453_i0_length2001.p1	10day	intact	4.10093486610398	141.270943858523	72.6859393623133	-5.13944332826818	0.878560889464005	-5.84984306711361	4.92037027273644e-09	1.65300172034516e-07
Efra.gene15386_i0_length438.p1	10day	intact	16.8581781249153	199.789906427987	108.324042276451	-3.56017538437374	0.608665727952221	-5.84914711125843	4.94099951730537e-09	1.6586126281104e-07
Efra.gene12615_i0_length1125.p1	10day	intact	1.98943014210609	138.855790129417	70.4226101357616	-6.13870707336296	1.04995902204149	-5.84661586261445	5.01674184241195e-09	1.68270048660218e-07
Efra.gene13491_i0_length1073.p1	10day	intact	97.0118970515502	627.379740830287	362.195818940919	-2.69309600053893	0.460671969169786	-5.84601664692639	5.03483682038709e-09	1.68742955625497e-07
Efra.gene48169_i0_length327.p1	10day	intact	20.6448673283304	205.263821343172	112.954344335751	-3.31483198971496	0.56706182260602	-5.84562715663196	5.04663259647036e-09	1.69004161710029e-07
Efra.gene1057_i0_length3675.p1	10day	intact	4.72942619148166	111.235620958089	57.9825235747854	-4.52843456630327	0.77484586933756	-5.84430368090466	5.08691553163016e-09	1.70218190162607e-07
Efra.gene20568_i5_length534.p1	10day	intact	2.30367580479493	269.874843159858	136.089259482327	-6.82844154556321	1.16849328537651	-5.84380041461936	5.10231552087417e-09	1.70598323144098e-07
Efra.gene1019_i2_length3726.p1	10day	intact	977.165436598158	5654.13358629603	3315.64951144709	-2.5327347383358	0.433556669064389	-5.84176168665888	5.16516615880282e-09	1.72563134272219e-07
Efra.gene559_i0_length2809.p1	10day	intact	623.485568712623	92.0892989935494	357.787433853086	2.75978901560333	0.472481606852329	5.8410506897592	5.18726167817084e-09	1.73164326804329e-07
Efra.gene27187_i0_length543.p1	10day	intact	182.186415086897	8.92129955683538	95.5538573218664	4.35518738087041	0.745638987686509	5.84087937030121	5.19259947502565e-09	1.73205594969082e-07
Efra.gene22533_i1_length486.p1	10day	intact	1.98943014210609	105.759071828037	53.8742509850714	-5.74729169996156	0.98404062396076	-5.84050247522174	5.20436120476841e-09	1.73460907116152e-07
Efra.gene16990_i1_length759.p1	10day	intact	1.8673555602143	114.385347888757	58.1263517244855	-5.88789187063051	1.00838617958195	-5.83892559204994	5.25385256627189e-09	1.74972350174366e-07
Efra.gene3192_i0_length2334.p1	10day	intact	185.087099714772	1168.92450497993	677.005802347349	-2.65985157254301	0.45573609437352	-5.83638558670537	5.33453639529898e-09	1.77519414844035e-07
Efra.gene21047_i0_length714.p1	10day	intact	4.97357535526523	68143.9046575389	34074.4391164471	-13.7435181246164	2.35535502141453	-5.83500915983469	5.37876121196998e-09	1.78850163165575e-07
Efra.gene32085_i0_length456.p1	10day	intact	3.42046545773977	116.402746598264	59.9116060280017	-5.08623079219092	0.872120691149549	-5.83202628237924	5.47582910404573e-09	1.81934529689022e-07
Efra.gene28255_i0_length519.p1	10day	intact	0.994715071053047	237.871292608657	119.433003839855	-7.91780424144282	1.35781152320043	-5.83129845796283	5.4997711645732e-09	1.82586349456574e-07
Efra.gene12882_i0_length1108.p1	10day	intact	90.6592644636378	887.09576684981	488.877515656724	-3.29124347351075	0.564673202606296	-5.82858095323055	5.59006780279742e-09	1.8543831362477e-07
Efra.gene23467_i0_length639.p1	10day	intact	119.506001524176	1011.81800023378	565.662000878979	-3.08257429666668	0.529347901720278	-5.82334280847986	5.76820670702085e-09	1.91197489035152e-07
Efra.gene82809_i0_length244.p2	10day	intact	129.857989976989	0.982533582095821	65.4202617795425	7.04863352432373	1.21092043680204	5.82088906100115	5.8535414945876e-09	1.93873885313678e-07
Efra.gene12350_i0_length1140.p1	10day	intact	93.835580757594	708.818867704448	401.327224231021	-2.9176596833857	0.50129603455493	-5.8202329208052	5.87656761289319e-09	1.94483991947388e-07
Efra.gene27957_i0_length525.p1	10day	intact	76.1228805594362	553.392767109837	314.757823834637	-2.86139763552804	0.491957183201507	-5.81635502688859	6.01446569644894e-09	1.98891833903949e-07
Efra.gene36550_i0_length402.p1	10day	intact	2.11150472399788	161.944714848955	82.0281097864763	-6.32577044434762	1.08769563721968	-5.81575417597268	6.03611170293279e-09	1.99451456262245e-07
Efra.gene18894_i0_length801.p1	10day	intact	37.1368217075703	522.326442216288	279.731631961929	-3.81109451933805	0.655407857374495	-5.81484411036047	6.0690417318267e-09	2.00382770362244e-07
Efra.gene4923_i5_length1905.p1	10day	intact	4.85150077337344	271.422663256966	138.13708201517	-5.80130530025381	0.998557360790424	-5.80968658191222	6.25899043888831e-09	2.0649289628423e-07
Efra.gene35051_i1_length420.p1	10day	intact	0.994715071053047	125.861761602015	63.4282383365338	-7.00136682360069	1.20616579329552	-5.80464714097997	6.45016955743037e-09	2.12634043903768e-07
Efra.gene11261_i0_length1212.p1	10day	intact	31.8490006896162	277.141201690099	154.495101189858	-3.1169514181777	0.536994799301209	-5.80443501917297	6.45834006769197e-09	2.12737318813233e-07
Efra.gene5049_i1_length1881.p1	10day	intact	30.9582417845362	267.06597392146	149.012107852998	-3.1145854005122	0.53663088147475	-5.80396229145965	6.4765848302973e-09	2.13172019328624e-07
Efra.gene5584_i0_length1788.p1	10day	intact	7.03310199627659	129.406609337414	68.2198556668453	-4.17349799509426	0.719362410388429	-5.80166260402837	6.56605799515538e-09	2.15903672587445e-07
Efra.gene7347_i0_length1560.p1	10day	intact	131.600893790542	8.79047069354706	70.1956822420445	3.9012867819169	0.672453972532567	5.80156700870403	6.56980319862812e-09	2.15903672587445e-07
Efra.gene30177_i1_length486.p1	10day	intact	9.00441372246395	452.658928927511	230.831671324987	-5.67562235775422	0.978477086588826	-5.80046526949406	6.61311703123824e-09	2.17158101953468e-07
Efra.gene32896_i0_length444.p1	10day	intact	118.825532115812	0.982533582095821	59.9040328489539	6.91856615131767	1.19445382849158	5.79224243439767	6.94527889214374e-09	2.27888253563588e-07
Efra.gene14674_i0_length1005.p1	10day	intact	1.98943014210609	109.501479965802	55.7454550539541	-5.79798907466362	1.00136209490832	-5.79010240565821	7.03435231027932e-09	2.3050068502893e-07
Efra.gene7311_i0_length1566.p1	10day	intact	2.86207063126735	97.5063165814053	50.1841936063363	-5.0655281562289	0.87486512824647	-5.79006751175688	7.03581384835756e-09	2.3050068502893e-07
Efra.gene4282_i0_length2043.p1	10day	intact	3.73471112042861	106.931965815617	55.333338468023	-4.79947952878245	0.829414112347985	-5.78659014517564	7.18295477701722e-09	2.35138757580357e-07
Efra.gene6837_i0_length1620.p1	10day	intact	4.22300944799577	115.67730496073	59.950157204363	-4.83289018279271	0.835372266917937	-5.78531317615249	7.2377360115841e-09	2.36748531396735e-07
Efra.gene6281_i0_length1689.p1	10day	intact	101.372722332587	1.96506716419164	51.6688947483892	5.68780637052621	0.983312575248951	5.78433197509571	7.28010479205143e-09	2.3795011243308e-07
Efra.gene5302_i1_length1835.p1	10day	intact	49.9980211323547	477.228765829068	263.613393480711	-3.25501872743689	0.562843809186417	-5.78316519487347	7.33080096818794e-09	2.39421805170618e-07
Efra.gene19196_i0_length786.p1	10day	intact	133.41627126777	7.78177133879357	70.5990213032817	4.09461351984985	0.708548594592529	5.77887466166604	7.52019215770684e-09	2.4541746107249e-07
Efra.gene4066_i1_length2091.p1	10day	intact	235.838063919166	1418.64116633392	827.239615126541	-2.58834117256358	0.447933187068674	-5.77840902903843	7.5410298959204e-09	2.45907452876311e-07
Efra.gene6599_i0_length1650.p1	10day	intact	185.349367294474	1096.92876419633	641.1390657454	-2.56587157206643	0.444092605475552	-5.7777849494224	7.56904644215056e-09	2.46630603553685e-07
Efra.gene43358_i0_length353.p1	10day	intact	5.21772451904881	118.755734570306	61.9867295446774	-4.55324632597758	0.788100133293457	-5.77749721593072	7.58199760724139e-09	2.46862125640861e-07
Efra.gene37919_i0_length390.p1	10day	intact	6.5266852527907	115.651139188073	61.0889122204316	-4.1642110429051	0.721014276679393	-5.77549041342598	7.67292689819109e-09	2.49630223408098e-07
Efra.gene10849_i0_length1242.p1	10day	intact	85.9479566880749	562.88251366826	324.415235178168	-2.71088037363572	0.469423741871515	-5.77491109168847	7.69937292132047e-09	2.50297782212812e-07
Efra.gene6988_i2_length1605.p1	10day	intact	141.740215581869	6.77307198404009	74.2566437829548	4.3787139166797	0.75842720683559	5.77341355533533	7.76814676982814e-09	2.52339284571594e-07
Efra.gene14527_i0_length1014.p1	10day	intact	9.75497962973342	162.424830320821	86.0899049752774	-4.08114763818148	0.70707366713514	-5.77188463928677	7.83897784728845e-09	2.54444423914792e-07
Efra.gene7077_i0_length1593.p1	10day	intact	120.918918423891	7.35591897938983	64.1374187016405	4.03722573765311	0.69965111339928	5.77034133203634	7.91111237547377e-09	2.5658860560974e-07
Efra.gene12766_i0_length1116.p1	10day	intact	24.5717495295561	226.061221200012	125.316485364784	-3.19571459424706	0.553849198863391	-5.77000851640718	7.92675264075617e-09	2.56898570427085e-07
Efra.gene7546_i0_length1540.p1	10day	intact	5.09564993715702	117.623406349145	61.3595281431512	-4.55742274623397	0.789980588998145	-5.76903130241934	7.97284956142248e-09	2.58194374332293e-07
Efra.gene36973_i0_length399.p1	10day	intact	188.209060760972	15.7467030861908	101.977881923581	3.57891494224056	0.620397470095706	5.76874522342661	7.98639366634196e-09	2.58434803169314e-07
Efra.gene97611_i0_length225.p1	10day	intact	4.65932969257639	123.097321264331	63.8783254784536	-4.7629196848055	0.825774502650816	-5.76782120241794	8.03029345690348e-09	2.59656403056338e-07
Efra.gene52757_i0_length309.p1	10day	intact	500.797018302421	51.1179120416404	275.95746517203	3.29329653473373	0.571243207634523	5.76513906987365	8.15905340135022e-09	2.63617954158851e-07
Efra.gene21442_i0_length702.p1	10day	intact	102.751779565234	3.93013432838328	53.3409569468086	4.70743458179773	0.816786762961416	5.76335807001822	8.24565972883944e-09	2.66212511230245e-07
Efra.gene3692_i1_length2187.p1	10day	intact	7.39932574195196	180.265497867345	93.8324118046482	-4.61062625020347	0.800548501782746	-5.75933405650756	8.44464320058072e-09	2.72428447454028e-07
Efra.gene1322_i0_length3387.p1	10day	intact	37.6070016192187	316.946894651309	177.276948135264	-3.08117171862604	0.535069795736778	-5.7584482308207	8.48906928768194e-09	2.73652600724825e-07
Efra.gene12557_i0_length1128.p1	10day	intact	143.657172060301	8.76430492088939	76.210738490595	4.02906940472981	0.700031427934282	5.75555502789234	8.63575847596652e-09	2.78168912800603e-07
Efra.gene4248_i0_length2052.p1	10day	intact	215.473582586456	1442.762321966	829.117952276227	-2.74245654825537	0.476754239966023	-5.75234852332055	8.80121180360067e-09	2.83282296687693e-07
Efra.gene15823_i1_length945.p1	10day	intact	29.8075924645236	292.619047052832	161.213319758678	-3.28551590050586	0.571366561383243	-5.75027683200751	8.90974399193842e-09	2.86513618427229e-07
Efra.gene19480_i4_length776.p1	10day	intact	2679.47456438503	282.151332694328	1480.81294853968	3.24722258849844	0.564717291783887	5.7501738228004	8.91517427865636e-09	2.86513618427229e-07
Efra.gene2977_i4_length1800.p1	10day	intact	0.994715071053047	118.270350668706	59.6325328698794	-6.91176070206324	1.20209921497396	-5.74974229744667	8.93795778512082e-09	2.87027391108644e-07
Efra.gene1921_i0_length2910.p1	10day	intact	167.885570589639	1292.38428392717	730.134927258404	-2.94232110232296	0.511863460370183	-5.74825384135655	9.01697987591153e-09	2.89345017613881e-07
Efra.gene11966_i0_length1164.p1	10day	intact	30.3478688750773	267.234734336301	148.791301605689	-3.13802677800114	0.546356709762023	-5.74354944660234	9.2712273961123e-09	2.97277647464257e-07
Efra.gene9075_i0_length1389.p1	10day	intact	33.7139790850609	716.813828358798	375.263903721929	-4.42234204940377	0.770022776027391	-5.74313148530358	9.29415011307048e-09	2.97786544100799e-07
Efra.gene16575_i0_length909.p1	10day	intact	0.994715071053047	133.246480568929	67.120597819991	-7.08384895575538	1.23467304240018	-5.73742902978148	9.61245380477378e-09	3.07751563094611e-07
Efra.gene19247_i0_length786.p1	10day	intact	16.4037394644159	416.205615353058	216.304677408737	-4.6762740601306	0.815075190907019	-5.73723027310747	9.62373711684247e-09	3.07879389929652e-07
Efra.gene21634_i0_length694.p1	10day	intact	39.0222956837033	446.70349324502	242.862894464362	-3.50909564800425	0.612380263610959	-5.7302559480159	1.00279208742261e-08	3.205670481436e-07
Efra.gene24819_i0_length600.p1	10day	intact	9.02253213838268	134.764095383073	71.8933137607281	-3.88250389319798	0.677637496285611	-5.72947027648184	1.0074473955344e-08	3.21811619258866e-07
Efra.gene47256_i0_length333.p1	10day	intact	90.1528477201519	707.523573769888	398.83821074502	-2.97354345697212	0.519033751546877	-5.72899825514249	1.0102543384663e-08	3.22464326977276e-07
Efra.gene62104_i0_length282.p1	10day	intact	110.155859636725	2.9214349736298	56.5386473051775	5.23189472635721	0.913307810012355	5.72851197482526	1.0131540233902e-08	3.23145628804719e-07
Efra.gene1120_i0_length3597.p1	10day	intact	15.7232700560517	193.521184121324	104.622227088688	-3.6359044754868	0.63485392626178	-5.72715127855656	1.02131089573412e-08	3.25501417478913e-07
Efra.gene9671_i0_length1338.p1	10day	intact	9.80695771271994	301.745107008914	155.776032360817	-4.9805020094126	0.869794883039245	-5.72606496834022	1.02786871085056e-08	3.27344402643351e-07
Efra.gene1850_i0_length2947.p1	10day	intact	86.6103076805203	576.297828773052	331.454068226786	-2.73574292848492	0.47784107079162	-5.72521513053017	1.03302750881887e-08	3.28739402184717e-07
Efra.gene32865_i0_length444.p1	10day	intact	6.28253608900712	111.668673314374	58.9756047016905	-4.14244215062954	0.723608024450424	-5.72470455088679	1.03613898884175e-08	3.29481275299687e-07
Efra.gene6044_i0_length1719.p1	10day	intact	6.33451417199365	137.692730353584	72.013622262789	-4.48796026678053	0.784201467036506	-5.72296846592307	1.04678700661133e-08	3.32616768263279e-07
Efra.gene8455_i0_length1434.p1	10day	intact	4.85150077337344	102.37385294345	53.6126768584118	-4.39194806902886	0.767579901618489	-5.72181223058104	1.05393752490973e-08	3.34637050672277e-07
Efra.gene14451_i0_length1019.p1	10day	intact	1942.8276560632	280.843044061445	1111.83535006232	2.79021447499935	0.487725055468248	5.72087581664337	1.05976337060891e-08	3.36129218153245e-07
Efra.gene12442_i1_length459.p1	10day	intact	131.318130630151	6.90390084732841	69.1110157387398	4.25041601251557	0.742975655913197	5.72080118465168	1.06022903355543e-08	3.36129218153245e-07
Efra.gene16848_i0_length894.p1	10day	intact	14.5545023201203	159.386966477665	86.9707343988929	-3.44842280083516	0.602912720027982	-5.71960531978013	1.06771775681462e-08	3.38249461009188e-07
Efra.gene19402_i0_length780.p1	10day	intact	1.43103531563368	125.742698517622	63.5868669166277	-6.42905891518147	1.12416982379238	-5.71893923775065	1.07191114829706e-08	3.39323357432058e-07
Efra.gene1254_i0_length3453.p1	10day	intact	170.193101821735	1.48688325947256	85.8399925406038	6.84577668659242	1.19784473904092	5.71507847675954	1.09653408128796e-08	3.46775798666954e-07
Efra.gene41775_i0_length363.p1	10day	intact	73.7853450875735	542.317971550473	308.051658319023	-2.87426614191207	0.502934462145956	-5.71499143178209	1.09709551971169e-08	3.46775798666954e-07
Efra.gene4710_i0_length1944.p1	10day	intact	11.4482825250694	149.076246755107	80.2622646400882	-3.68885394096593	0.645572954453399	-5.71407757329184	1.10300677765254e-08	3.4826258732894e-07
Efra.gene6317_i0_length1685.p1	10day	intact	100.850564337952	643.66679357826	372.258678958106	-2.67532638110649	0.468204752751384	-5.71400944861207	1.10344867708476e-08	3.4826258732894e-07
Efra.gene4168_i0_length2070.p1	10day	intact	182.74718707814	6730.51009471253	3456.62864089533	-5.20325719768245	0.910808596327383	-5.71278885450065	1.11139543582493e-08	3.505087218779e-07
Efra.gene6685_i0_length1641.p1	10day	intact	113.381776848898	707.540607978517	410.461192413708	-2.64078592987994	0.462660873107769	-5.70782204283095	1.14430969062591e-08	3.60619805413744e-07
Efra.gene16647_i1_length843.p1	10day	intact	11.3262079431776	153.544096530406	82.4351522367917	-3.74183408747495	0.655722473572687	-5.7064295312126	1.15370639100339e-08	3.63266539238683e-07
Efra.gene14672_i0_length804.p1	10day	intact	0.994715071053047	121.874729946302	61.4347225086774	-6.95537661842345	1.21888941129015	-5.70632294775737	1.15442869984682e-08	3.63266539238683e-07
Efra.gene11852_i1_length1170.p1	10day	intact	66.8561992572699	513.959892314997	290.408045786134	-2.94178255616097	0.515549031608602	-5.70611595754937	1.15583271406933e-08	3.63437525557957e-07
Efra.gene106604_i0_length217.p1	10day	intact	119.526497104865	0.982533582095821	60.2545153434802	6.92906312045329	1.21440317249501	5.70573535823151	1.15841865039856e-08	3.63979621932149e-07
Efra.gene33720_i0_length435.p1	10day	intact	30.9243821174685	287.475452970448	159.199917543958	-3.20832330344957	0.562502042998499	-5.70366515710259	1.17258314248189e-08	3.681562343782e-07
Efra.gene552_i3_length2738.p1	10day	intact	135.428574155334	2.44325106891072	68.9359126121223	5.79107707515242	1.01569584389553	5.70158587332772	1.18697913227783e-08	3.72399270259737e-07
Efra.gene6574_i0_length1653.p1	10day	intact	1.8673555602143	105.171659050673	53.5195073054435	-5.76781796523159	1.01166754442598	-5.70129781963525	1.18898697636262e-08	3.72752271899161e-07
Efra.gene27906_i2_length528.p1	10day	intact	458.242270598457	41.049884269882	249.646077434169	3.48129771305221	0.610747372132668	5.70006171438097	1.19764063336296e-08	3.75186693666798e-07
Efra.gene16008_i1_length546.p1	10day	intact	112.208254783428	1122.23844272918	617.223348756303	-3.32579375186445	0.583672320525068	-5.69804946184973	1.21185896597572e-08	3.79179136360972e-07
Efra.gene59706_i0_length288.p1	10day	intact	0.994715071053047	111.504478681547	56.2495968762999	-6.82703971298173	1.19814578906382	-5.69800417887051	1.21218080960315e-08	3.79179136360972e-07
Efra.gene40618_i0_length339.p1	10day	intact	21.0292094899245	233.759929438818	127.394569464371	-3.46632055063017	0.608409627983588	-5.69734664146978	1.21686355136519e-08	3.80362182906e-07
Efra.gene2_i0_length16799.p1	10day	intact	205.965129285276	1494.65993875763	850.312534021455	-2.85753200496893	0.501603847315624	-5.69679044580949	1.220838292655e-08	3.8132233920509e-07
Efra.gene10178_i4_length1203.p1	10day	intact	171.613150215759	1483.3436801669	827.478415191329	-3.11309523233603	0.546819130935355	-5.69309860650076	1.24754288250995e-08	3.89375376093958e-07
Efra.gene15787_i0_length948.p1	10day	intact	2.42575038668672	119.786033915703	61.1058921511948	-5.61790448224285	0.987032539612266	-5.69171152599459	1.25772217361566e-08	3.92262552951371e-07
Efra.gene1886_i0_length2931.p1	10day	intact	30.8023075355767	376.603453871667	203.702880703622	-3.60461244022683	0.633448998355377	-5.69045408483632	1.26701979441546e-08	3.94870692976903e-07
Efra.gene16361_i0_length918.p1	10day	intact	0.994715071053047	152.846752232678	76.9207336518653	-7.28019936454019	1.27977492207715	-5.68865605892947	1.28043065008748e-08	3.98755943381594e-07
Efra.gene35107_i1_length381.p1	10day	intact	641.867431855589	7.19892434344384	324.533178099517	6.47143351032812	1.13763216037506	5.68851139738752	1.28151560512285e-08	3.98799723572091e-07
Efra.gene13965_i0_length1044.p1	10day	intact	4.04895678311745	134.03865374554	69.0438052643287	-4.98822740950258	0.876957335220155	-5.68810728773974	1.28455114406337e-08	3.99343727932112e-07
Efra.gene68755_i0_length267.p1	10day	intact	532.133949016773	70.7947494562144	301.464349236494	2.90972732754716	0.511553008834901	5.68802700266445	1.28515505046234e-08	3.99343727932112e-07
Efra.gene29187_i0_length501.p1	10day	intact	7.32922924304669	144.230310383705	75.7797698133761	-4.33657029139383	0.762661979406209	-5.68609739110134	1.29975290777112e-08	4.03582834869607e-07
Efra.gene14893_i0_length993.p1	10day	intact	2.54782496857851	116.039059995923	59.2934424822509	-5.54419572493417	0.975194724928529	-5.68521914978621	1.30645018819575e-08	4.05364327680518e-07
Efra.gene7212_i4_length714.p1	10day	intact	37.6747209533543	1292.91743359207	665.296077272712	-5.11076151853811	0.898994767075262	-5.68497360130934	1.30832867804229e-08	4.05649131755122e-07
Efra.gene30079_i0_length486.p1	10day	intact	185.333626043325	1172.59631844432	678.964972243822	-2.66124471111886	0.468281571936696	-5.68300114845993	1.32351379950089e-08	4.10056230661211e-07
Efra.gene8456_i0_length1449.p1	10day	intact	1010.65903816713	116.723935867037	563.691487017084	3.11498991465916	0.548162513939977	5.68260294245557	1.3266001343238e-08	4.10711122231375e-07
Efra.gene6575_i0_length1653.p1	10day	intact	1.43103531563368	96.826006492306	49.1285209039698	-6.0509052858751	1.06543290148403	-5.67929268698841	1.35252869266285e-08	4.18431752105931e-07
Efra.gene922_i0_length3864.p1	10day	intact	6.59678175169596	118.094390256983	62.3455860043396	-4.13638367044655	0.728839930354317	-5.67529782353677	1.38447571088185e-08	4.28001645642969e-07
Efra.gene16782_i0_length898.p1	10day	intact	4.17103136500924	104.522080516245	54.3465559406273	-4.60351068899335	0.811242559842735	-5.67464149056206	1.38979405825947e-08	4.29331479782291e-07
Efra.gene42015_i0_length360.p1	10day	intact	848.116223203495	83.717480662525	465.91685193301	3.3412210801844	0.588938882298141	5.67329001465547	1.40080781763874e-08	4.32417495110133e-07
Efra.gene544_i1_length1794.p1	10day	intact	43.0350156349833	321.597904835211	182.316460235097	-2.90136792187524	0.511515966533876	-5.67209649688049	1.41060477549581e-08	4.35123660076058e-07
Efra.gene3912_i0_length2130.p1	10day	intact	174.846198922241	16.2772185362252	95.5617087292331	3.42782197124735	0.604430335162989	5.6711613759806	1.41832716376337e-08	4.37186407288782e-07
Efra.gene5724_i0_length1767.p1	10day	intact	1.55310989752546	94.8275735585756	48.1903417280505	-5.99287186375606	1.05701860068079	-5.66959924820267	1.43131917916783e-08	4.40869275106333e-07
Efra.gene20140_i0_length749.p1	10day	intact	196.815768235462	11.6072425765462	104.211505406004	4.0773380670479	0.719245835158149	5.66890744129421	1.43710971523616e-08	4.42330219859386e-07
Efra.gene3078_i0_length2382.p1	10day	intact	17.4346913673064	282.40842463889	149.921558003098	-3.99733267131769	0.705622126363739	-5.66497636903342	1.47044799821382e-08	4.52261824592655e-07
Efra.gene4985_i3_length762.p1	10day	intact	4.04895678311745	154.897516711723	79.4732367474204	-5.20027052212992	0.918281137523173	-5.66304839513128	1.48707196992649e-08	4.57041937540216e-07
Efra.gene45154_i0_length342.p1	10day	intact	0.994715071053047	110.809768598685	55.9022418348692	-6.81775285726788	1.20411414529884	-5.66204863873251	1.49576411020277e-08	4.59071356135839e-07
Efra.gene66639_i0_length273.p1	10day	intact	3.42046545773977	147.946552748813	75.6835091032764	-5.43342476389112	0.959623359431876	-5.66203887232159	1.49584926482492e-08	4.59071356135839e-07
Efra.gene1519_i1_length600.p1	10day	intact	2.98414521315914	117.221085547532	60.1026153803458	-5.30768903243722	0.938755261265093	-5.6539646183015	1.56788499452086e-08	4.80489265377189e-07
Efra.gene15340_i0_length969.p1	10day	intact	24.3276003657725	227.659967546996	125.993783956384	-3.21717798111038	0.569013069194558	-5.65396149101517	1.56791353735529e-08	4.80489265377189e-07
Efra.gene37058_i0_length399.p1	10day	intact	12.4429975961225	148.893086346503	80.6680419713129	-3.56902846091097	0.63142606882373	-5.65232991973176	1.58287395919592e-08	4.84632994144401e-07
Efra.gene27243_i0_length540.p1	10day	intact	71.1130683723335	520.059854206819	295.586461289576	-2.87381029211397	0.50843768754332	-5.65223696535893	1.58373045044702e-08	4.84632994144401e-07
Efra.gene11000_i0_length1233.p1	10day	intact	94.1860632521203	1.93890139153398	48.0624823218271	5.59064065832894	0.989171817768635	5.65183980973119	1.58739495653554e-08	4.85402618533956e-07
Efra.gene32610_i0_length447.p1	10day	intact	105.455538782772	1.48688325947256	53.4712110211223	6.15621781289178	1.08947029731501	5.6506522739204	1.59840139822405e-08	4.88414563282224e-07
Efra.gene6537_i2_length843.p1	10day	intact	204.542703726483	18.6419722871629	111.592338006823	3.45415795606221	0.611386964096307	5.64970821902918	1.60720403371112e-08	4.90749234559559e-07
Efra.gene23142_i1_length648.p1	10day	intact	1106.08126894737	85.5209874087563	595.801128178064	3.69191772918327	0.653843606775209	5.64648440533357	1.63762012639847e-08	4.99675291312724e-07
Efra.gene19134_i5_length420.p1	10day	intact	5.46187368283239	168.715152618128	87.0885131504802	-5.01044787887921	0.887499346639051	-5.64557923096362	1.64626032112033e-08	5.01948932134227e-07
Efra.gene6415_i0_length1673.p1	10day	intact	292.098125559839	13.5127781985414	152.80545187919	4.43992459353645	0.786520212968543	5.64502287459206	1.65159288188883e-08	5.03211513775494e-07
Efra.gene7367_i0_length1560.p1	10day	intact	5.60206668064291	112.565509581616	59.0837881311293	-4.29479748804134	0.760904122681967	-5.64433462773656	1.65821280128917e-08	5.04864227726317e-07
Efra.gene35166_i0_length417.p1	10day	intact	0.994715071053047	114.071358616865	57.5330368439589	-6.85926503777902	1.21537828363497	-5.64372848366538	1.66406434894519e-08	5.06238377688454e-07
Efra.gene25375_i0_length585.p1	10day	intact	229.119207585578	1385.28279030596	807.200998945768	-2.5957557326901	0.45994524943042	-5.64361896531075	1.66512374578906e-08	5.06238377688454e-07
Efra.gene4762_i0_length1935.p1	10day	intact	9.07451022136921	133.448606753309	71.2615584873392	-3.89478406589735	0.690168112419482	-5.6432396626434	1.66879789488483e-08	5.06990405058214e-07
Efra.gene18181_i0_length831.p1	10day	intact	6.47470716980417	199.201791002904	102.838249086354	-4.91382255474625	0.870912783471862	-5.64215228895536	1.67937452965648e-08	5.09836858467747e-07
Efra.gene5376_i0_length1820.p1	10day	intact	4.72942619148166	162.553727616962	83.6415769042219	-5.08193881165665	0.901084530326407	-5.63980252753399	1.70245293211848e-08	5.1647187406919e-07
Efra.gene16899_i0_length891.p1	10day	intact	147.778602507093	13.2772862446224	80.5279443758577	3.47774185379706	0.616685389970613	5.63941016011873	1.70633649553276e-08	5.1727841974051e-07
Efra.gene97022_i0_length228.p1	10day	intact	141.703978750032	6.98239816530141	74.3431884576667	4.35174010737184	0.771795018110957	5.63846617981955	1.71571507876125e-08	5.19748436592602e-07
Efra.gene6854_i0_length1620.p1	10day	intact	11.88460276965	148.388736669127	80.1366697193883	-3.62690615619787	0.643592531313496	-5.63540746626717	1.7464490142442e-08	5.28679537078985e-07
Efra.gene26337_i0_length561.p1	10day	intact	5.09564993715702	103.192191892719	54.1439209149379	-4.36903762738391	0.775476335600089	-5.63400509701305	1.76071813195762e-08	5.32617234917179e-07
Efra.gene20735_i0_length726.p1	10day	intact	8.02781706732964	188.047269206138	98.0375431367339	-4.53260112189992	0.804545427503715	-5.63374169680305	1.76341083102559e-08	5.33049935457264e-07
Efra.gene102_i3_length408.p1	10day	intact	18.0269458608466	261.605756352317	139.816351106582	-3.86577646555295	0.686259064609246	-5.63311534216909	1.76983002712243e-08	5.34607669637719e-07
Efra.gene30066_i0_length486.p1	10day	intact	7.64347490573554	121.146654093901	64.3950644998185	-4.01074675614472	0.712159507890808	-5.63180960403561	1.78328492667773e-08	5.38286913285733e-07
Efra.gene2628_i2_length2490.p1	10day	intact	155.148822911517	4.35598668778703	79.7524047996518	5.14739256988114	0.914065986528002	5.63131398142605	1.78841800264524e-08	5.39450741669327e-07
Efra.gene747_i0_length4170.p1	10day	intact	90.7112425466243	805.314553363952	448.012897955288	-3.15150185506512	0.560179802723023	-5.62587554878939	1.84569382505364e-08	5.56329796846469e-07
Efra.gene2203_i5_length600.p1	10day	intact	31.9190971885215	282.484287741996	157.201692465259	-3.13786863900155	0.557774782728799	-5.62569111434219	1.84766712888452e-08	5.56527355104595e-07
Efra.gene1921_i1_length897.p1	10day	intact	18.9696828489132	208.214056304327	113.59186957662	-3.45397241788218	0.614216685899037	-5.62337770558374	1.87259345822919e-08	5.63633279740273e-07
Efra.gene54832_i0_length303.p1	10day	intact	335.056812103847	9.11165996232015	172.084236033084	5.19308501379822	0.923508931370959	5.62321038529539	1.87440889495167e-08	5.63777871972321e-07
Efra.gene11663_i3_length564.p1	10day	intact	0.994715071053047	436.66935751451	218.832036292781	-8.79097899938673	1.56449923530658	-5.61903694229932	1.92024798989217e-08	5.77154109360543e-07
Efra.gene42958_i0_length354.p1	10day	intact	3957.23258763665	692.100694167337	2324.66664090199	2.51546748319883	0.44795251990607	5.61547791655751	1.96019691803507e-08	5.88434307262877e-07
Efra.gene8585_i1_length1434.p1	10day	intact	4317.27697393395	584.417823589248	2450.8473987616	2.88487411546763	0.513739141065222	5.61544543693115	1.96056518108141e-08	5.88434307262877e-07
Efra.gene25400_i0_length486.p1	10day	intact	334.685834028632	1961.66561374615	1148.17572388739	-2.55040999876088	0.454491729931702	-5.61156525146043	2.00504654714922e-08	6.01357319883269e-07
Efra.gene18552_i0_length815.p1	10day	intact	1.8673555602143	116.864598942073	59.3659772511437	-5.92256998588394	1.05574890971217	-5.60982818111419	2.02527589446488e-08	6.06993440364497e-07
Efra.gene72225_i0_length261.p1	10day	intact	1.55310989752546	101.40308514025	51.4780975188876	-6.08714616939968	1.08519575942064	-5.60926092509747	2.03192478633426e-08	6.08554268100068e-07
Efra.gene25494_i0_length582.p1	10day	intact	17.8347747800496	458.780314433966	238.307544607008	-4.69349030410061	0.837048633653878	-5.60718949341405	2.05638480368298e-08	6.15076077077295e-07
Efra.gene15798_i0_length945.p1	10day	intact	422.378172792791	28.1533188362292	225.26574581451	3.90413142346696	0.696274818087698	5.60717021791707	2.05661375081849e-08	6.15076077077295e-07
Efra.gene9574_i0_length1347.p1	10day	intact	4.97357535526523	97.8013400775207	51.387457716393	-4.30897525948685	0.768537071658418	-5.60672401942635	2.06192045132456e-08	6.16226742667974e-07
Efra.gene3735_i1_length1407.p1	10day	intact	16.3517613814294	167.889613671978	92.1206875267038	-3.36516316063191	0.600448574249	-5.60441527376565	2.089591729592e-08	6.24054944476241e-07
Efra.gene12565_i0_length1128.p1	10day	intact	133.013810690257	11.2860533077731	72.149931999015	3.55858217197317	0.635101725166299	5.60316880109461	2.10468073649911e-08	6.28117051742903e-07
Efra.gene14714_i1_length966.p1	10day	intact	95.7186775689573	669.067437855701	382.393057712329	-2.80860684345529	0.50177469706987	-5.59734649805229	2.17657419656575e-08	6.49114066008298e-07
Efra.gene38591_i0_length384.p1	10day	intact	147.319409517054	7.88643442942423	77.6029219732393	4.22352924959038	0.75475819535807	5.59587067164825	2.19517298468884e-08	6.54198729501941e-07
Efra.gene12860_i0_length1110.p1	10day	intact	22.5460825556125	311.941329429094	167.243705992353	-3.80781841457877	0.680487314028142	-5.59572285343338	2.19704430957823e-08	6.54294669599288e-07
Efra.gene9957_i1_length624.p1	10day	intact	0.994715071053047	141.881888193678	71.4383016323653	-7.17273634104412	1.28254446947723	-5.59258295657206	2.23716204138822e-08	6.65772486580571e-07
Efra.gene33118_i0_length441.p1	10day	intact	20.7669419102222	195.621645930818	108.19429392052	-3.23902745604918	0.579506845576857	-5.58928247486871	2.28009789552963e-08	6.78072211481131e-07
Efra.gene43830_i1_length351.p1	10day	intact	10.5055455370029	254.619495052721	132.562520294862	-4.60711139301812	0.824991855576756	-5.58443257575829	2.34464455729122e-08	6.96550089469034e-07
Efra.gene24455_i0_length609.p1	10day	intact	267.944577858945	29.7710309589901	148.857804408968	3.16767209355224	0.567239251600519	5.58436688683719	2.345530860842e-08	6.96550089469034e-07
Efra.gene14729_i1_length288.p1	10day	intact	3.8567857023204	127.011124031804	65.4339548670624	-5.03043280761297	0.900835459074783	-5.58418605410976	2.34797241491135e-08	6.96785151857283e-07
Efra.gene8438_i0_length1449.p1	10day	intact	1123.70607377265	6352.34916862066	3738.02762119666	-2.49876651921688	0.447486494001032	-5.58400432798564	2.35042851642828e-08	6.97024198175911e-07
Efra.gene12612_i0_length1125.p1	10day	intact	24.291363533935	702.428974370234	363.360168952084	-4.86181580963518	0.870819680694587	-5.58303391324054	2.36358633254574e-08	7.00434296400521e-07
Efra.gene5535_i0_length1797.p1	10day	intact	9.00441372246395	170.811048645608	89.907731184036	-4.28267184517698	0.767273970336574	-5.5816722718983	2.38216937628022e-08	7.05446217327752e-07
Efra.gene34298_i0_length426.p1	10day	intact	162.421319742037	14.7903352767526	88.605827509395	3.45984447975172	0.620139165701768	5.57914202344639	2.41707831656242e-08	7.15282412264293e-07
Efra.gene27913_i0_length527.p1	10day	intact	103.55670072026	0.982533582095821	52.2696171511777	6.72106502939513	1.20472807155107	5.57890630102267	2.42035566215037e-08	7.15730376230108e-07
Efra.gene6888_i0_length1617.p1	10day	intact	5.35791751685934	153.503530763986	79.4307241404226	-4.7844682098703	0.857617633583151	-5.57878945408416	2.42198183152058e-08	7.15730376230108e-07
Efra.gene19494_i1_length774.p1	10day	intact	164.193328893119	8.36461833414331	86.278973613631	4.2940055230003	0.769851626937045	5.57770533016155	2.43712033047236e-08	7.19700380667953e-07
Efra.gene15827_i0_length945.p1	10day	intact	11.1340368623806	141.051783465513	76.092910163947	-3.65673028421704	0.655849841936477	-5.57556021271591	2.46734543734837e-08	7.28116914561736e-07
Efra.gene3370_i0_length2277.p1	10day	intact	489.510003716142	22.9645932054112	256.237298460777	4.41652739840892	0.792232613866058	5.57478614375198	2.47834128648124e-08	7.30598807284231e-07
Efra.gene821_i0_length4008.p1	10day	intact	203.695313147549	1305.30701513348	754.501164140514	-2.67839918280127	0.480454070709189	-5.57472471582505	2.4792159199562e-08	7.30598807284231e-07
Efra.gene9558_i2_length831.p1	10day	intact	8.394040813005	169.719286190867	89.0566635019361	-4.34197174362961	0.778930966677305	-5.57427028758557	2.48569554849882e-08	7.31997470833729e-07
Efra.gene22157_i0_length678.p1	10day	intact	0.994715071053047	388.408959498299	194.701837284676	-8.62248373278364	1.54717434592282	-5.57305242004948	2.50314210360365e-08	7.36621518418665e-07
Efra.gene67848_i0_length270.p1	10day	intact	1.98943014210609	101.134227416792	51.5618287794491	-5.68194270429794	1.01961627315578	-5.57262850141842	2.50924278497967e-08	7.37902601440852e-07
Efra.gene5599_i0_length1785.p1	10day	intact	1760.39946897729	276.517788928329	1018.45862895281	2.67067492333383	0.479437254331451	5.57043679690252	2.54101483371531e-08	7.46725924933638e-07
Efra.gene15775_i0_length948.p1	10day	intact	45.1646387748999	341.088947626315	193.126793200607	-2.91240831646979	0.522943114290856	-5.56926410708974	2.55817471504144e-08	7.51245897367769e-07
Efra.gene3709_i0_length2181.p1	10day	intact	98.0790857862782	1497.02486888458	797.55197733543	-3.92974042630285	0.705683083105825	-5.56870430988289	2.56640578929004e-08	7.53013698827056e-07
Efra.gene18480_i2_length690.p1	10day	intact	89.1061545661123	1.4607174868149	45.2834360264636	5.92131333074355	1.06333732554121	5.56861231945354	2.56776084281172e-08	7.53013698827056e-07
Efra.gene6318_i0_length1685.p1	10day	intact	720.707755260889	3707.43549715779	2214.07162620934	-2.36280430752534	0.424564022619941	-5.56524854118519	2.61779025866351e-08	7.67152427710628e-07
Efra.gene9241_i0_length1374.p1	10day	intact	25.4963681017039	259.255402595142	142.375885348423	-3.34600678539576	0.601435860108539	-5.56336428757661	2.64622673405671e-08	7.74948049601114e-07
Efra.gene19620_i0_length768.p1	10day	intact	16.3517613814294	169.193336522847	92.7725489521382	-3.37627820801862	0.607006947952837	-5.56217390823169	2.66434577143787e-08	7.79713496757103e-07
Efra.gene22519_i0_length668.p1	10day	intact	103.084143643842	0.982533582095821	52.0333386129687	6.71315861839552	1.20699971493281	5.56185600985767	2.6692049081419e-08	7.80594557243242e-07
Efra.gene6391_i2_length1677.p1	10day	intact	0.994715071053047	102.288155628596	51.6414353498245	-6.70236361139668	1.20602774757346	-5.55738756830587	2.73842261832478e-08	8.00282690306139e-07
Efra.gene1019_i5_length1416.p1	10day	intact	75.2163804032071	571.372692435958	323.294536419583	-2.9221271959672	0.525887296490903	-5.55656547603588	2.7513454230542e-08	8.03503221785309e-07
Efra.gene1935_i0_length2901.p1	10day	intact	157.850204964285	1147.24080571531	652.545505339798	-2.85968806521016	0.514704898749474	-5.5559760013127	2.76064802485677e-08	8.05662788124923e-07
Efra.gene8111_i0_length1482.p1	10day	intact	8.51611539489679	121.337014499386	64.9265649471415	-3.84613828491416	0.692347802194549	-5.555211228696	2.77276252615172e-08	8.08639424840199e-07
Efra.gene13470_i0_length1074.p1	10day	intact	11.1340368623806	136.022686685508	73.5783617739444	-3.60473581075809	0.649079348109194	-5.55361347000008	2.79823876289839e-08	8.15506036704184e-07
Efra.gene90600_i0_length234.p1	10day	intact	1.8673555602143	86.5937840877206	44.2305698239674	-5.48532849284082	0.988989694187489	-5.54639600905783	2.91617934935134e-08	8.48750446447151e-07
Efra.gene32371_i1_length453.p1	10day	intact	101.253024915465	0.982533582095821	51.1177792487802	6.68852800954409	1.20595429724383	5.54625330730238	2.91855918720505e-08	8.48750446447151e-07
Efra.gene35154_i0_length417.p1	10day	intact	5.09564993715702	107.850402073502	56.4730260053297	-4.43183137665838	0.79908120638896	-5.54615894007291	2.92013398488619e-08	8.48750446447151e-07
Efra.gene26569_i0_length558.p1	10day	intact	104.390727212814	3.45195042366421	53.921338818239	4.91957394656365	0.887025678990543	5.54614602833398	2.9203495197322e-08	8.48750446447151e-07
Efra.gene17996_i4_length591.p1	10day	intact	92.7345323557982	1.93890139153398	47.3367168736661	5.56533067172168	1.00349553571101	5.5459446242364	2.9237135445097e-08	8.49143736389961e-07
Efra.gene7321_i0_length1563.p1	10day	intact	4.53725511068461	95.044099736718	49.7906774237013	-4.41114791205236	0.795475252112612	-5.54529873850544	2.93452706571078e-08	8.5169858046667e-07
Efra.gene7098_i0_length1590.p1	10day	intact	831.447838994607	102.190692534846	466.819265764727	3.0235389475045	0.545662637238259	5.54104082113339	3.00679108914036e-08	8.72072671039204e-07
Efra.gene325_i0_length5311.p1	10day	intact	1998.88186299475	325.099552589324	1161.99070779204	2.62023787111678	0.47290602747316	5.54071574244312	3.01237860865918e-08	8.7309359138688e-07
Efra.gene4155_i0_length2070.p1	10day	intact	39.8248396739593	331.991687657757	185.908263665858	-3.05181538718727	0.550980967381298	-5.5388762368543	3.04418669699256e-08	8.81707544768854e-07
Efra.gene7547_i0_length1539.p1	10day	intact	187.078907021648	21.5895730334504	104.334240027549	3.11536682422348	0.562541823587684	5.53801814121983	3.05913580966769e-08	8.85430062415742e-07
Efra.gene85038_i0_length240.p1	10day	intact	268.030415608999	13.9909621032605	141.01068885613	4.26492257377932	0.770283412248505	5.53682255902376	3.0800831639497e-08	8.90882410482411e-07
Efra.gene1005_i3_length606.p1	10day	intact	10.9599841975023	318.125057068623	164.542520633063	-4.83684701620567	0.874480925096775	-5.53110637109712	3.18217272832487e-08	9.1978078127605e-07
Efra.gene28226_i1_length362.p1	10day	intact	474.309790556964	77.6986503035428	276.004220430254	2.61016885426237	0.472292721029777	5.52659132364186	3.26512334204505e-08	9.43111447409167e-07
Efra.gene14896_i0_length993.p1	10day	intact	159.452915780027	16.2510527635675	87.8519842717974	3.29599503833135	0.596637565838049	5.52428346294577	3.30832970353464e-08	9.54938175328533e-07
Efra.gene13650_i0_length1062.p1	10day	intact	210.284963404936	1341.61948925689	775.952226330911	-2.6749551677063	0.484471616334121	-5.52138675934626	3.36334544066093e-08	9.6997852616083e-07
Efra.gene42949_i0_length354.p1	10day	intact	187.694034260646	13.3557835625954	100.524908911621	3.81740692808032	0.691396549042134	5.52129878774921	3.36503005239436e-08	9.6997852616083e-07
Efra.gene12044_i1_length1026.p1	10day	intact	409.092538947274	2541.07664319375	1475.08459107051	-2.63512705738636	0.477338446649229	-5.52045844177051	3.38116355999571e-08	9.73964229024959e-07
Efra.gene6527_i0_length1659.p1	10day	intact	323.094981340983	27.3467456658559	175.220863503419	3.56567220307833	0.646236771170806	5.51759411123929	3.43672050845633e-08	9.89292913098857e-07
Efra.gene112671_i0_length213.p1	10day	intact	1.43103531563368	97.3637219392215	49.3973786274276	-6.06020119110816	1.09846472366949	-5.5169738822961	3.44886665432251e-08	9.92113010527146e-07
Efra.gene23454_i0_length639.p1	10day	intact	57.0831012116178	383.209697008014	220.146399109816	-2.74799934584727	0.498329149182958	-5.51442625893505	3.49919581393116e-08	1.0059056502825e-06
Efra.gene15375_i0_length969.p1	10day	intact	1.43103531563368	347.425630391484	174.428332853559	-7.90345140229079	1.43383458818904	-5.51210820787422	3.54560813442948e-08	1.01855432591036e-06
Efra.gene109449_i0_length216.p1	10day	intact	91.0979618729881	664.240467260076	377.669214566532	-2.86244808766185	0.51936303102386	-5.51145906942757	3.55871192055289e-08	1.02162369607769e-06
Efra.gene10103_i0_length1302.p1	10day	intact	116.539974726936	808.28568566803	462.412830197483	-2.79409394125583	0.507006100866715	-5.51096709976348	3.56867430686911e-08	1.0237876854944e-06
Efra.gene17478_i0_length864.p1	10day	intact	22.686275553423	279.056571523842	150.871423538633	-3.62881982192515	0.65874105554449	-5.50871968792913	3.61452946606639e-08	1.03623872927711e-06
Efra.gene10835_i0_length1244.p1	10day	intact	4.72942619148166	96.8973038133979	50.8133650024398	-4.32992705872192	0.786670598849015	-5.50411705363982	3.71022986297829e-08	1.06295316746072e-06
Efra.gene9238_i0_length1011.p1	10day	intact	15.4452612252003	293.722575286468	154.583918255834	-4.22640191713692	0.768056570152189	-5.50272217097169	3.73971506036754e-08	1.07067408328312e-06
Efra.gene1198_i0_length3508.p1	10day	intact	22.5122228885447	189.019968576486	105.766095732515	-3.06939067670796	0.557902451037731	-5.50166193211503	3.76227839653839e-08	1.0764041626519e-06
Efra.gene17127_i0_length880.p1	10day	intact	13655.6182327407	76553.2760464982	45104.4471396195	-2.4869491463505	0.452203003220082	-5.49962987561172	3.80589291474363e-08	1.08804059066972e-06
Efra.gene2639_i0_length2547.p1	10day	intact	9.70300154674689	132.844159767316	71.2735806570315	-3.76957392248939	0.685435963541519	-5.49952748760469	3.80810341947442e-08	1.08804059066972e-06
Efra.gene6040_i1_length1719.p1	10day	intact	15.793366554957	221.407576801243	118.6004716781	-3.81156739584763	0.693207852334773	-5.49844809606528	3.83148281114021e-08	1.09398030853036e-06
Efra.gene13394_i1_length1044.p1	10day	intact	148.978852745323	5.01733100110976	76.9980918732161	4.90394530551367	0.892094475501907	5.49711430816184	3.86056469482169e-08	1.10153909795693e-06
Efra.gene8786_i1_length654.p1	10day	intact	275.517956265775	28.7361658315789	152.127061048677	3.2584533614124	0.592790547772053	5.49680384354809	3.86736470846374e-08	1.10273426248289e-06
Efra.gene24718_i0_length603.p1	10day	intact	143.584698396626	7.8341028841089	75.7094006403673	4.19239612237945	0.762784942854012	5.49617052834488	3.88127205401451e-08	1.10549276331472e-06
Efra.gene2711_i0_length2520.p1	10day	intact	6.96300549737133	112.789235756639	59.8761206270053	-4.02774738265864	0.732834026632803	-5.49612495637678	3.8822746643201e-08	1.10549276331472e-06
Efra.gene7647_i0_length1530.p1	10day	intact	143.939935220691	5.28618872456752	74.6130619726295	4.75489325452288	0.865269695574674	5.49527306785532	3.90106301164248e-08	1.11009427168902e-06
Efra.gene49620_i0_length321.p1	10day	intact	12.1106335175149	203.370051500073	107.740342508794	-4.097270199744	0.74588506296428	-5.4931656406427	3.94792184371463e-08	1.12267199689041e-06
Efra.gene4261_i1_length2049.p1	10day	intact	2.6698995504703	91.8276412669728	47.2487704087215	-5.18158882530838	0.943357084610054	-5.49271204917091	3.95807863665182e-08	1.12480284486655e-06
Efra.gene115673_i0_length210.p1	10day	intact	1.55310989752546	111.856399504992	56.7047547012587	-6.22519625209412	1.13414942556396	-5.48886779094263	4.04518248210099e-08	1.14878285834998e-06
Efra.gene35378_i0_length414.p1	10day	intact	6.84093091547954	103.913067748238	55.3769993318588	-3.92348173655945	0.715099550505756	-5.48662313349876	4.09689879687316e-08	1.16268776406691e-06
Efra.gene15505_i2_length696.p1	10day	intact	102.161902236463	5.39085181519818	53.7763770258308	4.24480809652553	0.774032454135633	5.48401823960435	4.15771875788481e-08	1.17915584571335e-06
Efra.gene18907_i0_length798.p1	10day	intact	233.202024035763	26.6854013525332	129.943712694148	3.12947994795168	0.570764261049171	5.48296409133801	4.18257940625726e-08	1.18541037413985e-06
Efra.gene4006_i0_length2103.p1	10day	intact	441.079355469931	55.89255109195	248.485953280941	2.98135249290253	0.543864760584525	5.48179015992557	4.21043461238661e-08	1.1925046495404e-06
Efra.gene59055_i0_length291.p1	10day	intact	20.1203321689258	383.74670980721	201.933520988068	-4.27051167445468	0.779183082455005	-5.48075512753613	4.23514314195519e-08	1.19869879183395e-06
Efra.gene5926_i0_length1734.p1	10day	intact	6.45658875388544	161.094941697295	83.7757652255901	-4.68960289768992	0.855727885735133	-5.48025017749796	4.24724839202709e-08	1.20072668370805e-06
Efra.gene5891_i0_length1740.p1	10day	intact	19.1618539297102	197.746341945822	108.454097937766	-3.35936611658515	0.612998505912143	-5.48021909382373	4.24799466115663e-08	1.20072668370805e-06
Efra.gene29525_i0_length495.p1	10day	intact	195.047614511682	14.7903352767526	104.918974894217	3.72104752894947	0.679276094208457	5.47796037675301	4.3025644483191e-08	1.21533775309744e-06
Efra.gene5227_i0_length1845.p1	10day	intact	13.3676161682702	142.729027130471	78.0483216493705	-3.42144620554951	0.624633125414156	-5.47752923491042	4.31305764797109e-08	1.21748737577655e-06
Efra.gene1367_i0_length507.p1	10day	intact	23.7849467904491	405.653608975138	214.719277882794	-4.10770283903391	0.749993471679938	-5.47698479272481	4.32634382310067e-08	1.22042199937019e-06
Efra.gene3390_i0_length2274.p1	10day	intact	9.14460672027447	135.021187327636	72.0828970239551	-3.87501047230659	0.707559165292942	-5.47658861955703	4.33603668179919e-08	1.22233973989117e-06
Efra.gene30944_i0_length473.p2	10day	intact	10.99384386457	187.911171913116	99.4525078888431	-4.12235446298554	0.752875768135172	-5.47547767833777	4.36332964631854e-08	1.22921312631345e-06
Efra.gene2945_i1_length2430.p1	10day	intact	145.59700128419	807.350215201516	476.473608242853	-2.47065463353692	0.45129161393231	-5.4746300557393	4.38426549722952e-08	1.2342876512167e-06
Efra.gene6318_i3_length366.p1	10day	intact	42.772748055281	360.338001114338	201.555374584809	-3.07789965002542	0.562402294841012	-5.4727722099632	4.43049458207671e-08	1.24647139044982e-06
Efra.gene6855_i0_length1619.p1	10day	intact	171.319400133759	14.8688325947256	93.0941163642421	3.53017016235624	0.645231002165208	5.471172573094	4.47067694624216e-08	1.25675261063552e-06
Efra.gene4999_i0_length1890.p1	10day	intact	1.98943014210609	84.9832719618408	43.4863510519734	-5.43238248723305	0.992926734444867	-5.47108089527897	4.47299053679979e-08	1.25675261063552e-06
Efra.gene15788_i0_length947.p1	10day	intact	295.107520683226	33.5369706545462	164.322245668886	3.1394732759156	0.573869149832667	5.47071275190701	4.48229273472734e-08	1.25852885568352e-06
Efra.gene13810_i1_length1053.p1	10day	intact	276.429210751544	39.7010298705789	158.065120311061	2.79929873779077	0.511726217340089	5.47030549331886	4.49260514053012e-08	1.26058619587672e-06
Efra.gene15441_i0_length963.p1	10day	intact	19.4060030934938	181.913941544777	100.659972319136	-3.22512323068613	0.589767235575897	-5.46846795844272	4.53942103696787e-08	1.27287656686664e-06
Efra.gene22823_i0_length657.p1	10day	intact	12.8092213417978	199.208990999785	106.009106170791	-3.96084529417979	0.724333311786391	-5.46826333916817	4.54466340747729e-08	1.2735009358617e-06
Efra.gene6633_i0_length1647.p1	10day	intact	8.83036105758563	120.675670186063	64.7530156218245	-3.77367126765166	0.690458721998687	-5.46545527982894	4.61720188497485e-08	1.29296961804113e-06
Efra.gene41955_i0_length360.p1	10day	intact	7.83564598653259	115.984094235741	61.9098701111368	-3.8872050988649	0.711626991756254	-5.46241941901544	4.69688755780585e-08	1.3137377762273e-06
Efra.gene54256_i0_length306.p1	10day	intact	14.6765769020121	170.094738572103	92.3856577370576	-3.53384261096389	0.646944790600131	-5.46235577178968	4.69857236432907e-08	1.3137377762273e-06
Efra.gene8171_i0_length1476.p1	10day	intact	5.96829042631828	107.798070528187	56.8831804772527	-4.18539344902519	0.766247146713852	-5.46219776083315	4.70275760739363e-08	1.3137377762273e-06
Efra.gene15263_i2_length363.p1	10day	intact	2.54782496857851	86.9221733533748	44.7349991609766	-5.12922146235415	0.939046688378966	-5.46215808631251	4.70380903562878e-08	1.3137377762273e-06
Efra.gene18639_i0_length810.p1	10day	intact	49.4396263058822	423.634236948978	236.53693162743	-3.09913456678845	0.567408316887159	-5.46191247916583	4.71032302949071e-08	1.31468758236856e-06
Efra.gene15527_i0_length960.p1	10day	intact	101.045112583519	0.982533582095821	51.0138230828072	6.68685189176333	1.2248400754654	5.45936732942263	4.77834240332572e-08	1.33279142239129e-06
Efra.gene30446_i4_length404.p1	10day	intact	12.5469537620955	247.902617748291	130.224785755193	-4.32572859106247	0.793186638515677	-5.45360748783841	4.93580874254822e-08	1.37521579226912e-06
Efra.gene4471_i0_length1998.p1	10day	intact	46.4373626768044	399.142194717675	222.78977869724	-3.10727271612016	0.569768957227302	-5.453566181003	4.93695598067676e-08	1.37521579226912e-06
Efra.gene15490_i0_length963.p1	10day	intact	3.22829437694272	98.1486951189514	50.6884947479471	-5.00263925536986	0.91759222582762	-5.45191983384313	4.98289195089115e-08	1.38709653391023e-06
Efra.gene6597_i3_length1239.p1	10day	intact	21.9357096461536	216.366714242342	119.151211944248	-3.31531971630135	0.608612062197843	-5.4473447409651	5.11273097228551e-08	1.42230247844957e-06
Efra.gene8725_i0_length1419.p1	10day	intact	1.98943014210609	130.365611361719	66.1775207519125	-6.04764533713884	1.11033772681299	-5.44667193692271	5.13209929434186e-08	1.42675063265808e-06
Efra.gene981_i0_length3786.p1	10day	intact	200.498501272904	1154.29450120171	677.396501237305	-2.52528081157062	0.463672386470692	-5.44626094901221	5.14396556237716e-08	1.42910869561596e-06
Efra.gene7751_i2_length402.p1	10day	intact	23.9070213723409	379.276928464763	201.591974918552	-4.00472572641937	0.735703208618987	-5.44339847849348	5.22735310549063e-08	1.45132080402212e-06
Efra.gene16400_i0_length915.p1	10day	intact	156.412038154342	11.3383848530884	83.8752115037153	3.78613525664557	0.695657061893244	5.4425311896375	5.25287595233121e-08	1.45744874238499e-06
Efra.gene2548_i1_length2586.p1	10day	intact	9.70300154674689	120.00712587586	64.8550637113032	-3.62320924237159	0.665795541276831	-5.44192476180175	5.27079380582285e-08	1.461459958149e-06
Efra.gene12904_i0_length1107.p1	10day	intact	33.3501325041552	449.547659820105	241.44889616213	-3.74752531721561	0.688705968637607	-5.44140095755077	5.28631808423936e-08	1.46480266653113e-06
Efra.gene3617_i1_length2190.p1	10day	intact	170.727145640218	978.855271282266	574.791208461242	-2.51878554487683	0.462955004994935	-5.44067029776336	5.30804709658884e-08	1.46985915306131e-06
Efra.gene7341_i0_length1563.p1	10day	intact	390.28354467686	1984.10882306555	1187.19618387121	-2.34557096123393	0.431341655704119	-5.43784939436243	5.39275273945776e-08	1.49233653626843e-06
Efra.gene18113_i1_length805.p1	10day	intact	290.17551584963	0.982533582095821	145.579024715863	8.20589218623035	1.50933980238429	5.43674272239265	5.42634023771105e-08	1.50064781858743e-06
Efra.gene7050_i0_length480.p1	10day	intact	26.8053288354457	421.234185861354	224.0197573484	-3.9732428592338	0.73119956246069	-5.43386930629818	5.51449774538519e-08	1.52402961577141e-06
Efra.gene228_i0_length5883.p1	10day	intact	172.451931037852	986.692008381242	579.571969709547	-2.5177392212046	0.463419053673994	-5.43296440067347	5.54254684100597e-08	1.53077966349798e-06
Efra.gene7609_i0_length1533.p1	10day	intact	191.787837632441	21.5372414881351	106.662539560288	3.15266528450845	0.580385851269139	5.43201609345657	5.57208959661287e-08	1.53723750773282e-06
Efra.gene17714_i1_length852.p1	10day	intact	260.111309037182	36.8842579875798	148.497783512381	2.81835967561141	0.51884571554589	5.43198024223087	5.57320946349415e-08	1.53723750773282e-06
Efra.gene530_i2_length2769.p1	10day	intact	27.870140405404	224.981224524166	126.425682464785	-3.00697700119066	0.553582792179186	-5.43184694985488	5.57737496428873e-08	1.53738229351794e-06
Efra.gene5785_i0_length1758.p1	10day	intact	407.298555952974	21.3802468521891	214.339401402581	4.25046946134957	0.782630993665171	5.43100068327735	5.60389199085588e-08	1.54368398487836e-06
Efra.gene19005_i0_length795.p1	10day	intact	0.994715071053047	93.7665426585067	47.3806288647799	-6.57690091901227	1.21124488152302	-5.42986890540457	5.63954628595046e-08	1.55249282991787e-06
Efra.gene6665_i0_length1644.p1	10day	intact	211.973511970733	13.6508070587108	112.812159514722	3.95271292691255	0.727976995866624	5.42972229803363	5.64418089601522e-08	1.55275644988812e-06
Efra.gene21131_i1_length711.p1	10day	intact	231.271703470953	3466.57586451673	1848.92378399384	-3.90483318538846	0.719190184114994	-5.4294862077318	5.6516520343402e-08	1.55379956873797e-06
Efra.gene62297_i0_length282.p1	10day	intact	0.994715071053047	138.199714245828	69.5972146584405	-7.13525253997356	1.31445061957969	-5.42831539936825	5.6888443982677e-08	1.56300722247525e-06
Efra.gene8512_i0_length1443.p1	10day	intact	15.9154411368487	156.65589190952	86.2856665231846	-3.30588571605605	0.609060246244803	-5.42784681226314	5.70379608524683e-08	1.56609626062346e-06
Efra.gene11716_i0_length1179.p1	10day	intact	98.7886605321708	1.93890139153398	50.3637809618524	5.65649045880699	1.04234669974654	5.4266881261124	5.74093114857877e-08	1.57526823569417e-06
Efra.gene28664_i0_length513.p1	10day	intact	85.7400443561287	2.46941684156839	44.1047305988486	5.12530445632537	0.944776731248084	5.4248842999707	5.79920918422634e-08	1.59022600416035e-06
Efra.gene3247_i2_length1677.p1	10day	intact	28.480513314863	216.288216924369	122.384365119616	-2.92561830715296	0.539315289745391	-5.4246900890463	5.80551782920586e-08	1.59092285794636e-06
Efra.gene1695_i0_length3066.p1	10day	intact	86.2078471030075	579.093000665408	332.650423884208	-2.75158837799257	0.507410861749221	-5.42280149168839	5.86721381262041e-08	1.60678710825647e-06
Efra.gene3941_i0_length2121.p1	10day	intact	3.42046545773977	86.018137089252	44.7193012734959	-4.65058519890648	0.857938674009541	-5.42064991332325	5.93827503324808e-08	1.62519388450443e-06
Efra.gene1090_i0_length3623.p1	10day	intact	35.3734223133291	258.518195178713	146.945808746021	-2.87419754290707	0.530359889400846	-5.41933430552993	5.98213635874861e-08	1.63613754076162e-06
Efra.gene13017_i0_length1101.p1	10day	intact	1.43103531563368	82.0808027639875	41.7559190398106	-5.81241155650692	1.07274860086222	-5.41824202971244	6.01879032433611e-08	1.64509706541352e-06
Efra.gene5250_i0_length1842.p1	10day	intact	22.405889557802	632.784992639248	327.595441098525	-4.83644732100084	0.892811216434124	-5.4170996420918	6.05735870419562e-08	1.65456792185949e-06
Efra.gene10757_i0_length1251.p1	10day	intact	7.46942224085722	118.539208392164	63.0043153165104	-3.95920346271867	0.730917864814123	-5.41675563467794	6.06901964590085e-08	1.65668151665641e-06
Efra.gene7024_i1_length1602.p1	10day	intact	1.8673555602143	82.2639631725912	42.0656593664028	-5.41185218418684	0.999244909115895	-5.41594171240271	6.09669613529013e-08	1.66316137659668e-06
Efra.gene8519_i0_length1440.p1	10day	intact	4.10093486610398	99.3856864307428	51.7433106484234	-4.63267316531276	0.855510817735042	-5.4150959511859	6.125584818038e-08	1.66996333945079e-06
Efra.gene19868_i2_length759.p1	10day	intact	7.08508007926312	113.010327716796	60.0477038980295	-4.01517765560675	0.741542832423618	-5.41462674850994	6.14166853631389e-08	1.67326787496774e-06
Efra.gene14059_i2_length1041.p1	10day	intact	16793.9163950197	103058.573103117	59926.2447490685	-2.61743939034353	0.483529431703589	-5.41319559622601	6.19097990363676e-08	1.68561502482706e-06
Efra.gene35332_i0_length415.p2	10day	intact	1.55310989752546	131.309510744542	66.431310321034	-6.45284187795921	1.19209531644257	-5.41302510709938	6.19687973535528e-08	1.68613424190927e-06
Efra.gene34285_i1_length348.p1	10day	intact	94.115966753215	0.982533582095821	47.5492501676554	6.58367989235235	1.21654425747705	5.41178822873739	6.23984573001404e-08	1.69673177934812e-06
Efra.gene7722_i0_length1521.p1	10day	intact	129.575226816598	751.956745357209	440.765986086904	-2.53776973155449	0.469029704648715	-5.41068019019217	6.27858114815985e-08	1.70616604443785e-06
Efra.gene22901_i0_length657.p1	10day	intact	26.2288155930546	420.542636265069	223.385725929062	-4.00845460083881	0.740903586320671	-5.41022431912471	6.29458529041852e-08	1.70941506256646e-06
Efra.gene21114_i0_length713.p1	10day	intact	133.400530016621	6.77307198404009	70.0868010003304	4.29286476532962	0.793979070519601	5.40677320690614	6.4170313420289e-08	1.74154766415513e-06
Efra.gene58129_i0_length294.p1	10day	intact	206.489664444681	17.2859178909787	111.88779116783	3.58194568147596	0.662658955528459	5.40541352620734	6.4659040300606e-08	1.75368440131939e-06
Efra.gene10823_i0_length1245.p1	10day	intact	103.221959476882	2.99993229160279	53.1109458842426	5.11749785282632	0.946932549061107	5.40428973309701	6.50656993299515e-08	1.76358114056773e-06
Efra.gene24820_i1_length600.p1	10day	intact	92.0383216962849	0.982533582095821	46.5104276391904	6.55047061933657	1.21257079248878	5.40213458868811	6.58525093686433e-08	1.78376242343068e-06
Efra.gene20604_i0_length732.p1	10day	intact	121.092971088769	7.78177133879357	64.4373712137815	3.95324303770199	0.731809303600297	5.40201254377765	6.58973407742041e-08	1.78383256638068e-06
Efra.gene7269_i0_length1570.p1	10day	intact	312.555576136912	39.5368352377518	176.046205687332	2.984725948268	0.552890231727601	5.39840600717742	6.72355767088811e-08	1.81848200806844e-06
Efra.gene22729_i1_length327.p1	10day	intact	88.9864571489902	1.93890139153398	45.4626792702621	5.51011490245946	1.02070701146416	5.39833158837172	6.72634657842453e-08	1.81848200806844e-06
Efra.gene28200_i0_length522.p3	10day	intact	5.7241412625347	240.013549104	122.868845183267	-5.37771739384915	0.996259725697102	-5.39790704686597	6.74227807420515e-08	1.82162290976078e-06
Efra.gene35044_i0_length420.p1	10day	intact	282.740852178079	27.2492825721063	154.995067375093	3.37209286292614	0.624748557119141	5.397520049467	6.75683251979638e-08	1.82438798259899e-06
Efra.gene6643_i5_length780.p1	10day	intact	124.269287382726	9.77300427564288	67.0211458291842	3.66479671886597	0.679049675447136	5.3969493711234	6.77835050194949e-08	1.82902851978802e-06
Efra.gene71671_i0_length261.p1	10day	intact	130.990520881083	12.2685868898689	71.629553885476	3.41691900487512	0.633455724592519	5.39409286587963	6.88705941783414e-08	1.85717517340816e-06
Efra.gene14663_i0_length1006.p1	10day	intact	625.04253403745	82.9514732585716	353.997003648011	2.91383708024121	0.54032594286828	5.39273954675084	6.93914991501999e-08	1.87002783510772e-06
Efra.gene89_i0_length7491.p1	10day	intact	84.3586099587119	529.928390009064	307.143499983888	-2.65386445520034	0.492152859627136	-5.39235809218088	6.95390126582179e-08	1.87280801373972e-06
Efra.gene8_i2_length768.p1	10day	intact	244.25022314809	1771.64098532521	1007.94560423665	-2.85832661057452	0.53016623723908	-5.39137804296947	6.99194047289294e-08	1.88185248075077e-06
Efra.gene5272_i0_length1839.p1	10day	intact	16.2296867995376	158.411632892451	87.3206598459942	-3.28890443022071	0.610195522460142	-5.3899189836083	7.04894542471973e-08	1.89598672828337e-06
Efra.gene3907_i0_length2130.p1	10day	intact	90.1189880530841	529.371708786372	309.745348419728	-2.55364751260605	0.473829753682588	-5.38937770952371	7.07020708749531e-08	1.9004950674592e-06
Efra.gene2977_i5_length2424.p1	10day	intact	0.994715071053047	140.964154583512	70.9794348272824	-7.1635793531428	1.32968589650449	-5.38742222653831	7.14753878769237e-08	1.92005989481846e-06
Efra.gene12427_i0_length1135.p1	10day	intact	412.096280838883	15.0258272306716	213.561054034777	4.78145636897225	0.887839085243555	5.38549884595426	7.22439985825597e-08	1.93947350040872e-06
Efra.gene10275_i3_length423.p1	10day	intact	175.212422667916	15.3731822721024	95.2928024700094	3.51503127732478	0.652767996087734	5.38480945510746	7.25214332642642e-08	1.9456846285366e-06
Efra.gene11633_i1_length594.p1	10day	intact	3.54254003963156	361.894776399464	182.718658219548	-6.68940175361476	1.24238536411673	-5.38432111873	7.2718580785135e-08	1.94973520506379e-06
Efra.gene29330_i0_length405.p1	10day	intact	5.09564993715702	117.064090911586	61.0798704243717	-4.54687563079949	0.844558257964396	-5.38373236887014	7.29569567300429e-08	1.95488535898032e-06
Efra.gene8978_i0_length1398.p1	10day	intact	125.788537613183	685.886937620856	405.83773761702	-2.44772495480307	0.454679266130327	-5.38341010276344	7.30877577613263e-08	1.9571483338637e-06
Efra.gene10023_i0_length1308.p1	10day	intact	40.9936074098907	324.107887443199	182.550747426545	-2.97970925679201	0.553529860380648	-5.38310481523607	7.32118770271192e-08	1.9590076919146e-06
Efra.gene97713_i0_length225.p1	10day	intact	85.457281195738	2.46941684156839	43.9633490186532	5.1162852276809	0.950450412694208	5.38301121168221	7.32499738457732e-08	1.9590076919146e-06
Efra.gene22643_i0_length663.p1	10day	intact	198.875294876474	13.4604466532261	106.16787076485	3.89073662480305	0.722944424426365	5.38179214521259	7.37478929782179e-08	1.97107580542858e-06
Efra.gene18235_i0_length828.p1	10day	intact	175.212422667916	1688.20483081276	931.708626740338	-3.26794704644341	0.60727611116868	-5.38131994053638	7.39416411575953e-08	1.97500415208355e-06
Efra.gene10718_i0_length1254.p1	10day	intact	334.538509536513	46.8404226718263	190.689466104169	2.83676562232319	0.527217125947021	5.38064012474483	7.42214393367348e-08	1.98095600080186e-06
Efra.gene4512_i0_length1986.p1	10day	intact	34.9733389005859	295.992500158523	165.482919529555	-3.07251735218265	0.571041419612261	-5.3805507738281	7.42582904939578e-08	1.98095600080186e-06
Efra.gene4119_i1_length324.p1	10day	intact	16.9802527068071	198.022399666161	107.501326186484	-3.54060302294062	0.658081258007746	-5.38019124516526	7.44067507311881e-08	1.98366330595161e-06
Efra.gene8230_i1_length831.p1	10day	intact	3007.9726293735	17689.8605463363	10348.9165878549	-2.55615233883637	0.475168613025423	-5.37946377089434	7.4708026627925e-08	1.99043864761555e-06
Efra.gene10366_i0_length1281.p1	10day	intact	34.274751076303	248.719025130412	141.496888103358	-2.855171949417	0.53077446941298	-5.37925637714778	7.47941327915919e-08	1.99147631378066e-06
Efra.gene18484_i0_length817.p1	10day	intact	104.008762215989	6.90390084732841	55.4563315316589	3.91488106409077	0.727978644737632	5.37774163073385	7.54259495595659e-08	2.00703366348513e-06
Efra.gene885_i1_length3909.p1	10day	intact	47.940871656113	546.952650173466	297.446760914789	-3.50340719412425	0.651534871321366	-5.3771599162744	7.56699599714498e-08	2.01225865216269e-06
Efra.gene6324_i1_length1197.p1	10day	intact	458.77869158171	78.9238758364388	268.851283709074	2.53911284434405	0.472245869997168	5.37667559561563	7.5873699917523e-08	2.01640684318255e-06
Efra.gene17231_i0_length876.p1	10day	intact	49.3175517239904	332.144116511688	190.730834117839	-2.75106976546372	0.511928017363979	-5.37393866354403	7.70350720210747e-08	2.04598368325658e-06
Efra.gene32339_i0_length453.p1	10day	intact	13.3156380852837	153.898651568718	83.6071448270007	-3.51771295758771	0.654648971531101	-5.37343387153033	7.72511445083677e-08	2.04951719059205e-06
Efra.gene72959_i0_length261.p1	10day	intact	94.742080913823	5.41701758785585	50.0795492508394	4.1293013437846	0.768470703782228	5.37340112441655	7.72651819229095e-08	2.04951719059205e-06
Efra.gene187_i4_length2742.p1	10day	intact	35.0071985676537	669.823084776197	352.415141671926	-4.25902939310416	0.792920231563234	-5.37132138085004	7.81617653900772e-08	2.07199823644543e-06
Efra.gene106527_i0_length218.p1	10day	intact	11.5002606080559	132.051986590705	71.7761235993805	-3.5314598641032	0.65750938034322	-5.37096499255991	7.83164132445728e-08	2.0747953669417e-06
Efra.gene18443_i0_length819.p1	10day	intact	34.098321246655	560.645251918025	297.37178658234	-4.0490107277784	0.753916409162682	-5.37063615882208	7.84593671424378e-08	2.07727938248151e-06
Efra.gene17721_i0_length852.p1	10day	intact	328.884464772883	40.0673506877862	184.475907730335	3.03828158241522	0.565825076154903	5.36964816593502	7.88903991771777e-08	2.0873826233415e-06
Efra.gene13892_i0_length1050.p1	10day	intact	84.1869344586033	2.46941684156839	43.3281756500858	5.09899901221074	0.949627593208846	5.36947225278167	7.89673849969899e-08	2.08811127178327e-06
Efra.gene24324_i3_length615.p1	10day	intact	2.98414521315914	79.4543912864732	41.2192682498162	-4.74843059884011	0.884370412692566	-5.36927799787305	7.90524823464875e-08	2.08905336483718e-06
Efra.gene3725_i0_length2178.p1	10day	intact	40.1209669207294	284.444789124174	162.282878022452	-2.82250350945389	0.525989792991515	-5.36608038228496	8.04660920601632e-08	2.12507980088094e-06
Efra.gene35011_i0_length420.p1	10day	intact	0.994715071053047	175.105572224051	88.050143647552	-7.47541628656707	1.39337290912662	-5.36497892100739	8.09586732995485e-08	2.13675238422915e-06
Efra.gene10469_i0_length1272.p1	10day	intact	0.994715071053047	124.810564913694	62.9026399923734	-6.9884655257231	1.30268991659014	-5.36464237323322	8.11097613540809e-08	2.13940294329886e-06
Efra.gene6697_i1_length1638.p1	10day	intact	1358.83604120846	251.968849369696	805.402445289077	2.43093341523578	0.453217994345563	5.36371778165162	8.1526249645604e-08	2.14904618994021e-06
Efra.gene10923_i0_length1236.p1	10day	intact	11.8664843537313	216.731103492402	114.298793923066	-4.20976999215375	0.785108642493332	-5.36202222763011	8.22954104146116e-08	2.1679681137858e-06
Efra.gene20805_i1_length555.p1	10day	intact	19.0216609318997	566.492864023309	292.757262477604	-4.90027474270028	0.913906724805504	-5.36189811246126	8.23519884422843e-08	2.16810605980625e-06
Efra.gene42953_i0_length354.p1	10day	intact	1178.24135001569	212.070259096751	695.155804556222	2.47424292833693	0.461569729528012	5.36049651884022	8.29935263768159e-08	2.18363465754926e-06
Efra.gene1830_i1_length1017.p1	10day	intact	2.30367580479493	83.1228678882798	42.7132718465374	-5.11572380146676	0.955039760643848	-5.35655583388272	8.48232964229872e-08	2.23038791073868e-06
Efra.gene12737_i1_length1116.p1	10day	intact	2976.16821545421	15275.7309269938	9125.94957122401	-2.35962145902897	0.440541885257497	-5.35617960060657	8.50000207729455e-08	2.23364398084674e-06
Efra.gene20231_i3_length300.p1	10day	intact	414.619754799473	2282.57074006564	1348.59524743256	-2.46153140402159	0.459651765980033	-5.35520928277804	8.54574455690279e-08	2.24426770456124e-06
Efra.gene18350_i0_length822.p1	10day	intact	178.825059206453	1058.8970753461	618.861067276279	-2.56511345995161	0.479047540254781	-5.35461148300095	8.57404444348615e-08	2.25030032817885e-06
Efra.gene10293_i0_length1284.p1	10day	intact	8.394040813005	128.490807294396	68.4424240537004	-3.94090632822535	0.736326197048307	-5.35212022066194	8.69296112796432e-08	2.28009351225345e-06
Efra.gene40176_i1_length240.p1	10day	intact	8.27196623111321	157.654757052526	82.9633616418196	-4.2486858965391	0.794166180626819	-5.34987009039556	8.80173908948004e-08	2.30719205468437e-06
Efra.gene17433_i1_length867.p1	10day	intact	20.7669419102222	185.208897332496	102.987919621359	-3.16043159653155	0.590762069651671	-5.34975374839996	8.80739909254075e-08	2.30724352530337e-06
Efra.gene21296_i0_length705.p1	10day	intact	5.60206668064291	156.285005310299	80.9435359954708	-4.77623683002773	0.893278088640711	-5.34686442079382	8.94909988991678e-08	2.34145935099935e-06
Efra.gene10178_i0_length1293.p1	10day	intact	88.84388698641	595.551448043089	342.19766751475	-2.74659381251101	0.513831411612807	-5.34532095632309	9.02569767475318e-08	2.360038310261e-06
Efra.gene33093_i0_length441.p1	10day	intact	3.22829437694272	118.456145292176	60.8422198345595	-5.2662267187554	0.985355771280059	-5.34449269213102	9.06706339798084e-08	2.36938750144389e-06
Efra.gene5241_i1_length1845.p1	10day	intact	1.55310989752546	286.477290475162	144.015200186344	-7.56730265257139	1.41681675179965	-5.34105955689706	9.24048895939392e-08	2.41321340919138e-06
Efra.gene16555_i0_length909.p1	10day	intact	10.5756420359081	125.240983055112	67.90831254551	-3.55613152400371	0.665912472351225	-5.34023865245774	9.28243043307452e-08	2.4226684472083e-06
Efra.gene75990_i0_length255.p1	10day	intact	16.2296867995376	154.081811977321	85.1557493884295	-3.24891120474604	0.608611206038277	-5.33823756860255	9.38544301565499e-08	2.44804121746816e-06
Efra.gene27333_i0_length540.p1	10day	intact	80.1198592595671	1.48688325947256	40.8033712595198	5.76325573959061	1.07977995205293	5.33743539934525	9.42704738999893e-08	2.45737521131028e-06
Efra.gene112_i1_length1104.p1	10day	intact	1.43103531563368	78.8715442911234	40.1512898033786	-5.75532255653695	1.07883608335282	-5.33475163219466	9.5675424169307e-08	2.49245989342731e-06
Efra.gene54509_i0_length303.p1	10day	intact	6.84093091547954	113.324316988688	60.0826239520837	-4.04811677417833	0.758869789964839	-5.33440232792228	9.58597687910007e-08	2.49572267341256e-06
Efra.gene81094_i0_length246.p1	10day	intact	512.470432673116	79.1665677872389	295.818500230178	2.69351730113038	0.504983749223719	5.33386926860709	9.61417526626873e-08	2.50152191817167e-06
Efra.gene2877_i0_length2448.p1	10day	intact	2.73999604937556	84.3408934242946	43.5404447368351	-4.88170378297561	0.915439134481095	-5.33263610774379	9.67971651479047e-08	2.51702431467418e-06
Efra.gene14514_i0_length840.p1	10day	intact	416.632057687037	71.0636071796722	243.847832433354	2.55120274951954	0.478673488477008	5.32973480030549	9.83562844727763e-08	2.55599233046208e-06
Efra.gene12500_i0_length1131.p1	10day	intact	22.1459991428693	184.349992616807	103.247995879838	-3.05104942028034	0.572990518718933	-5.32478168591994	1.01074358486705e-07	2.62501173710643e-06
Efra.gene4664_i0_length1953.p1	10day	intact	37.5369051203135	296.908302201542	167.222603660928	-2.99167752154191	0.561953310072445	-5.32371189548868	1.01670892710884e-07	2.63888145561642e-06
Efra.gene68506_i0_length267.p1	10day	intact	105.297227369043	3.45195042366421	54.3745888963535	4.93150425747066	0.926397504034635	5.32331341135208	1.01893964488035e-07	2.64304682209167e-06
Efra.gene11264_i7_length1143.p1	10day	intact	17.1385641205363	19861.2546535764	9939.19660884846	-10.1731125001257	1.91166997840966	-5.32158406786762	1.02867553683915e-07	2.66666293708904e-06
Efra.gene5521_i0_length1800.p1	10day	intact	4.97357535526523	100.789506590228	52.8815409727466	-4.35193629993374	0.818025023686143	-5.32005277824297	1.03737153460931e-07	2.68755598374336e-06
Efra.gene11209_i0_length1217.p1	10day	intact	4.60735160958987	102.680642218461	53.6439969140254	-4.43445859823044	0.833930766249821	-5.31753807114247	1.05180681792179e-07	2.72328326879334e-06
Efra.gene5130_i0_length1866.p1	10day	intact	9.70300154674689	114.052392841088	61.8776971939176	-3.54954263043226	0.667534744765394	-5.31739008084105	1.05266236315397e-07	2.72382836603119e-06
Efra.gene7002_i0_length1602.p1	10day	intact	88.7060711533692	528.198814798791	308.45244297608	-2.57180560657726	0.484014210103088	-5.31349194485322	1.07544191900283e-07	2.78106777694859e-06
Efra.gene25372_i0_length585.p1	10day	intact	220.213995699548	22.7291012514922	121.47154847552	3.27717399506283	0.617151556795307	5.31016078462196	1.09528564483459e-07	2.83064978553978e-06
Efra.gene36975_i0_length399.p1	10day	intact	3.10621979505093	82.7159813046526	42.9111005498518	-4.78208786023947	0.900709012542828	-5.30924837394373	1.10078240466422e-07	2.84311560651775e-06
Efra.gene19336_i0_length780.p1	10day	intact	3.42046545773977	95.2678259117415	49.3441456847406	-4.79833457565347	0.903793720465	-5.30910368926301	1.1016564969966e-07	2.8436339982683e-06
Efra.gene12950_i0_length1104.p1	10day	intact	0.994715071053047	89.8959398723199	45.4453274716865	-6.51613370785884	1.22750118939952	-5.30845408878702	1.10558925268282e-07	2.85204206179248e-06
Efra.gene27172_i0_length543.p1	10day	intact	141.952882243355	5.99986458320558	73.9763734132803	4.57566856021388	0.862127244602407	5.30741672863392	1.11189773758465e-07	2.86656468623089e-06
Efra.gene17777_i0_length849.p1	10day	intact	160.985530096864	1010.84916399773	585.917347047297	-2.65251789448905	0.499835232751511	-5.30678455755784	1.11575921901936e-07	2.87476486027874e-06
Efra.gene6493_i0_length1662.p1	10day	intact	531.744852525639	67.768651391954	299.756751958797	2.97135247265375	0.559927535129493	5.30667325007793	1.1164404592081e-07	2.87476610682311e-06
Efra.gene2732_i2_length2511.p1	10day	intact	13.0533705055814	141.760893542137	77.4071320238592	-3.45253853137577	0.650628858482617	-5.30646387162676	1.11772301847507e-07	2.87631476826226e-06
Efra.gene22041_i1_length588.p1	10day	intact	618.317445111791	104.581612058442	361.449528585117	2.56316596544429	0.483067515392747	5.30602013956655	1.12044583829941e-07	2.88156560935115e-06
Efra.gene28807_i0_length510.p1	10day	intact	86.6804041794256	0.982533582095821	43.8314688807607	6.46348729534014	1.21845384939954	5.30466319961594	1.12881215220374e-07	2.90070214621432e-06
Efra.gene19766_i0_length764.p1	10day	intact	36.3004180502465	443.49880055417	239.899609302208	-3.59988492277601	0.67863575007123	-5.30459075048457	1.12926053858162e-07	2.90070214621432e-06
Efra.gene8686_i0_length1425.p1	10day	intact	7.76554948762732	115.912796914649	61.8391732011383	-3.93131808899619	0.741147004693852	-5.30437020469389	1.1306265537244e-07	2.90244551594091e-06
Efra.gene5212_i0_length1848.p1	10day	intact	28.1142895691876	208.827634854348	118.470962211768	-2.88947880738224	0.545019045680271	-5.30161070568775	1.14785407472764e-07	2.94488029900812e-06
Efra.gene41002_i0_length367.p1	10day	intact	1.55310989752546	80.3773933263726	40.965251611949	-5.7521002549115	1.08525708317604	-5.3002190394167	1.15663831315284e-07	2.9656150167657e-06
Efra.gene13903_i0_length1047.p1	10day	intact	62.2307292317613	396.061130893232	229.145930062497	-2.67298225798235	0.504447443240149	-5.29883200678616	1.16545801223263e-07	2.98641543680655e-06
Efra.gene7050_i1_length1598.p1	10day	intact	306.969250707418	2468.8559473157	1387.91259901156	-3.0076513756152	0.567823754436507	-5.29680442587314	1.17846794886838e-07	3.01792134704444e-06
Efra.gene21812_i0_length690.p1	10day	intact	3.42046545773977	78.9238758364388	41.1721706470893	-4.52617302198604	0.854640287621326	-5.29599772856892	1.18368308961894e-07	3.02943958736473e-06
Efra.gene13803_i0_length1053.p1	10day	intact	2.86207063126735	115.594241860743	59.2281562460051	-5.31616668394166	1.0038491102087	-5.29578263294613	1.18507740754606e-07	3.0311710383563e-06
Efra.gene12623_i0_length1125.p1	10day	intact	3.8567857023204	83.6272175656566	43.7420016339885	-4.42590206296351	0.835800835205978	-5.29540277603668	1.18754364271248e-07	3.03564046538169e-06
Efra.gene1785_i1_length2997.p1	10day	intact	51.2368853671913	316.906328884889	184.07160712604	-2.63002362636102	0.496767705828198	-5.29427254530628	1.19491111451936e-07	3.05262561736468e-06
Efra.gene20157_i0_length747.p1	10day	intact	5.28782101795407	101.798205944982	53.5430134814678	-4.25461844046848	0.803823673333577	-5.29297479237448	1.20342513842992e-07	3.0725175435766e-06
Efra.gene83_i0_length7716.p1	10day	intact	41.167660074769	267.786849776979	154.477254925874	-2.70166327664775	0.510635989131182	-5.29078117123016	1.21795022255269e-07	3.10772325970862e-06
Efra.gene3772_i0_length2010.p1	10day	intact	19.1618539297102	225.062356057006	122.112104993358	-3.54733545735922	0.670550390287655	-5.29018476275508	1.22192858464706e-07	3.11599167880801e-06
Efra.gene31913_i0_length459.p1	10day	intact	80.0993636788787	597.34705214472	338.7232079118	-2.90345473134442	0.549039268581682	-5.28824602809346	1.23494803340059e-07	3.14729152097003e-06
Efra.gene16758_i0_length900.p1	10day	intact	2.54782496857851	87.1125337588595	44.830179363719	-5.13087658560686	0.970654557514224	-5.28599649163207	1.25022289662931e-07	3.18429811228945e-06
Efra.gene1773_i0_length3006.p1	10day	intact	922.904313758669	174.707817204452	548.806065481561	2.40142130111824	0.454365285263718	5.28522177860579	1.25552556627486e-07	3.1958763796396e-06
Efra.gene53911_i0_length306.p1	10day	intact	1.55310989752546	80.122935596677	40.8380227471012	-5.7480197026566	1.08779341214126	-5.28410968342043	1.26317556539003e-07	3.21341210547322e-06
Efra.gene3707_i0_length2181.p1	10day	intact	24.6237276125426	187.428422226383	106.026074919463	-2.93011883429356	0.554630400523057	-5.28301159029553	1.27077348368831e-07	3.23079430720491e-06
Efra.gene31742_i1_length237.p1	10day	intact	84.1483204619961	1.99123293684931	43.0697766994227	5.41235745845529	1.02454903516761	5.28267293479992	1.27312561372442e-07	3.23482680757934e-06
Efra.gene42468_i0_length357.p1	10day	intact	324.078709490426	40.179213775298	182.128961632862	3.01245023650936	0.570669576119467	5.27879943590809	1.30033037437544e-07	3.30196340225498e-06
Efra.gene12003_i2_length708.p1	10day	intact	7.52140032384375	126.394911266916	66.9581557953798	-4.08398304417123	0.773835207198933	-5.27758753566423	1.30895681762771e-07	3.32187124108177e-06
Efra.gene20227_i2_length720.p1	10day	intact	1875.55357451921	139.550500212279	1007.55203736575	3.74911738895682	0.710413432314683	5.27737401690361	1.31048239371194e-07	3.32374540564934e-06
Efra.gene396_i7_length1671.p1	10day	intact	35.9499355557202	256.695722656705	146.322829106213	-2.83363067465793	0.537009482456521	-5.27668647804064	1.31540650489377e-07	3.33423177041772e-06
Efra.gene3370_i3_length960.p1	10day	intact	129.656310237113	0.982533582095821	65.3194219096046	7.04230490401069	1.33503441232865	5.27499878578191	1.32756966613252e-07	3.36304375711519e-06
Efra.gene3198_i2_length594.p1	10day	intact	85.0729390341439	1.48688325947256	43.2799111468082	5.84584417198031	1.10827505304727	5.2747232340084	1.32956586599404e-07	3.36608135222196e-06
Efra.gene30724_i0_length219.p1	10day	intact	188.785574003363	8.5216129700893	98.6535934867262	4.47753531764207	0.848903511338752	5.2744926341285	1.33123864904459e-07	3.36829699883187e-06
Efra.gene11982_i0_length1164.p1	10day	intact	1.98943014210609	76.9777744480237	39.4836022950649	-5.2886817786387	1.00334791153082	-5.27103482038418	1.35656728248974e-07	3.4303281300754e-06
Efra.gene8001_i0_length1494.p1	10day	intact	10.7158350337187	282.194532675614	146.455183854667	-4.68932157652975	0.890174680580072	-5.26786672192699	1.38018250036994e-07	3.48795492568057e-06
Efra.gene8019_i0_length1494.p1	10day	intact	146.976058516837	10.9386982663424	78.9573783915897	3.75431701830485	0.712736397320541	5.26746919677292	1.38317361033187e-07	3.49342334872634e-06
Efra.gene18217_i0_length830.p1	10day	intact	170.510623551432	2.41708529625306	86.4638544238426	6.13160954059849	1.16450278577174	5.26543140601844	1.39860534054595e-07	3.52654531390677e-06
Efra.gene58439_i0_length291.p1	10day	intact	88.5115229078024	0.982533582095821	44.7470282449491	6.49225485010761	1.2329986839783	5.26541912369296	1.39869885480846e-07	3.52654531390677e-06
Efra.gene6408_i0_length1674.p1	10day	intact	40.8014363290937	280.305328614529	160.553382471811	-2.77838040384945	0.527666814378435	-5.2654067455848	1.39879310445283e-07	3.52654531390677e-06
Efra.gene6418_i0_length1671.p1	10day	intact	0.994715071053047	131.388008062515	66.1913615667843	-7.06092231193388	1.34110114788084	-5.26501846866011	1.4017526510991e-07	3.53189813265297e-06
Efra.gene1295_i0_length3414.p1	10day	intact	444.621895509563	2351.02110684213	1397.82150117585	-2.40296533620718	0.456424605959161	-5.2647585271119	1.4037373762433e-07	3.53478984265823e-06
Efra.gene7212_i8_length531.p1	10day	intact	6.57866333577723	295.192424337312	150.885543836545	-5.52747205548759	1.04992349121983	-5.26464271131376	1.4046225367483e-07	3.53491091205864e-06
Efra.gene7831_i0_length1512.p1	10day	intact	84.2026757097524	0.982533582095821	42.5926046459241	6.42210046905405	1.22032870720447	5.26259886466639	1.42033243052065e-07	3.57231793975321e-06
Efra.gene3834_i9_length2117.p1	10day	intact	1046.98380722537	97.3185903907873	572.151198808077	3.4264894842886	0.651317683582994	5.2608574443104	1.4338517152034e-07	3.60417405245978e-06
Efra.gene10320_i0_length1281.p1	10day	intact	45.5985818547109	468.711718640993	257.155150247852	-3.37009898311391	0.640632487915044	-5.26058082705419	1.43601061987425e-07	3.60745344834441e-06
Efra.gene46096_i2_length234.p1	10day	intact	84.1325792108471	0.982533582095821	42.5575563964715	6.42051506710761	1.2208702090834	5.25896612050842	1.4486757420755e-07	3.63710629679584e-06
Efra.gene4052_i0_length2094.p1	10day	intact	5.53197018173765	190.29559408755	97.9137821346437	-5.11722387121582	0.973123369011508	-5.25855614423673	1.45190859228654e-07	3.64305691881571e-06
Efra.gene5807_i0_length1755.p1	10day	intact	2.54782496857851	92.3175909505873	47.4327079595829	-5.21240054349517	0.991281070994361	-5.25824682424993	1.45435233884859e-07	3.64702166966965e-06
Efra.gene18441_i0_length819.p1	10day	intact	5.47999209875113	106.939165812498	56.2095789556248	-4.24073532435923	0.80665843584994	-5.25716354765565	1.46294204065749e-07	3.66638453619735e-06
Efra.gene3834_i4_length2148.p1	10day	intact	2195.15292003206	176.899244758534	1186.0260823953	3.63281460146169	0.69108909408022	5.25665161348937	1.46701840985699e-07	3.67441995432092e-06
Efra.gene13141_i0_length1095.p1	10day	intact	4.97357535526523	85.4804216423364	45.2269984988008	-4.1144460465683	0.782787593308845	-5.25614621608466	1.47105350381371e-07	3.68234252593652e-06
Efra.gene14225_i0_length1032.p1	10day	intact	3.73471112042861	89.3130928769702	46.5239019986994	-4.5425600875236	0.864407920643974	-5.25511159608469	1.47934741866901e-07	3.70091007956004e-06
Efra.gene26487_i0_length558.p1	10day	intact	89.9063213915986	1.99123293684931	45.948777164224	5.50701239944137	1.04808997326708	5.25433172714651	1.48562902479789e-07	3.71442439835347e-06
Efra.gene11678_i0_length1182.p1	10day	intact	152.487533117886	1383.29594677511	767.8917399465	-3.18234117850964	0.605833367594484	-5.25283245976598	1.49777771010938e-07	3.74258313137331e-06
Efra.gene11101_i0_length1224.p1	10day	intact	2.54782496857851	75.4719254127746	39.0098751906765	-4.92531211958342	0.937930923022053	-5.25125251624486	1.51068408046705e-07	3.77260071165246e-06
Efra.gene90051_i0_length234.p1	10day	intact	217.673302225278	26.6330698072178	122.153186016248	3.03316114659634	0.577624472748935	5.25109528715329	1.51197433472418e-07	3.77359126365647e-06
Efra.gene3735_i0_length2175.p1	10day	intact	81.0783374987827	461.809749360812	271.444043429798	-2.5112641084587	0.478363148343762	-5.24970227567373	1.52345231797036e-07	3.79999219938396e-06
Efra.gene10816_i0_length1245.p1	10day	intact	12.494975679109	131.136184547687	71.8155801133978	-3.4015279511562	0.648259593094425	-5.24716947869484	1.54453803794282e-07	3.84819757195976e-06
Efra.gene24924_i0_length597.p1	10day	intact	97.8845375407114	5.46934913317118	51.6769433369413	4.17021179430037	0.794755680524786	5.24716198511061	1.54460083934542e-07	3.84819757195976e-06
Efra.gene28668_i0_length513.p1	10day	intact	1.43103531563368	104.491348961573	52.9611921386036	-6.16459444678736	1.175857018728	-5.2426394949413	1.58295633297953e-07	3.9414306005538e-06
Efra.gene10568_i0_length1264.p1	10day	intact	8.9004575564909	122.293382308824	65.5969199326576	-3.7564016807066	0.716624350159907	-5.24180022611344	1.59017482690251e-07	3.95707087597325e-06
Efra.gene16805_i0_length897.p1	10day	intact	8477.95333424171	1849.14523571296	5163.54928497734	2.19685841136077	0.419120840950612	5.24158714316866	1.59201259938267e-07	3.95931095755776e-06
Efra.gene13391_i0_length1080.p1	10day	intact	83.9609037107384	1.96506716419164	42.962985437465	5.42053661778422	1.03427652141981	5.24089690283518	1.59797981497888e-07	3.97181221934921e-06
Efra.gene5931_i0_length1734.p1	10day	intact	2.30367580479493	76.5852878581587	39.4444818314768	-4.99711548769014	0.953790483419108	-5.23921718088095	1.61259172256051e-07	4.00577269717693e-06
Efra.gene30570_i0_length480.p1	10day	intact	3.22829437694272	99.9423676534349	51.5853310151888	-5.02330994072401	0.958904408151925	-5.2385930213892	1.61805414330185e-07	4.01697874294497e-06
Efra.gene18207_i0_length588.p1	10day	intact	0.994715071053047	83.011004800768	42.0028599359105	-6.40090961554119	1.22202804423764	-5.23794003396574	1.62378800501992e-07	4.02884510364197e-06
Efra.gene43252_i0_length354.p1	10day	intact	83.5245834661578	1.96506716419164	42.7448253151747	5.41301377720255	1.03377792137211	5.23614759543132	1.63962851972614e-07	4.06575882322462e-06
Efra.gene10129_i0_length1299.p1	10day	intact	13.9260109947427	145.00351778454	79.4647643896413	-3.38723460545147	0.647159762521922	-5.23400063108332	1.65879885022785e-07	4.10997333359439e-06
Efra.gene11185_i0_length1218.p1	10day	intact	8.77838297459911	181.778546899475	95.2784649370369	-4.34748123014774	0.830633709838024	-5.23393305455363	1.65940574813006e-07	4.10997333359439e-06
Efra.gene62_i0_length8358.p1	10day	intact	199.08320720842	1024.60919992909	611.846203568753	-2.36443824460739	0.451775509239763	-5.23365741668071	1.66188344827323e-07	4.11369731167235e-06
Efra.gene11222_i0_length1215.p1	10day	intact	1.43103531563368	78.5575550192315	39.9942951674326	-5.75049633763058	1.09904032526078	-5.23228875725386	1.67423935755986e-07	4.14037175406371e-06
Efra.gene23637_i0_length633.p1	10day	intact	1.55310989752546	82.3306947116688	41.9419023045971	-5.78611064161419	1.10586001234142	-5.23222702425357	1.67479875579361e-07	4.14037175406371e-06
Efra.gene50735_i0_length318.p1	10day	intact	123.417142474253	10.3820170436503	66.8995797589515	3.575999225865	0.68346799407785	5.23213853004165	1.67560096798288e-07	4.14037175406371e-06
Efra.gene24628_i0_length606.p1	10day	intact	25.2860786049881	359.306999121221	192.296538863105	-3.83910101374039	0.733772732168639	-5.23200283334877	1.67683179882925e-07	4.14099006039535e-06
Efra.gene17582_i0_length858.p1	10day	intact	5.7241412625347	91.16629695365	48.4452191080924	-3.97503379807459	0.760743041899535	-5.22519902140562	1.73967886824721e-07	4.29368199457694e-06
Efra.gene24458_i3_length342.p1	10day	intact	123.505357389077	1407.16650781179	765.335932600436	-3.50864559981454	0.671512628727664	-5.22498825742486	1.74166162114313e-07	4.29606475462927e-06
Efra.gene6506_i0_length1662.p1	10day	intact	1.8673555602143	176.756650116351	89.3120028382825	-6.52879656534094	1.24957981418141	-5.22479355959979	1.74349517356553e-07	4.29807692262106e-06
Efra.gene14169_i1_length1035.p1	10day	intact	102.543867233288	553.109509392617	327.826688312953	-2.43158098848885	0.465506485350325	-5.22351688969257	1.75556443968287e-07	4.32530517639252e-06
Efra.gene19249_i1_length663.p1	10day	intact	0.994715071053047	84.5574196024371	42.776067336745	-6.42774303524664	1.2306979192554	-5.22284383086919	1.76195981874444e-07	4.33853068138537e-06
Efra.gene27213_i0_length541.p1	10day	intact	6.64875983468249	105.937666454626	56.2932131446543	-4.02055260000162	0.770007191227683	-5.2214481186745	1.77529368266305e-07	4.36881567163043e-06
Efra.gene5448_i0_length1809.p1	10day	intact	64.2563962057049	383.927938648666	224.092167427185	-2.57636428513944	0.493611073656034	-5.21942157021935	1.79482800202127e-07	4.41431518330554e-06
Efra.gene8196_i0_length1473.p1	10day	intact	65.459023608704	401.109193449014	233.284108528859	-2.61868606242079	0.501751401965662	-5.21909067351248	1.79803725492276e-07	4.41963418149785e-06
Efra.gene63549_i0_length279.p1	10day	intact	181.648515841113	16.5199104870253	99.0842131640694	3.45434439411834	0.661908179335335	5.21876674433465	1.80118430523262e-07	4.42479418415756e-06
Efra.gene17829_i0_length849.p1	10day	intact	5.77611934552123	160.110476548051	82.9432979467863	-4.8280091126354	0.925180833854161	-5.21844912472156	1.80427522660117e-07	4.42981038047331e-06
Efra.gene69435_i0_length267.p1	10day	intact	0.994715071053047	183.903242914479	92.4489789927661	-7.54536149516871	1.44600212048741	-5.21808466824749	1.80782825956464e-07	4.43595465271092e-06
Efra.gene2628_i0_length2553.p1	10day	intact	84.815425783981	2.41708529625306	43.616255540117	5.12149123812991	0.981629602505856	5.21733577008682	1.81515039984867e-07	4.45133485686467e-06
Efra.gene12141_i1_length1152.p1	10day	intact	12.7391248428926	161.83478332859	87.2869540857415	-3.68287483676834	0.705961905030145	-5.21681808965468	1.82022862383521e-07	4.46119759465681e-06
Efra.gene99937_i0_length225.p1	10day	intact	781.168852506339	59.3634672913908	420.266159898865	3.71967463227274	0.713031534073432	5.21670424731828	1.82134720936363e-07	4.46134984363205e-06
Efra.gene31146_i0_length471.p1	10day	intact	29.9816451294019	224.19361712957	127.087631129486	-2.89860979796732	0.555762186559296	-5.21555778364936	1.83264917298471e-07	4.48643141599834e-06
Efra.gene106171_i0_length219.p1	10day	intact	249.544276758114	19.5460085512858	134.5451426547	3.67156527445351	0.703986567758434	5.21539109211153	1.83429807112186e-07	4.4878663525727e-06
Efra.gene11420_i2_length1203.p1	10day	intact	4.10093486610398	87.4003572580938	45.7506460620989	-4.44828969446102	0.853088526269262	-5.21433539132725	1.84477432328309e-07	4.51088447584955e-06
Efra.gene2482_i0_length2622.p1	10day	intact	3.8567857023204	86.2869948127097	45.0718902575151	-4.4717551482293	0.858082244193882	-5.21133630078811	1.87485233561716e-07	4.5817788935635e-06
Efra.gene16539_i3_length783.p1	10day	intact	90.5553082976647	4.96499945579443	47.7601538767296	4.19734546164417	0.806046159244368	5.20732642108114	1.9158090776672e-07	4.6791614540664e-06
Efra.gene31498_i0_length420.p1	10day	intact	16.0375157187405	191.04000150086	103.5387586098	-3.58266548712513	0.68804197005532	-5.20704498133606	1.91871594509862e-07	4.68355234945489e-06
Efra.gene185_i0_length6216.p1	10day	intact	58.7063076080485	389.506516654482	224.106412131265	-2.72966542111626	0.524336849688687	-5.20593855407441	1.93018512589779e-07	4.70882655583696e-06
Efra.gene59113_i0_length291.p1	10day	intact	0.994715071053047	127.936057638851	64.4653863549522	-7.02238240604855	1.34904929301527	-5.20543055202437	1.93547322556479e-07	4.71638367910215e-06
Efra.gene1884_i2_length1047.p1	10day	intact	54.3092454951744	342.806757057692	198.558001276433	-2.65434133032927	0.509918137246908	-5.20542639385272	1.93551656820764e-07	4.71638367910215e-06
Efra.gene54452_i0_length303.p1	10day	intact	132.787779942392	5.52168067848651	69.1547303104393	4.60053084289886	0.884295914954499	5.2024789045142	1.96647687283789e-07	4.78906296788185e-06
Efra.gene23862_i1_length429.p1	10day	intact	2.11150472399788	324.149155857338	163.130330290668	-7.30537935201411	1.40437112323535	-5.20188661753751	1.97275572970306e-07	4.80096471395569e-06
Efra.gene30169_i0_length486.p1	10day	intact	2.42575038668672	113.498345833263	57.9620481099748	-5.54103831846971	1.06521703952248	-5.20179279234366	1.97375215040616e-07	4.80096471395569e-06
Efra.gene19031_i0_length795.p1	10day	intact	19.8242049221557	224.767332560891	122.295768741523	-3.51434576869593	0.675615297114726	-5.20169656268036	1.97477461179309e-07	4.80096471395569e-06
Efra.gene17575_i0_length858.p1	10day	intact	22.0577842280453	225.552305740621	123.805044984333	-3.36767568562299	0.647461399532776	-5.20135360664464	1.97842276039675e-07	4.80706644124249e-06
Efra.gene2284_i0_length2724.p1	10day	intact	199.049347541352	995.880234094388	597.46479081787	-2.32312108425851	0.446690673119109	-5.20073783505896	1.9849893015161e-07	4.82021982751615e-06
Efra.gene399_i0_length4974.p1	10day	intact	2843.35396715741	541.311906410587	1692.332936784	2.39292080018072	0.460121147075144	5.20063208437999	1.98611913610981e-07	4.82021982751615e-06
Efra.gene3810_i0_length2157.p1	10day	intact	9.51083046594984	121.053756782166	65.282293624058	-3.68080395596183	0.708061973763351	-5.19842060773063	2.00988934219991e-07	4.87510723904424e-06
Efra.gene26035_i0_length570.p1	10day	intact	13.5078091660808	164.680355199114	89.0940821825974	-3.58751151498556	0.69023073985998	-5.1975539595836	2.01927935822065e-07	4.89507164284156e-06
Efra.gene16788_i0_length897.p1	10day	intact	228.705760086455	20.7901998599582	124.747979973207	3.46318522013989	0.666340567132842	5.19732009570035	2.02182049746288e-07	4.89841983863223e-06
Efra.gene24579_i0_length606.p1	10day	intact	20.5046743305199	257.440130070015	138.972402200267	-3.66199189990462	0.704620010382565	-5.19711595745966	2.02404116728354e-07	4.90098821406057e-06
Efra.gene12319_i0_length1143.p1	10day	intact	2.54782496857851	73.5330240212406	38.0404244949095	-4.88761281770701	0.94049313057845	-5.1968617938771	2.02680932077397e-07	4.90254275415418e-06
Efra.gene1196_i0_length3510.p1	10day	intact	535.073247641255	2689.1243457946	1612.09879671793	-2.32944114033447	0.448245983286269	-5.1967920008037	2.02757009312844e-07	4.90254275415418e-06
Efra.gene4474_i2_length1515.p1	10day	intact	13.2455415863784	142.881455984402	78.0634987853904	-3.43226010369708	0.660464416865904	-5.19673735033926	2.02816599765738e-07	4.90254275415418e-06
Efra.gene6759_i0_length1629.p1	10day	intact	191.95090337571	22.0939227108271	107.022413043268	3.12043639460374	0.600501360890338	5.19638521714122	2.03200969238784e-07	4.9090238729889e-06
Efra.gene6949_i0_length1608.p1	10day	intact	87.2073165035999	1.4607174868149	44.3340169952074	5.89417570953425	1.1343312804835	5.19616783116647	2.03438607322057e-07	4.91195480194577e-06
Efra.gene15606_i0_length956.p1	10day	intact	553.687693666102	93.0790325725263	323.383363119314	2.5718098660476	0.495092793200441	5.19460170167816	2.05158595998819e-07	4.95065277167665e-06
Efra.gene9901_i0_length1319.p1	10day	intact	206.290361869575	1063.79341169567	635.041886782624	-2.36727009085998	0.455761398748331	-5.19409958228423	2.05713013552723e-07	4.96119637311132e-06
Efra.gene88162_i0_length237.p1	10day	intact	132.434920283096	10.251188180362	71.343054231729	3.68679420669547	0.710118708622171	5.19179985251886	2.08270828010554e-07	5.02001643610599e-06
Efra.gene2628_i4_length1092.p1	10day	intact	101.117586247194	1.93890139153398	51.5282438193637	5.69625607947757	1.09741363192254	5.19061902803084	2.09596084343602e-07	5.04907760738503e-06
Efra.gene34285_i0_length426.p1	10day	intact	235.871923586234	21.8773965326847	128.874660059459	3.43402290287878	0.661619424556403	5.19032962972813	2.09922121504639e-07	5.05404861403616e-06
Efra.gene13668_i0_length1062.p1	10day	intact	135.018982083512	6.74690621138242	70.8829441474472	4.31226706083928	0.831023677944022	5.18910251932648	2.11310041893738e-07	5.08177585543966e-06
Efra.gene7617_i0_length1533.p1	10day	intact	178.474576711927	22.6767697061769	100.575673209052	2.97784997728004	0.573866521529242	5.18909862409233	2.11314461676858e-07	5.08177585543966e-06
Efra.gene13231_i0_length1089.p1	10day	intact	3.97886028421219	92.3987224834271	48.1887913838196	-4.54921989062912	0.876720352406713	-5.1889064490643	2.11532626783044e-07	5.08412708959655e-06
Efra.gene3888_i0_length2133.p1	10day	intact	136.016074319335	688.154228278044	412.085151298689	-2.33845221613677	0.450720211526956	-5.1882568305835	2.1227171344442e-07	5.09898872983187e-06
Efra.gene78838_i0_length249.p1	10day	intact	4.78140427446818	101.68634285747	53.233873565969	-4.46447509949019	0.861548929711475	-5.18191706301034	2.19616871579286e-07	5.27242801018856e-06
Efra.gene34752_i0_length421.p1	10day	intact	40.975488993972	392.13029391713	216.552891455551	-3.25962551621882	0.629228197508967	-5.18035512255055	2.21463876119266e-07	5.313310671828e-06
Efra.gene24455_i1_length330.p1	10day	intact	169.311851575734	21.6419045787657	95.4768780772497	2.96802214862005	0.572947987147576	5.18026455315144	2.21571434158732e-07	5.313310671828e-06
Efra.gene18480_i1_length818.p1	10day	intact	82.8078772259561	0.982533582095821	41.895205404026	6.3996292196962	1.23582469380038	5.17842801798708	2.23763379855496e-07	5.36282847214401e-06
Efra.gene20752_i0_length726.p1	10day	intact	182.13919133345	19.8076662778624	100.973428805656	3.20380207190612	0.619428128168607	5.17219339292589	2.31361941395623e-07	5.54179434100724e-06
Efra.gene15335_i0_length969.p1	10day	intact	47.9384944913433	444.223539543985	246.081017017664	-3.21318445702368	0.621311176231728	-5.17161863482281	2.32074856905236e-07	5.55571946272745e-06
Efra.gene7779_i0_length1515.p1	10day	intact	76.6269201381524	1.96506716419164	39.295993651172	5.28335927173011	1.02192925438578	5.16998534786603	2.34112349581042e-07	5.60132034586844e-06
Efra.gene16791_i0_length897.p1	10day	intact	72.6661782698589	1.96506716419164	37.3156227170253	5.20750585268436	1.00749366664181	5.16877279243065	2.35636155132728e-07	5.63458618069082e-06
Efra.gene10483_i0_length1272.p1	10day	intact	0.994715071053047	83.9863383859827	42.4905267285179	-6.41702559978723	1.24198182705063	-5.16676287850838	2.3818312210334e-07	5.69226658930502e-06
Efra.gene10790_i0_length1245.p1	10day	intact	680.774205091417	109.715371929078	395.244788510248	2.63400697808611	0.51001740430646	5.16454331919893	2.41026654768891e-07	5.75696527388886e-06
Efra.gene27122_i0_length543.p1	10day	intact	106.920433765473	4.93883368313677	55.9296337243051	4.43738958660464	0.859490204211356	5.16281577714578	2.43262521111313e-07	5.80708479593536e-06
Efra.gene18234_i0_length828.p1	10day	intact	556.659953055413	56.3184034513538	306.489178253383	3.30518685544557	0.640533315841529	5.16005455719853	2.46877888394591e-07	5.89006008418936e-06
Efra.gene325_i3_length300.p1	10day	intact	131.600893790542	13.8078016946568	72.7043477425994	3.25502931342188	0.630912914237096	5.15923709908185	2.47958137612505e-07	5.91249248630065e-06
Efra.gene15670_i0_length951.p1	10day	intact	128.718327578586	773.268329103173	450.99332834088	-2.5894169161028	0.501991515554559	-5.15828820979619	2.4921779649032e-07	5.93635543573731e-06
Efra.gene21202_i0_length709.p1	10day	intact	7.52140032384375	117.23091975928	62.376160041562	-3.97550390113274	0.770704665677884	-5.15827148605106	2.49240052749586e-07	5.93635543573731e-06
Efra.gene15462_i1_length348.p1	10day	intact	82.6314473963081	508.785566677941	295.708507037125	-2.62351205329536	0.508954995557334	-5.15470341424288	2.54032670224488e-07	6.04709449318484e-06
Efra.gene8455_i1_length1128.p1	10day	intact	3.73471112042861	80.8366114553151	42.2856612878718	-4.39772071483777	0.853428288756833	-5.15300555743684	2.56344365170756e-07	6.09868518129344e-06
Efra.gene7022_i0_length1602.p1	10day	intact	0.994715071053047	106.908434257826	53.9515746644398	-6.76500873210528	1.31307763365282	-5.15202495170514	2.5768873947024e-07	6.12721721795538e-06
Efra.gene13832_i0_length1053.p1	10day	intact	17.8347747800496	175.545121929498	96.6899483547737	-3.31294383197418	0.643265224144248	-5.15019887229481	2.60210398570322e-07	6.18369438448291e-06
Efra.gene33829_i0_length432.p1	10day	intact	6.64875983468249	157.569059737672	82.1089097861772	-4.5867700736836	0.890852238640036	-5.14874394959787	2.62236566561014e-07	6.2283396902728e-06
Efra.gene544_i0_length4572.p1	10day	intact	279.148711220231	1367.42508855081	823.286899885518	-2.29308144170894	0.445855799907274	-5.1431010703143	2.70240140775252e-07	6.414823442832e-06
Efra.gene9777_i2_length819.p1	10day	intact	33.1579614233581	230.954923334714	132.056442379036	-2.79485184741001	0.543664838274689	-5.14076256297799	2.73625657119895e-07	6.49153813175059e-06
Efra.gene24324_i0_length438.p1	10day	intact	8.46413731191027	110.686139732278	59.5751385220942	-3.68615167278546	0.717338698028415	-5.13864884595902	2.76720956372666e-07	6.56128538274077e-06
Efra.gene1691_i2_length3069.p1	10day	intact	813.780884287365	155.509163694597	484.645023990981	2.3872921784027	0.464917288341442	5.13487503749148	2.82331554554905e-07	6.69056072800173e-06
Efra.gene17016_i0_length885.p1	10day	intact	103.068402392692	7.9126002020819	55.4905012973872	3.70846615411939	0.722298558114568	5.13425662069669	2.83261382104319e-07	6.70883056919982e-06
Efra.gene1182_i1_length3525.p1	10day	intact	218.808210294142	1313.51990726141	766.164058777776	-2.58451940382334	0.503414284888072	-5.13398105975078	2.83676656699343e-07	6.71489996398909e-06
Efra.gene6270_i0_length1692.p1	10day	intact	2.86207063126735	72.2293011703717	37.5456859008195	-4.63371084882614	0.902603479832025	-5.13371702232799	2.84075116707387e-07	6.72056476382984e-06
Efra.gene4147_i0_length2073.p1	10day	intact	3.10621979505093	80.5082221896609	41.8072209923559	-4.74113079234436	0.923719860208182	-5.13265005612831	2.85690792114471e-07	6.75500361713437e-06
Efra.gene17_i6_length7011.p1	10day	intact	24395.0745293466	5462.09068014186	14928.5826047442	2.15906725897157	0.420775800197263	5.13115834598706	2.87964528350966e-07	6.80495471053885e-06
Efra.gene27795_i1_length480.p1	10day	intact	1.55310989752546	81.2742295936143	41.4136697455699	-5.76518139215588	1.12371170427301	-5.13048086109034	2.89002944655549e-07	6.8235029319638e-06
Efra.gene9357_i0_length1365.p1	10day	intact	3.22829437694272	97.8157400712829	50.5220172241128	-4.99149455689746	0.972918294184206	-5.1304355018659	2.89072598102802e-07	6.8235029319638e-06
Efra.gene320_i3_length5349.p1	10day	intact	29586.1231645306	152365.141388652	90975.6322765915	-2.36452982524547	0.461035289880766	-5.12873933328832	2.91688896862797e-07	6.88141364559723e-06
Efra.gene29140_i0_length504.p1	10day	intact	2004.60304773222	369.016608720373	1186.8098282263	2.44137770561365	0.476204906707359	5.12673782068764	2.94805598158201e-07	6.95105840570781e-06
Efra.gene22740_i0_length660.p1	10day	intact	138.093719376265	13.3557835625954	75.7247514694301	3.37430711381033	0.658221761708341	5.12639859407366	2.95337009776114e-07	6.95970233584571e-06
Efra.gene31293_i0_length468.p1	10day	intact	6.21243959010186	137.820925002006	72.0166822960539	-4.4995283030706	0.877849529364277	-5.12562592171016	2.96550886120245e-07	6.98441013383815e-06
Efra.gene33808_i0_length432.p1	10day	intact	231.997019467994	1120.10531779786	676.05116863293	-2.27183486265343	0.443315727313065	-5.12464305388625	2.98101944980766e-07	7.01311812512133e-06
Efra.gene19512_i0_length774.p1	10day	intact	141.514184834005	16.1987212182522	78.8564530261284	3.12789929862016	0.610456924380737	5.12386570402683	2.99334221898451e-07	7.03818755932611e-06
Efra.gene1901_i0_length2922.p1	10day	intact	76.333170056152	3.45195042366421	39.8925602399081	4.47217398250376	0.872915993039311	5.12325815790427	3.00300744088619e-07	7.05698392994897e-06
Efra.gene11848_i0_length1170.p1	10day	intact	255.368518759321	36.458405628176	145.913462193749	2.809932131811	0.548593195107659	5.12206887885213	3.02201453548869e-07	7.09770032364582e-06
Efra.gene12841_i0_length1110.p1	10day	intact	0.994715071053047	77.0373059902201	39.0160105306366	-6.2931284359792	1.22906995696588	-5.12023615931075	3.05153274129118e-07	7.16304481000474e-06
Efra.gene8178_i0_length1476.p1	10day	intact	2.30367580479493	73.0025085712062	37.6530921880006	-4.92883929546865	0.962900939286477	-5.118739731546	3.07584082642152e-07	7.2160934588308e-06
Efra.gene26801_i0_length552.p1	10day	intact	42.1781163969711	432.324610333909	237.25136336544	-3.36693284925774	0.658026968863555	-5.11670950975246	3.10911897634813e-07	7.29011578302084e-06
Efra.gene15781_i0_length948.p1	10day	intact	130.58806030357	14.1813225087452	72.3846914061577	3.20102684317607	0.625616944829324	5.11659230081972	3.11105076991881e-07	7.29059727874036e-06
Efra.gene33383_i0_length438.p1	10day	intact	16.4037394644159	173.84434670675	95.1240430855827	-3.42218687941222	0.668858125698553	-5.11646154532114	3.11320720043562e-07	7.29160437422051e-06
Efra.gene13626_i0_length1065.p1	10day	intact	9.77309804565215	124.172752158162	66.972925101907	-3.64145569593583	0.71191343479961	-5.11502595390805	3.1369781993055e-07	7.3432068945938e-06
Efra.gene4783_i1_length885.p1	10day	intact	1.43103531563368	122.826531973726	62.1287836446796	-6.39983081248547	1.25121846857347	-5.11487879473357	3.13942478869006e-07	7.34486257072535e-06
Efra.gene5984_i0_length1725.p1	10day	intact	11.9365808526366	133.479338307981	72.7079595803088	-3.48971452544522	0.6823158042809	-5.11451516079577	3.14547827446342e-07	7.3549502797517e-06
Efra.gene7292_i1_length1569.p1	10day	intact	38.1315367786234	247.310639188913	142.721087983768	-2.69342158228711	0.526721890960137	-5.11355542367414	3.16150937974252e-07	7.38834419464012e-06
Efra.gene7162_i0_length555.p1	10day	intact	403.551959008697	2248.64058017351	1326.0962695911	-2.47737164858103	0.484506904985964	-5.11318130471805	3.167779872638e-07	7.39890355318751e-06
Efra.gene9418_i0_length1359.p1	10day	intact	19.3359065945885	159.498829565177	89.4173680798828	-3.04899381215676	0.596497845443092	-5.11149174376632	3.19624795728385e-07	7.4612689324566e-06
Efra.gene3518_i2_length697.p1	10day	intact	0.994715071053047	120.566441313418	60.7805781922357	-6.93772043484804	1.3576257567079	-5.11018622073825	3.21841423870419e-07	7.5088627008972e-06
Efra.gene3885_i0_length2133.p1	10day	intact	7.64347490573554	131.550271128195	69.5968730169653	-4.12544093076294	0.807347816700721	-5.10986819487767	3.22383639076003e-07	7.51735985341829e-06
Efra.gene12001_i0_length1161.p1	10day	intact	29.3192941369565	283.200597815501	156.259945976229	-3.25994781988823	0.638362033267418	-5.10673826136305	3.2776725512479e-07	7.63867738226532e-06
Efra.gene6586_i1_length936.p1	10day	intact	70.9390157074552	1.93890139153398	36.4389585494946	5.17976804523176	1.01446554423315	5.10590830282678	3.29209313699662e-07	7.66805301060288e-06
Efra.gene42260_i1_length333.p1	10day	intact	87.2364218411283	0.982533582095821	44.1094777116121	6.47037947903538	1.26751956764007	5.10475707375647	3.31219725926081e-07	7.7106272360157e-06
Efra.gene10528_i0_length1266.p1	10day	intact	3.42046545773977	73.4545267032676	38.4374960805037	-4.42269620885231	0.866510699612009	-5.10402954150783	3.32496334851648e-07	7.7319137343421e-06
Efra.gene16152_i0_length930.p1	10day	intact	2.98414521315914	96.8665722587259	49.9253587359425	-5.03286522863596	0.986075891394843	-5.10393294527947	3.32666190108698e-07	7.7319137343421e-06
Efra.gene8921_i0_length1401.p1	10day	intact	15.2869498114711	163.914347795161	89.6006488033159	-3.43772124154505	0.673544865959424	-5.10392316130006	3.32683398974629e-07	7.7319137343421e-06
Efra.gene33768_i0_length434.p1	10day	intact	103.85045080226	7.35591897938983	55.6031848908249	3.81662241134573	0.747942458998356	5.1028289214346	3.34613470149482e-07	7.77249297631599e-06
Efra.gene24913_i0_length598.p1	10day	intact	5.65404476362944	110.779037044013	58.2165409038214	-4.32127461212829	0.847150589554782	-5.1009521393349	3.37949021699059e-07	7.84565653509047e-06
Efra.gene32802_i2_length447.p1	10day	intact	12.1807300164201	321.090218295248	166.635474155834	-4.72920988768627	0.927285043864188	-5.10006056819236	3.39544809378951e-07	7.87837239300205e-06
Efra.gene7696_i1_length1527.p1	10day	intact	18.0789239438332	579.645642377795	298.862283160814	-5.01108344669713	0.983125581260241	-5.0970939442686	3.44907189519405e-07	7.99839961900875e-06
Efra.gene3093_i0_length2376.p1	10day	intact	1.8673555602143	74.1348367923669	38.0010961762906	-5.26348156306948	1.03271359896112	-5.09674857420722	3.45536756752587e-07	8.00860137261527e-06
Efra.gene9235_i0_length1374.p1	10day	intact	99.9307000953434	2.97376651894513	51.4522333071443	5.08058237836325	0.997109589406521	5.09530991612186	3.48171208563163e-07	8.06523421086879e-06
Efra.gene20231_i5_length501.p1	10day	intact	4658.80553668254	20292.5473971751	12475.6764669288	-2.12289821613331	0.416653331111512	-5.09511878969027	3.48522652340183e-07	8.06894906012805e-06
Efra.gene22531_i0_length666.p1	10day	intact	3.29839087584798	74.9414099627402	39.1199004192941	-4.47360253557011	0.878094975039026	-5.09466818822335	3.49352575292556e-07	8.08373145316677e-06
Efra.gene7504_i0_length1545.p1	10day	intact	0.994715071053047	77.3774610347698	39.1860880529114	-6.29901509797611	1.23677642639744	-5.09309117115392	3.52272190492734e-07	8.14682493555185e-06
Efra.gene26227_i0_length564.p1	10day	intact	78.9124775270286	1.4607174868149	40.1865975069217	5.74423378422345	1.12838347131903	5.09067522719798	3.56790681514409e-07	8.24680552253529e-06
Efra.gene32544_i0_length450.p1	10day	intact	545.766209929515	90.2812264653038	318.023718197409	2.59600412972057	0.509995871509018	5.09024538186809	3.57600452753701e-07	8.26100083114664e-06
Efra.gene12629_i0_length1123.p1	10day	intact	56.0182896416595	432.136884143291	244.077586892475	-2.94950284747241	0.579580857110509	-5.08902737432894	3.5990466272759e-07	8.30524351295473e-06
Efra.gene34318_i0_length426.p1	10day	intact	0.994715071053047	78.4646577074962	39.7296863892746	-6.31897563642503	1.24168686585078	-5.08902510786838	3.59908963714679e-07	8.30524351295473e-06
Efra.gene4881_i1_length1911.p1	10day	intact	244.118639907119	1765.07969736129	1004.5991686342	-2.85587046392877	0.561344760452007	-5.08755165297911	3.62715614956636e-07	8.3654383965067e-06
Efra.gene10446_i0_length1275.p1	10day	intact	197.686031559854	1276.47654669473	737.08128912729	-2.69181691808964	0.529333083631572	-5.0852988436355	3.67047668097089e-07	8.46072924458077e-06
Efra.gene19480_i1_length402.p1	10day	intact	824.146236826558	158.961114118262	491.55367547241	2.3738767941907	0.466824570169403	5.08515820692398	3.67319755867627e-07	8.46238187154066e-06
Efra.gene18430_i0_length819.p1	10day	intact	15.0428006476875	166.895314310987	90.9690574793372	-3.48086765877621	0.684614972407276	-5.08441649550346	3.68757957603876e-07	8.48768727454831e-06
Efra.gene26542_i0_length558.p1	10day	intact	8.07979515031616	105.097727514714	56.5887613325151	-3.71811752102563	0.731281737764095	-5.084384484144	3.68820150815699e-07	8.48768727454831e-06
Efra.gene1271_i0_length3432.p1	10day	intact	108.249890079904	1082.90391005182	595.576900065861	-3.32312292204947	0.654046768376988	-5.08086437044215	3.75721312675343e-07	8.64179483277074e-06
Efra.gene16580_i3_length909.p1	10day	intact	2.6698995504703	80.5487879560808	41.6093437532755	-4.98851755437511	0.981904863643898	-5.08044897126028	3.76543874150873e-07	8.65599959799523e-06
Efra.gene10884_i0_length1240.p1	10day	intact	226.745435281878	30.6417014535741	128.693568367726	2.88944020978948	0.568992510256067	5.07816914582782	3.81089353526527e-07	8.75572486946231e-06
Efra.gene29164_i0_length504.p1	10day	intact	113.329798765912	5.99986458320558	59.6648316745587	4.25045462201955	0.837128586224196	5.07742142839835	3.82591638332636e-07	8.78546073689446e-06
Efra.gene113913_i0_length210.p1	10day	intact	79.7717539298105	0.982533582095821	40.3771437559531	6.34624864730702	1.25013782519661	5.0764391888622	3.84573802870216e-07	8.82617778337303e-06
Efra.gene14140_i0_length1035.p1	10day	intact	499.32261466064	87.6809807604471	293.501797710544	2.51047479893623	0.49489885476949	5.07270278510856	3.92204825300331e-07	8.99642453427903e-06
Efra.gene5780_i0_length1758.p1	10day	intact	10.3314928721246	129.366043570994	69.8487682215594	-3.62575734049126	0.714839091117794	-5.07213075717735	3.93385925213822e-07	9.01861793477443e-06
Efra.gene19694_i0_length765.p1	10day	intact	3.29839087584798	73.5853555665559	38.4418732212019	-4.44706598627267	0.876952698238524	-5.07104430513207	3.95638643830534e-07	9.06534144889833e-06
Efra.gene4603_i0_length1971.p1	10day	intact	94.726339662674	7.86026865676657	51.2933041597203	3.59223410567352	0.708426998147629	5.07071881092387	3.96315964006479e-07	9.07593646639349e-06
Efra.gene9183_i0_length1380.p1	10day	intact	77.2372930476113	548.156275715718	312.696784381665	-2.83230592770996	0.558607776504157	-5.07029448360872	3.97200626038929e-07	9.09126571110999e-06
Efra.gene13361_i4_length618.p1	10day	intact	202.19418133301	3293.20214610948	1747.69816372125	-4.0251301086818	0.794115288676693	-5.06869741217204	4.00547406567571e-07	9.16093265706888e-06
Efra.gene3863_i0_length2139.p1	10day	intact	36.7705979618949	261.768019417997	149.269308689946	-2.82557597691683	0.557462877154685	-5.06863522704631	4.00678268905402e-07	9.16093265706888e-06
Efra.gene5381_i4_length1515.p1	10day	intact	0.994715071053047	246.765021097397	123.879868084225	-7.96740817805616	1.57194274665307	-5.06851041173103	4.00941054685425e-07	9.16198041034136e-06
Efra.gene75185_i0_length255.p1	10day	intact	8.394040813005	101.181993180093	54.788016996549	-3.59633540983912	0.709630437338637	-5.06789903675305	4.02230645835542e-07	9.18647806543488e-06
Efra.gene1813_i7_length501.p1	10day	intact	13.8740329117561	131.293179183633	72.5836060476944	-3.23170557453261	0.637822309764026	-5.06678039488495	4.04600598366901e-07	9.23561009104641e-06
Efra.gene8021_i0_length1494.p1	10day	intact	4.29310594690103	84.8262773258948	44.5596916363979	-4.28542835155025	0.845844248819646	-5.06645089510327	4.05301241000054e-07	9.24660513570572e-06
Efra.gene51014_i0_length279.p1	10day	intact	69.2638312280379	1.93890139153398	35.6013663097859	5.1455098809235	1.01573861074632	5.06578151749376	4.06728200588125e-07	9.27414966665008e-06
Efra.gene14986_i0_length990.p1	10day	intact	152.295362037089	17.6594387050671	84.9774003710782	3.10671776704412	0.613331589195015	5.06531511139287	4.07725335702382e-07	9.2918689699816e-06
Efra.gene5753_i0_length1761.p1	10day	intact	31.3607023620491	231.164249515976	131.262475939012	-2.8735605161024	0.567381188983836	-5.06460307795693	4.092521509106e-07	9.32163380841624e-06
Efra.gene7070_i0_length1122.p1	10day	intact	7.52140032384375	95.9219702281831	51.7216852760134	-3.68711641789562	0.728034134413603	-5.06448289112901	4.09510411427363e-07	9.3224879591192e-06
Efra.gene34314_i0_length426.p1	10day	intact	99.8920860987363	8.84280223886239	54.3674441687993	3.49901730407394	0.691188533819646	5.06231966079887	4.14185791209659e-07	9.41876778513338e-06
Efra.gene14979_i0_length990.p1	10day	intact	764.987288362487	80.8176456795385	422.902467021013	3.24244651828343	0.641038012362157	5.05811895044314	4.23412304598377e-07	9.62340054407151e-06
Efra.gene13113_i0_length1095.p1	10day	intact	981.671209206544	4982.97885770517	2982.32503345586	-2.34372562067149	0.46340164689637	-5.05765492282685	4.24443581849164e-07	9.64165035928368e-06
Efra.gene1063_i0_length3663.p1	10day	intact	69.6662918055508	385.074666863589	227.37047933457	-2.46443750596037	0.487279136941544	-5.05754775677173	4.24682097065717e-07	9.64188186934847e-06
Efra.gene3744_i0_length2172.p1	10day	intact	254.561220439526	1228.36260645499	741.46191344726	-2.27108807410997	0.449105404503339	-5.05691548428713	4.2609195501145e-07	9.66869272873644e-06
Efra.gene41016_i1_length367.p1	10day	intact	27.6598509086883	276.291428538439	151.975639723564	-3.32608673880711	0.657788261271834	-5.05647019661938	4.27087578024177e-07	9.68608019999085e-06
Efra.gene2018_i0_length2856.p1	10day	intact	0.994715071053047	181.781181114342	91.3879480926973	-7.5280262252008	1.48944834834208	-5.05423785496175	4.32112818187073e-07	9.79478915685556e-06
Efra.gene40897_i0_length279.p1	10day	intact	1785.48059177539	274.438224461759	1029.95940811857	2.70209518888385	0.53463847758497	5.05406045799315	4.32514595252574e-07	9.79863671830523e-06
Efra.gene20270_i0_length744.p1	10day	intact	2.11150472399788	164.749720953058	83.4306128385281	-6.33792842600339	1.25410788247708	-5.05373462248309	4.3325350207276e-07	9.80855597266852e-06
Efra.gene325_i2_length387.p1	10day	intact	172.368470452568	22.1724200288001	97.270445240684	2.96075972240969	0.585864144866311	5.05366260822346	4.33416975182918e-07	9.80855597266852e-06
Efra.gene64658_i0_length252.p1	10day	intact	111.044241377036	7.46058207002048	59.252411723528	3.90391736453444	0.772598718903735	5.05296898508172	4.34994556618725e-07	9.8389850730863e-06
Efra.gene26662_i0_length555.p1	10day	intact	75.4605295669907	0.982533582095821	38.2215315745433	6.26537636995418	1.24006438970316	5.05246051896865	4.36154532926092e-07	9.85994099086507e-06
Efra.gene10032_i0_length1308.p1	10day	intact	20.5227927464386	167.549458627429	94.0361256869336	-3.02866079692348	0.599462764234584	-5.05229178127617	4.36540137431526e-07	9.86337799015298e-06
Efra.gene7245_i2_length819.p1	10day	intact	2.73999604937556	76.2974643589244	39.51873020415	-4.73925357666796	0.938104558073091	-5.051946007386	4.37331338183787e-07	9.87597063110329e-06
Efra.gene5890_i2_length1023.p1	10day	intact	52.3536750201361	305.482246716946	178.917960868541	-2.54636892690207	0.504117721037495	-5.05113948714507	4.39182200267258e-07	9.91246666760343e-06
Efra.gene15004_i0_length987.p1	10day	intact	157.829709383597	20.2073528646085	89.0185311241025	2.96685959540559	0.587396003088866	5.05086786393529	4.39807240527031e-07	9.92127134626923e-06
Efra.gene3871_i0_length2138.p1	10day	intact	5.28782101795407	131.683031558631	68.4854262882925	-4.62734865098906	0.916345340233323	-5.04978685198621	4.42303303749199e-07	9.96953277971324e-06
Efra.gene37062_i0_length399.p1	10day	intact	76.2087183094905	0.982533582095821	38.5956259457932	6.27638216910329	1.24291269274892	5.0497369652103	4.42418821880286e-07	9.96953277971324e-06
Efra.gene21272_i0_length708.p1	10day	intact	3.29839087584798	149.205144051248	76.2517674635479	-5.47618559590155	1.08455236728081	-5.04925881046339	4.43527517401914e-07	9.98450226622955e-06
Efra.gene12116_i0_length1155.p1	10day	intact	5.53197018173765	83.0633363460834	44.2976532639105	-3.92646086139231	0.777633024715981	-5.04924654251457	4.43555998281907e-07	9.98450226622955e-06
Efra.gene8427_i0_length1449.p1	10day	intact	14.5545023201203	127.998223395914	71.2763628580174	-3.13222885048311	0.620485901569723	-5.04802581744261	4.46398834125447e-07	1.00431413778815e-05
Efra.gene2397_i0_length2666.p1	10day	intact	25.8625918473792	198.830904403682	112.346748125531	-2.94700916120119	0.583890505050608	-5.04719486908895	4.48343999862201e-07	1.00815328914701e-05
Efra.gene1474_i0_length3246.p1	10day	intact	41.8300110672145	278.404358774548	160.117184920881	-2.74092684054302	0.543131687750825	-5.0465235270907	4.49921512291903e-07	1.01116208315991e-05
Efra.gene2984_i0_length2421.p1	10day	intact	2.30367580479493	91.1283654020969	46.7160206034459	-5.25507099034969	1.04148721096112	-5.04573741764927	4.51775509952518e-07	1.01470940069573e-05
Efra.gene27501_i0_length535.p1	10day	intact	0.994715071053047	88.7897774238169	44.892246247435	-6.49755043983938	1.28775272568397	-5.0456506984975	4.51980483248165e-07	1.01470940069573e-05
Efra.gene49936_i0_length321.p1	10day	intact	83.8159563833886	2.9214349736298	43.3686956785092	4.83297268340734	0.958138393413881	5.0441279846717	4.55594289165566e-07	1.02227902429185e-05
Efra.gene9662_i0_length1338.p1	10day	intact	144.70386521434	15.6682057682178	80.186035491279	3.2046211780609	0.635358896775159	5.04379681204803	4.56383932004076e-07	1.02350701352098e-05
Efra.gene62685_i0_length210.p1	10day	intact	1.8673555602143	67.2904674872349	34.5789115237246	-5.12315501971535	1.01622427215023	-5.04136258119012	4.62228724394868e-07	1.03606458611841e-05
Efra.gene85224_i0_length240.p1	10day	intact	78.652587112096	463.608690325029	271.130638718563	-2.56084022499087	0.508044224785834	-5.04058524840114	4.6411032743539e-07	1.03973023964292e-05
Efra.gene22038_i0_length681.p1	10day	intact	173.760891771594	1028.97765504349	601.369273407541	-2.5671542732288	0.509322341125627	-5.04033313668366	4.64722171312184e-07	1.04054891687923e-05
Efra.gene29938_i1_length489.p1	10day	intact	377.695599753388	56.0639457216582	216.879772737523	2.7505410541288	0.545787740469945	5.0395801337723	4.66554251717193e-07	1.04409748255248e-05
Efra.gene2289_i0_length2721.p1	10day	intact	1059.56789672154	85.2494954704318	572.408696095985	3.63684355223069	0.721707179795908	5.03922318364514	4.67425154946862e-07	1.04549241886923e-05
Efra.gene1523_i0_length3198.p1	10day	intact	244.681789063131	36.7534291242915	140.717609093711	2.73364793473937	0.542578573729479	5.03825264597035	4.69801052345823e-07	1.05025032501386e-05
Efra.gene42309_i0_length360.p1	10day	intact	86.9088120920601	5.86903571991726	46.3889239059887	3.88742415187993	0.771599029630276	5.03814028089518	4.70076875685228e-07	1.05031091975193e-05
Efra.gene107514_i0_length216.p1	10day	intact	169.115825067636	0.982533582095821	85.0491793248659	7.42957886991339	1.47489220210262	5.03737077145144	4.71969997807803e-07	1.05398313259787e-05
Efra.gene19055_i3_length734.p1	10day	intact	3643.37100729106	671.015470811264	2157.19323905116	2.44083127636812	0.484645205797267	5.03632605289642	4.74551952833223e-07	1.05918892263183e-05
Efra.gene21308_i2_length432.p1	10day	intact	5.84621584442649	214.368983956331	110.107599900379	-5.19450615321499	1.03166588399638	-5.03506632699045	4.77683405224057e-07	1.06561503006903e-05
Efra.gene15347_i1_length969.p1	10day	intact	12.1988484323389	150.896085062248	81.5474667472935	-3.61048606940373	0.717085205726963	-5.03494708936786	4.77980838903723e-07	1.06571556737409e-05
Efra.gene49795_i0_length321.p1	10day	intact	12.1106335175149	171.244101001893	91.6773672597039	-3.84844660670251	0.76439281663111	-5.03464517584516	4.78734749566824e-07	1.06683323163364e-05
Efra.gene5289_i0_length1836.p1	10day	intact	1584.9224015649	292.787807467674	938.855104516286	2.43679115896157	0.484046110248856	5.03421287221743	4.79816255551695e-07	1.06867935947745e-05
Efra.gene19881_i0_length759.p1	10day	intact	504.24331303068	67.1524386270655	285.697875828873	2.90866641207976	0.578054390829801	5.03182132723593	4.85841957831444e-07	1.08152978583363e-05
Efra.gene16603_i0_length783.p1	10day	intact	229.311378666375	29.214349736298	129.262864201337	2.97061863304698	0.590424621731463	5.03132580131132	4.87099573474316e-07	1.08375805522902e-05
Efra.gene28500_i0_length516.p1	10day	intact	7183.01581543178	36653.503256006	21918.2595357189	-2.35124960741068	0.467444318844808	-5.03001001963466	4.90454205436174e-07	1.09064721650154e-05
Efra.gene15390_i0_length966.p1	10day	intact	319.350761561475	29.1096866456673	174.230224103571	3.45236791947814	0.68641276769707	5.02957998736083	4.91555410933344e-07	1.09252070780548e-05
Efra.gene5519_i0_length1800.p1	10day	intact	16.7179851271047	148.4672339871	82.5926095571022	-3.16384139991481	0.629066383348989	-5.02942373596778	4.91956122124353e-07	1.09283614314515e-05
Efra.gene57826_i0_length294.p1	10day	intact	1.43103531563368	97.3015561821583	49.366295748896	-6.06131290043327	1.20521631841975	-5.02923235256281	4.92447359628396e-07	1.09335223710555e-05
Efra.gene9360_i0_length1365.p1	10day	intact	20.9071349080327	178.036138761709	99.4716368348711	-3.07984104629811	0.612437768110839	-5.02882285623626	4.93500032693894e-07	1.09505051984998e-05
Efra.gene30365_i0_length483.p1	10day	intact	3.22829437694272	220.801900895821	112.015097636382	-6.14389553551935	1.22175811219774	-5.02873316262866	4.93730893413141e-07	1.09505051984998e-05
Efra.gene10163_i0_length1296.p1	10day	intact	134.388113593365	1237.46759269214	685.927853142754	-3.20548135268104	0.637451092444964	-5.02859182558823	4.94094889596162e-07	1.09528257704758e-05
Efra.gene6179_i0_length1701.p1	10day	intact	2.42575038668672	82.0167054397768	42.2212279132318	-5.07181094997499	1.00870830535759	-5.02802536970987	4.95556325966272e-07	1.09794585987564e-05
Efra.gene14545_i1_length720.p1	10day	intact	100.793831925426	0.982533582095821	50.8881827537609	6.6785298170024	1.32842971822385	5.02738663956706	4.97209228010926e-07	1.10103033506415e-05
Efra.gene4598_i0_length1971.p1	10day	intact	2.42575038668672	66.8907809004888	34.6582656435878	-4.77611928885576	0.950073990848659	-5.02710245187268	4.97946355116904e-07	1.10187134662036e-05
Efra.gene22635_i0_length663.p1	10day	intact	0.994715071053047	82.2829289483678	41.6388220097104	-6.38682821853373	1.27050404988185	-5.02700343153384	4.98203441936612e-07	1.10187134662036e-05
Efra.gene7139_i0_length1587.p1	10day	intact	5.91631234333175	171.00404326596	88.4601778046456	-4.81925028001323	0.958684927527757	-5.02693861312813	4.98371799484925e-07	1.10187134662036e-05
Efra.gene567_i0_length4521.p1	10day	intact	142.054461244558	762.772517404864	452.413489324711	-2.42427717787255	0.482541224778699	-5.0239794102242	5.06116655315288e-07	1.11840922225585e-05
Efra.gene25222_i1_length591.p1	10day	intact	3.73471112042861	76.0547724081243	39.8947417642765	-4.3099107616642	0.858246293057442	-5.02176449409464	5.11989372217749e-07	1.13079493720624e-05
Efra.gene11264_i5_length576.p1	10day	intact	1.55310989752546	2092.40386975454	1046.97848982604	-10.4169601577674	2.07502887632976	-5.02015190082199	5.16306346804337e-07	1.13973344062731e-05
Efra.gene3154_i6_length966.p1	10day	intact	0.994715071053047	105.264556362408	53.1296357167305	-6.7421920095725	1.34368872165249	-5.01767403486192	5.23008168564797e-07	1.15392434432199e-05
Efra.gene15111_i0_length981.p1	10day	intact	23.2446703798954	216.264685366578	119.754677873237	-3.22685066497784	0.643126213961143	-5.01744540174007	5.23630756652983e-07	1.15469468525842e-05
Efra.gene8029_i3_length645.p1	10day	intact	10.191299874314	117.780400985091	63.9858504297027	-3.55037519254997	0.707645820421155	-5.0171640813719	5.24397797434687e-07	1.15542910849932e-05
Efra.gene34768_i0_length420.p1	10day	intact	149.331712404618	14.3906486900066	81.8611805473125	3.37993059679222	0.673679093428397	5.01712258813247	5.24511023465676e-07	1.15542910849932e-05
Efra.gene1829_i0_length2970.p1	10day	intact	6.16046150711533	91.7419439521186	48.951202729617	-3.87486437677332	0.772516339192729	-5.01589957414042	5.27858970375463e-07	1.16219793847682e-05
Efra.gene11251_i0_length1213.p1	10day	intact	1.55310989752546	75.3005307830663	38.4268203402959	-5.65477626173677	1.12794975397674	-5.01332283800773	5.34980244393469e-07	1.17726319648212e-05
Efra.gene4629_i4_length1965.p1	10day	intact	13.1935635033919	135.596834326104	74.3951989147482	-3.34448850722254	0.667171156302822	-5.01293929695083	5.36048117797416e-07	1.17899874825349e-05
Efra.gene11617_i0_length1188.p1	10day	intact	107.608034668147	6.82540352935542	57.2167190987511	3.97723487198362	0.793786931124969	5.01045647897857	5.43010778832457e-07	1.19369089949588e-05
Efra.gene22245_i0_length675.p1	10day	intact	361.947079787108	45.5962313631538	203.771655575131	2.98750588361429	0.596376178586378	5.00943195064521	5.4590924614881e-07	1.19943816626525e-05
Efra.gene40_i3_length738.p1	10day	intact	156.556985481692	20.5808736786969	88.5689295801945	2.92730871223722	0.584403111475235	5.00905736940325	5.46972683822544e-07	1.20114973817692e-05
Efra.gene3834_i8_length1110.p1	10day	intact	1040.13574481558	95.2226943633073	567.679219589443	3.448335358329	0.688534098057502	5.00822743282791	5.49335997061107e-07	1.20571256860153e-05
Efra.gene3420_i0_length2265.p1	10day	intact	41.5338838204444	255.603960201964	148.568922011204	-2.62392720641679	0.523983004633044	-5.00765708661559	5.50965809566479e-07	1.20866156738612e-05
Efra.gene10179_i2_length828.p1	10day	intact	3.42046545773977	71.4109622211029	37.4157138394214	-4.38212098183649	0.875270293885523	-5.00659169224545	5.54022760674589e-07	1.21473661269612e-05
Efra.gene27266_i0_length540.p1	10day	intact	8.14989164922143	97.4350192603134	52.7924554547674	-3.56714644762893	0.71276268538419	-5.00467619977354	5.59560088472165e-07	1.22624094323254e-05
Efra.gene22875_i0_length555.p1	10day	intact	0.994715071053047	143.007016417957	72.0008657445051	-7.18188116442128	1.43515858757734	-5.00424219775241	5.6082210059493e-07	1.22836911234561e-05
Efra.gene6846_i0_length1620.p1	10day	intact	5.21772451904881	90.1765633746731	47.697143946861	-4.15240012813683	0.829837715761328	-5.00387009323533	5.61906308724582e-07	1.23010583261433e-05
Efra.gene65285_i0_length276.p1	10day	intact	3.22829437694272	100.813038148019	52.0206662624808	-5.03054933800025	1.00551873767451	-5.00293942769733	5.64626861695147e-07	1.23542112655567e-05
Efra.gene1423_i0_length3286.p1	10day	intact	14.2583750733502	177.005839416313	95.6321072448314	-3.61108282623089	0.721844133435354	-5.00257972458024	5.65681756851382e-07	1.23708829156277e-05
Efra.gene11995_i0_length1161.p1	10day	intact	25.792495348474	239.505336292328	132.648915820401	-3.22342563375506	0.644409727709527	-5.00213683181401	5.66983231060551e-07	1.23929269484762e-05
Efra.gene65373_i0_length276.p1	10day	intact	69.1260153949971	1.4607174868149	35.293366440906	5.55800470522567	1.11121383345961	5.00174182310311	5.68146429379111e-07	1.24119273493277e-05
Efra.gene63063_i0_length279.p1	10day	intact	10.1393217913275	120.335515141514	65.2374184664206	-3.56238534599455	0.712361370792291	-5.00081207664652	5.70893379222363e-07	1.24598293144516e-05
Efra.gene22397_i0_length672.p1	10day	intact	98.4224367864954	5.89520149257493	52.1588191395352	4.05907854811107	0.811694161721945	5.00074872966939	5.71081003994903e-07	1.24598293144516e-05
Efra.gene2522_i0_length2598.p1	10day	intact	6.66687825060122	167.242669352418	86.9547738015094	-4.60500071662635	0.920871152477806	-5.0007003740269	5.71224266565115e-07	1.24598293144516e-05
Efra.gene28180_i0_length522.p1	10day	intact	2.86207063126735	68.3514983873037	35.6067845092855	-4.55432303078196	0.911242815056187	-4.99792476333671	5.79505853583752e-07	1.26339456329315e-05
Efra.gene46616_i0_length336.p1	10day	intact	17.7127001981578	151.500532048241	84.6066161231995	-3.10899161029208	0.622097273034874	-4.99759723286521	5.80490707093369e-07	1.26488865169483e-05
Efra.gene2410_i0_length2658.p1	10day	intact	42.5648357233349	360.449864201849	201.507349962592	-3.07601433414362	0.615678492383849	-4.99613738695595	5.84899984249326e-07	1.27383916631587e-05
Efra.gene1581_i0_length3156.p1	10day	intact	59.0725313537239	365.19113748262	212.131834418172	-2.62910948173983	0.526359755915443	-4.99489076091558	5.88690799339465e-07	1.28143421470651e-05
Efra.gene10060_i0_length1305.p1	10day	intact	0.994715071053047	81.6431846256883	41.3189498483707	-6.37666245742549	1.27681812009593	-4.99418230134955	5.90855668302301e-07	1.28548397819361e-05
Efra.gene16868_i0_length894.p1	10day	intact	5.3397991009406	121.934261488498	63.6370302947194	-4.56082007343432	0.91325717925199	-4.99401502342406	5.91367945132075e-07	1.2859359915027e-05
Efra.gene584_i0_length4491.p1	10day	intact	144.220321216312	15.2946849541294	79.7575030852209	3.24064747128786	0.649014266578284	4.9931837220977	5.93920103969205e-07	1.29082100208521e-05
Efra.gene13305_i0_length1083.p1	10day	intact	4.65932969257639	84.0530699250603	44.3561998088183	-4.21196874973304	0.844475377665997	-4.98767502419584	6.11102494371585e-07	1.32748185364288e-05
Efra.gene20568_i0_length732.p1	10day	intact	127.427485260763	978.54532152068	552.986403390721	-2.94260547219273	0.590211466518046	-4.98567994544843	6.17442822464111e-07	1.3401540747801e-05
Efra.gene26104_i1_length567.p1	10day	intact	819.365731454328	166.899880093001	493.132805773665	2.29578391487813	0.460479291309255	4.98563987177502	6.17570823254652e-07	1.3401540747801e-05
Efra.gene11078_i0_length1224.p1	10day	intact	59.5789480972098	323.339245824379	191.459096960794	-2.43958402717208	0.489488864462614	-4.98394183052639	6.23018163905621e-07	1.35128063911507e-05
Efra.gene11264_i0_length1212.p1	10day	intact	24.6780828602988	20013.8025163223	10019.2402995913	-9.65997842037225	1.93845573771269	-4.98333711337186	6.24969265107101e-07	1.35410206668902e-05
Efra.gene9472_i0_length1353.p1	10day	intact	0.994715071053047	71.0374414070145	36.0160782390338	-6.17610972758569	1.23937427930451	-4.98324826544849	6.25256425919545e-07	1.35410206668902e-05
Efra.gene13466_i0_length1074.p1	10day	intact	8.394040813005	109.394182660305	58.8941117366548	-3.70774269850618	0.744042470105772	-4.98324067170399	6.25280975169574e-07	1.35410206668902e-05
Efra.gene26948_i0_length548.p1	10day	intact	205.057730226809	7.3035874340745	106.180658830442	4.80651720176715	0.965203359676744	4.9797974215267	6.36508640019223e-07	1.37771006455007e-05
Efra.gene9566_i1_length768.p1	10day	intact	0.994715071053047	287.269989923482	144.132352497268	-8.1859166885203	1.64387043459047	-4.9796605111154	6.36959066880902e-07	1.37797871082549e-05
Efra.gene23778_i0_length630.p1	10day	intact	3.73471112042861	75.8716119995206	39.8031615599746	-4.30704270748159	0.86494653056639	-4.97954793189496	6.37329675759896e-07	1.37807449450408e-05
Efra.gene11663_i0_length273.p1	10day	intact	1.98943014210609	159.810887269922	80.9001587060139	-6.33891091594741	1.27317001386945	-4.97884088290929	6.39662024723763e-07	1.38240980767962e-05
Efra.gene50934_i0_length318.p1	10day	intact	1.98943014210609	107.519378592981	54.7544043675438	-5.76778197746885	1.15881699833844	-4.97730183949574	6.44767356179388e-07	1.3927304697749e-05
Efra.gene8389_i0_length1454.p1	10day	intact	663.415842815087	79.6781174614967	371.546980138292	3.05629424841075	0.614181048347337	4.97621060863853	6.48410967874485e-07	1.39988480380223e-05
Efra.gene13489_i1_length1074.p1	10day	intact	1.8673555602143	72.5315246633682	37.1994401117913	-5.23412617621494	1.0522075134395	-4.97442387491173	6.5441974200551e-07	1.41213547701332e-05
Efra.gene3060_i0_length2388.p1	10day	intact	6.96300549737133	93.8378399795986	50.400422738485	-3.76111910929006	0.756182767244999	-4.97382282724182	6.56453096677528e-07	1.41525336942975e-05
Efra.gene19883_i1_length447.p1	10day	intact	8.95243563947742	103.998765063092	56.4756003512848	-3.54675793474002	0.713088358812606	-4.97379867572916	6.5653492877238e-07	1.41525336942975e-05
Efra.gene8598_i0_length1434.p1	10day	intact	70.7468446266581	2.41708529625306	36.5819649614556	4.8562855239791	0.976668339605593	4.9722974801663	6.61640741664399e-07	1.42553198366051e-05
Efra.gene6490_i0_length1662.p1	10day	intact	59.1764875196969	407.211086907983	233.19378721384	-2.78609075245623	0.56035763054381	-4.97198681804764	6.62702122921597e-07	1.42709066541847e-05
Efra.gene26421_i0_length561.p1	10day	intact	193.419653785712	6.26872230666334	99.8441880461875	4.93854777143159	0.994267772808182	4.96701985772232	6.79896284776224e-07	1.46337106064297e-05
Efra.gene33663_i0_length435.p1	10day	intact	0.994715071053047	69.7598843288033	35.3772996999282	-6.14970481987399	1.23930978136357	-4.962201470812	6.96986426043482e-07	1.49921415414926e-05
Efra.gene3343_i1_length2292.p1	10day	intact	2.11150472399788	71.6392541781408	36.8753794510693	-5.15305964396013	1.03847830975239	-4.96212544409214	6.97259371225734e-07	1.49921415414926e-05
Efra.gene7358_i0_length1560.p1	10day	intact	19.1098758467237	182.437256997931	100.773566422327	-3.2385271417294	0.652727708381585	-4.96152852122552	6.99405978701125e-07	1.50306438038523e-05
Efra.gene3693_i0_length2187.p1	10day	intact	9.63290504784163	108.085894027421	58.8593995376315	-3.50610381165961	0.7071489808125	-4.95808366665702	7.11919056458001e-07	1.52917750941836e-05
Efra.gene5904_i0_length1740.p1	10day	intact	67.8170546612552	2.44325106891072	35.1301528650829	4.79271491331091	0.966695535186603	4.95783288415185	7.12838372707828e-07	1.53037374891097e-05
Efra.gene32110_i0_length456.p1	10day	intact	238.937152219908	19.4079796911163	129.172565955512	3.6244503248619	0.73108956178196	4.95760097576507	7.13689518207121e-07	1.53142249310816e-05
Efra.gene13652_i1_length636.p1	10day	intact	236.622489493503	25.8336966337257	131.228093063614	3.1982603887141	0.645196588045467	4.95703239597528	7.15780453630143e-07	1.53512914049504e-05
Efra.gene2363_i0_length2685.p1	10day	intact	14.2402566574315	121.225151411874	67.732704034653	-3.09077030429636	0.623672639948992	-4.95575740591915	7.20490670605433e-07	1.54444672736025e-05
Efra.gene9147_i0_length1383.p1	10day	intact	5.3397991009406	210.27465499512	107.80722704803	-5.33504334815644	1.07669039362597	-4.95503942427649	7.23156250705564e-07	1.5493741913265e-05
Efra.gene10103_i1_length1002.p1	10day	intact	136.735157724306	912.97389238425	524.854525054278	-2.73624210404247	0.552444084811767	-4.95297565721023	7.30871208475863e-07	1.56510954679144e-05
Efra.gene8311_i1_length1464.p1	10day	intact	10.5756420359081	119.431478877391	65.0035604566496	-3.48869495930283	0.704657236018711	-4.95091057180344	7.3867043577859e-07	1.58100931740974e-05
Efra.gene21387_i0_length702.p1	10day	intact	1.55310989752546	65.1422399144396	33.3476749059825	-5.44841685763652	1.10081024629212	-4.9494605232723	7.44194698600636e-07	1.59202623744713e-05
Efra.gene22036_i0_length303.p1	10day	intact	8.394040813005	93.419187617076	50.9066142150405	-3.48079603175651	0.703356291655762	-4.94883755651409	7.4658022391211e-07	1.59632082408023e-05
Efra.gene13463_i4_length558.p1	10day	intact	6.77083441657428	112.422914939432	59.5968746780031	-4.08656884805529	0.825814055249325	-4.94853390067514	7.47745681451695e-07	1.59800366305788e-05
Efra.gene15263_i1_length492.p1	10day	intact	13.3156380852837	129.11878583818	71.2172119617317	-3.26454916127428	0.659749492340412	-4.94816471884433	7.49164994382679e-07	1.59960244523623e-05
Efra.gene14447_i3_length342.p1	10day	intact	78.0784510344745	2.99993229160279	40.5391916630386	4.71801760793279	0.953492714842578	4.94814227155552	7.49251376228957e-07	1.59960244523623e-05
Efra.gene23191_i1_length648.p1	10day	intact	5.28782101795407	79.7755805552463	42.5317007866002	-3.90226702148903	0.788679656231661	-4.9478479515171	7.50384869144103e-07	1.60121286705843e-05
Efra.gene46698_i0_length336.p1	10day	intact	157.219336474138	22.0677569381695	89.6435467061535	2.83259361797592	0.572628468415148	4.94665175452354	7.55008717811136e-07	1.60973233791293e-05
Efra.gene5587_i0_length1788.p1	10day	intact	174.726501505119	17.024260164402	95.8753808347605	3.35765113614852	0.678789505956277	4.94652776256207	7.55489570439542e-07	1.60973233791293e-05
Efra.gene3862_i0_length2139.p1	10day	intact	39.9626555070002	267.75348400744	153.85806975722	-2.7513288145207	0.556215076157855	-4.94651966920052	7.55520967520763e-07	1.60973233791293e-05
Efra.gene14290_i2_length240.p1	10day	intact	97.3733664676862	0.982533582095821	49.177950024891	6.6286297226458	1.34010252800213	4.94636013598749	7.56140111291067e-07	1.61023907008121e-05
Efra.gene14605_i0_length1011.p1	10day	intact	2847.02603281519	12603.6324230351	7725.32922792512	-2.14626807358329	0.4339419573664	-4.94597961121118	7.57618890885099e-07	1.61257500721708e-05
Efra.gene24439_i0_length609.p1	10day	intact	18.4112880224407	146.778224543247	82.5947562828438	-2.99088790593731	0.604928132428882	-4.9442036923104	7.645573140903e-07	1.62652346683724e-05
Efra.gene12471_i0_length1134.p1	10day	intact	112.346070616468	4.43448400576003	58.3902773111142	4.6623828656039	0.943053477024233	4.94392203538219	7.65663341810956e-07	1.6280562568648e-05
Efra.gene31888_i0_length459.p1	10day	intact	61.165917661803	353.293437191973	207.229677426888	-2.53414016334339	0.512806806671049	-4.94170539543748	7.74421737964462e-07	1.645627815012e-05
Efra.gene12882_i1_length951.p1	10day	intact	122.415295908891	1740.39711834849	931.406207128691	-3.83223646761048	0.775499900724295	-4.94163373074746	7.74706504118938e-07	1.645627815012e-05
Efra.gene8316_i0_length1463.p1	10day	intact	116.144645643732	2.99993229160279	59.5722889676674	5.2894302595269	1.07045526459082	4.94129034112303	7.76072394143604e-07	1.64770040886326e-05
Efra.gene8357_i0_length1458.p1	10day	intact	263.669590327963	40.4670372745323	152.068313801247	2.70455117791202	0.547493043534246	4.93988226855497	7.81697537411642e-07	1.65846060470461e-05
Efra.gene5197_i0_length1851.p1	10day	intact	24.9379732752314	214.962894082857	119.950433679044	-3.10683027245638	0.62893525238317	-4.93982530106866	7.8192594282765e-07	1.65846060470461e-05
Efra.gene9766_i0_length1332.p1	10day	intact	6.71885633358775	88.7158458878582	47.717351110723	-3.70971888220479	0.751060952987147	-4.93930468286277	7.84016289655592e-07	1.66205943252339e-05
Efra.gene19563_i0_length771.p1	10day	intact	24.8158986933396	190.31192564846	107.5639121709	-2.93724738141144	0.594698473286173	-4.93905317291444	7.85028060687169e-07	1.66336929125732e-05
Efra.gene64108_i0_length279.p1	10day	intact	11.3080895272589	161.138141678581	86.2231156029201	-3.85146259174201	0.779828890952216	-4.93885599318993	7.85822152173347e-07	1.66421683370754e-05
Efra.gene442_i0_length4818.p1	10day	intact	32.7216411787775	315.873395324625	174.297518251701	-3.26725227047599	0.661684190287491	-4.93778197882652	7.90161076625543e-07	1.67222683857607e-05
Efra.gene8125_i0_length1482.p1	10day	intact	297.549012321062	46.8404226718263	172.194717496444	2.66887922566965	0.540507990777921	4.93772390270955	7.90396355537151e-07	1.67222683857607e-05
Efra.gene18790_i0_length804.p1	10day	intact	2.42575038668672	67.3499990294313	34.887874708059	-4.78688598895068	0.96957310823375	-4.93710680329289	7.92900530322574e-07	1.67668485202764e-05
Efra.gene24676_i1_length606.p1	10day	intact	13.8740329117561	144.974717797016	79.4243753543858	-3.37540361235809	0.683722096742309	-4.93680638440776	7.94122387030982e-07	1.67808170143063e-05
Efra.gene33056_i0_length443.p2	10day	intact	77.6941088728804	4.46064977841769	41.077379325649	4.13057783067498	0.836699982697176	4.93674903321941	7.94355850519745e-07	1.67808170143063e-05
Efra.gene2653_i0_length750.p1	10day	intact	229.275141834538	37.8929573423333	133.584049588435	2.59759680168315	0.526186310557761	4.93664838777292	7.94765714785637e-07	1.67810806848413e-05
Efra.gene26104_i2_length384.p1	10day	intact	409.027196777908	73.9255106111056	241.476353694507	2.46897567586039	0.500160675345759	4.93636504739921	7.95920672378336e-07	1.6797068502681e-05
Efra.gene10546_i0_length1266.p1	10day	intact	12.4248791802037	138.982053210691	75.7034661954474	-3.50611724959352	0.710585702750024	-4.93412298618528	8.05116988407986e-07	1.69826599917487e-05
Efra.gene17460_i0_length864.p1	10day	intact	2516.46310749588	587.469384778447	1551.96624613716	2.09884767440269	0.425501028097729	4.93265006617241	8.11214110309838e-07	1.71027262427729e-05
[truncated: 43,192 more rows]
