# Supplementary material for: The Eupentacta fraudatrix transcriptome provides insights into regulation of cell transdifferentiation
Source: Sci Rep. 2020 Jan 30;10:1522. doi: 10.1038/s41598-020-58470-0 (PMC6992634; doi:10.1038/s41598-020-58470-0)
Supplement: Supplementary file 10 — Data S2. [file 41598_2020_58470_MOESM10_ESM.zip › DESeq2.Intact/3day_vs_intact.DESeq2.DE_results]

sampleA	sampleB	baseMeanA	baseMeanB	baseMean	log2FoldChange	lfcSE	stat	pvalue	padj
Efra.gene14210_i1_length1032.p1	3day	intact	7.41351127260764	122794.452895752	61400.9332035123	-14.018390242279	0.591951354168761	-23.6816592166837	5.57221396156101e-124	2.40257149380626e-119
Efra.gene18880_i1_length801.p1	3day	intact	7.41351127260764	166354.070857292	83180.7421842824	-14.4561103675928	0.639689912692691	-22.5986217396202	4.47109953611278e-113	9.63901993492873e-109
Efra.gene43963_i0_length315.p1	3day	intact	7.3067647160409	222976.320050798	111491.813407757	-14.8900146546246	0.668027236321113	-22.2895322900683	4.6684359365802e-110	6.70963174258429e-106
Efra.gene13857_i1_length433.p1	3day	intact	5.13548462667319	149646.640928357	74825.888206492	-14.8400387537089	0.670138467235108	-22.1447349753503	1.17248620207269e-108	1.2638521893692e-104
Efra.gene42980_i0_length354.p1	3day	intact	4.57740260318224	137400.918277527	68702.747840065	-14.8655046572174	0.672384262996181	-22.1086445286151	2.60990300455912e-108	2.25062375695151e-104
Efra.gene43963_i1_length348.p1	3day	intact	14.5708308094551	409347.229328596	204680.900079703	-14.7730694011812	0.694372520742709	-21.2754234360826	1.91773922393641e-100	1.3781193686411e-96
Efra.gene18425_i0_length819.p1	3day	intact	2.77206073548536	135620.990300166	67811.8811804508	-15.578833575324	0.758219676026913	-20.546596280589	8.25523747845841e-94	5.08487249083845e-90
Efra.gene3392_i1_length2274.p1	3day	intact	8.78886698469364	32639.059015582	16323.9239412834	-11.8598731796984	0.57875790219421	-20.4919416818929	2.5405643330394e-93	1.36926890434575e-89
Efra.gene10326_i1_length1281.p1	3day	intact	5.0500873814198	228172.332470736	114088.691279059	-15.4595093174259	0.78512298999993	-19.6905574213631	2.59814801609518e-86	1.24471497788862e-82
Efra.gene14210_i3_length441.p1	3day	intact	4.12606713625802	48934.4369253396	24469.2814962379	-13.5271136244593	0.700324788009689	-19.3154859803023	3.9796834313685e-83	1.71592010510316e-79
Efra.gene32792_i0_length429.p1	3day	intact	2.7934100467987	48585.3987226544	24294.0960663506	-14.0950131031321	0.763598212696095	-18.4586774415903	4.44082859022669e-76	1.74068369386186e-72
Efra.gene9107_i0_length1386.p1	3day	intact	5.56547078228406	35556.884297573	17781.2248841776	-12.6447181182977	0.687480557466807	-18.3928374133086	1.49924371870398e-75	5.38690761827995e-72
Efra.gene39761_i0_length375.p1	3day	intact	5.02873807010646	24761.215882791	12383.1223104305	-12.256947698826	0.66857645540983	-18.3329035888836	4.5211330357733e-75	1.49952071618029e-71
Efra.gene19249_i3_length723.p1	3day	intact	2.72936211285867	61256.1413907725	30629.4353764427	-14.4389053230446	0.807892025735498	-17.8723206357923	1.93763483012841e-71	5.96750006933189e-68
Efra.gene7751_i0_length1518.p1	3day	intact	53.0777908185193	14887.8465981254	7470.46219447195	-8.13170300473207	0.462215195580874	-17.5928941377897	2.79244537397965e-69	8.02679114599203e-66
Efra.gene25150_i0_length591.p1	3day	intact	5.11413531535984	16896.6004426878	8450.8572890016	-11.6957577181638	0.67076793072561	-17.4363698418197	4.36962647820456e-68	1.17753240537966e-64
Efra.gene24124_i0_length620.p1	3day	intact	3.22339620240958	76510.6313517918	38256.9273739971	-14.5323829924659	0.833808669631927	-17.4289180740721	4.97789065436204e-68	1.26253947849487e-64
Efra.gene1849_i0_length2949.p1	3day	intact	23.7012867751623	14701.5142986679	7362.60779272154	-9.27907848405214	0.534628639081929	-17.3561193803353	1.77310491755602e-67	4.24727581834793e-64
Efra.gene46922_i0_length333.p1	3day	intact	5.11413531535984	13764.2744729208	6884.69430411807	-11.4000880758139	0.659511873054105	-17.2856449468025	6.03426246502864e-67	1.31386725285016e-63
Efra.gene11264_i9_length1029.p1	3day	intact	2.29937595724779	35590.5203733319	17796.4098746446	-13.9133244727035	0.804932936631311	-17.2850728794023	6.09442796507252e-67	1.31386725285016e-63
Efra.gene9178_i1_length1380.p1	3day	intact	4.16876575888471	13559.5636011583	6781.86618345858	-11.6704000605596	0.675825846228777	-17.2683541561519	8.14318044771013e-67	1.67195005411389e-63
Efra.gene41102_i0_length366.p1	3day	intact	3.71743029196049	22388.2673135183	11195.9923719051	-12.5619049887705	0.747205706971786	-16.8118429390487	1.99860032087297e-63	3.91698409250363e-60
Efra.gene5912_i2_length1737.p1	3day	intact	1.39670502339935	127506.730877572	63754.063791298	-16.4880615388535	0.98230694285232	-16.7850402145965	3.14016558394199e-63	5.88671823838377e-60
Efra.gene5912_i4_length957.p1	3day	intact	2.27802664593445	46742.445497371	23372.3617620085	-14.3106289333083	0.859503073584305	-16.6498868626845	3.03174823396995e-62	5.44666202517009e-59
Efra.gene49459_i0_length324.p1	3day	intact	4.55605329186889	25869.8589794537	12937.2075163728	-12.4606818786378	0.751512952219767	-16.5807945715803	9.59517282103761e-62	1.65486026609871e-58
Efra.gene9963_i1_length1314.p1	3day	intact	1.39670502339935	78150.2099181809	39075.8033116022	-15.7818134867282	0.981956769970324	-16.0718006834508	4.02230273568586e-58	6.6703702713295e-55
Efra.gene7708_i0_length1524.p1	3day	intact	2.72936211285867	16832.118438253	8417.42390018295	-12.574690124222	0.784439113939128	-16.0301671611926	7.86708523937819e-58	1.25631523802322e-54
Efra.gene875_i0_length3927.p1	3day	intact	18.3950076579823	13726.3611159374	6872.37806179768	-9.54190238409582	0.595466475481005	-16.0242478409688	8.65315775008256e-58	1.33249358110825e-54
Efra.gene14210_i0_length426.p1	3day	intact	2.32072526856114	21208.964263374	10605.6424943213	-13.1634066720705	0.827948285228088	-15.8988271452778	6.45621717331057e-57	9.59905916764248e-54
Efra.gene7751_i1_length792.p1	3day	intact	24.561259086384	6591.7177900967	3308.13952459154	-8.06948055526377	0.508412511763787	-15.8719157545299	9.91671719539574e-57	1.42526365104626e-53
Efra.gene19249_i2_length786.p1	3day	intact	2.27802664593445	28354.8694216757	14178.5737241608	-13.5894443750674	0.857352828968372	-15.8504689270334	1.39535758722057e-56	1.94076235768353e-53
Efra.gene15282_i1_length972.p1	3day	intact	9.17615451767782	5384.35456546391	2696.7653599908	-9.19232102144283	0.584870787270227	-15.7168407475884	1.15963619224239e-55	1.5625010531536e-52
Efra.gene41379_i0_length342.p1	3day	intact	2.75071142417201	12068.0444742687	6035.39759284645	-12.0914254588714	0.771062293784375	-15.6815156911988	2.02367043011039e-55	2.64407872530514e-52
Efra.gene13857_i0_length1050.p1	3day	intact	1.39670502339935	54989.9987267089	27495.6977158661	-15.2746992466293	0.985036888234116	-15.5067281531074	3.12396901546797e-54	3.96165211882154e-51
Efra.gene27612_i0_length534.p1	3day	intact	1.37535571208601	54369.6479239128	27185.5116398125	-15.2620490090897	0.987386703172533	-15.4570129008744	6.76643495586492e-54	8.33566788548651e-51
Efra.gene1948_i0_length2892.p1	3day	intact	4.08336851363133	11965.7794534096	5984.93141096163	-11.5017916379809	0.745110345626236	-15.4363601384625	9.32144030939771e-54	1.11642372727861e-50
Efra.gene11471_i0_length1197.p1	3day	intact	3.69608098064714	6621.37088290909	3312.53348194487	-10.8074497277123	0.702200720003981	-15.3908268958354	1.88606508783355e-53	2.19787752411133e-50
Efra.gene11264_i4_length872.p1	3day	intact	3.63203304670711	14595.8600868215	7299.74605993411	-11.9576575689124	0.777588248944226	-15.3778784403544	2.30373333875363e-53	2.61394922018527e-50
Efra.gene17213_i0_length876.p1	3day	intact	3.28744413634962	15066.262594084	7534.77501911019	-12.1774856054334	0.797501926798551	-15.2695375349349	1.22035463967261e-52	1.34918028201959e-49
Efra.gene27228_i0_length540.p1	3day	intact	2.34207457987448	58190.1520581316	29096.2470663557	-14.6132963445166	0.968273452195145	-15.0921171197942	1.82491437727554e-51	1.96712083012474e-48
Efra.gene36546_i0_length402.p1	3day	intact	1.86938980163692	25971.6844696065	12986.7769297041	-13.7751327689912	0.925714532381779	-14.8805406927652	4.40921678530418e-50	4.63688293004781e-47
Efra.gene40448_i0_length372.p1	3day	intact	1.82669117901023	37402.8934263448	18702.3600587619	-14.310161483016	0.968436999365965	-14.7765538619289	2.07515505419324e-49	2.13034429694404e-46
Efra.gene6693_i0_length1638.p1	3day	intact	9.09075727242444	15631.6144676263	7820.35261244934	-10.7402479403308	0.73093456230194	-14.6938570075362	7.05793615846086e-49	7.07714031033388e-46
Efra.gene11671_i1_length1182.p1	3day	intact	2.7934100467987	6781.4881650116	3392.1407875292	-11.2541044863066	0.767680185668878	-14.6598866251848	1.16467267271933e-48	1.14129980976453e-45
Efra.gene4989_i1_length1890.p1	3day	intact	23.6158895299089	3992.19442676071	2007.90515814531	-7.40239198582809	0.505977901647455	-14.6298720986154	1.81127317524359e-48	1.73548145548839e-45
Efra.gene9279_i2_length1371.p1	3day	intact	8.48697669696285	43250.6351431389	21629.5610599179	-12.3234247592635	0.843422907111839	-14.6112047175278	2.38267138247721e-48	2.23334004344065e-45
Efra.gene5479_i0_length1806.p1	3day	intact	7.82214811690516	3448.9782322937	1728.4001902053	-8.78180863217659	0.60294479394079	-14.5648635172377	4.69922115536097e-48	4.31098550118508e-45
Efra.gene14210_i2_length387.p1	3day	intact	2.27802664593445	19730.5296017838	9866.40381421487	-13.067108447001	0.899164828494469	-14.5324950808853	7.54223893195192e-48	6.77497325060356e-45
Efra.gene4544_i1_length1980.p1	3day	intact	2.29937595724779	9417.78154995378	4710.04046295552	-11.9954464918567	0.82678387044132	-14.5085637501053	1.06936221137696e-47	9.37538083560332e-45
Efra.gene636_i3_length4379.p1	3day	intact	90.5936827191378	17109.8596334969	8600.22665810804	-7.56186186100017	0.5212406716957	-14.5074286632314	1.08720236050784e-47	9.37538083560332e-45
Efra.gene5912_i1_length843.p1	3day	intact	1.37535571208601	22439.6716727388	11220.5235142254	-13.98507775703	0.965891719602553	-14.4789291317091	1.64642238452251e-47	1.39193713634229e-44
Efra.gene18425_i1_length387.p1	3day	intact	1.37535571208601	66936.6243919189	33468.9998738155	-15.5628825959854	1.07535724083172	-14.4722907002965	1.81331079648392e-47	1.50354849253841e-44
Efra.gene16339_i0_length919.p1	3day	intact	4.64145053712228	3459.9375475347	1732.28949903591	-9.54669212585305	0.665726262942788	-14.3402666490168	1.22583551967204e-46	9.97251888711311e-44
Efra.gene130_i1_length6894.p1	3day	intact	89.8891554457974	10691.9277452956	5390.90845037069	-6.89394434952506	0.481116060810195	-14.3290671650323	1.44042383736182e-46	1.1501250851024e-43
Efra.gene1763_i0_length3009.p1	3day	intact	29.8888875148774	13853.8701917599	6941.87953963737	-8.85897714739976	0.619433928166553	-14.3017305713641	2.134351899154e-46	1.67321546974223e-43
Efra.gene8573_i1_length1209.p1	3day	intact	12.9149341209517	2984.59657331931	1498.75575372013	-7.8517012493389	0.552335080725368	-14.2154672468521	7.3459490856414e-46	5.65598726295715e-43
Efra.gene6130_i0_length1707.p1	3day	intact	5.95275831526824	3402.27557222661	1704.11416527094	-9.15196865109991	0.646308002551971	-14.1603826890013	1.61114377694638e-45	1.21873133737889e-42
Efra.gene25875_i0_length573.p1	3day	intact	3.76012891458718	5520.46949326987	2762.11481109223	-10.5357008007185	0.754557486276695	-13.9627543193642	2.63067414063014e-44	1.9556340848543e-41
Efra.gene7577_i0_length1536.p1	3day	intact	3082.52588780694	20.0648224233521	1551.29535511514	7.26361588159648	0.52041354112551	13.9573921652525	2.83623215896801e-44	2.07270884742752e-41
Efra.gene14184_i0_length1034.p1	3day	intact	2.81475935811205	5189.48943517843	2596.15209726827	-10.8646712874815	0.786809514305445	-13.8085153902496	2.26450472240209e-43	1.62731083526351e-40
Efra.gene7212_i0_length1578.p1	3day	intact	12.24710561155	37472.796236331	18742.5216709713	-11.5848875507199	0.841317705413684	-13.7699319486252	3.86577112881035e-43	2.73246645509698e-40
Efra.gene58481_i0_length291.p1	3day	intact	4.16876575888471	2868.92020743061	1436.54448659475	-9.42960770649243	0.689038217505896	-13.6851737202977	1.24509224590216e-42	8.65881328492958e-40
Efra.gene5955_i0_length1731.p1	3day	intact	4.2114643815114	3917.29259580424	1960.75203009287	-9.87299339393063	0.724138784591418	-13.6341176636482	2.51008336686523e-42	1.71789308776394e-39
Efra.gene5005_i0_length1887.p1	3day	intact	6.83407993780334	6857.69788295523	3432.26598144652	-9.96269718559981	0.731122116611624	-13.6265843410288	2.78304232187491e-42	1.87494430925438e-39
Efra.gene9368_i1_length1362.p1	3day	intact	9.26155176293121	2253.86510928035	1131.56333052164	-7.92886607567213	0.58343505009066	-13.5899721390411	4.59255198180736e-42	3.0464163661475e-39
Efra.gene31598_i0_length462.p1	3day	intact	4059.09019100441	31.3037379396043	2045.19696447201	7.02050465927261	0.517608247236145	13.5633554850792	6.60443223351408e-42	4.3145955244307e-39
Efra.gene23012_i1_length654.p1	3day	intact	1.84804049032357	15681.3985642656	7841.62330237798	-13.0513163928609	0.965585636063883	-13.5164773639999	1.2502045307574e-41	8.04553264965178e-39
Efra.gene112_i0_length7116.p1	3day	intact	167.909493024997	15069.7292359976	7618.8193645113	-6.4881370622487	0.48218602893786	-13.4556720287822	2.85135106957796e-41	1.80796623627931e-38
Efra.gene14037_i0_length1041.p1	3day	intact	5938.84995956302	57.7868897223957	2998.31842464271	6.68425427526791	0.498396654758857	13.4115151284513	5.17702407385869e-41	3.23503981148645e-38
Efra.gene8037_i0_length1491.p1	3day	intact	15.2997073234528	5581.83606607309	2798.56788669827	-8.51263453873459	0.636430569137281	-13.3755902867362	8.39843010199642e-41	5.17307301011114e-38
Efra.gene23350_i0_length642.p1	3day	intact	9.11210658373778	4696.82231205522	2352.96720931948	-9.00239164470554	0.674532906638939	-13.3461118888367	1.24794532722394e-40	7.57854347519924e-38
Efra.gene7212_i1_length980.p1	3day	intact	5.65086802753745	15951.7245125249	7978.6876902762	-11.4734931754007	0.861311677784314	-13.3209539256634	1.74858896562152e-40	1.04713764487088e-37
Efra.gene1519_i0_length3201.p1	3day	intact	12.4635986540274	1962.55566948966	987.509634071844	-7.29869484354397	0.549370642343491	-13.2855567461876	2.8076235470938e-40	1.65830554082251e-37
Efra.gene11663_i2_length840.p1	3day	intact	4.64145053712228	2128.0366463565	1066.33904844681	-8.84544750163933	0.667180562479397	-13.2579514438604	4.0583083641422e-40	2.36462272617188e-37
Efra.gene28282_i0_length519.p1	3day	intact	9.19750382899117	1889.46419809989	949.330850964441	-7.67973004238712	0.581104300080195	-13.2157515291614	7.11718941994622e-40	4.09162474959762e-37
Efra.gene3989_i0_length2109.p1	3day	intact	5.95275831526824	3535.18093409907	1770.56684620717	-9.20798549696454	0.696816347732688	-13.2143649139772	7.2495606118618e-40	4.11288559081112e-37
Efra.gene11264_i6_length477.p1	3day	intact	1.37535571208601	9540.1425684565	4770.75896208429	-12.7511096390825	0.965781652967882	-13.2028907361181	8.44317152072255e-40	4.72784709687005e-37
Efra.gene1019_i2_length3726.p1	3day	intact	12.2928041635207	6077.72764454065	3045.01022435208	-8.94373090560587	0.684252122566072	-13.0708120744518	4.83466349279026e-39	2.67251520280305e-36
Efra.gene6282_i0_length1689.p1	3day	intact	1.37535571208601	26459.9902294436	13230.6827925779	-14.224090679565	1.09737414404953	-12.9619334997955	2.01113530000421e-38	1.09764709785167e-35
Efra.gene7602_i0_length1533.p1	3day	intact	28.8184220198661	5378.35825142737	2703.58833672362	-7.54160805392814	0.584600470272118	-12.9004481478055	4.47487216542114e-38	2.41178828945579e-35
Efra.gene31742_i2_length462.p1	3day	intact	2579.90827253205	13.2689324403296	1296.58860248619	7.60633546387255	0.59084035299154	12.8737575647299	6.32486670997657e-38	3.36678120906247e-35
Efra.gene2895_i0_length2442.p1	3day	intact	9.3042503855579	2656.14719847492	1332.72572443024	-8.16163474568315	0.635102326743201	-12.8508972523151	8.50183674535961e-38	4.47041091402037e-35
Efra.gene20796_i0_length726.p1	3day	intact	13.2595230313091	3443.72879106218	1728.49415704674	-8.01630142335168	0.62392385125391	-12.8482048045466	8.80294253564204e-38	4.57296955794311e-35
Efra.gene31742_i0_length377.p1	3day	intact	2833.32766206017	5.87662944225252	1419.60214575121	8.92326638473384	0.695094478700437	12.8374870728609	1.01103224364423e-37	5.18960443442956e-35
Efra.gene32792_i1_length447.p1	3day	intact	3.22339620240958	3304.70079450688	1653.96209535465	-9.99911805636531	0.78174251305732	-12.7908075732759	1.84546181821004e-37	9.36126790773674e-35
Efra.gene7708_i1_length441.p1	3day	intact	2.72936211285867	3517.88978399955	1760.30957305621	-10.3170020212036	0.814464498776822	-12.6672212683276	8.98408071464214e-37	4.50426288573518e-34
Efra.gene8607_i0_length1431.p1	3day	intact	7.82214811690516	1601.79378304184	804.807965579372	-7.67535932657693	0.606169955930143	-12.6620583080522	9.59501765389315e-37	4.7552686917576e-34
Efra.gene2143_i0_length2793.p1	3day	intact	60.2961583599629	4620.80730981773	2340.55173408885	-6.26071163063224	0.494742609881862	-12.654482362308	1.05669751828841e-36	5.17745760182289e-34
Efra.gene21908_i0_length687.p1	3day	intact	6.85542924911668	2276.03678845456	1141.44610885184	-8.36788109783316	0.662668268917601	-12.6275566378049	1.48828026875614e-36	7.21013262336613e-34
Efra.gene44774_i0_length345.p1	3day	intact	1.37535571208601	22487.4074566882	11244.3914062002	-13.9895085344221	1.10958394246492	-12.6078866131973	1.91047536145689e-36	9.15266290665964e-34
Efra.gene23046_i0_length651.p1	3day	intact	12.24710561155	22814.8854666581	11413.5662861348	-10.8687705065761	0.862378872074022	-12.6032430275532	2.02638008126485e-36	9.60125603998864e-34
Efra.gene19705_i0_length765.p1	3day	intact	6.83407993780334	2462.70963731254	1234.77185862517	-8.48414601220322	0.674830519771639	-12.5722618696532	3.0001588074493e-36	1.4060635576173e-33
Efra.gene7709_i5_length1279.p1	3day	intact	2.29937595724779	2645.83196835355	1324.0656721554	-10.1636656643407	0.810017932177404	-12.5474576063024	4.10478717559721e-36	1.90307643709919e-33
Efra.gene20979_i2_length450.p1	3day	intact	4299.17316191428	3.11341675845091	2151.14328933637	10.4151679923355	0.834580759485177	12.4795208539918	9.65659963491872e-36	4.42940006871054e-33
Efra.gene6893_i0_length1614.p1	3day	intact	9.67018860722873	1484.60576596847	747.13797728785	-7.26053092440965	0.582776603874288	-12.4585147655925	1.25689631061285e-35	5.70181720818167e-33
Efra.gene11134_i0_length1221.p1	3day	intact	6.38274447087912	4279.34788476967	2142.86531462028	-9.38128663583549	0.753050148418378	-12.4577183279744	1.26950959478962e-35	5.70181720818167e-33
Efra.gene22119_i4_length681.p1	3day	intact	1.82669117901023	3605.79120551965	1803.80894834933	-10.933925323105	0.877751083273478	-12.4567494492039	1.28502353630898e-35	5.71199585722001e-33
Efra.gene5908_i1_length1739.p1	3day	intact	4.98603944747977	7751.65823222353	3878.3221358355	-10.591136529893	0.851272379320776	-12.4415366775363	1.55483544232578e-35	6.84079997620008e-33
Efra.gene9668_i0_length1338.p1	3day	intact	8.20943564988935	3637.63362721266	1822.92153143127	-8.78471605640076	0.706266659321823	-12.4382426105688	1.6202962886948e-35	7.05679950299531e-33
Efra.gene1668_i0_length3087.p1	3day	intact	2007.57275313752	26.3463690381218	1016.95956108782	6.25112324923596	0.502843017961515	12.431560200592	1.7616216753709e-35	7.59558417769672e-33
Efra.gene13964_i0_length1044.p1	3day	intact	4.59875191449558	1469.24063765879	736.919694786641	-8.31584595467751	0.67101439104841	-12.392947253612	2.85359678661927e-35	1.21820329355112e-32
Efra.gene875_i2_length297.p1	3day	intact	5.48007353703068	2484.95332897648	1245.21670125675	-8.81664614364581	0.71396474517872	-12.3488536418403	4.94104618582818e-35	2.08559886111804e-32
Efra.gene52749_i0_length309.p1	3day	intact	1994.62377037606	7.82457671952817	1001.2241735478	7.98556171172673	0.646699145776526	12.3481865777603	4.98218064093415e-35	2.08559886111804e-32
Efra.gene22839_i0_length657.p1	3day	intact	21.8318969735254	2828.86538999593	1425.34864348473	-7.01967056519988	0.568566957018437	-12.3462513579949	5.10345110715357e-35	2.1158221287225e-32
Efra.gene11663_i1_length1183.p1	3day	intact	2.27802664593445	6860.09681203614	3431.18741934104	-11.543683312601	0.936199570576259	-12.3303659555148	6.21637599454363e-35	2.55268079768322e-32
Efra.gene17216_i0_length876.p1	3day	intact	5.11413531535984	1475.76336463542	740.43874997539	-8.17864845830069	0.665361580253599	-12.2920359410945	9.9956424918687e-35	4.0658690313387e-32
Efra.gene4989_i0_length1008.p1	3day	intact	9.64883929591539	1460.5082662459	735.078552770907	-7.23872834523265	0.591057867812495	-12.2470721386777	1.74171016208722e-34	7.01844084660884e-32
Efra.gene20805_i0_length725.p1	3day	intact	5.02873807010646	3254.45445637465	1629.74159722238	-9.33087067830593	0.762438713482665	-12.2381911008747	1.94315084724548e-34	7.75766991487808e-32
Efra.gene25102_i0_length594.p1	3day	intact	0.924020245161786	30665.054619301	15332.9893197731	-15.01891526593	1.22750243563542	-12.2353445744125	2.0124898760777e-34	7.96078220062772e-32
Efra.gene10326_i5_length306.p1	3day	intact	0.924020245161786	22526.9515309761	11263.9377756106	-14.573994153747	1.19304724967256	-12.2157728101271	2.56056670663801e-34	1.00367231536465e-31
Efra.gene7709_i2_length1524.p1	3day	intact	3.69608098064714	3942.25725910889	1972.97667004477	-10.059253127255	0.825561526001623	-12.1847407012463	3.74843635251193e-34	1.45604801992123e-31
Efra.gene22119_i2_length609.p1	3day	intact	1.84804049032357	2859.69944050807	1430.7737404992	-10.5962645055686	0.872104379312421	-12.150225084207	5.72078814526673e-34	2.20235020053094e-31
Efra.gene9432_i0_length1356.p1	3day	intact	639.821646708222	28196.1312365425	14417.9764416254	-5.46173841268945	0.449774170661059	-12.143290497678	6.22705020211779e-34	2.37603295190011e-31
Efra.gene16396_i0_length915.p1	3day	intact	2.75071142417201	1915.35576420469	959.053237814432	-9.43598093592905	0.778123976064183	-12.126577802752	7.63749239321618e-34	2.88864701331844e-31
Efra.gene19499_i0_length774.p1	3day	intact	6.08085418314832	1977.34590778878	991.713380985965	-8.35440723926386	0.689200992507706	-12.1218734884083	8.08886478932434e-34	3.03276159235911e-31
Efra.gene22350_i0_length672.p1	3day	intact	44.3743210790791	2377.19748774087	1210.78590440997	-5.743654761968	0.475261430665779	-12.0852532761219	1.26380116606757e-33	4.69752714459787e-31
Efra.gene23336_i1_length642.p1	3day	intact	2481.83228164749	10.6972155990655	1246.26474862328	7.86565960487403	0.650903894446916	12.0842103910864	1.27993861334429e-33	4.71684728133042e-31
Efra.gene16008_i0_length936.p1	3day	intact	65.0046567603692	3211.82691589133	1638.41578632585	-5.62640750121255	0.467474252250888	-12.0357591335168	2.3050390943167e-33	8.42257378217399e-31
Efra.gene46401_i0_length336.p1	3day	intact	2.34207457987448	2334.60595473159	1168.47401465573	-9.97664004621864	0.831490878587141	-11.9984960787192	3.61811012090824e-33	1.31094163095127e-30
Efra.gene1_i0_length16854.p1	3day	intact	267.746378125097	16534.2800379167	8401.01320802089	-5.94858403234777	0.496585065704242	-11.9789829440635	4.57906777839544e-33	1.64529721167563e-30
Efra.gene6062_i0_length1716.p1	3day	intact	3.65338235802045	1809.92221346468	906.787797911351	-8.94233998744733	0.750489843874046	-11.9153377763072	9.84663267591211e-33	3.50873769493639e-30
Efra.gene13204_i0_length1089.p1	3day	intact	25.6347245107393	3223.00106115263	1624.31789283169	-6.97680160667988	0.587225122330528	-11.8809658193623	1.48639929250486e-32	5.25320313892884e-30
Efra.gene23440_i0_length639.p1	3day	intact	2.27802664593445	2022.14768895874	1012.21285780234	-9.77909942665711	0.82451580513425	-11.8604147619279	1.90031441168298e-32	6.66145174703538e-30
Efra.gene41965_i1_length279.p1	3day	intact	20.6943836152301	1541.98190497391	781.338144294568	-6.21768871264187	0.525174594038696	-11.8392793239037	2.44545236131048e-32	8.50327173085678e-30
Efra.gene221_i0_length5922.p1	3day	intact	58.2559740678192	6411.07404534404	3234.66500970593	-6.78220407811122	0.574185907562359	-11.8118609126168	3.38974604026356e-32	1.16924544014435e-29
Efra.gene15217_i0_length975.p1	3day	intact	1.39670502339935	4549.0152757315	2275.20599037745	-11.679128640895	0.988832205640131	-11.8110318153871	3.42334130546083e-32	1.17146196085361e-29
Efra.gene9558_i0_length1347.p1	3day	intact	0.924020245161786	10821.222842758	5411.07343150157	-13.5162374199419	1.14631532113192	-11.7910291965699	4.34202164657962e-32	1.47413344358719e-29
Efra.gene55195_i0_length303.p1	3day	intact	14.3543377669777	1202.00154228321	608.177940025094	-6.38927055991158	0.543788283890628	-11.7495553861485	7.09913828471722e-32	2.39135582361057e-29
Efra.gene11264_i0_length1212.p1	3day	intact	1.82669117901023	21499.4280453787	10750.6273682788	-13.5136757463478	1.15053092114597	-11.7455997904757	7.43928007050293e-32	2.48650727751841e-29
Efra.gene11816_i0_length1173.p1	3day	intact	24.4758618411307	3071.3208607277	1547.89836128442	-6.97141224417588	0.593687994529986	-11.7425521627653	7.7123390537998e-32	2.55794556140528e-29
Efra.gene16398_i0_length915.p1	3day	intact	4.16876575888471	1520.42957050957	762.299168134225	-8.51341510163233	0.725048870355856	-11.7418500320591	7.77664521380471e-32	2.55958482201235e-29
Efra.gene8353_i1_length1008.p1	3day	intact	1.39670502339935	3742.38869529081	1871.89270015711	-11.3976937022024	0.975099330626437	-11.6887514371281	1.45509997996186e-31	4.75299589666784e-29
Efra.gene12058_i0_length1158.p1	3day	intact	4.59875191449558	1248.61026437314	626.604508143818	-8.08130700343497	0.691587945647135	-11.6851472821336	1.51816174173116e-31	4.92169773069341e-29
Efra.gene3503_i0_length2244.p1	3day	intact	3.22339620240958	1445.42837051444	724.325883358424	-8.80598051986243	0.754002979159921	-11.6789731118486	1.63255829830642e-31	5.25306090657299e-29
Efra.gene17529_i0_length861.p1	3day	intact	2.32072526856114	2748.87182229101	1375.59627377979	-10.215265186339	0.878564495332031	-11.6272228625383	2.99689515788516e-31	9.57163914981736e-29
Efra.gene19571_i0_length771.p1	3day	intact	3.22339620240958	5993.9180407301	2998.57071846625	-10.8586710267373	0.933974589580965	-11.6263024153677	3.02937601368901e-31	9.60423570457567e-29
Efra.gene8210_i1_length1473.p1	3day	intact	1.82669117901023	2169.34282404884	1085.58475761392	-10.2008788101612	0.878218201763209	-11.6154263139625	3.44067921883712e-31	1.08285960495329e-28
Efra.gene441_i1_length4821.p1	3day	intact	6.59623758401258	4260.76373463549	2133.67998610975	-9.3459265911764	0.804993858111293	-11.6099352771513	3.6689321016643e-31	1.14632859005406e-28
Efra.gene92794_i0_length231.p1	3day	intact	1445.06726654106	5.87662944225252	725.471947991657	7.95210746688768	0.685770198938927	11.5958778599475	4.32409001113443e-31	1.34130783460492e-28
Efra.gene94947_i0_length228.p1	3day	intact	1.39670502339935	5468.75193382276	2735.07431942308	-11.9442756984168	1.03107882985473	-11.5842507406534	4.95278262270525e-31	1.52535091673702e-28
Efra.gene27559_i0_length534.p1	3day	intact	2124.1827978476	18.1168751460765	1071.14983649684	6.87754371699921	0.594540409361001	11.5678322427083	5.99789561179036e-31	1.83412244747209e-28
Efra.gene22659_i0_length663.p1	3day	intact	2.32072526856114	1586.46184482553	794.391285047046	-9.42274221310669	0.815372366776976	-11.5563668785504	6.85480373866776e-31	2.08139840000097e-28
Efra.gene18348_i1_length823.p1	3day	intact	2.29937595724779	1601.18027187641	801.739823916828	-9.43910837907514	0.81776194722833	-11.5426114055165	8.04452832251275e-31	2.42556592784463e-28
Efra.gene14026_i1_length1021.p1	3day	intact	1.84804049032357	2247.90118037128	1124.8746104308	-10.2489947596596	0.888350118610214	-11.5371119392584	8.57563367948222e-31	2.56774720387663e-28
Efra.gene39421_i0_length378.p1	3day	intact	8.70346973944026	1207.98800040415	608.345735071795	-7.11166995617596	0.621058368761992	-11.4508882157924	2.32748305510464e-30	6.92097150944461e-28
Efra.gene11264_i3_length645.p1	3day	intact	0.924020245161786	9105.39087181655	4553.15744603086	-13.2671711469839	1.1590784198653	-11.4463102061082	2.45369055914545e-30	7.24628601634756e-28
Efra.gene6330_i0_length1683.p1	3day	intact	1.84804049032357	1905.05863844108	953.453339465701	-10.0102506138354	0.874946290657695	-11.4409886877864	2.60895303898037e-30	7.65239647494671e-28
Efra.gene19656_i0_length768.p1	3day	intact	3.73877960327384	1208.74835147133	606.243565537303	-8.34807193361628	0.729932608849407	-11.4367707818607	2.7389110847952e-30	7.97929927318343e-28
Efra.gene1200_i1_length2576.p1	3day	intact	10672.7171710423	274.330476335379	5473.52382368884	5.28195376518952	0.462533188386727	11.4196211165138	3.33685471615501e-30	9.65605132862117e-28
Efra.gene10326_i4_length386.p1	3day	intact	0.924020245161786	11831.56620455	5916.24511239759	-13.6449788064828	1.19632490712348	-11.4057466539686	3.91404448129927e-30	1.12507903933454e-27
Efra.gene227_i0_length5885.p1	3day	intact	6428.93637703259	55.9757251897897	3242.45605111119	6.84514360561224	0.600995990760859	11.3896660058353	4.70790813363605e-30	1.34431043045024e-27
Efra.gene13858_i0_length1050.p1	3day	intact	12.7868382530716	1916.10625935627	964.44654880467	-7.22234907291524	0.635010010433647	-11.3735987689125	5.66046329654383e-30	1.6056723418229e-27
Efra.gene5912_i5_length471.p1	3day	intact	0.924020245161786	13299.3541277346	6650.1390739899	-13.8136814439983	1.2159352847455	-11.3605400034835	6.57370321956073e-30	1.85253831188104e-27
Efra.gene6247_i1_length1692.p1	3day	intact	3.65338235802045	1834.01468460871	918.834033483368	-8.9621034726214	0.788976277532453	-11.3591545498055	6.67878451102577e-30	1.86992955689544e-27
Efra.gene44878_i0_length345.p1	3day	intact	0.924020245161786	7667.4899746547	3834.20699744993	-13.0191972606859	1.14803570877346	-11.3404114185571	8.27544912911126e-30	2.30201638774123e-27
Efra.gene21674_i0_length693.p1	3day	intact	10.938797762748	3372.78038513878	1691.85959145076	-8.26300495399257	0.728817942594104	-11.3375432616022	8.55113753175552e-30	2.36345767279938e-27
Efra.gene19493_i0_length774.p1	3day	intact	88.7669915401275	5353.30890479507	2721.0379481676	-5.91497469496248	0.523110140383945	-11.3073218015255	1.20718201703165e-29	3.31529089352571e-27
Efra.gene25375_i0_length585.p1	3day	intact	2.29937595724779	1489.11456796403	745.706971960638	-9.33453427386984	0.826208724070544	-11.2980340220576	1.34188434821712e-29	3.66190047101756e-27
Efra.gene11264_i7_length1143.p1	3day	intact	0.924020245161786	21337.4758645412	10669.1999423932	-14.4956729815313	1.28501356111916	-11.2805603147927	1.63699976412437e-29	4.43915212765726e-27
Efra.gene9559_i2_length366.p1	3day	intact	8.42292876302281	1931.49311191192	969.958020337472	-7.84851503258763	0.696196287585093	-11.2734227006753	1.77531757099168e-29	4.78414798177802e-27
Efra.gene62685_i1_length282.p1	3day	intact	2.77206073548536	1182.82902633465	592.800543535066	-8.73765774519727	0.778487255762284	-11.2238931087465	3.11259542897929e-29	8.3357625534969e-27
Efra.gene24351_i0_length612.p1	3day	intact	0.924020245161786	22139.9837002482	11070.4538602467	-14.548938740027	1.29635387532226	-11.2229685250182	3.14531814376226e-29	8.37140014843194e-27
Efra.gene13248_i0_length1086.p1	3day	intact	5.6295187162241	3410.03256376888	1707.83104124255	-9.25173882441694	0.824927140778225	-11.2152193412972	3.43334160061725e-29	9.08192575422171e-27
Efra.gene14185_i1_length1033.p1	3day	intact	14.9764677244087	3857.05648875718	1936.01647824079	-8.01296229073701	0.714914918337387	-11.2082739990544	3.71364330226159e-29	9.7634852599764e-27
Efra.gene10930_i0_length1236.p1	3day	intact	8.70346973944026	1193.96957901962	601.336524379531	-7.09501330886841	0.634586825586772	-11.1805241186783	5.0789141527207e-29	1.32719722135066e-26
Efra.gene12143_i0_length1152.p1	3day	intact	5.48007353703068	1090.88205297758	548.181063257307	-7.62838728036433	0.684012722416412	-11.152405547978	6.96962755485079e-29	1.81029777881025e-26
Efra.gene4800_i0_length1926.p1	3day	intact	7.86484673953186	927.457443376377	467.661145057955	-6.88298195674355	0.619644221936668	-11.1079579427548	1.14753715322048e-28	2.96277601409625e-26
Efra.gene20175_i0_length747.p1	3day	intact	4.53470398055555	2061.40313168842	1032.96891783449	-8.81535429987552	0.796901920079458	-11.0620316976982	1.91705180909249e-28	4.92009064599054e-26
Efra.gene727_i0_length4221.p1	3day	intact	10.3563664985998	5122.63183829886	2566.49410239873	-8.95707798192393	0.810904172828625	-11.0457909603295	2.29735456316247e-28	5.8492119876237e-26
Efra.gene7133_i1_length1587.p1	3day	intact	3.26609482503627	1170.11285717596	586.689476000499	-8.49490314038864	0.769086498753617	-11.0454456737382	2.30620413733801e-28	5.8492119876237e-26
Efra.gene24124_i2_length225.p1	3day	intact	0.924020245161786	6740.72650215876	3370.82526120196	-12.8333345790252	1.16198672532144	-11.0443039488899	2.33570761571961e-28	5.88939796882938e-26
Efra.gene38027_i0_length390.p1	3day	intact	4462.2049095958	84.4506752247412	2273.32779241027	5.72269983074885	0.51908639946117	11.0245612997937	2.90933566052477e-28	7.29312939970038e-26
Efra.gene11426_i0_length1200.p1	3day	intact	12.2928041635207	2500.69501170237	1256.49390793294	-7.66272691966015	0.697719624967795	-10.9825302964838	4.63749321422358e-28	1.15580806310797e-25
Efra.gene18687_i0_length810.p1	3day	intact	1.37535571208601	2377.15424049041	1189.26479810125	-10.7465010845107	0.980132131826622	-10.9643391289325	5.6713367312288e-28	1.40535072322065e-25
Efra.gene22729_i0_length660.p1	3day	intact	1385.57038229363	10.965350026913	698.267866160271	6.97534245516157	0.636451651934546	10.9597365863683	5.96728015964593e-28	1.47023553510545e-25
Efra.gene23336_i0_length522.p1	3day	intact	2743.15356648499	30.4118339477683	1386.78270021638	6.49802541895299	0.59320346267365	10.9541259076026	6.34883246012059e-28	1.55535573399443e-25
Efra.gene5408_i0_length1815.p1	3day	intact	73.5983800138987	2591.2459960979	1332.4221880559	-5.13822296727542	0.470244328298115	-10.926709070307	8.59076996941539e-28	2.09270185746488e-25
Efra.gene24807_i0_length601.p1	3day	intact	0.924020245161786	5520.46607462313	2760.69504743415	-12.545250606272	1.15015293900563	-10.9074629823735	1.06178238500967e-27	2.57195905025067e-25
Efra.gene3744_i0_length2172.p1	3day	intact	4.08336851363133	1320.38821893113	662.235793722381	-8.32241360451196	0.763058846402137	-10.9066471658806	1.07135128637601e-27	2.5806398555684e-25
Efra.gene14640_i0_length1008.p1	3day	intact	5.00738875879311	1152.77825858451	578.892823671652	-7.83570650057293	0.718611723257141	-10.9039502793765	1.10359650399465e-27	2.64354280348541e-25
Efra.gene3464_i0_length2253.p1	3day	intact	6.59623758401258	2871.67235674995	1439.13429716698	-8.77670669918118	0.805083117182386	-10.9016156367776	1.13228664740477e-27	2.69728195448351e-25
Efra.gene10788_i0_length1245.p1	3day	intact	12.3782014087741	1667.88197790453	840.13008965665	-7.07088681068288	0.650397338487252	-10.871641675424	1.57343830089081e-27	3.727579077995e-25
Efra.gene13614_i0_length1065.p1	3day	intact	14.3756870782911	1116.96048882933	565.668087953812	-6.28190043795097	0.578761206002049	-10.8540454557155	1.90789721793885e-27	4.4952352101568e-25
Efra.gene10109_i1_length924.p1	3day	intact	19358.25618111	280.907715168405	9819.5819481392	6.10639572284556	0.562624726742771	10.8534080224266	1.92125381494069e-27	4.50210330102161e-25
Efra.gene53560_i0_length306.p1	3day	intact	5.07143669273315	729.944762630225	367.508099661479	-7.16785564868281	0.660475706442246	-10.8525651719933	1.93905713244804e-27	4.51926088539254e-25
Efra.gene61997_i0_length282.p1	3day	intact	11.9268659418498	949.678404586969	480.802635264409	-6.31147232075414	0.58186846694951	-10.8469055796107	2.06291503187173e-27	4.78208104458136e-25
Efra.gene30983_i6_length414.p1	3day	intact	0.924020245161786	4631.43351913445	2316.17876968981	-12.2919165998315	1.13331119930546	-10.846020587606	2.08297954190456e-27	4.80277159937427e-25
Efra.gene1200_i2_length2238.p1	3day	intact	3969.09784021939	95.8810865835309	2032.48946340146	5.37122494563547	0.496320020590068	10.8221001023688	2.70506815284235e-27	6.20395869926083e-25
Efra.gene46520_i0_length336.p1	3day	intact	0.924020245161786	9427.0536039524	4713.98881209878	-13.3171881404133	1.23762388773586	-10.7602869275383	5.30048731336963e-27	1.20921223010877e-24
Efra.gene75789_i0_length255.p1	3day	intact	0.924020245161786	4657.31925169481	2329.12163596999	-12.2999434022891	1.14383991290239	-10.7532035414634	5.72384354767072e-27	1.29892085392062e-24
Efra.gene16017_i0_length936.p1	3day	intact	0.924020245161786	6431.21027653269	3216.06714838893	-12.765526756686	1.18843255269059	-10.7414819021787	6.49926791545301e-27	1.46716719743763e-24
Efra.gene41171_i0_length356.p1	3day	intact	7943.00347315516	259.414518656046	4101.2089959056	4.93653672365715	0.460043647580195	10.730583390561	7.31329962625553e-27	1.63611508541311e-24
Efra.gene59159_i0_length291.p1	3day	intact	0.924020245161786	5557.17152475751	2779.04777250133	-12.5548006082182	1.17001581543789	-10.7304537618745	7.32356637717675e-27	1.63611508541311e-24
Efra.gene14822_i1_length996.p1	3day	intact	4755.12547549458	41.459253621483	2398.29236455803	6.84291031695516	0.637957784597757	10.7262744999181	7.6623377269797e-27	1.70297430811435e-24
Efra.gene26585_i0_length555.p1	3day	intact	1238.75121039897	2.68114303699984	620.716176717986	8.86931126379017	0.827505434790791	10.7181305292968	8.36775221252697e-27	1.85021729306423e-24
Efra.gene12403_i0_length1137.p1	3day	intact	3.63203304670711	1107.66931934888	555.650676197794	-8.23750213330949	0.769963077015237	-10.6985677355363	1.03363502989475e-26	2.2738388563251e-24
Efra.gene112_i4_length261.p1	3day	intact	10.2069213194063	771.776145813799	390.991533566603	-6.24351355915658	0.584333219401325	-10.6848513003477	1.19840950694999e-26	2.62293516300319e-24
Efra.gene10921_i1_length873.p1	3day	intact	0.924020245161786	5265.86670860406	2633.39536442461	-12.4770936329415	1.1688254958838	-10.6748985857012	1.33403109957012e-26	2.90502115758408e-24
Efra.gene82928_i0_length243.p1	3day	intact	1027.15922423905	6.39097281050535	516.775098524777	7.33558432099504	0.688586191381014	10.6531098253408	1.68635509376368e-26	3.6537976169753e-24
Efra.gene29043_i0_length504.p1	3day	intact	2.27802664593445	1046.74145507763	524.50974086178	-8.82922843117403	0.829223496704145	-10.6475859237792	1.78945448582715e-26	3.85353762707285e-24
Efra.gene12003_i0_length1161.p1	3day	intact	9.6061406732887	950.356887248825	479.981513961057	-6.62276344427846	0.622017835668071	-10.6472243471369	1.79641687279181e-26	3.85353762707285e-24
Efra.gene8573_i0_length1435.p1	3day	intact	2.72936211285867	2519.47025519614	1261.0998086545	-9.83783297978349	0.927364649724318	-10.6083760931668	2.72442896057387e-26	5.81530710361701e-24
Efra.gene21654_i4_length450.p1	3day	intact	822.140175840199	12.6998759742089	417.420025907204	6.01821687899108	0.56743826460929	10.6059412174731	2.79634051457204e-26	5.93939970279817e-24
Efra.gene9025_i0_length1395.p1	3day	intact	2.29937595724779	1931.37020745402	966.834791705633	-9.7101846544397	0.916164927980075	-10.5987299424879	3.02054272008103e-26	6.38415394420263e-24
Efra.gene21468_i0_length699.p1	3day	intact	43.4746500745746	2995.15197759517	1519.31331383487	-6.10467860087825	0.57645230218344	-10.5900845182775	3.31292595388709e-26	6.96797211481706e-24
Efra.gene3568_i0_length2223.p1	3day	intact	47.0823338806244	1730.21528456997	888.648809225296	-5.19956504374432	0.4910480344374	-10.5887096151429	3.36194201300766e-26	7.03674047450734e-24
Efra.gene19493_i1_length520.p1	3day	intact	52.9039963986686	2172.04609381476	1112.47504510671	-5.3604934558011	0.506543103957031	-10.5825020890143	3.59234644934477e-26	7.48266675634774e-24
Efra.gene10890_i0_length1239.p1	3day	intact	1.39670502339935	1657.7528125642	829.574758793801	-10.2230120606967	0.970699967943093	-10.5315879244945	6.17833363905366e-26	1.28072697843787e-23
Efra.gene18564_i1_length813.p1	3day	intact	1367.76310614667	37.4485018097044	702.605803978188	5.19064826523424	0.493915377551358	10.5091853810413	7.83675315206744e-26	1.61642233477058e-23
Efra.gene20228_i0_length744.p1	3day	intact	4.14741644757136	1156.37926588671	580.263341167139	-8.12161107219264	0.772842488486139	-10.5087533270866	7.87273442729831e-26	1.61642233477058e-23
Efra.gene15005_i1_length807.p1	3day	intact	6.05950487183498	901.794988061603	453.927246466719	-7.22421861754916	0.687521285098232	-10.5076290351025	7.96713426644026e-26	1.62805179225642e-23
Efra.gene19680_i2_length768.p1	3day	intact	0.924020245161786	4180.06774636652	2090.49588330584	-12.143987837297	1.15673759017602	-10.4984811943814	8.77810882506401e-26	1.78530999155795e-23
Efra.gene808_i0_length3126.p1	3day	intact	2199.15423325605	43.2704181540891	1121.21232570507	5.66740154552891	0.540049537630568	10.494225345316	9.18278280664123e-26	1.85884528767113e-23
Efra.gene30079_i0_length486.p1	3day	intact	1.82669117901023	1260.50030600232	631.163498590663	-9.41798598959883	0.897726588835312	-10.4909290943666	9.50887098916185e-26	1.91585976840977e-23
Efra.gene2810_i0_length2475.p1	3day	intact	11.6676742767457	1143.14794839387	577.407811335307	-6.61964493629386	0.631022536067077	-10.4903463156032	9.56770589029484e-26	1.91874779010159e-23
Efra.gene4119_i0_length2076.p1	3day	intact	10.9601470740614	1611.87326386283	811.416705468448	-7.19534504601111	0.687458508080146	-10.466588108867	1.22996505206875e-25	2.45520384953928e-23
Efra.gene24035_i0_length621.p1	3day	intact	3.18069757978289	1164.43335587921	583.807026729499	-8.50155748628314	0.812451076572473	-10.4640854464112	1.26290158635643e-25	2.50933307368342e-23
Efra.gene5249_i0_length1842.p1	3day	intact	1.86938980163692	1120.94348160923	561.406435705432	-9.2417747704623	0.883255603343367	-10.463307264035	1.27331998805641e-25	2.51842834518478e-23
Efra.gene14929_i0_length990.p1	3day	intact	1.39670502339935	2299.46204154268	1150.42937328304	-10.6945103853207	1.02231049650796	-10.4611176563788	1.30309397921297e-25	2.56554808683678e-23
Efra.gene5491_i0_length1803.p1	3day	intact	33.7344136747179	5544.54486626352	2789.13963996912	-7.36297167063932	0.704589534719754	-10.4500156585038	1.46501038782892e-25	2.87122058600088e-23
Efra.gene1937_i1_length2901.p1	3day	intact	57.1611593321507	1890.16943358625	973.665296459202	-5.04698437559557	0.484333738880249	-10.4204683061393	1.99966134202222e-25	3.90133023004399e-23
Efra.gene10921_i0_length1236.p1	3day	intact	2.75071142417201	4234.99145310038	2118.87108226228	-10.5830978535223	1.01581181677712	-10.4183645816402	2.0443824514311e-25	3.97061433145743e-23
Efra.gene13326_i0_length1083.p1	3day	intact	4.64145053712228	778.172952168748	391.407201352935	-7.39378177934584	0.70994343446434	-10.414606883328	2.12674397095857e-25	4.11205469936416e-23
Efra.gene6875_i0_length1617.p1	3day	intact	4.16876575888471	671.211457059601	337.690111409243	-7.33389587240356	0.705174299663721	-10.400117922478	2.47626558748797e-25	4.76647961320174e-23
Efra.gene9075_i0_length1389.p1	3day	intact	11.5182290975523	770.369697212235	390.943963154894	-6.06221910880294	0.584439831298589	-10.372700120957	3.3006422738088e-25	6.32505746310285e-23
Efra.gene7162_i3_length696.p1	3day	intact	757.092820457203	18749.9982471944	9753.54553382582	-4.63029604563293	0.446552242303646	-10.3689906957951	3.43129681390197e-25	6.54633737721289e-23
Efra.gene20568_i2_length582.p1	3day	intact	3.26609482503627	1182.1620095202	592.714052172618	-8.50883555347357	0.821713787957753	-10.3549869530862	3.9724072565719e-25	7.54529884059958e-23
Efra.gene875_i3_length420.p1	3day	intact	2.27802664593445	1241.07454012005	621.676283382992	-9.0758462711522	0.876860533233203	-10.3503874643409	4.16795576968023e-25	7.88200653163608e-23
Efra.gene94847_i0_length228.p1	3day	intact	1.39670502339935	1580.28449458648	790.84059980494	-10.153861630345	0.981626751103212	-10.3439129169345	4.4594853259076e-25	8.39649034048724e-23
Efra.gene26835_i0_length549.p1	3day	intact	1.84804049032357	1001.30966831628	501.578854403302	-9.08229355123839	0.87815265427677	-10.3424996861376	4.52575715605585e-25	8.4739235129743e-23
Efra.gene21845_i1_length354.p1	3day	intact	2.77206073548536	766.249921687672	384.510991211579	-8.11131578077382	0.784293040801122	-10.3422003751155	4.53991773893606e-25	8.4739235129743e-23
Efra.gene1927_i0_length2907.p1	3day	intact	82.5153428664725	2710.3047181388	1396.41003050264	-5.03816338796277	0.488050516831988	-10.323036682076	5.544139821076e-25	1.0303736063161e-22
Efra.gene2457_i1_length2634.p1	3day	intact	79.8560285462417	3226.68876419722	1653.27239637173	-5.33575000809082	0.517391581648138	-10.3127886060572	6.16849957455033e-25	1.14149011225702e-22
Efra.gene16008_i1_length546.p1	3day	intact	30.4499694677123	1206.09416250032	618.272065984014	-5.30744720572693	0.514789750856506	-10.3099317670882	6.35464218415109e-25	1.17091071390616e-22
Efra.gene16413_i0_length915.p1	3day	intact	0.924020245161786	3729.11533799637	1865.01967912077	-11.979294556758	1.16217421932743	-10.3076581441384	6.50675257311094e-25	1.19383681146734e-22
Efra.gene13361_i2_length730.p1	3day	intact	277.288470864445	7008.00743855281	3642.64795470863	-4.65966419876815	0.452477729339119	-10.298107280493	7.1861260948463e-25	1.31289914759105e-22
Efra.gene4819_i0_length1923.p1	3day	intact	0.924020245161786	3684.62473726324	1842.7743787542	-11.961978561383	1.16324224221671	-10.2833082631077	8.38007391336193e-25	1.52457234988365e-22
Efra.gene32323_i0_length453.p1	3day	intact	282.491003354402	8357.09730341121	4319.79415338281	-4.88677079763324	0.475592329042015	-10.2751253525822	9.12257680715777e-25	1.65268127812698e-22
Efra.gene17726_i0_length852.p1	3day	intact	4.12606713625802	711.762513504773	357.944290320515	-7.42415019082331	0.72341429051961	-10.262653486553	1.0381413439318e-24	1.87286779607981e-22
Efra.gene14822_i0_length621.p1	3day	intact	2485.26192020453	28.6992334879146	1256.98057684622	6.43335688459344	0.627900834002495	10.2458167535542	1.235767027835e-24	2.22010695579841e-22
Efra.gene33837_i0_length432.p1	3day	intact	3.71743029196049	732.439639644703	368.078534968332	-7.6279760447773	0.744875811040507	-10.2406010931163	1.30423525963884e-24	2.33302950542214e-22
Efra.gene15211_i0_length976.p1	3day	intact	4.16876575888471	697.623602560049	350.896184159467	-7.38951472931728	0.721617114560588	-10.2402154552792	1.30944439620604e-24	2.33302950542214e-22
Efra.gene7135_i1_length1587.p1	3day	intact	9.24020245161786	2002.03599939672	1005.63810092417	-7.75960812705667	0.758633783135651	-10.2283978113708	1.47946710392503e-24	2.62511041645825e-22
Efra.gene2162_i0_length2481.p1	3day	intact	5074.17395205803	103.196750996298	2588.68535152717	5.61997234305743	0.551206322763845	10.1957690087405	2.07098968668721e-24	3.65962550495461e-22
Efra.gene14941_i0_length990.p1	3day	intact	7.00487442831011	760.91479092113	383.95983267472	-6.77096678471068	0.664179527933495	-10.1944828166831	2.09858504954572e-24	3.69325271760257e-22
Efra.gene9337_i0_length1365.p1	3day	intact	0.924020245161786	3086.70409093679	1543.81405559098	-11.7065009633002	1.1486263149249	-10.1917401779756	2.15865096920369e-24	3.78351844874616e-22
Efra.gene7415_i0_length1557.p1	3day	intact	10.1428733854663	609.435539771393	309.78920657843	-5.90795389878838	0.57992653205137	-10.1874178404809	2.25678822548593e-24	3.93951165661039e-22
Efra.gene5250_i0_length1842.p1	3day	intact	2.75071142417201	680.141157859469	341.445934641821	-7.94232816919682	0.781471183908542	-10.1633026690416	2.89113588653038e-24	5.02649621046494e-22
Efra.gene22902_i0_length585.p1	3day	intact	4.62010122580893	602.17981827651	303.399959751159	-7.0265202212582	0.691989548968318	-10.1540843091257	3.17779196069902e-24	5.50268497869315e-22
Efra.gene8197_i0_length1473.p1	3day	intact	7.39216196129429	595.936892816609	301.664527388952	-6.33347039195817	0.623816136035878	-10.1527838510319	3.22043494843662e-24	5.55421974686967e-22
Efra.gene61953_i0_length282.p1	3day	intact	0.924020245161786	3775.89946152749	1888.41174088633	-11.9972270847587	1.18284184094768	-10.1427144943965	3.57037849187013e-24	6.13322746748862e-22
Efra.gene2177_i0_length2772.p1	3day	intact	5.13548462667319	663.468748745399	334.302116686036	-7.02228061053229	0.693620877312241	-10.1240906094745	4.31975477882346e-24	7.39106614279885e-22
Efra.gene107920_i0_length216.p1	3day	intact	3.24474551372292	623.798935410555	313.521840462139	-7.59067704249547	0.755238726688325	-10.0506989038818	9.12181606918579e-24	1.55456657492128e-21
Efra.gene1019_i5_length1416.p1	3day	intact	4.62010122580893	614.047934418242	309.334017822026	-7.05465065109189	0.701961119272507	-10.0499165230164	9.19452740116589e-24	1.5607891258113e-21
Efra.gene17647_i0_length855.p1	3day	intact	2.7934100467987	1542.80662381309	772.800016929943	-9.11624124579152	0.907936761692331	-10.0406125519133	1.01044710705605e-23	1.70852736921317e-21
Efra.gene23043_i3_length273.p1	3day	intact	847.884297030943	2.65378648806592	425.269041759505	8.32604333941092	0.83017857473411	10.0292197279093	1.13409248764091e-23	1.91010413240677e-21
Efra.gene34529_i0_length424.p1	3day	intact	1055.66180574218	2.65378648806592	529.157796115124	8.64186416152806	0.861849450978185	10.0271157006826	1.15851397888867e-23	1.93847062561699e-21
Efra.gene4763_i1_length1935.p1	3day	intact	4.16876575888471	541.832275077309	273.000520418097	-7.02492866894542	0.700601567037336	-10.0269953700675	1.15992629684158e-23	1.93847062561699e-21
Efra.gene24606_i0_length606.p1	3day	intact	920.491958742302	7.50172919381278	463.996843968057	6.94940426859795	0.693492305654322	10.0208815756666	1.23397307681746e-23	2.05425548853816e-21
Efra.gene19702_i0_length765.p1	3day	intact	3.73877960327384	696.660088561444	350.199434082359	-7.55252151062038	0.754742929107573	-10.006746958929	1.42356630109719e-23	2.36076570016951e-21
Efra.gene30606_i0_length477.p1	3day	intact	27.873052463391	1925.24918024464	976.561116354016	-6.10745239161386	0.610528049759505	-10.0035574025135	1.47018746350609e-23	2.42873842390774e-21
Efra.gene4698_i0_length1947.p1	3day	intact	31.5874828260075	2138.60673388503	1085.09710835552	-6.08243875487184	0.608977813841515	-9.98794802802912	1.72107512290113e-23	2.83235099519573e-21
Efra.gene42246_i0_length360.p1	3day	intact	1.39670502339935	1183.63322837671	592.514966700056	-9.73696524529369	0.975424190391032	-9.98228805602031	1.82215644086584e-23	2.98729731029705e-21
Efra.gene27816_i0_length528.p1	3day	intact	4.16876575888471	529.187112200968	266.677938979926	-6.99085505691592	0.701278293116857	-9.96873156567389	2.08879324208709e-23	3.41145826587383e-21
Efra.gene18564_i2_length720.p1	3day	intact	2419.0336532288	80.5328551827477	1249.78325420578	4.90932115682747	0.492496132515595	9.96824306365901	2.09909058003444e-23	3.41533919016395e-21
Efra.gene4013_i1_length1766.p1	3day	intact	3.24474551372292	563.489409641796	283.367077577759	-7.44398111675235	0.747302563957149	-9.96113418550936	2.25475577399658e-23	3.65482348524099e-21
Efra.gene15005_i0_length987.p1	3day	intact	6.03815556052163	937.477182520965	471.757669040743	-7.28249937941365	0.731270945663903	-9.95868825719863	2.3109154631195e-23	3.7318255439447e-21
Efra.gene5995_i0_length1725.p1	3day	intact	1.39670502339935	1368.68077624165	685.038740632526	-9.94618425501072	0.999280429663682	-9.9533463878185	2.43842837751038e-23	3.92304911765355e-21
Efra.gene35923_i0_length408.p1	3day	intact	0.924020245161786	6821.42912647972	3411.17657336244	-12.8504197694302	1.2911991457885	-9.9523143361304	2.46385515326016e-23	3.94922091610106e-21
Efra.gene12882_i1_length951.p1	3day	intact	12.5276465879675	1869.94992530195	941.23878594496	-7.2234501400998	0.726041413815031	-9.94908830633188	2.54504028419115e-23	4.06424081235073e-21
Efra.gene44863_i0_length345.p1	3day	intact	29.2027096235063	1080.26690702532	554.734808324413	-5.2103608662446	0.524071838960533	-9.9420737366447	2.73082061563197e-23	4.34482629093003e-21
Efra.gene11711_i1_length1179.p1	3day	intact	110.882429419414	3683.84949924356	1897.36596433149	-5.05413970315423	0.508530656278003	-9.93871193557157	2.8245567582218e-23	4.47744168177387e-21
Efra.gene2162_i3_length2781.p1	3day	intact	12422.4155247053	302.219875478259	6362.31770009179	5.36124049426086	0.539580760765226	9.93593709059904	2.90432159674487e-23	4.58701957094683e-21
Efra.gene4336_i0_length2031.p1	3day	intact	3438.97681024394	140.185622535617	1789.58121638978	4.61682842893633	0.465558241023113	9.91675803824321	3.52004067491093e-23	5.53918225474943e-21
Efra.gene1200_i3_length3507.p1	3day	intact	32908.8810683654	614.649979736264	16761.7655240508	5.74258552869133	0.579105779608754	9.91629807696107	3.53629386696117e-23	5.54452300588235e-21
Efra.gene1193_i0_length3513.p1	3day	intact	5.54412147097072	656.700617794261	331.122369632616	-6.88864460968349	0.69472772764856	-9.91560338753058	3.56098237528185e-23	5.56300279257345e-21
Efra.gene5381_i5_length1701.p1	3day	intact	0.924020245161786	2295.72928007435	1148.32665015976	-11.2794264959878	1.13936446789959	-9.89975272511473	4.17305550243161e-23	6.49565466059003e-21
Efra.gene23467_i0_length639.p1	3day	intact	4.08336851363133	1087.76903870208	545.926203607858	-8.04413384158553	0.813404908816611	-9.88945819528998	4.62524336006048e-23	7.17361935092546e-21
Efra.gene54170_i0_length306.p1	3day	intact	0.924020245161786	2508.10401036787	1254.51401530652	-11.4070702745447	1.15394477599238	-9.88528265118638	4.82219019302595e-23	7.43173419928157e-21
Efra.gene47624_i0_length330.p1	3day	intact	5.65086802753745	1230.54226878049	618.096568404014	-7.77882626755571	0.786916371124054	-9.88520070619984	4.82613719831816e-23	7.43173419928157e-21
Efra.gene8350_i0_length1458.p1	3day	intact	0.924020245161786	2574.7771523982	1287.85058632168	-11.4449187315299	1.15822781044324	-9.8814055648949	5.0124831713309e-23	7.69121839495639e-21
Efra.gene11816_i1_length594.p1	3day	intact	3.28744413634962	701.617658704402	352.452551420376	-7.7533546599854	0.785113990830504	-9.8754508906201	5.31931900302887e-23	8.13308785296439e-21
Efra.gene45655_i3_length326.p1	3day	intact	1062.30799270732	5.28021642719793	533.794104567261	7.65294648500113	0.775074695618917	9.87381800523116	5.40666021243077e-23	8.23741937736316e-21
Efra.gene1367_i1_length3342.p1	3day	intact	116.191708465938	2645.89211251291	1381.04191048942	-4.50901543562898	0.456689366406985	-9.87326565342166	5.43652507980645e-23	8.25375534739489e-21
Efra.gene12878_i0_length1109.p1	3day	intact	1231.05150809716	37.4758583586383	634.263683227902	5.03784024161055	0.510423466209248	9.86992286821172	5.62078150838646e-23	8.5035521507754e-21
Efra.gene13113_i0_length1095.p1	3day	intact	187.149123541576	5356.66430688129	2771.90671521143	-4.83898190480441	0.490315401159745	-9.86912076055279	5.66590601605976e-23	8.54184859071499e-21
Efra.gene885_i1_length3909.p1	3day	intact	9.28290107424455	587.926251316035	298.60457619514	-5.98822749515112	0.608003050692807	-9.84900896192487	6.92231538688314e-23	1.0399633189416e-20
Efra.gene28005_i0_length525.p1	3day	intact	0.924020245161786	3603.62802819747	1802.27602422131	-11.9298838761095	1.21163268142339	-9.84612255761761	7.12394551077564e-23	1.06653874509762e-20
Efra.gene19494_i1_length774.p1	3day	intact	576.295742481256	8.99004620070344	292.64289434098	6.00393232811162	0.61061312791765	9.83262896522811	8.14638817628217e-23	1.21539037715141e-20
Efra.gene18341_i0_length825.p1	3day	intact	2.27802664593445	853.896284559141	428.087155602538	-8.53637819489355	0.870155269352007	-9.81017813205966	1.01788715137226e-22	1.51338759674888e-20
Efra.gene4513_i0_length1986.p1	3day	intact	17.0836998798364	863.892287043006	440.487993461421	-5.66003792709445	0.577265206213633	-9.80491785434198	1.07234219319144e-22	1.58887210803558e-20
Efra.gene31742_i1_length237.p1	3day	intact	1292.23268762082	2.13944311981309	647.186065370316	9.25271570355611	0.9439164242876	9.80247346637643	1.09861868895914e-22	1.62223089081683e-20
Efra.gene12151_i0_length1152.p1	3day	intact	680.841475787667	13.7012061617807	347.271340974724	5.63414400083946	0.574854951547776	9.80098368409237	1.11494499942143e-22	1.64071957474586e-20
Efra.gene21308_i1_length549.p1	3day	intact	6.44679240481916	572.862246286099	289.654519345459	-6.47132246947811	0.661491421103951	-9.78292728071702	1.3329839212193e-22	1.9549070656875e-20
Efra.gene28035_i0_length525.p1	3day	intact	0.924020245161786	2023.09450728992	1012.00926376754	-11.0970261578899	1.1344845358498	-9.78155788573845	1.35114575113286e-22	1.97482546954562e-20
Efra.gene40086_i0_length375.p1	3day	intact	1.39670502339935	1096.66575065005	549.031227836725	-9.6267830396663	0.984293205857427	-9.78040179732859	1.36666909398276e-22	1.98663086416607e-20
Efra.gene1740_i0_length3030.p1	3day	intact	0.924020245161786	2026.30105705963	1013.6125386524	-11.0993155174943	1.13486790281227	-9.78027089319347	1.36843789377119e-22	1.98663086416607e-20
Efra.gene23034_i0_length653.p1	3day	intact	2.7934100467987	1480.07322731219	741.433318679495	-9.05615464531571	0.926161680244502	-9.77815735469096	1.39731206378241e-22	2.0175161719333e-20
Efra.gene71962_i0_length261.p1	3day	intact	1.39670502339935	1162.76983621426	582.08327061883	-9.71112998341801	0.993158127059864	-9.77803002243636	1.39907075030279e-22	2.0175161719333e-20
Efra.gene8236_i0_length1470.p1	3day	intact	16.5896657902855	681.503755486149	349.046710638217	-5.35946112348481	0.548431854454027	-9.77233740155419	1.47997536090072e-22	2.12706992119855e-20
Efra.gene45363_i0_length290.p1	3day	intact	549.276662470398	6.82324653195642	278.049954501177	6.32664860647095	0.64776432647125	9.76689877464523	1.56158969569042e-22	2.23691238900611e-20
Efra.gene870_i0_length3933.p1	3day	intact	10.6369074750172	557.060016917898	283.848462196457	-5.71155538190927	0.584839533136171	-9.76602137560939	1.5751672652224e-22	2.24889029717199e-20
Efra.gene4013_i0_length2102.p1	3day	intact	1.37535571208601	1020.43893701439	510.907146363237	-9.52642111498617	0.97695035276887	-9.75118243008605	1.82332006998737e-22	2.59459047715001e-20
Efra.gene57380_i0_length294.p1	3day	intact	0.924020245161786	2715.1440123778	1358.03401631148	-11.5214877963468	1.18198669771628	-9.74756130386873	1.88952740545872e-22	2.6799589849067e-20
Efra.gene3709_i0_length2181.p1	3day	intact	10.6369074750172	1609.68534367255	810.161125573783	-7.24223580591184	0.744029601292886	-9.73380063552195	2.16354787424142e-22	3.0585473342186e-20
Efra.gene14822_i3_length703.p1	3day	intact	1396.88676818952	32.436419810354	714.661593999936	5.42602462199613	0.55872221323056	9.71148898953307	2.69372842093834e-22	3.79560419364701e-20
Efra.gene22350_i1_length324.p1	3day	intact	10.6369074750172	746.85835210616	378.747629790589	-6.13460446599122	0.632710291635288	-9.69575577810796	3.14301974927733e-22	4.41425350259253e-20
Efra.gene13189_i0_length1092.p1	3day	intact	614.967497122139	9.42231992215451	312.194908522147	6.02290550104128	0.621630550244085	9.68888272733115	3.36186075222128e-22	4.70627759914043e-20
Efra.gene7530_i0_length1542.p1	3day	intact	2.72936211285867	777.839242520049	390.284302316454	-8.1404843342007	0.840457557781219	-9.68577682339048	3.46563768516149e-22	4.83585437123327e-20
Efra.gene1920_i0_length2910.p1	3day	intact	21.8318969735254	1004.35228003386	513.092088503695	-5.52577591402163	0.570538745109448	-9.6851895885907	3.48561223630495e-22	4.84803686428259e-20
Efra.gene28562_i1_length408.p1	3day	intact	33.8228108493152	1093.01606503591	563.41943794261	-5.01514667074137	0.518473721240462	-9.6729042674381	3.93062097245525e-22	5.4494078607509e-20
Efra.gene33493_i0_length438.p1	3day	intact	1.37535571208601	1408.23754349255	704.806449602317	-9.99171718660127	1.03313125909174	-9.67129500600472	3.99293024957552e-22	5.51805043496627e-20
Efra.gene11711_i2_length969.p1	3day	intact	90.0812992476175	2769.85811645302	1429.96970785032	-4.94245930943431	0.51125860926344	-9.66723927946135	4.15433422567527e-22	5.72276130378405e-20
Efra.gene15386_i1_length966.p1	3day	intact	18.9530896814733	1054.62134861945	536.787219150461	-5.79861836652254	0.599978002458084	-9.66471827761325	4.25789811159543e-22	5.83715862794486e-20
Efra.gene12489_i2_length879.p1	3day	intact	1042.66377469351	39.0462450123307	540.85500985292	4.73893532876019	0.490341513248129	9.66456072089113	4.26445478071905e-22	5.83715862794486e-20
Efra.gene5908_i4_length864.p1	3day	intact	0.924020245161786	2981.25123084853	1491.08762554684	-11.6563601176872	1.20665680774432	-9.66004587458239	4.45664349442891e-22	6.08092080852188e-20
Efra.gene7212_i12_length1296.p1	3day	intact	18.4133570399517	18006.131207438	9012.27228223899	-9.93649941700011	1.02901056250596	-9.65636289757965	4.61974916224602e-22	6.28358752771488e-20
Efra.gene38238_i0_length387.p1	3day	intact	138.234098623253	8426.48015001798	4282.35712432062	-5.92997000971656	0.614775647020892	-9.64574644173411	5.12370593353142e-22	6.94713297912183e-20
Efra.gene14492_i0_length1017.p1	3day	intact	1.86938980163692	809.39462046155	405.632005131594	-8.77154665361597	0.910179623158528	-9.63715999615188	5.57078611019683e-22	7.52964215402372e-20
Efra.gene1478_i1_length1372.p1	3day	intact	1619.80044049221	20.8473002194525	820.323870355829	6.2758735865413	0.651509009808938	9.63282700937899	5.81083910783864e-22	7.82956093164621e-20
Efra.gene13347_i0_length1080.p1	3day	intact	17.9650215023715	666.1828806343	342.073951068336	-5.21160475557478	0.541425641147971	-9.62570731693599	6.22769721363519e-22	8.3650972199473e-20
Efra.gene22834_i0_length657.p1	3day	intact	1384.80285650407	12.5904497784733	698.696653141269	6.77863108054648	0.704279598989681	9.62491472175356	6.27589602238962e-22	8.40365865830351e-20
Efra.gene23862_i0_length627.p1	3day	intact	4.68414915974897	856.971482645675	430.827815902712	-7.52579094426363	0.781954231119321	-9.62433687901516	6.31126791614731e-22	8.42485878453633e-20
Efra.gene16017_i2_length906.p1	3day	intact	0.924020245161786	2701.43214533451	1351.17808278984	-11.5141756121261	1.19661067028347	-9.62232403409741	6.4360290179763e-22	8.56488466568161e-20
Efra.gene11168_i1_length1200.p1	3day	intact	16.0102344554812	903.644773749078	459.82750410228	-5.81483344233344	0.604475713014386	-9.61963122279332	6.60675995272854e-22	8.76503596559373e-20
Efra.gene20795_i0_length726.p1	3day	intact	2.27802664593445	856.183573788083	429.230800217009	-8.54062030477345	0.888899837429593	-9.60807949911447	7.39147149498876e-22	9.77079099345436e-20
Efra.gene13361_i0_length858.p1	3day	intact	123.641918502485	4185.35781870932	2154.4998686059	-5.08163232433399	0.528905911358988	-9.60781911337894	7.41018311770201e-22	9.77079099345436e-20
Efra.gene17777_i0_length849.p1	3day	intact	27.870052534047	1086.59773567647	557.233894105257	-5.28674053497472	0.550302258901994	-9.60697589270893	7.47110018701e-22	9.82108008424727e-20
Efra.gene7637_i0_length1530.p1	3day	intact	69.7375044014327	7297.9235030628	3683.83050373212	-6.70836387513547	0.69865983618363	-9.60175972298528	7.85910083187509e-22	1.02997219017617e-19
Efra.gene4470_i1_length1998.p1	3day	intact	1.84804049032357	679.687159892051	340.767600191188	-8.52338659137713	0.891057117347518	-9.56547725778723	1.11684977433352e-21	1.45924883999814e-19
Efra.gene25059_i1_length258.p1	3day	intact	5.17818324929988	977.436250805195	491.307217027248	-7.57311780314848	0.791899615272956	-9.56322955219284	1.14138222059378e-21	1.48679689442121e-19
Efra.gene21845_i0_length687.p1	3day	intact	7.32811402735425	763.098487498779	385.213300763067	-6.69739376464942	0.700579984412101	-9.55978462654711	1.18002012301892e-21	1.53249782060864e-19
Efra.gene19344_i1_length780.p1	3day	intact	1.84804049032357	783.770585060169	392.809312775246	-8.7289591935985	0.91430346387433	-9.5471137740306	1.3335980106039e-21	1.72674911180806e-19
Efra.gene17989_i2_length840.p1	3day	intact	4.68414915974897	1072.7804648086	538.732306984177	-7.84890397794512	0.822755109665897	-9.53978150452616	1.43133558140346e-21	1.84775138513092e-19
Efra.gene19564_i0_length771.p1	3day	intact	11.4541811636123	851.98575098788	431.719966075746	-6.21307490937374	0.652340724213095	-9.52427876838204	1.66191896540606e-21	2.13901373228099e-19
Efra.gene21654_i0_length693.p1	3day	intact	1470.67164195245	21.9087745663837	746.290208259419	6.07278886570674	0.637898217031766	9.51999661319688	1.73184705627586e-21	2.22238242635256e-19
Efra.gene5308_i0_length1833.p1	3day	intact	2.29937595724779	604.42909007501	303.364233016129	-8.03389496215556	0.844339422314031	-9.51500634678117	1.81701802544656e-21	2.32475864104389e-19
Efra.gene18127_i0_length834.p1	3day	intact	3.63203304670711	615.164323104517	309.398178075612	-7.3891369716155	0.776683160838103	-9.51370822001862	1.83984463409105e-21	2.34699944047645e-19
Efra.gene10109_i2_length1224.p1	3day	intact	6160.41397145961	31.7032240506298	3096.05859775512	7.59997960632688	0.800698607377954	9.49168580574221	2.27327666462826e-21	2.89135309583412e-19
Efra.gene11390_i0_length1203.p1	3day	intact	1000.18689219788	24.7759823844294	512.481437291155	5.33477434031736	0.562617242655782	9.48206691130733	2.49295327199338e-21	3.1614313596629e-19
Efra.gene20960_i1_length606.p1	3day	intact	13.7962557434868	1029.36944278016	521.582849261823	-6.21977103870865	0.656263653968406	-9.47754915436484	2.60325356939502e-21	3.2916271012201e-19
Efra.gene5543_i0_length1794.p1	3day	intact	2294.64820837151	21.4491442959988	1158.04867633375	6.74544027209169	0.712033754408277	9.47348384866581	2.70662609281947e-21	3.41232740479817e-19
Efra.gene22839_i1_length585.p1	3day	intact	18.5231035258624	2458.53193128485	1238.52751740536	-7.05306564323454	0.744680135405684	-9.47126868019945	2.76465180065944e-21	3.47532045740621e-19
Efra.gene3808_i3_length1998.p1	3day	intact	0.924020245161786	1574.7248791255	787.824449685331	-10.7355687549081	1.13630514593441	-9.44778679681149	3.46070374444761e-21	4.33765009736476e-19
Efra.gene28690_i0_length512.p1	3day	intact	764.780523041635	24.2616390161765	394.521081028906	4.97814486513904	0.527313176336143	9.4405850043953	3.7070387603223e-21	4.63293884721207e-19
Efra.gene26573_i0_length557.p1	3day	intact	724.682064083913	2.13944311981309	363.410753601863	8.41930974661014	0.893881018491887	9.41882596502025	4.56159804686105e-21	5.6844630920956e-19
Efra.gene6048_i0_length1716.p1	3day	intact	5.17818324929988	1098.38961571584	551.78389948257	-7.74076662543873	0.822218299237896	-9.41449081419563	4.75380891516375e-21	5.90691582118488e-19
Efra.gene3354_i0_length2286.p1	3day	intact	472.8575232397	6.33625971263751	239.596891476169	6.22213489772414	0.660979049183847	9.41351303858573	4.79825637806243e-21	5.94501207623326e-19
Efra.gene25847_i1_length573.p1	3day	intact	70.872017830384	1918.68240105165	994.777209441015	-4.7582348783707	0.505617463201698	-9.4107407767136	4.92652423793012e-21	6.08644543171441e-19
Efra.gene5381_i0_length1818.p1	3day	intact	0.924020245161786	2539.7271747281	1270.32559748663	-11.4250466195016	1.21590740776889	-9.3963130305011	5.65085476256577e-21	6.96136870850138e-19
Efra.gene39445_i0_length378.p1	3day	intact	6.81273062648999	837.108615704892	421.960673165691	-6.93120687921793	0.738614210699547	-9.38406921883256	6.34745801148805e-21	7.79724635559345e-19
Efra.gene7162_i1_length1584.p1	3day	intact	433.932926598306	10542.3696861403	5488.15130636929	-4.60271343991277	0.490580559625569	-9.38217658568809	6.46246351107572e-21	7.9159670229276e-19
Efra.gene11753_i0_length1179.p1	3day	intact	15.3637552573929	1472.98767989683	744.175717577112	-6.58567739072069	0.702381031756748	-9.37621759837255	6.83818786787782e-21	8.35246873369087e-19
Efra.gene85148_i0_length240.p1	3day	intact	498.940583288019	4.22417314175834	251.582378214889	6.88461762321515	0.734628314426346	9.37156584903917	7.14643266027659e-21	8.70431460489113e-19
Efra.gene12873_i0_length1110.p1	3day	intact	835.107158177715	22.286335189967	428.696746683841	5.22989746602707	0.558439844959022	9.36519396536046	7.59107333032921e-21	9.21983968405083e-19
Efra.gene1270_i0_length3435.p1	3day	intact	13.0857286114584	959.89989797265	486.492813292054	-6.20181929281056	0.663189032517445	-9.35151063832984	8.64046941631924e-21	1.0464919096164e-18
Efra.gene314_i0_length5373.p1	3day	intact	5.58682009359741	688.003550767963	346.79518543078	-6.94976438461055	0.744068221612084	-9.34022470352695	9.61298858549144e-21	1.16101744773287e-18
Efra.gene4516_i0_length1986.p1	3day	intact	25.4425807089191	839.264754492132	432.353667600525	-5.04447329284668	0.54029878693899	-9.33645126509658	9.96170367459779e-21	1.19977312105484e-18
Efra.gene9238_i1_length1374.p1	3day	intact	5.07143669273315	408.152482609424	206.611959651079	-6.32918578658097	0.678007518378376	-9.33497876501252	1.01011497062222e-20	1.21317903031527e-18
Efra.gene5364_i0_length1821.p1	3day	intact	21.810547662212	782.090570969266	401.950559315739	-5.16608861193665	0.553584719731291	-9.33206504407177	1.03827930210018e-20	1.24354135190705e-18
Efra.gene7843_i0_length1509.p1	3day	intact	63.5379039443419	3839.094701955	1951.31630294967	-5.91821479229682	0.635236677674953	-9.31655082316442	1.20183770172428e-20	1.43544698574088e-18
Efra.gene5775_i0_length1758.p1	3day	intact	5.9314090039549	789.652846805389	397.792127904672	-7.04918031416955	0.758958821559112	-9.2879614992663	1.57271456483912e-20	1.87322469315383e-18
Efra.gene8069_i0_length1488.p1	3day	intact	30.0626819347281	876.816647711653	453.439664823191	-4.86665228355209	0.524341054459847	-9.28146335702342	1.67166650755293e-20	1.98559903047272e-18
Efra.gene31107_i0_length471.p1	3day	intact	3.69608098064714	400.809461647724	202.252771314185	-6.76125957717005	0.728735358288079	-9.27807262303476	1.72571873314345e-20	2.04417073123478e-18
Efra.gene31961_i1_length457.p1	3day	intact	19.7917126813817	1422.75723246612	721.274472573749	-6.1666573453313	0.66549606695594	-9.26625663399988	1.92793544334422e-20	2.27744637015541e-18
Efra.gene1513_i0_length3207.p1	3day	intact	4.19011507019806	447.937354442971	226.063734756585	-6.74726836556025	0.728195647534423	-9.26573564179576	1.93737160272896e-20	2.28234020204548e-18
Efra.gene2341_i2_length1455.p1	3day	intact	2.27802664593445	533.03935702211	267.658691834022	-7.85607506978259	0.848007224790393	-9.26416054028834	1.96617828639029e-20	2.30996482763733e-18
Efra.gene7550_i0_length1539.p1	3day	intact	8.78886698469364	421.333914341461	215.061390663077	-5.58429393070799	0.604397363525221	-9.23944124795138	2.47787774025621e-20	2.90322430778877e-18
Efra.gene22735_i0_length660.p1	3day	intact	0.924020245161786	1338.13819433513	669.531107290147	-10.5006853031599	1.13685135132252	-9.23663880149701	2.54361981495921e-20	2.97217494746874e-18
Efra.gene11584_i4_length1191.p1	3day	intact	2818.49554075018	119.787090463566	1469.14131560687	4.5559339509423	0.493292136436716	9.23577250562311	2.56428885505358e-20	2.98575283289028e-18
Efra.gene30612_i0_length477.p1	3day	intact	1522.32467896576	1.05604328543959	761.690361125601	10.4942461376221	1.13628542023365	9.23557228734324	2.56908945660017e-20	2.98575283289028e-18
Efra.gene29352_i0_length498.p1	3day	intact	1.37535571208601	733.200594436313	367.287975074199	-9.04956397610551	0.981355246541285	-9.22149650496091	2.92982222423453e-20	3.39583722694409e-18
Efra.gene17927_i1_length843.p1	3day	intact	11.7744208333125	3923.69563572823	1967.73502828077	-8.38549420941263	0.909432436240704	-9.22057964424	2.95498440640837e-20	3.41263803875367e-18
Efra.gene33809_i1_length288.p1	3day	intact	21.7678490395853	2028.12087005899	1024.94435954929	-6.54244729877239	0.709562777594021	-9.22039248022065	2.96014710321653e-20	3.41263803875367e-18
Efra.gene8721_i0_length1422.p1	3day	intact	3.24474551372292	410.899402108751	207.072073811237	-6.98835160934219	0.75823250590562	-9.21663415233751	3.06572406668207e-20	3.52492865555016e-18
Efra.gene9808_i0_length1326.p1	3day	intact	4.10471782494467	640.608328510771	322.356523167858	-7.27636228020974	0.789901648817397	-9.21173198094163	3.20904522471569e-20	3.67990433388475e-18
Efra.gene1763_i2_length783.p1	3day	intact	22.0880887092855	3660.96735476297	1841.52772173613	-7.37600787073794	0.801612212787942	-9.2014664361023	3.53097611597074e-20	4.03833149051221e-18
Efra.gene8978_i0_length1398.p1	3day	intact	14.6348787433952	737.200282883632	375.917580813514	-5.65042641145479	0.614393923213107	-9.19674853212194	3.68944582088884e-20	4.20840834548318e-18
Efra.gene12882_i0_length1108.p1	3day	intact	4.53470398055555	953.728180036567	479.131442008561	-7.70439824851811	0.839763587032861	-9.17448478057982	4.5373901821965e-20	5.16196972257959e-18
Efra.gene21308_i0_length705.p1	3day	intact	29.3735041140131	1350.98008287403	690.17679349402	-5.52563056095791	0.602521849095942	-9.17083848369794	4.69353875661177e-20	5.32556080444289e-18
Efra.gene7994_i1_length1497.p1	3day	intact	4.10471782494467	449.442165875812	226.773441850378	-6.76393181903316	0.737861914277416	-9.166934473989	4.86661423387392e-20	5.50744897432918e-18
Efra.gene21384_i0_length702.p1	3day	intact	11.4328318522989	619.930196163462	315.681514007881	-5.75590279025102	0.628797064252811	-9.15383216219474	5.49489108881838e-20	6.20217850985817e-18
Efra.gene4803_i0_length1926.p1	3day	intact	7.71540156033843	1434.63319456705	721.174298063693	-7.53099075098732	0.823245487015298	-9.14792837588598	5.8035755848537e-20	6.53349264992525e-18
Efra.gene12538_i0_length1128.p1	3day	intact	0.924020245161786	1268.76238626331	634.843203254236	-10.4239000570654	1.13952092363131	-9.14761619632887	5.82036695698052e-20	6.53533234594086e-18
Efra.gene17167_i0_length879.p1	3day	intact	1090.26484171025	46.4932611082757	568.379051409262	4.55179933096791	0.497729205011965	9.1451321022211	5.95570284785158e-20	6.66992310885238e-18
Efra.gene11631_i0_length1185.p1	3day	intact	16.7177616581655	593.113334731972	304.915548195069	-5.15135751641614	0.564685921973054	-9.1225180511264	7.3398748170007e-20	8.19879229234765e-18
Efra.gene85_i1_length975.p1	3day	intact	2532.60839619123	103.837014986237	1318.22270558873	4.60751667285054	0.505482454442079	9.11508724459297	7.86072010556561e-20	8.75789841838947e-18
Efra.gene22902_i1_length657.p1	3day	intact	4.55605329186889	610.731958452795	307.644005872332	-7.05642046548716	0.77417261208933	-9.11478958993828	7.88232755839532e-20	8.75933807565286e-18
Efra.gene11633_i0_length1185.p1	3day	intact	14.3543377669777	683.522306562816	348.938322164897	-5.57453626774919	0.61177203123885	-9.11211363563098	8.07923640364555e-20	8.95507547598934e-18
Efra.gene21634_i0_length694.p1	3day	intact	6.94082649437007	480.220899565656	243.580863030013	-6.11399424029793	0.671191472145167	-9.10916555712075	8.3018008889852e-20	9.17817304949679e-18
Efra.gene20291_i0_length741.p1	3day	intact	26.5190460626183	1623.79428192915	825.156663995886	-5.93390592785138	0.651770085293892	-9.10429315757212	8.68299864835022e-20	9.57506017189044e-18
Efra.gene6760_i0_length1629.p1	3day	intact	430.422639754886	3.70982977350551	217.066234764196	6.86257996113408	0.753928180738002	9.10243195103342	8.83313477309483e-20	9.71577224519209e-18
Efra.gene4783_i0_length1930.p1	3day	intact	2.29937595724779	465.315804009307	233.807589983278	-7.65650889169876	0.841319386013409	-9.10059725115704	8.98364317080879e-20	9.85248594149666e-18
Efra.gene34273_i1_length420.p1	3day	intact	2.29937595724779	438.739519215255	220.519447586251	-7.57153454671159	0.832003672153682	-9.10036193363463	9.00312976540502e-20	9.85248594149666e-18
Efra.gene14185_i0_length621.p1	3day	intact	7.52025782917437	936.294413647936	471.907335738555	-6.96916314215249	0.766393155601613	-9.09345691726821	9.59390789172814e-20	1.04724183941175e-17
Efra.gene13290_i0_length1086.p1	3day	intact	0.924020245161786	1288.68519612198	644.80460818357	-10.4463913076741	1.14967407994979	-9.08639369179341	1.02378513806183e-19	1.11471070196495e-17
Efra.gene7521_i0_length1530.p1	3day	intact	5.97410762658159	393.214800684126	199.594454155354	-6.03679394386071	0.664478791154664	-9.08500620970999	1.03692763225318e-19	1.12617654206198e-17
Efra.gene26086_i0_length567.p1	3day	intact	0.924020245161786	1372.29888169423	686.611450969694	-10.5370864858704	1.16136242094567	-9.07303895479095	1.15742885635215e-19	1.25389095475718e-17
Efra.gene12349_i0_length1140.p1	3day	intact	17.3642408562538	1085.51353087619	551.438885866222	-5.96261723419695	0.657313449168774	-9.071193114544	1.17720797713315e-19	1.27212221428696e-17
Efra.gene19268_i0_length783.p1	3day	intact	0.924020245161786	1335.77386403793	668.348942141546	-10.4980780857064	1.15746463302749	-9.0698910240112	1.19136110309174e-19	1.28419791705017e-17
Efra.gene26625_i0_length555.p1	3day	intact	1.84804049032357	496.088704154708	248.968372322516	-8.06908503267921	0.889971911183819	-9.06667382563333	1.22705566290321e-19	1.31937553659346e-17
Efra.gene12503_i0_length1131.p1	3day	intact	546.821841475269	14.839319094022	280.830580284646	5.20585458144666	0.574197729691995	9.06630993514921	1.23115894034014e-19	1.32049452812551e-17
Efra.gene28661_i1_length513.p1	3day	intact	456.770891326997	10.5877894033298	233.679340365163	5.43313139132102	0.599344066504616	9.06512918865974	1.24456680432718e-19	1.33156295042618e-17
Efra.gene10109_i6_length1302.p1	3day	intact	16778.8332395271	310.263103347783	8544.54817143743	5.75725385934016	0.635391525826707	9.06095474258868	1.29313656668422e-19	1.38010320162681e-17
Efra.gene41063_i0_length366.p1	3day	intact	623.609569051077	7.47437264487886	315.541970847978	6.39033820239564	0.705843498591745	9.05347745661077	1.38486224185033e-19	1.47434827856446e-17
Efra.gene25059_i0_length594.p1	3day	intact	0.924020245161786	1186.6865009758	593.805260610483	-10.3274209010647	1.14102550939589	-9.05099913719939	1.41666069707696e-19	1.50448668167161e-17
Efra.gene3709_i2_length777.p1	3day	intact	4.08336851363133	559.735930134881	281.909649324256	-7.0848216711482	0.783690355183805	-9.04033286142272	1.56195462831192e-19	1.65471247442077e-17
Efra.gene3251_i1_length2285.p1	3day	intact	513.819304243893	3.62776012670375	258.723532185298	7.12907087179997	0.789229839826196	9.03294643974679	1.67110473846751e-19	1.7660054658947e-17
Efra.gene4591_i0_length1971.p1	3day	intact	8.74616836206695	396.935492580614	202.840830471341	-5.50203155457226	0.609643842343522	-9.02499323772711	1.79706469722163e-19	1.89447527017371e-17
Efra.gene6282_i1_length474.p1	3day	intact	0.924020245161786	1138.71015268065	569.817086462908	-10.2678566792892	1.1380750379858	-9.02212625404872	1.84473450363903e-19	1.93998579496108e-17
Efra.gene193_i0_length6174.p1	3day	intact	87.9343683989071	1983.72058741481	1035.82747790686	-4.49530170754541	0.498433631267986	-9.01885712669433	1.9006168833481e-19	1.99389046616351e-17
Efra.gene4168_i0_length2070.p1	3day	intact	9.54209273934866	7229.86885162378	3619.70547218156	-9.56159324010618	1.06079165897818	-9.01363916201649	1.99329743194824e-19	2.08604381974059e-17
Efra.gene27644_i0_length534.p1	3day	intact	5.95275831526824	403.26632123176	204.609539773514	-6.07568991303619	0.674472744225122	-9.00805846501082	2.09736547958809e-19	2.1896394039564e-17
Efra.gene1937_i0_length1971.p1	3day	intact	40.6355414758052	976.468311952476	508.551926714141	-4.58681616258878	0.509317252601635	-9.00581344762805	2.1407285360141e-19	2.22951189099806e-17
Efra.gene17457_i1_length864.p1	3day	intact	26.9246829775719	766.922772046561	396.923727512066	-4.83377899057626	0.536797070224082	-9.00485352604186	2.15953892280157e-19	2.24368288516711e-17
Efra.gene29077_i0_length504.p1	3day	intact	0.924020245161786	1327.64414166749	664.284080956326	-10.4893615490613	1.1650622121536	-9.00326303577544	2.19106589385793e-19	2.27096606118924e-17
Efra.gene4191_i3_length1638.p1	3day	intact	63.1352669587323	1375.99201580031	719.563641379519	-4.44557759637137	0.493997026110937	-8.99919910726958	2.27370228854609e-19	2.35096454616887e-17
Efra.gene15462_i1_length348.p1	3day	intact	5.00738875879311	546.784011675824	275.895700217309	-6.76022677470256	0.751513106760748	-8.99548752228848	2.35186064252697e-19	2.42596113214917e-17
Efra.gene4985_i0_length1890.p1	3day	intact	13.3449202765625	848.762706792218	431.05381353439	-5.9894961076076	0.666080452437844	-8.9921511518408	2.42437995148409e-19	2.49479690616085e-17
Efra.gene13447_i0_length1075.p1	3day	intact	1.37535571208601	656.262711769843	328.819033740965	-8.88974251686462	0.98962271641133	-8.98296125325569	2.63575367700434e-19	2.70585217360467e-17
Efra.gene5068_i0_length1875.p1	3day	intact	4.59875191449558	542.04609889024	273.322425402368	-6.87806073789277	0.766139108337563	-8.97756120662918	2.76834662472857e-19	2.83522093630455e-17
Efra.gene15210_i0_length976.p1	3day	intact	1.84804049032357	491.20777259706	246.527906543692	-8.05472291449044	0.897563030625168	-8.97399139632588	2.85959635277082e-19	2.91927963825793e-17
Efra.gene14191_i0_length1032.p1	3day	intact	38.7234530515416	969.83595753863	504.279705295086	-4.64599268871804	0.517727227002507	-8.97382336953189	2.86396383557089e-19	2.91927963825793e-17
Efra.gene7744_i0_length1521.p1	3day	intact	3.24474551372292	491.990652876112	247.617699194917	-7.24798386361696	0.808220800518652	-8.96782643921783	3.02423104710419e-19	3.07537193532999e-17
Efra.gene4548_i0_length1980.p1	3day	intact	1.37535571208601	616.127434620172	308.751395166129	-8.79856321627586	0.98160365014936	-8.96345812786768	3.14652092408401e-19	3.19220100432307e-17
Efra.gene13994_i3_length1044.p1	3day	intact	1036.42447554314	15.0034583876256	525.713966965381	6.11618725893547	0.682455139056952	8.9620356107027	3.18738880043955e-19	3.22607142977822e-17
Efra.gene9183_i0_length1380.p1	3day	intact	23.121855440358	589.184652566995	306.153254003677	-4.67195898822609	0.522008534126458	-8.94996668214298	3.55589668018156e-19	3.59013780990251e-17
Efra.gene5454_i0_length1809.p1	3day	intact	3.24474551372292	585.360368019214	294.302556766468	-7.49849988478022	0.837847111911103	-8.9497233781428	3.5637427989848e-19	3.59013780990251e-17
Efra.gene3236_i2_length2316.p1	3day	intact	1.82669117901023	475.027982605276	238.427336892143	-8.01001484375392	0.897561437541508	-8.92419672762902	4.48945305917964e-19	4.51216194761418e-17
Efra.gene51131_i0_length315.p1	3day	intact	971.338121078669	5.68513359971508	488.511627339192	7.40347883498357	0.83043474238517	8.91518436923693	4.87005281787382e-19	4.88330389182013e-17
Efra.gene97022_i0_length228.p1	3day	intact	736.971168706278	7.50172919381278	372.236448950045	6.62759941100204	0.74369939818656	8.91166434605542	5.02721316455515e-19	5.01978067334025e-17
Efra.gene7751_i2_length402.p1	3day	intact	2.32072526856114	407.638139241172	204.979432254866	-7.46204689587816	0.837339444192346	-8.91161517307436	5.02944372494141e-19	5.01978067334025e-17
Efra.gene23761_i0_length630.p1	3day	intact	1.86938980163692	493.861559085126	247.865474443381	-8.05878575783029	0.90475707385865	-8.90712655438084	5.23722617720486e-19	5.21509194186009e-17
Efra.gene14938_i0_length990.p1	3day	intact	92.6155176293121	1881.76574324352	987.190630436418	-4.34505635951301	0.488088846209814	-8.90218326694809	5.47587573045089e-19	5.44016898317629e-17
Efra.gene23396_i1_length558.p1	3day	intact	2.32072526856114	644.165082355132	323.242903811846	-8.12177797529792	0.912445707884814	-8.90110820305727	5.52918236928385e-19	5.48050014290602e-17
Efra.gene10124_i0_length1299.p1	3day	intact	14.7202759886485	1458.92822491808	736.824250453362	-6.62986328041869	0.745101701982307	-8.89793066205629	5.68975443920398e-19	5.62672344392565e-17
Efra.gene32768_i0_length447.p1	3day	intact	1.37535571208601	932.124349879619	466.749852795852	-9.39649186787772	1.05637510572735	-8.89503341846354	5.8401721555753e-19	5.76225864603982e-17
Efra.gene7520_i0_length1542.p1	3day	intact	0.924020245161786	1394.88452899066	697.904274617911	-10.5605162056357	1.18729798693365	-8.89457939106728	5.86409748861754e-19	5.77265505517632e-17
Efra.gene22127_i0_length680.p1	3day	intact	457.399370949022	8.44834628351668	232.923858616269	5.75900240509474	0.647892598890546	8.88882264584668	6.17598168439212e-19	6.06582693134249e-17
Efra.gene9043_i0_length1392.p1	3day	intact	1.37535571208601	665.887590898994	333.63147330554	-8.91090927544686	1.00306712426886	-8.88366198019103	6.46946661113224e-19	6.33276499248934e-17
Efra.gene13303_i0_length1084.p1	3day	intact	0.924020245161786	1088.51289534332	544.718457794239	-10.2028536525381	1.14851342805008	-8.88353013848541	6.47714210563768e-19	6.33276499248934e-17
Efra.gene17927_i0_length534.p1	3day	intact	8.93831216388707	1173.58130534613	591.259808755007	-7.0445174542613	0.793344354183729	-8.87952049713569	6.71491913856773e-19	6.55038842754808e-17
Efra.gene39339_i0_length379.p1	3day	intact	0.924020245161786	1074.13863758117	537.531328913166	-10.183674011844	1.14706757260494	-8.87800706345251	6.80689174171607e-19	6.62511853786844e-17
Efra.gene5885_i0_length1740.p1	3day	intact	0.924020245161786	1028.26874355393	514.596381899547	-10.1206609356775	1.14008811222313	-8.87708662792961	6.86343470920997e-19	6.66510617921185e-17
Efra.gene19680_i1_length567.p1	3day	intact	0.924020245161786	1081.49815296882	541.211086606992	-10.1935274542426	1.14943225049587	-8.86831516154612	7.42609045794466e-19	7.19529757921797e-17
Efra.gene12055_i0_length1158.p1	3day	intact	62.1928973316011	2711.9893583253	1387.09112782845	-5.44533181082614	0.614220753355099	-8.86543116799902	7.62085832739012e-19	7.36745624444125e-17
Efra.gene24458_i0_length609.p1	3day	intact	2809.12599153086	45295.0850604475	24052.1055259892	-4.01117643246802	0.45262355539764	-8.86205851338008	7.85503504433214e-19	7.57685785249371e-17
Efra.gene878_i0_length3915.p1	3day	intact	69.6004087455208	1586.34155650681	827.970982626166	-4.5111897898211	0.509632120174782	-8.85185531138414	8.60762463438135e-19	8.28426230715671e-17
Efra.gene9305_i0_length1368.p1	3day	intact	30.7702091374124	1222.19208408677	626.481146612093	-5.3139725846142	0.601323650100232	-8.83712553751783	9.82127616450338e-19	9.43126869454103e-17
Efra.gene30096_i0_length486.p1	3day	intact	620.219077899316	7.79722017059425	314.008149034955	6.30422963437275	0.713522709867137	8.83535947376734	9.97768883250933e-19	9.56017798647344e-17
Efra.gene29208_i0_length501.p1	3day	intact	4.57740260318224	359.645699003022	182.111550803102	-6.28850327812907	0.711962971335856	-8.83262687992038	1.02245640321132e-18	9.77500060693178e-17
Efra.gene6037_i0_length1719.p1	3day	intact	2.75071142417201	363.519668070131	183.135189747152	-7.03871231453076	0.797378521589915	-8.82731616660062	1.07217397261429e-18	1.02276383135421e-16
Efra.gene15355_i0_length969.p1	3day	intact	1.37535571208601	566.039200995618	283.707278353852	-8.67623412264365	0.983356022328069	-8.82308535834549	1.11348404960619e-18	1.05982542531722e-16
Efra.gene37464_i0_length396.p1	3day	intact	4.64145053712228	461.097263170516	232.869356853819	-6.63849511335451	0.752613537361076	-8.82058956397646	1.13858634338847e-18	1.08133099929252e-16
Efra.gene3839_i0_length2145.p1	3day	intact	1.37535571208601	564.14596681621	282.760661264148	-8.67139883006044	0.983954392136368	-8.81280565375906	1.22052037902055e-18	1.15659730070833e-16
Efra.gene25859_i0_length573.p1	3day	intact	557.986481874432	2.08473002194525	280.035605948189	8.05039190038551	0.914130162600355	8.80661445136564	1.28982394664576e-18	1.21959076990187e-16
Efra.gene6039_i2_length1719.p1	3day	intact	12.8508861870116	696.978108750094	354.914497468553	-5.75865453258717	0.654034219731358	-8.80482145865779	1.31061041780223e-18	1.23653368455971e-16
Efra.gene23468_i0_length639.p1	3day	intact	363.289401527775	5349.69120182545	2856.49030167661	-3.88030109109094	0.44077389276788	-8.80338231178856	1.32753373534902e-18	1.24976576565598e-16
Efra.gene27957_i0_length525.p1	3day	intact	1.37535571208601	594.875418469678	298.125387090882	-8.74812422400499	0.994858154742957	-8.79333820836526	1.45180609409907e-18	1.36378046534357e-16
Efra.gene5636_i0_length1779.p1	3day	intact	7.97159329609859	782.741898323664	395.356745809881	-6.62534496892006	0.754661566087004	-8.77922669796627	1.64602455424939e-18	1.54286175446893e-16
Efra.gene525_i0_length4623.p1	3day	intact	1562.58018366709	13.0227234999243	787.801453583505	6.90230736879177	0.786358736053453	8.77755539848493	1.67066220847112e-18	1.56255840439586e-16
Efra.gene30084_i0_length486.p1	3day	intact	1.37535571208601	611.520471034814	306.44791337345	-8.78802141649222	1.0018621283581	-8.77168740862021	1.7600845980975e-18	1.64263133368333e-16
Efra.gene51647_i0_length315.p1	3day	intact	0.924020245161786	5229.71060802129	2615.31731413323	-12.4670312630891	1.42150308744028	-8.77031599385314	1.78165568252049e-18	1.65917166443274e-16
Efra.gene1311_i0_length3399.p1	3day	intact	1.82669117901023	448.479255601633	225.152973390322	-7.92721374865279	0.903939756268184	-8.76962617661537	1.79260433972652e-18	1.66576985594803e-16
Efra.gene4191_i0_length2066.p1	3day	intact	22.6064720394937	873.485183527634	448.045827783564	-5.27179922877216	0.601537368974052	-8.76387652817554	1.88648448141523e-18	1.74923766419743e-16
Efra.gene475_i0_length4736.p1	3day	intact	1491.03113605717	53.8582075574189	772.444671807295	4.79107801034263	0.547107448609213	8.75710616355508	2.00326959597215e-18	1.85354023968951e-16
Efra.gene494_i1_length555.p1	3day	intact	34.4265914247768	962.422332777538	498.424462101157	-4.80364722364021	0.548567870104469	-8.7567053876586	2.01040228693084e-18	1.85615664680079e-16
Efra.gene20795_i2_length594.p1	3day	intact	4.2114643815114	558.050887465437	281.131175923474	-7.06003732193154	0.807164703993893	-8.74671214808838	2.19659095146425e-18	2.02372675329667e-16
Efra.gene20574_i0_length732.p1	3day	intact	14.2689405217243	440.851605786134	227.560273153929	-4.94774560100909	0.566161650636204	-8.73910409765345	2.34966288826359e-18	2.16013677512284e-16
Efra.gene12489_i0_length1131.p1	3day	intact	1130.76258791833	58.4599413227604	594.611264620545	4.27332447408735	0.489077908204415	8.73751278150406	2.38298737687784e-18	2.18611205806047e-16
Efra.gene1145_i0_length3564.p1	3day	intact	2.27802664593445	405.777893913665	204.0279602798	-7.46266195871164	0.854520954777335	-8.73315267108482	2.47670426732623e-18	2.25881494310587e-16
Efra.gene5627_i0_length1782.p1	3day	intact	17.5350353467606	478.267319985413	247.901177666087	-4.76924447199214	0.546110674204816	-8.73310978390336	2.4776439317257e-18	2.25881494310587e-16
Efra.gene4155_i0_length2070.p1	3day	intact	6.51084033875919	356.833204282844	181.672022310802	-5.78145496315096	0.66201667854286	-8.73309563118003	2.47795409719849e-18	2.25881494310587e-16
Efra.gene7109_i1_length1590.p1	3day	intact	11.9695645644765	441.513795263516	226.741679913996	-5.20349561049081	0.595938941803456	-8.73159185527256	2.51112964205027e-18	2.2842273581494e-16
Efra.gene12860_i0_length1110.p1	3day	intact	4.19011507019806	335.280064852601	169.7350899614	-6.32942520388822	0.72685056313278	-8.70801444606155	3.09243905755253e-18	2.80423916800712e-16
Efra.gene17173_i1_length879.p1	3day	intact	9.19750382899117	368.230828031208	188.7141659301	-5.32062784477088	0.611012214006162	-8.70789113999156	3.09580407721175e-18	2.80423916800712e-16
Efra.gene11510_i0_length1194.p1	3day	intact	2.27802664593445	415.905851805134	209.091939225534	-7.49823135507964	0.86226516741765	-8.6959692196957	3.43881665790984e-18	3.10841630689934e-16
Efra.gene34351_i1_length426.p1	3day	intact	4202.84106192863	72152.0896347132	38177.4653483209	-4.10160902257016	0.472136321145171	-8.68734058125771	3.71022536580762e-18	3.34673194764701e-16
Efra.gene23664_i0_length633.p1	3day	intact	18.9317403701599	486.310749096413	252.621244733286	-4.68302624872243	0.539229310026425	-8.68466561747717	3.79858130642109e-18	3.41927829204505e-16
Efra.gene27355_i0_length537.p1	3day	intact	6.40409378219246	387.420240888675	196.912167335434	-5.91215013041331	0.68082618655751	-8.68378779656987	3.82802657615193e-18	3.43860462258215e-16
Efra.gene15263_i0_length973.p1	3day	intact	2.75071142417201	362.720897089556	182.735804256864	-7.03579412658263	0.810412452480172	-8.68174483875513	3.89743001804727e-18	3.49366923260175e-16
Efra.gene41063_i2_length306.p1	3day	intact	1192.17065949612	1.59774320262634	596.884201349371	9.55298754333111	1.1005349197183	8.68031297523607	3.94681231445253e-18	3.53059557183091e-16
Efra.gene33073_i1_length442.p1	3day	intact	20.4565412614394	621.248942815258	320.852742038348	-4.92703979508704	0.5682134500892	-8.67110730010629	4.2793820294434e-18	3.8201680116669e-16
Efra.gene5543_i1_length1521.p1	3day	intact	398.182677872102	8.93533310283559	203.559005487469	5.47502524387552	0.631708518251883	8.66701189818759	4.43608621134304e-18	3.95187456972062e-16
Efra.gene19679_i4_length768.p1	3day	intact	1.37535571208601	564.791460626165	283.083408169126	-8.67315558635865	1.00141708692156	-8.66088236323252	4.68126438961067e-18	4.16169230282151e-16
Efra.gene17216_i3_length618.p1	3day	intact	4.53470398055555	503.125372016644	253.8300379986	-6.78035262118058	0.783197947773382	-8.65726556160802	4.83216023096467e-18	4.28696589495041e-16
Efra.gene62825_i0_length282.p1	3day	intact	1.37535571208601	516.744508531623	259.059932121855	-8.54487159405854	0.987043998759913	-8.65703211284807	4.84206320208004e-18	4.28696589495041e-16
Efra.gene4783_i2_length1002.p1	3day	intact	3.18069757978289	391.513062347255	197.346879963519	-6.92872195216781	0.800469074289147	-8.65582715774602	4.89349723565198e-18	4.32362541618046e-16
Efra.gene19199_i0_length786.p1	3day	intact	32.6425988683933	830.104534211906	431.37356654015	-4.66724503428847	0.539310034719608	-8.65410382492701	4.96799698346424e-18	4.38047292302715e-16
Efra.gene113709_i0_length210.p1	3day	intact	3.63203304670711	440.052834805559	221.842433926133	-6.90647995830654	0.798232160357866	-8.65221961892666	5.05073290513232e-18	4.44433572797123e-16
Efra.gene21245_i0_length708.p1	3day	intact	3.24474551372292	452.780268570177	228.01250704195	-7.12809230408804	0.824305939805528	-8.64738680127638	5.26921280832797e-18	4.62714152050259e-16
Efra.gene3834_i10_length315.p1	3day	intact	587.707574828147	10.1555156818787	298.931545255013	5.86179978979083	0.678225773863929	8.64284433839117	5.48305994803358e-18	4.8051442231578e-16
Efra.gene30068_i0_length486.p1	3day	intact	1476.77209641739	27.6705467514089	752.221321584398	5.73543515255744	0.663625971278808	8.64257187147943	5.49615586839092e-18	4.80685096505906e-16
Efra.gene4104_i1_length2082.p1	3day	intact	14.3543377669777	427.363820954333	220.859079360656	-4.89733109741755	0.566749100631525	-8.64109196108205	5.56782779663127e-18	4.85967674306378e-16
Efra.gene9963_i2_length639.p1	3day	intact	0.924020245161786	7588.88313634509	3794.90357829513	-13.0041223518437	1.50582754378544	-8.63586431627701	5.82846586384957e-18	5.07688813437579e-16
Efra.gene11127_i0_length1221.p1	3day	intact	3.71743029196049	316.189216067887	159.953323179924	-6.41615035831513	0.743076046296652	-8.63458106379823	5.89426506974551e-18	5.12385135105276e-16
Efra.gene35926_i0_length408.p1	3day	intact	3.6747316693338	423.073670108773	213.374200889053	-6.84249240037448	0.793850496844067	-8.61937156627934	6.73225646407494e-18	5.84053726280723e-16
Efra.gene137_i0_length6825.p1	3day	intact	13.9670502339935	569.043392799809	291.505221516901	-5.3521086070394	0.621330661300211	-8.61394574643951	7.05881067710514e-18	6.11154096314744e-16
Efra.gene6014_i0_length1722.p1	3day	intact	3.28744413634962	420.474999201526	211.881221668938	-7.01399190404423	0.815149387176632	-8.60454784654631	7.66181865851058e-18	6.62033336871745e-16
Efra.gene13113_i1_length942.p1	3day	intact	21.2738149500344	1314.02017781545	667.646996382741	-5.94921949115526	0.691954883231324	-8.59769854267566	8.13305977515612e-18	7.01346276650812e-16
Efra.gene325_i1_length5261.p1	3day	intact	5389.40780284899	352.023480249015	2870.715641549	3.93651381299712	0.458291166718421	8.58954764758918	8.73123921458298e-18	7.51426828772803e-16
Efra.gene15345_i0_length969.p1	3day	intact	2241.11238261556	140.125478376258	1190.61893049591	3.99924059193853	0.465633559411096	8.58881519836439	8.78707203809372e-18	7.54725468259934e-16
Efra.gene4131_i0_length2075.p1	3day	intact	1964.34124566361	54.2850502173783	1009.31314794049	5.17569390849944	0.602650979625348	8.58821122586913	8.8333763557245e-18	7.571942113912e-16
Efra.gene9513_i0_length1350.p1	3day	intact	10.185572008093	442.044633057719	226.115102532906	-5.44118922156184	0.633956665506859	-8.58290403368741	9.25075284349336e-18	7.91398234827189e-16
Efra.gene23454_i0_length639.p1	3day	intact	1.86938980163692	411.922657783765	206.896023792701	-7.79712589976798	0.908726270001008	-8.5802800658105	9.46424236166905e-18	8.08058886946702e-16
Efra.gene26964_i0_length546.p1	3day	intact	7.39216196129429	551.271491908365	279.33182693483	-6.22108277678066	0.725258612434119	-8.57774409034787	9.67519085965527e-18	8.24437162639834e-16
Efra.gene6653_i1_length1644.p1	3day	intact	12.936283432265	401.01202085472	206.974152143492	-4.95451237076806	0.577840844178138	-8.5741816638366	9.97938039091557e-18	8.48680363540644e-16
Efra.gene3702_i1_length2184.p1	3day	intact	12.6800916965049	2130.56551843026	1071.62280506338	-7.38730413015183	0.861838169206861	-8.57156760294137	1.02085760700314e-17	8.66462941755004e-16
Efra.gene10333_i0_length1281.p1	3day	intact	46.0088684562692	909.986464523207	477.997666489738	-4.30504125438734	0.502368627477749	-8.56948666560197	1.0394735629116e-17	8.79389198444386e-16
Efra.gene15071_i0_length984.p1	3day	intact	1.37535571208601	827.665175261198	414.520265486642	-9.2253912400913	1.07654917897226	-8.56940994455865	1.04016627132369e-17	8.79389198444386e-16
Efra.gene9975_i0_length1314.p1	3day	intact	0.924020245161786	883.071441501916	441.997730873539	-9.90111209177991	1.15650229202535	-8.56125591799769	1.11644571175271e-17	9.42031110638778e-16
Efra.gene7240_i0_length1572.p1	3day	intact	618.60253009819	14.0787667853639	316.340648441777	5.45186490408123	0.63683992032629	8.56080897266605	1.12078277987735e-17	9.4384357656195e-16
Efra.gene22435_i0_length669.p1	3day	intact	1.86938980163692	401.553720771907	201.711555286772	-7.7603578045506	0.907687828697583	-8.54958892165132	1.23527670936973e-17	1.03823442257104e-15
Efra.gene388_i2_length5013.p1	3day	intact	11.3687839183589	955.708713682793	483.538748800576	-6.38764623310101	0.748519776435245	-8.53370403053554	1.41735155129894e-17	1.18894838204973e-15
Efra.gene727_i1_length1128.p1	3day	intact	4.70549847106231	742.809381622464	373.757440046763	-7.31443036945916	0.857536483943032	-8.52958504555601	1.46873589267978e-17	1.22965991232376e-15
Efra.gene22148_i0_length678.p1	3day	intact	0.924020245161786	853.643839591342	427.283929918252	-9.85209577724261	1.15531602760188	-8.52761975240043	1.49389647952005e-17	1.24830105634624e-15
Efra.gene37203_i1_length396.p1	3day	intact	42.2914381643087	885.888964800634	464.090201482471	-4.3876391999136	0.51468601708559	-8.52488518098591	1.52961472814174e-17	1.27567501418351e-15
Efra.gene2944_i1_length2432.p1	3day	intact	459.216712534094	12.5630932295393	235.889902881817	5.18746961562168	0.6087993460647	8.52081995349315	1.58427659430111e-17	1.31871146556913e-15
Efra.gene6047_i0_length1719.p1	3day	intact	1.39670502339935	500.323940660925	250.860322842162	-8.49449686015043	0.997137449004298	-8.5188825960079	1.6110004990938e-17	1.33837203312962e-15
Efra.gene10377_i0_length1278.p1	3day	intact	1.37535571208601	469.939262020616	235.657308866351	-8.40783992876732	0.987046035928265	-8.51818418059923	1.62074311764937e-17	1.34387655776323e-15
Efra.gene10103_i1_length1002.p1	3day	intact	51.8732295969401	981.359904391632	516.616566994286	-4.24235529756602	0.49863482861092	-8.50794018818186	1.77050480325251e-17	1.46523715166676e-15
Efra.gene4512_i0_length1986.p1	3day	intact	3.20204689109623	318.159088832605	160.680567861851	-6.62565725165281	0.77904026232303	-8.50489707925452	1.8175676297296e-17	1.501303898296e-15
Efra.gene5663_i0_length1776.p1	3day	intact	1.84804049032357	364.603067904504	183.225554197414	-7.6247885880259	0.897136315576071	-8.49903014251503	1.91181260273618e-17	1.57613047786187e-15
Efra.gene971_i0_length3797.p2	3day	intact	29.0746137556262	685.0490434831	357.061828619363	-4.55811897280708	0.537181835492541	-8.48524404893131	2.15266456438927e-17	1.77130606913688e-15
Efra.gene23013_i0_length654.p1	3day	intact	0.924020245161786	1092.71574672206	546.81988348361	-10.2084108752254	1.20411638712267	-8.47792703794949	2.2924164649306e-17	1.8827070613031e-15
Efra.gene8_i1_length14450.p1	3day	intact	1311.88890535201	17150.0234721861	9230.95618876903	-3.70847805402459	0.437627804706588	-8.47404578534715	2.37014207504201e-17	1.93915400094091e-15
Efra.gene12333_i0_length1143.p1	3day	intact	5.13548462667319	351.914054053279	178.524769339976	-6.10694182795875	0.720939803932232	-8.47080684774175	2.43699049713824e-17	1.99007044062707e-15
Efra.gene8350_i2_length777.p1	3day	intact	0.924020245161786	1192.33422086951	596.629120557333	-10.3342670045224	1.22009533833515	-8.47004875752072	2.45290340296613e-17	1.99927856381267e-15
Efra.gene23048_i0_length651.p1	3day	intact	1177.59947888075	25.2903257526822	601.444902316718	5.54065704910987	0.655592606271406	8.45137208093545	2.87899143537357e-17	2.34214101356608e-15
Efra.gene808_i1_length4038.p1	3day	intact	522.026089770344	6.93267272769211	264.479381249018	6.2413583682205	0.738600057099024	8.4502543808817	2.90668803953497e-17	2.36021974012485e-15
Efra.gene7162_i0_length555.p1	3day	intact	140.755967481666	2416.75747239702	1278.75671993934	-4.10147663318722	0.485687007917174	-8.44469085301672	3.04851129147973e-17	2.4707267171942e-15
Efra.gene5110_i1_length1869.p1	3day	intact	0.924020245161786	944.716208348421	472.820114296792	-9.99846318097184	1.18498733608726	-8.43761184316619	3.23887146325945e-17	2.62008294336506e-15
Efra.gene80792_i0_length246.p1	3day	intact	840.05614905535	14742.06334024	7791.05974464767	-4.13327579874177	0.490287229998571	-8.43031501912423	3.44735924129897e-17	2.78351663683685e-15
Efra.gene5587_i0_length1788.p1	3day	intact	690.438616672924	18.3029399271223	354.370778300023	5.23379348372464	0.621302858299078	8.42390054031464	3.64153432479392e-17	2.93480440153532e-15
Efra.gene22533_i0_length666.p1	3day	intact	0.924020245161786	747.109790866581	374.016905555872	-9.65989222856567	1.14765703435651	-8.41705486864549	3.86066887280233e-17	3.10560559307123e-15
Efra.gene87234_i0_length237.p1	3day	intact	1926.28632073328	34080.7294768188	18003.507898776	-4.14506092822524	0.492589973763011	-8.41483007979262	3.93464835433605e-17	3.15922221776364e-15
Efra.gene1196_i0_length3510.p1	3day	intact	22.6735199027777	2890.07245205949	1456.37298598114	-6.9909033682032	0.831691216140688	-8.40564771219205	4.25506627042403e-17	3.4101429810757e-15
Efra.gene3320_i1_length2295.p1	3day	intact	1.82669117901023	578.098410496936	289.962550837973	-8.29461173881328	0.988011014025718	-8.39526242224398	4.64854835860405e-17	3.71857995506365e-15
Efra.gene68399_i0_length268.p1	3day	intact	0.924020245161786	709.978504279625	355.451262262393	-9.58631245747398	1.14273940074069	-8.38888766000407	4.9076337821425e-17	3.91856381082664e-15
Efra.gene13792_i1_length906.p1	3day	intact	730.04674108225	18.4944357696597	374.270588425955	5.30325878688804	0.632239666695715	8.38805134547245	4.94266348826715e-17	3.93923884701691e-15
Efra.gene21654_i1_length381.p1	3day	intact	380.736039699939	11.6438326887694	196.189936194354	5.03292182821906	0.600104953639615	8.38673601624945	4.99825668553617e-17	3.97619619022626e-15
Efra.gene877_i1_length3921.p1	3day	intact	76.3063928154441	1251.74540537756	664.025899096501	-4.03625121505328	0.482232780031589	-8.36992295461308	5.76559184378652e-17	4.57323860982633e-15
Efra.gene85_i0_length7578.p1	3day	intact	6066.80638946243	388.73898754047	3227.77268850145	3.96389819271671	0.473593444331198	8.36983332468732	5.7699789033224e-17	4.57323860982633e-15
Efra.gene4267_i0_length2046.p1	3day	intact	53.2242360683688	2105.09315026769	1079.15869316803	-5.30700266972034	0.63416449253456	-8.36849544904334	5.83585575569184e-17	4.61696500216817e-15
Efra.gene64922_i0_length276.p1	3day	intact	348.959413001455	6.7958899830225	177.877651492239	5.6752284969475	0.678348582948482	8.36624213509783	5.94848952486027e-17	4.6974546308315e-15
Efra.gene13204_i1_length894.p1	3day	intact	8.81021629600699	1364.92045698292	686.865336639462	-7.2768740930024	0.869854383854135	-8.36562329060199	5.97979647101912e-17	4.71354450531867e-15
Efra.gene9559_i4_length927.p1	3day	intact	13.1924751680252	2076.61840147422	1044.90543832112	-7.30341301043228	0.873338964523843	-8.36263273151245	6.13339198106508e-17	4.82579310305808e-15
Efra.gene2097_i0_length2814.p1	3day	intact	1.82669117901023	368.624883080742	185.225787129876	-7.64452807024858	0.9142480997162	-8.36154657868208	6.19013478558426e-17	4.86156724134857e-15
Efra.gene11306_i0_length1209.p1	3day	intact	382.358237553847	6.25419006583575	194.306213809841	5.92474494376324	0.708912470036709	8.35751266084577	6.40544336897281e-17	5.02151821345456e-15
Efra.gene708_i0_length4263.p1	3day	intact	3114.52325837706	139.873838374361	1627.19854837571	4.47626467037593	0.536043478422549	8.35056268858739	6.79385225029424e-17	5.31634351136002e-15
Efra.gene8_i6_length2292.p1	3day	intact	36.4240770942938	662.615264666956	349.519670880625	-4.1848097245746	0.501402403528607	-8.34620994060679	7.04884619399155e-17	5.49923826313887e-15
Efra.gene11898_i0_length1167.p1	3day	intact	9.99342820627288	829.410160848526	419.701794527399	-6.36825296666475	0.763017850875152	-8.34613890010648	7.05308523207968e-17	5.49923826313887e-15
Efra.gene14557_i0_length1011.p1	3day	intact	3.22339620240958	655.276869800844	329.250133001627	-7.66515032964555	0.919102362055488	-8.33982225059584	7.44022886492249e-17	5.79061999943796e-15
Efra.gene8042_i0_length1491.p1	3day	intact	15.1929607668861	584.85065074655	300.021805756718	-5.26527657562272	0.631629290509618	-8.33602344719405	7.683069118509e-17	5.96884488617572e-15
Efra.gene26315_i0_length563.p1	3day	intact	1.37535571208601	510.18959766899	255.782476690538	-8.52690252169614	1.02305341883163	-8.33475785793689	7.76569549542024e-17	6.02218512007256e-15
Efra.gene16400_i0_length915.p1	3day	intact	396.520431519005	12.1855326059561	204.35298206248	5.0265490158228	0.603227827545137	8.3327538722452	7.89832523276944e-17	6.1140410962535e-15
Efra.gene87233_i0_length237.p1	3day	intact	18.4804049032357	427.971096092371	223.225750497804	-4.53363700713949	0.544321010880245	-8.3289766819913	8.15441247405585e-17	6.30096420508721e-15
Efra.gene3026_i0_length2406.p1	3day	intact	13.1741257860558	1066.85032971734	540.012227751697	-6.33423936894389	0.762048826021924	-8.31211748203867	9.4009285261905e-17	7.25115984371657e-15
Efra.gene11261_i0_length1212.p1	3day	intact	2.7934100467987	297.902770566715	150.348090306757	-6.74492897305299	0.811498482576804	-8.31169634678228	9.4343586108104e-17	7.26395071825557e-15
Efra.gene23142_i1_length648.p1	3day	intact	2549.62839794303	91.9469733570624	1320.78768565005	4.79232674787373	0.5766549564908	8.31056196418939	9.52499116720346e-17	7.32066032364192e-15
Efra.gene20085_i0_length750.p1	3day	intact	316.063622326645	6.85060308089034	161.457112703768	5.52688446087419	0.665195748099512	8.30865873190666	9.67898415581816e-17	7.42577864495395e-15
Efra.gene23453_i0_length639.p1	3day	intact	8.74616836206695	349.205755708821	178.975962035444	-5.31751021865662	0.640175213592893	-8.30633568084096	9.87027538769443e-17	7.55908816858296e-15
Efra.gene5935_i0_length1734.p1	3day	intact	16.5042685450321	486.398249804706	251.451259174869	-4.87821358704574	0.587600064589848	-8.30192826893371	1.02435050520473e-16	7.83101431434619e-15
Efra.gene17349_i0_length870.p1	3day	intact	345.458475751972	10.5604328543959	178.009454303184	5.03223361894036	0.606176739733943	8.30159471501506	1.02723110277911e-16	7.83913689531453e-15
Efra.gene8353_i0_length1458.p1	3day	intact	0.924020245161786	771.93445156296	386.429235904061	-9.70690607875887	1.17003217239071	-8.29627279301637	1.07428689755533e-16	8.18375055863835e-15
Efra.gene13244_i0_length1086.p1	3day	intact	5.0927860040465	270.861424440787	137.977105222417	-5.73509410181618	0.691316454098528	-8.29590279215138	1.07763630770459e-16	8.19478742139309e-15
Efra.gene29134_i0_length504.p1	3day	intact	0.924020245161786	771.229417318072	386.076718781617	-9.70575758861891	1.17280794055169	-8.27565814744854	1.27748018947678e-16	9.69737910733635e-15
Efra.gene10445_i0_length1275.p1	3day	intact	3.18069757978289	327.395343973714	165.288020776748	-6.67083785432504	0.806873666055893	-8.26751217068837	1.36783282325052e-16	1.03649996204029e-14
Efra.gene3251_i0_length2313.p1	3day	intact	377.070307818637	6.41832935943927	191.744318589038	5.8864149663799	0.713356110246801	8.25172011822171	1.56130736120009e-16	1.18103314899762e-14
Efra.gene6634_i0_length1647.p1	3day	intact	1956.54679652261	129.400906228258	1042.97385137544	3.91807156088321	0.474925337358196	8.24986845864603	1.58568969456277e-16	1.19737622697834e-14
Efra.gene50421_i0_length318.p1	3day	intact	4.16876575888471	344.729540082214	174.449152920549	-6.37199712674806	0.772721421492764	-8.24617637031268	1.63543238732414e-16	1.23277864063382e-14
Efra.gene6759_i0_length1629.p1	3day	intact	609.01808854212	23.7472956479237	316.382692095022	4.68059610778816	0.567900927192444	8.24192369420459	1.69463635646404e-16	1.27517688973229e-14
Efra.gene69349_i0_length267.p1	3day	intact	13.8816529887401	435.762683959998	224.822168474369	-4.97310814331288	0.603737342796251	-8.237204808766	1.76280572388451e-16	1.32416192328795e-14
Efra.gene17032_i0_length885.p1	3day	intact	645.46916500051	35.3911283366931	340.430146668601	4.18924380352548	0.508892240926746	8.23208425401895	1.83983770128662e-16	1.37962229854566e-14
Efra.gene106171_i0_length219.p1	3day	intact	492.722283643053	21.011439513056	256.866861578055	4.54962622818964	0.55275914014574	8.23075711962011	1.86033829409113e-16	1.39257302476262e-14
Efra.gene19320_i1_length783.p1	3day	intact	1.82669117901023	327.532126718383	164.679408948697	-7.47383337225746	0.908489630908484	-8.2266578703641	1.92509305161763e-16	1.43854830340723e-14
Efra.gene65922_i0_length273.p1	3day	intact	8.61807249418687	801.197914179931	404.907993337059	-6.5309020409563	0.794317999874807	-8.22202448136091	2.00096328478317e-16	1.49265629671273e-14
Efra.gene11966_i0_length1164.p1	3day	intact	4.64145053712228	287.199922664683	145.920686600902	-5.95541597291344	0.724478245148702	-8.22028268314816	2.03024061419412e-16	1.51188056238701e-14
Efra.gene13491_i0_length1073.p1	3day	intact	39.7328705419568	674.302747089134	357.017808815545	-4.08509845943022	0.497106586232742	-8.21775163026627	2.07353841151916e-16	1.54146130499089e-14
Efra.gene26281_i0_length564.p1	3day	intact	2.72936211285867	532.853694724016	267.791528418437	-7.59656382853442	0.924543041542265	-8.21656049226471	2.09422853281373e-16	1.55416267899018e-14
Efra.gene20305_i0_length741.p1	3day	intact	4.12606713625802	380.651908696062	192.38898791616	-6.52213248770787	0.794107892768359	-8.21315660894756	2.15448251472722e-16	1.59613097229371e-14
Efra.gene8670_i0_length1425.p1	3day	intact	1.37535571208601	409.537005723547	205.456180717816	-8.20959862102466	1.00010095010603	-8.20876994482838	2.2346592571735e-16	1.65268959162178e-14
Efra.gene23409_i0_length642.p1	3day	intact	33.2190302738537	1638.38779456572	835.803412419788	-5.62629736177117	0.685498656324626	-8.20759794327996	2.25657368263083e-16	1.66603916907523e-14
Efra.gene31531_i0_length321.p1	3day	intact	0.924020245161786	634.397385695393	317.660702970277	-9.42386542833308	1.14901091823801	-8.20171965187625	2.36972417945857e-16	1.74658799052505e-14
Efra.gene14590_i0_length1011.p1	3day	intact	16.7818095921056	745.501386782447	381.141598187276	-5.47644394792527	0.667745454812199	-8.20139457102782	2.37614226286081e-16	1.74832979433054e-14
Efra.gene25563_i0_length582.p1	3day	intact	0.924020245161786	685.27393066049	343.098975452826	-9.53528118753384	1.16297141214877	-8.19906756771945	2.42258739174423e-16	1.77946678994609e-14
Efra.gene25156_i3_length537.p1	3day	intact	877.401946077273	33.6018892915293	455.501917684401	4.70524966191494	0.574562500308638	8.18927385512875	2.62806935332392e-16	1.92711677393312e-14
Efra.gene5142_i0_length1863.p1	3day	intact	17.9863708136848	483.963114466636	250.97474264016	-4.74929515081649	0.580015265460692	-8.18822440310126	2.65108179854337e-16	1.94069089826476e-14
Efra.gene27528_i0_length534.p1	3day	intact	1.82669117901023	342.574005019402	172.200348099206	-7.53893568835496	0.921643765058142	-8.17988031186796	2.84125945851136e-16	2.07638278089211e-14
Efra.gene16065_i1_length933.p1	3day	intact	33.4141740050177	679.36411112486	356.389142564939	-4.34697506575179	0.531478769303201	-8.1790192136008	2.86163481817538e-16	2.0877344916289e-14
Efra.gene1850_i0_length2947.p1	3day	intact	0.924020245161786	619.470767134553	310.197393689857	-9.38961018842577	1.14880854870067	-8.1733463761613	2.99951227622531e-16	2.18462788537174e-14
Efra.gene32861_i1_length429.p1	3day	intact	0.924020245161786	681.377432381512	341.150726313337	-9.52687600939837	1.16879810136697	-8.1510022973653	3.60920262821463e-16	2.62424940507134e-14
Efra.gene3437_i0_length2262.p1	3day	intact	0.924020245161786	648.34520328053	324.634611762846	-9.45536273696124	1.16044530359147	-8.14804688139786	3.69848980082437e-16	2.68464284077684e-14
Efra.gene19142_i1_length789.p1	3day	intact	25.3358341523524	527.512931654507	276.42438290343	-4.37922251638195	0.53872283281729	-8.12889717979929	4.33213572382055e-16	3.13930581519278e-14
Efra.gene11135_i0_length1221.p1	3day	intact	50.1989835264673	868.844828607424	459.521906066945	-4.11288510843123	0.506963767647371	-8.11277919824052	4.94749244263132e-16	3.57921194041837e-14
Efra.gene7245_i0_length1572.p1	3day	intact	69.8352511699676	1721.38937766287	895.612314416418	-4.62445418585192	0.570149164020485	-8.11095495298449	5.02234735496691e-16	3.62727890961655e-14
Efra.gene8939_i0_length1401.p1	3day	intact	2.77206073548536	305.01064595247	153.891353343978	-6.78246526934548	0.836554504013812	-8.10761909332031	5.16212634978342e-16	3.72199668601358e-14
Efra.gene34841_i0_length420.p1	3day	intact	10.2709692533464	445.250981585955	227.760975419651	-5.44351475080599	0.671717047208014	-8.10388060483489	5.32333490296595e-16	3.83182355611324e-14
Efra.gene4439_i0_length2005.p1	3day	intact	20.8468287237675	2674.39301040646	1347.61991956511	-7.00005836267744	0.863886779747304	-8.10298123178252	5.36285141552041e-16	3.85383440804989e-14
Efra.gene11317_i0_length1209.p1	3day	intact	5.50142284834402	272.136320117698	138.818871483021	-5.62278060291962	0.695019553658722	-8.09010418961621	5.96137158056389e-16	4.27180934726647e-14
Efra.gene15110_i0_length981.p1	3day	intact	476.071569848172	19.6325487019011	247.852059275036	4.60227556251875	0.568881381193048	8.09004427753804	5.96430462939076e-16	4.27180934726647e-14
Efra.gene22036_i1_length681.p1	3day	intact	0.924020245161786	583.050952061354	291.987486153258	-9.30220076247694	1.15034502586711	-8.08644411311739	6.14318859521052e-16	4.39263453830335e-14
Efra.gene325_i0_length5311.p1	3day	intact	4534.67337681581	349.397050309883	2442.03521356285	3.69819596048836	0.457565483613207	8.08233158516508	6.35400548861818e-16	4.53585520948262e-14
Efra.gene1019_i1_length561.p1	3day	intact	5.00738875879311	645.828602020085	325.417995389439	-7.00265936701649	0.866564012502578	-8.08094874237078	6.42648201731818e-16	4.58001033290426e-14
Efra.gene877_i2_length3072.p1	3day	intact	5.99545693789494	255.179483391305	130.5874701646	-5.4105796753356	0.66966811983242	-8.07949417793633	6.5035966366904e-16	4.62731973901287e-14
Efra.gene2804_i1_length2478.p1	3day	intact	950.972277309359	63.4720233221108	507.222150315735	3.90569085304309	0.483423442248116	8.07923346637895	6.51751445351064e-16	4.62958271321282e-14
Efra.gene20568_i4_length641.p1	3day	intact	0.924020245161786	574.361827898924	287.642924072043	-9.28053213848385	1.1490722557863	-8.07654356960631	6.6628362936372e-16	4.72502487619663e-14
Efra.gene3063_i0_length2388.p1	3day	intact	16.6323644129122	457.671458526382	237.151911469647	-4.78232090442549	0.592173921654899	-8.07587218812462	6.69960277927024e-16	4.74329676574376e-14
Efra.gene6668_i4_length1644.p1	3day	intact	0.924020245161786	754.50249634761	377.713258296386	-9.67412346050636	1.19861407499874	-8.07109115627276	6.96726732419471e-16	4.92471582323448e-14
Efra.gene21293_i0_length706.p1	3day	intact	1.86938980163692	303.64804832579	152.758719063713	-7.35706219038743	0.911824098432235	-8.06851036623945	7.11610277423912e-16	5.02168581533336e-14
Efra.gene20867_i0_length723.p1	3day	intact	2.81475935811205	312.057974695914	157.436367027013	-6.80745569417323	0.843766087220205	-8.06794181145684	7.14931032495198e-16	5.03687603400252e-14
Efra.gene3193_i0_length2334.p1	3day	intact	1.39670502339935	375.557354566959	188.477029795179	-8.08042193631372	1.00262434517973	-8.05927162567076	7.67503845544011e-16	5.39844425910622e-14
Efra.gene11671_i0_length486.p1	3day	intact	0.924020245161786	946.943554659479	473.93378745232	-10.0018347775772	1.2414800469229	-8.05637980438554	7.85871958998256e-16	5.5166207586324e-14
Efra.gene9238_i0_length1011.p1	3day	intact	2.29937595724779	315.641883847733	158.97062990249	-7.09655680506266	0.880878619150982	-8.05622551254852	7.86864059781275e-16	5.5166207586324e-14
Efra.gene15517_i0_length960.p1	3day	intact	5.00738875879311	328.746878235935	166.877133497364	-6.02626428725445	0.7481910702446	-8.05444561812845	7.98398438025052e-16	5.58840023576724e-14
Efra.gene4_i1_length2514.p1	3day	intact	170.324615326843	2307.01687390255	1238.6707446147	-3.75944055367951	0.467031136089287	-8.0496572137768	8.30262451234816e-16	5.8020139562223e-14
Efra.gene1006_i4_length2757.p1	3day	intact	144.915733452519	2570.99993623056	1357.95783484154	-4.14944182847142	0.515732735679867	-8.04572124552342	8.57389521902521e-16	5.9818873812089e-14
Efra.gene7098_i0_length1590.p1	3day	intact	1632.12129343754	109.850427173159	870.985860305349	3.89267953779604	0.48386747050269	8.04492919053215	8.62953054801744e-16	6.01097687623373e-14
Efra.gene21654_i2_length435.p1	3day	intact	398.286074693419	4.3062427885601	201.29615874099	6.54733875019001	0.815085367790798	8.03270308720653	9.53482222127045e-16	6.63085370507287e-14
Efra.gene1935_i0_length2901.p1	3day	intact	8.95966147520041	1233.25660191087	621.108131693033	-7.1121018669859	0.885491387050738	-8.03181371495189	9.60421239862324e-16	6.66835468585247e-14
Efra.gene64338_i0_length277.p1	3day	intact	662.134878442111	1.05604328543959	331.595460863775	9.29320440991324	1.15782340365572	8.02644373966771	1.00338816101982e-15	6.95548027953239e-14
Efra.gene13065_i0_length1098.p1	3day	intact	233.200690620472	2895.94968522617	1564.57518792332	-3.63427736843489	0.453291457398074	-8.01752891902244	1.07893687127338e-15	7.46717834328963e-14
Efra.gene4588_i1_length1971.p1	3day	intact	11.8414686965965	628.690729091187	320.266098893892	-5.7249949821224	0.714242666663691	-8.01547604102749	1.0971125224998e-15	7.58080138343332e-14
Efra.gene16947_i1_length792.p1	3day	intact	20.5662877473501	688.151598118567	354.358942932959	-5.06119322847768	0.631635627053562	-8.01283685039587	1.1209229571439e-15	7.73293362290776e-14
Efra.gene5676_i1_length732.p1	3day	intact	3.22339620240958	272.306091714268	137.764743958339	-6.39813539531984	0.798562795666297	-8.0120629586574	1.12800092326317e-15	7.76933159877602e-14
Efra.gene23440_i1_length417.p1	3day	intact	0.924020245161786	627.141664200509	314.032842222836	-9.40719474877861	1.17562577012891	-8.00186163641774	1.22552052595455e-15	8.42755478749321e-14
Efra.gene494_i0_length4694.p1	3day	intact	47.0609845693111	878.382207028281	462.721595798796	-4.22215963560472	0.527865339821089	-7.99855439843001	1.25888404272164e-15	8.64320115764791e-14
Efra.gene52462_i0_length312.p1	3day	intact	4.59875191449558	241.58770342526	123.093227669878	-5.71171690259511	0.714141347121593	-7.99802017572104	1.26435658654783e-15	8.66697344072855e-14
Efra.gene9107_i1_length387.p1	3day	intact	0.924020245161786	556.589725766005	278.756873005583	-9.23521238382725	1.15627882698961	-7.98701158255338	1.38249106966963e-15	9.46044875225807e-14
Efra.gene159_i0_length6573.p1	3day	intact	79.2308986594668	1125.50156564116	602.366232150313	-3.82802630124309	0.479292165678509	-7.98683261560086	1.38449872734069e-15	9.46044875225807e-14
Efra.gene5950_i0_length1731.p1	3day	intact	3350.91239546553	272.327815960235	1811.62010571288	3.62124908473448	0.453528534210452	7.9846113564579	1.40965719043213e-15	9.61711852529465e-14
Efra.gene22313_i1_length675.p1	3day	intact	1.37535571208601	403.430661766839	202.403008739463	-8.18823922892407	1.02570453148008	-7.98303895285375	1.4277382482784e-15	9.72508531611684e-14
Efra.gene6855_i0_length1619.p1	3day	intact	460.659116109464	15.9774320262634	238.318274067864	4.85380689980479	0.608222641161082	7.98031275280873	1.45962971476562e-15	9.92663318794154e-14
Efra.gene21075_i0_length714.p1	3day	intact	35.7989472075189	756.061417153892	395.930182180705	-4.40212520787959	0.551648829559414	-7.97994117271207	1.46403049300258e-15	9.93420959626234e-14
Efra.gene11667_i0_length1182.p1	3day	intact	1.39670502339935	367.103778463426	184.250241743413	-8.04773731930801	1.00850989269268	-7.97982982380161	1.46535178774563e-15	9.93420959626234e-14
Efra.gene27751_i2_length518.p1	3day	intact	1.39670502339935	346.885678869453	174.141191946426	-7.96607496994893	0.998383773999396	-7.97897078999779	1.47558486493359e-15	9.98787953239273e-14
Efra.gene755_i0_length4137.p1	3day	intact	20.2003495256792	514.807624618806	267.503987072243	-4.66962458798673	0.5855815774629	-7.97433657018108	1.53201520604169e-15	1.0353589285094e-13
Efra.gene15505_i0_length960.p1	3day	intact	570.300635349266	24.3984217608461	297.349528555056	4.54860802360868	0.570583046280739	7.97185975513663	1.56304126176247e-15	1.05467371022555e-13
Efra.gene26595_i0_length555.p1	3day	intact	929.30622438537	1.05604328543959	465.181133835405	9.7820443363315	1.22754086252941	7.9688136134019	1.60204866952864e-15	1.07930519506354e-13
Efra.gene18125_i0_length834.p1	3day	intact	0.924020245161786	534.396121104347	267.660070674755	-9.1763790231451	1.15157902489257	-7.96851872497518	1.60587538479362e-15	1.08019545969027e-13
Efra.gene78186_i0_length252.p1	3day	intact	6.87677856043003	318.98541760359	162.93109808201	-5.53108426947778	0.694286998379804	-7.96656754682888	1.63142332027105e-15	1.09567101713593e-13
Efra.gene32199_i0_length453.p1	3day	intact	47.8782582579061	750.031510541019	398.954884399463	-3.96884591012644	0.498525423683146	-7.96117052728081	1.70419323768619e-15	1.14276360543259e-13
Efra.gene15463_i0_length963.p1	3day	intact	1.39670502339935	403.29387902217	202.345292022785	-8.18318847777232	1.02849534825588	-7.95646620244746	1.77022460615891e-15	1.18519835937506e-13
Efra.gene23746_i0_length630.p1	3day	intact	350.157974364346	4532.58062587421	2441.36930011928	-3.694306460971	0.464536105047786	-7.95267885709546	1.82521043721589e-15	1.22011780498353e-13
Efra.gene1539_i0_length3186.p1	3day	intact	1.37535571208601	446.389295759672	223.882325735879	-8.33445638185088	1.04937950487154	-7.94227097361801	1.98512670876541e-15	1.32496452479626e-13
Efra.gene23604_i0_length636.p1	3day	intact	0.924020245161786	511.529867325276	256.226943785219	-9.11333729481057	1.14759596324298	-7.94124202829826	2.00166658052884e-15	1.33393907191131e-13
Efra.gene5834_i0_length879.p1	3day	intact	26.9917308408559	791.994446649247	409.493088745052	-4.87261586183475	0.613988738569318	-7.93600200744503	2.08802633005851e-15	1.38934307520266e-13
Efra.gene7203_i0_length1580.p1	3day	intact	7.02622373962345	463.132711156085	235.079467447854	-6.05052284095966	0.762839462939648	-7.93158080422794	2.16373739650134e-15	1.43750177696377e-13
Efra.gene5909_i1_length1738.p1	3day	intact	5.56547078228406	257.95355819809	131.759514490187	-5.537640563704	0.698733914872388	-7.92524943449374	2.27688823808519e-15	1.51034754094645e-13
Efra.gene19344_i0_length687.p1	3day	intact	0.924020245161786	512.109987155856	256.517003700509	-9.11503430825985	1.15171162904936	-7.91433730315245	2.48573543981941e-15	1.64635107463431e-13
Efra.gene7807_i0_length1512.p1	3day	intact	101.035446462991	2151.22051784127	1126.12798215213	-4.41293045806703	0.557852004502759	-7.91057560508452	2.56201524795604e-15	1.6942701142043e-13
Efra.gene47620_i0_length330.p1	3day	intact	641.261400160153	21.5804959791767	331.420948069665	4.89216163203097	0.618871752798834	7.90496837172851	2.68001637507439e-15	1.76959059791857e-13
Efra.gene4768_i0_length1932.p1	3day	intact	3.63203304670711	306.810747120617	155.221390083662	-6.38638183052148	0.808077039315006	-7.90318437451844	2.71866990141254e-15	1.79236835075236e-13
Efra.gene6586_i1_length936.p1	3day	intact	311.59296628003	2.08473002194525	156.838848150988	7.20991275572127	0.913056165933628	7.8964613840036	2.86933100942561e-15	1.88880832264739e-13
Efra.gene8732_i1_length1419.p1	3day	intact	97.2142695438077	1666.94602169633	882.080145620068	-4.10019567369039	0.519482797086319	-7.89284206654698	2.95381322474532e-15	1.94145678066073e-13
Efra.gene9043_i1_length480.p1	3day	intact	1.37535571208601	322.793610208372	162.084482960229	-7.86609980128098	0.996638078052745	-7.89263422149187	2.9587384255354e-15	1.94173401360441e-13
Efra.gene22416_i0_length418.p1	3day	intact	657.009093215281	35.2269890430895	346.118041129185	4.22007749560582	0.534808675579323	7.89081719931804	3.00214127613264e-15	1.96722379031931e-13
Efra.gene2431_i0_length2646.p1	3day	intact	2.72936211285867	265.203647390006	133.966504751432	-6.58784190897983	0.835253320994784	-7.88723821071879	3.08947344715094e-15	2.02137824917765e-13
Efra.gene40158_i0_length372.p2	3day	intact	5.97410762658159	293.191409364163	149.582758495372	-5.61340661693233	0.711772467855087	-7.88651833337727	3.10733923309927e-15	2.02998705626578e-13
Efra.gene4923_i4_length1713.p1	3day	intact	3.76012891458718	319.149355655718	161.454742285152	-6.42154914976044	0.814484201702171	-7.88419116827582	3.16579322060712e-15	2.0650454809821e-13
Efra.gene2262_i1_length2730.p1	3day	intact	17.684480525954	459.991736607225	238.838108566589	-4.70408117790922	0.596725138965302	-7.88316239879873	3.19197781744575e-15	2.07898047665874e-13
Efra.gene26271_i0_length564.p1	3day	intact	0.924020245161786	493.013506068174	246.968763156668	-9.06012210815467	1.14944732353828	-7.8821551215287	3.21782195997587e-15	2.09265202787752e-13
Efra.gene3529_i2_length1989.p1	3day	intact	29.4405519772971	748.669516638766	389.055034308032	-4.66761664674721	0.592662036557112	-7.8756801664947	3.38894139733912e-15	2.200617262486e-13
Efra.gene15708_i0_length951.p1	3day	intact	5.02873807010646	458.208331106504	231.618534588305	-6.50349172256865	0.826443003025049	-7.86925619645126	3.5675592398214e-15	2.31207257248972e-13
Efra.gene19202_i0_length786.p1	3day	intact	5.97410762658159	246.512284716317	126.243196171449	-5.36326852907694	0.68155845035385	-7.86912483631074	3.57130675436174e-15	2.31207257248972e-13
Efra.gene14862_i0_length996.p1	3day	intact	860.902977779118	30.4118339477683	445.657405863443	4.8259635145066	0.613513114315854	7.86611304941406	3.65829975823739e-15	2.36484123951906e-13
Efra.gene10659_i0_length1257.p1	3day	intact	57.1001113275546	1698.18358069066	877.641846009105	-4.89305583618037	0.622112924369092	-7.86522131997595	3.68445460232964e-15	2.37818307018933e-13
Efra.gene45084_i0_length342.p1	3day	intact	2669.98127160345	107.924405383326	1388.95283849339	4.62811930964661	0.588664778322292	7.86206255253941	3.77859243219664e-15	2.43529999849062e-13
Efra.gene592_i1_length4473.p1	3day	intact	16.8061588327629	1565.71411488621	791.260136859486	-6.53806672912667	0.831644772444332	-7.86160984323906	3.79227669236784e-15	2.44047155440036e-13
Efra.gene2972_i0_length2424.p1	3day	intact	25.0125945533083	464.6208269215	244.816710737404	-4.21643255650448	0.536537495230531	-7.85859812964765	3.88456337899182e-15	2.49613590479866e-13
Efra.gene17898_i0_length846.p1	3day	intact	2.34207457987448	309.18010599636	155.761090288117	-7.05869135805355	0.898847819525901	-7.85304386873483	4.06059553144054e-15	2.60536752275479e-13
Efra.gene10320_i0_length1281.p1	3day	intact	24.0245263742064	503.864200079336	263.944363226771	-4.39075281273875	0.559293432972444	-7.85053525374592	4.14265400557079e-15	2.65406854024065e-13
Efra.gene13532_i0_length1071.p1	3day	intact	2.29937595724779	268.109275121444	135.204325539346	-6.86143295710744	0.8744075196977	-7.84695099543469	4.26273719285966e-15	2.72695014161024e-13
Efra.gene13096_i0_length1097.p1	3day	intact	327.642899428794	9.58645921575803	168.614679322276	5.10073426622987	0.650286269111391	7.84382895428497	4.37012264384056e-15	2.79150485976997e-13
Efra.gene885_i2_length1425.p1	3day	intact	3.69608098064714	220.658333559005	112.177207269826	-5.90013951867591	0.753011393377786	-7.83539209441392	4.6738188709637e-15	2.98108059555239e-13
Efra.gene9368_i2_length693.p1	3day	intact	2.72936211285867	322.82076551583	162.775063814345	-6.87226780736628	0.877258569291627	-7.83379957509623	4.73343121781934e-15	3.01464333557927e-13
Efra.gene19134_i0_length789.p1	3day	intact	8.01429191872528	964.474476430533	486.244384174629	-6.91900200909068	0.88366822362596	-7.82986399657997	4.88398002172841e-15	3.10593756042572e-13
Efra.gene14822_i2_length471.p1	3day	intact	614.211971049951	1.59774320262634	307.904857126289	8.59618929632372	1.09804982982128	7.82859672017151	4.9334534197884e-15	3.13277925038316e-13
Efra.gene7597_i3_length1509.p1	3day	intact	1.82669117901023	418.105237842831	209.965964510921	-7.82728360886317	1.00004184834422	-7.82695606371161	4.99823664006214e-15	3.1692495471994e-13
Efra.gene8091_i0_length1485.p1	3day	intact	52.925345709982	911.529695869441	482.227520789712	-4.1072492167859	0.525104311670258	-7.82177774111494	5.20825076591889e-15	3.29756458552313e-13
Efra.gene7292_i1_length1569.p1	3day	intact	1.86938980163692	265.821985892502	133.84568784707	-7.16502774673029	0.916525265650426	-7.81759981449668	5.38400341350635e-15	3.40384274457703e-13
Efra.gene18894_i0_length801.p1	3day	intact	10.5515102297638	561.229074478837	285.8902923543	-5.73017808284524	0.733131574752485	-7.81602959165936	5.4515564293537e-15	3.44150451778102e-13
Efra.gene16379_i3_length918.p1	3day	intact	59.2256928649517	1508.4029473772	783.814320121075	-4.66998175528808	0.597594074845358	-7.81463865165757	5.51209289659303e-15	3.47463317869008e-13
Efra.gene2608_i0_length2559.p1	3day	intact	9.6061406732887	659.393025437196	334.499583055242	-6.09731382632264	0.780928873737507	-7.80777101650889	5.82082141756086e-15	3.66388842424776e-13
Efra.gene4918_i2_length1905.p1	3day	intact	4.59875191449558	234.025830072087	119.312290993292	-5.66604632575244	0.726497461796557	-7.79912749005462	6.23366633098787e-15	3.91803194159189e-13
Efra.gene8485_i1_length741.p1	3day	intact	6.42544309350581	247.683185258984	127.054314176245	-5.26414906451244	0.675167383902753	-7.79680593289834	6.34937715765676e-15	3.98495043532295e-13
Efra.gene12737_i1_length1116.p1	3day	intact	1343.26059474735	16418.7430659951	8881.00183037124	-3.61156873377737	0.463552571555131	-7.79106611718545	6.64461308129865e-15	4.16418288119701e-13
Efra.gene16223_i0_length924.p1	3day	intact	2.75071142417201	299.724595980829	151.237653702501	-6.76086308083578	0.867849656649882	-7.79036210826471	6.68174247097379e-15	4.1813743123509e-13
Efra.gene7387_i0_length1557.p1	3day	intact	9.67018860722873	272.760089681686	141.215139144457	-4.81620676103922	0.618243993645126	-7.79013918540993	6.69354192292426e-15	4.18268763899602e-13
Efra.gene19752_i0_length765.p1	3day	intact	3.63203304670711	289.049507110682	146.340770078694	-6.30036082639663	0.80902397736918	-7.78760704581887	6.82901777492143e-15	4.2611687322907e-13
Efra.gene636_i2_length435.p1	3day	intact	2.81475935811205	289.1207146345	145.967736996306	-6.69718882295198	0.86033528639786	-7.78439397852952	7.00481561939056e-15	4.36454674944021e-13
Efra.gene25598_i0_length579.p1	3day	intact	0.924020245161786	1031.13192900082	516.027974622989	-10.1246682815095	1.30073111851723	-7.78382875397886	7.03619838142638e-15	4.37777439555499e-13
Efra.gene19766_i0_length764.p1	3day	intact	0.924020245161786	476.740784306605	238.832402275884	-9.01181139637493	1.15845635004472	-7.77915490387449	7.30106195305211e-15	4.53602144423268e-13
Efra.gene950_i1_length3825.p1	3day	intact	40.3793497400451	779.983915459878	410.181632599962	-4.27045000084144	0.54914478462917	-7.77654658729976	7.45311444754425e-15	4.62382641201102e-13
Efra.gene15470_i0_length963.p1	3day	intact	2.27802664593445	290.050636056778	146.164331351356	-6.97888739046118	0.898020938254006	-7.77140831930936	7.76182488982402e-15	4.80842821515147e-13
Efra.gene4618_i0_length1965.p1	3day	intact	0.924020245161786	461.961609371943	231.442814808552	-8.96636376136151	1.15471222169136	-7.76502023008645	8.16321934979291e-15	5.04983541901034e-13
Efra.gene3419_i0_length2265.p1	3day	intact	0.924020245161786	482.097639319113	241.510829782138	-9.02794355488737	1.16287198603219	-7.76348872732882	8.26244697732196e-15	5.1038957925672e-13
Efra.gene3725_i0_length2178.p1	3day	intact	1.37535571208601	305.754703835178	153.565029773632	-7.78800479951767	1.00354647523029	-7.76048244076637	8.46069182417313e-15	5.21887910418988e-13
Efra.gene21_i0_length11025.p1	3day	intact	239.845626685799	3841.21946182214	2040.53254425397	-4.00118729850064	0.51594021626635	-7.75513746041278	8.82478351925808e-15	5.43568844285501e-13
Efra.gene14605_i0_length1011.p1	3day	intact	1231.4901442349	13547.8678727523	7389.6790084936	-3.4595878144863	0.446751662810019	-7.74387227285484	9.64338851635615e-15	5.93144055149398e-13
Efra.gene6282_i3_length408.p1	3day	intact	0.924020245161786	449.644725082809	225.284372663985	-8.92736360929054	1.15294067434324	-7.74312487012907	9.70026888328159e-15	5.9579272569865e-13
Efra.gene7127_i0_length1587.p1	3day	intact	3.63203304670711	279.473910017907	141.552971532307	-6.25162353483755	0.807558877245789	-7.74138420242368	9.8340237283137e-15	6.03148792451923e-13
Efra.gene13641_i0_length435.p1	3day	intact	371.452788819788	5.19814678039616	188.325467800092	6.1482990534878	0.795039762238095	7.73332271606125	1.04775244263193e-14	6.41703722570469e-13
Efra.gene24766_i0_length603.p1	3day	intact	12.8081875643849	544.918737769777	278.863462667081	-5.40739282434512	0.69925924614957	-7.7330301374213	1.05016423343063e-14	6.42268528408912e-13
Efra.gene19863_i2_length450.p1	3day	intact	0.924020245161786	451.401176517547	226.162598381354	-8.93300364959407	1.15546033775235	-7.73112097207155	1.06603658724053e-14	6.51052401303824e-13
Efra.gene7165_i0_length1584.p1	3day	intact	539.612823527763	1.05604328543959	270.334433406601	8.99786231457425	1.16446789973625	7.72701619049544	1.10096648568828e-14	6.71285985694746e-13
Efra.gene24044_i0_length621.p1	3day	intact	18.7609458796532	569.388165812966	294.07455584631	-4.92073182893089	0.636834255051294	-7.72686423492491	1.1022809515316e-14	6.71285985694746e-13
Efra.gene14514_i0_length840.p1	3day	intact	1013.33931886672	76.3853206262995	544.862319746508	3.72937196154787	0.482813118109941	7.72425566261987	1.12508826815146e-14	6.83245505040655e-13
Efra.gene10326_i6_length234.p1	3day	intact	0.924020245161786	435.762885201474	218.343452723318	-8.88207544979113	1.15048357285178	-7.72029749870707	1.16058500206539e-14	7.03810738875576e-13
Efra.gene28664_i0_length513.p1	3day	intact	397.603596343203	2.65378648806592	200.128691415635	7.23238603698974	0.936954314095198	7.71903808775772	1.1721087796148e-14	7.09211703434328e-13
Efra.gene130_i3_length243.p1	3day	intact	6.89812787174338	332.051992078399	169.475059975071	-5.58678507001987	0.723773856184821	-7.71896500858583	1.17278090903513e-14	7.09211703434328e-13
Efra.gene59055_i0_length291.p1	3day	intact	11.0668936306281	412.354529022265	211.710711326446	-5.21871973266499	0.676338919909891	-7.71613103879972	1.19914029135665e-14	7.24136301714632e-13
Efra.gene60726_i0_length285.p1	3day	intact	0.924020245161786	2723.83072410087	1362.37737217302	-11.5259123523113	1.49394602414709	-7.71507950489146	1.20906840260713e-14	7.29110521891072e-13
Efra.gene636_i7_length420.p1	3day	intact	1.86938980163692	337.205885400959	169.537637601298	-7.50698522956474	0.973143085244226	-7.71416387106192	1.2177792524359e-14	7.33337821610039e-13
Efra.gene26966_i0_length546.p1	3day	intact	73.491633457332	1170.39748602976	621.944559743546	-3.99346689718996	0.517794962009999	-7.71244834381538	1.23426641471753e-14	7.42229637425048e-13
Efra.gene26801_i0_length552.p1	3day	intact	0.924020245161786	464.741316481695	232.832668363428	-8.97504970121622	1.16385562036128	-7.71148031096008	1.24366647486685e-14	7.46840771543647e-13
Efra.gene1127_i0_length3585.p1	3day	intact	3.71743029196049	219.082515843821	111.399973067891	-5.88672665576952	0.763892465257103	-7.70622427043867	1.2959480163067e-14	7.77154250613299e-13
Efra.gene15880_i0_length942.p1	3day	intact	1.37535571208601	636.439270949832	318.907313330959	-8.8470076667158	1.14819149913595	-7.70516736395753	1.30671920526044e-14	7.82525166294646e-13
Efra.gene7509_i0_length1545.p1	3day	intact	0.924020245161786	841.470577798699	421.19729902193	-9.83145830976014	1.27677542176746	-7.70022522531825	1.35826612052872e-14	8.12265746447113e-13
Efra.gene21133_i2_length474.p1	3day	intact	577.552701725305	1.05604328543959	289.304372505372	9.09585893655242	1.18232003186587	7.69322915234537	1.43467225573987e-14	8.56769579650082e-13
Efra.gene97713_i0_length225.p1	3day	intact	261.342284342904	2.65378648806592	131.998035415485	6.62768895778172	0.861575016349192	7.69252686303006	1.44257180177986e-14	8.60295551553832e-13
Efra.gene61_i1_length8375.p1	3day	intact	12.7868382530716	426.849477586081	219.818157919576	-5.05625224150025	0.657449822598702	-7.69070439705103	1.46327158060818e-14	8.71434816865786e-13
Efra.gene5992_i2_length1725.p1	3day	intact	1981.10645490327	100.466325922922	1040.7863904131	4.30221266094158	0.559625106427586	7.68766914051644	1.49839687906281e-14	8.91122458407602e-13
Efra.gene3912_i0_length2130.p1	3day	intact	655.69073616073	17.493105582088	336.591920871409	5.22984096121894	0.68067362148317	7.68333132966612	1.5500400697618e-14	9.2056580837355e-13
Efra.gene28287_i0_length519.p1	3day	intact	489.727730006403	21.2850050023952	255.506367504399	4.52719268398175	0.589355173273853	7.68160336802222	1.5710963182818e-14	9.31787619743557e-13
Efra.gene3834_i4_length2148.p1	3day	intact	7577.23420177978	190.219344303779	3883.72677304178	5.31540432517038	0.692144973422245	7.67961125093328	1.59572084960517e-14	9.45091976269587e-13
Efra.gene6627_i0_length1647.p1	3day	intact	1.37535571208601	285.837526279478	143.606440995782	-7.69067213393832	1.00171899386732	-7.67747460218069	1.62255402030836e-14	9.59666141202133e-13
Efra.gene7080_i0_length1593.p1	3day	intact	5.11413531535984	284.529641750666	144.821888533013	-5.80261418812356	0.755930815087898	-7.67611806835635	1.63981996752041e-14	9.68549555336678e-13
Efra.gene19252_i1_length786.p1	3day	intact	0.924020245161786	654.413731048271	327.668875646716	-9.46880200081173	1.23381742581136	-7.67439477083496	1.66201494848669e-14	9.8031598541588e-13
Efra.gene5908_i2_length261.p1	3day	intact	1.37535571208601	427.691697058589	214.533526385338	-8.2726360640442	1.07798778588001	-7.674146379396	1.66523834710289e-14	9.80875434590645e-13
Efra.gene9266_i0_length1372.p1	3day	intact	0.924020245161786	424.113621451213	212.518820848187	-8.84301628686404	1.15258180160801	-7.67235459949725	1.68867334724519e-14	9.93322356250628e-13
Efra.gene23434_i0_length372.p1	3day	intact	858.64100019762	32.436419810354	445.538710003987	4.72427128388004	0.615879975150903	7.67076617927462	1.70971968525832e-14	1.00433220257879e-12
Efra.gene41466_i0_length365.p2	3day	intact	3.26609482503627	262.068506385588	132.667300605312	-6.33553303939375	0.825996276222726	-7.67017143027095	1.7176662454456e-14	1.0072500770935e-12
Efra.gene14545_i1_length720.p1	3day	intact	623.766063506676	1.05604328543959	312.411053396058	9.20689294463245	1.20037012121002	7.67004508188821	1.71935908514233e-14	1.0072500770935e-12
Efra.gene3778_i1_length2166.p1	3day	intact	10.1428733854663	268.902615040528	139.522744212997	-4.72774441549039	0.616469975779284	-7.66905867477814	1.73263170382174e-14	1.01364831986e-12
Efra.gene21137_i1_length711.p1	3day	intact	255.261430159756	3.65511667563767	129.458273417697	6.11607770766672	0.797643337114031	7.6676848198788	1.75128573835026e-14	1.02317326802776e-12
Efra.gene18009_i0_length840.p1	3day	intact	14.5678308801112	965.458708467727	490.013269673919	-6.05516097668296	0.790429041436544	-7.66060033128106	1.85065945642357e-14	1.07976838677423e-12
Efra.gene41494_i0_length363.p1	3day	intact	2.77206073548536	259.141154408183	130.956607571834	-6.54737948794904	0.854729344759461	-7.66017866134174	1.85674602428752e-14	1.08185565309737e-12
Efra.gene6906_i0_length1614.p1	3day	intact	6.48949102744585	267.113174753888	136.801332890667	-5.36555852203647	0.701323863322782	-7.65061450585062	2.00021135020562e-14	1.16387466648874e-12
Efra.gene17843_i0_length846.p1	3day	intact	270.646534728462	6.90531617875819	138.77592545361	5.29723575156467	0.692766773838039	7.64649222741607	2.06535940133117e-14	1.20016309039348e-12
Efra.gene21966_i0_length684.p1	3day	intact	3.22339620240958	257.543411205556	130.383403703983	-6.31790010320227	0.826409512742791	-7.64499924768973	2.08946551007596e-14	1.21253680212577e-12
Efra.gene58607_i0_length291.p1	3day	intact	9.64883929591539	974.277976864482	491.963408080199	-6.65606733311658	0.870670001411345	-7.64476474706511	2.09327689521446e-14	1.21311585874949e-12
Efra.gene7597_i0_length1533.p1	3day	intact	7.41351127260764	370.167510702549	188.790510987578	-5.6435598582817	0.738293382097026	-7.64406128394637	2.1047514978722e-14	1.21812846085578e-12
Efra.gene82871_i0_length243.p1	3day	intact	0.924020245161786	429.492401951163	215.208211098162	-8.86124342096646	1.15978796621269	-7.64039952052874	2.16548734577979e-14	1.25159943549581e-12
Efra.gene19920_i0_length759.p1	3day	intact	248.085761240939	4.79322960787901	126.439495424409	5.7014628742195	0.746483724528164	7.63775911902602	2.21034889994841e-14	1.2758181193986e-12
Efra.gene18496_i0_length816.p1	3day	intact	10.4661129845104	479.274081234477	244.870097109494	-5.51069090874211	0.72156397531191	-7.63714805240935	2.22086074695446e-14	1.28017182923042e-12
Efra.gene6463_i0_length1665.p1	3day	intact	3.20204689109623	218.847169026399	111.024607958748	-6.08596013430158	0.797095987125539	-7.63516594312383	2.25529748831027e-14	1.29828653943223e-12
Efra.gene36007_i0_length408.p1	3day	intact	26.3239023314542	496.012266810874	261.168084571164	-4.23609368728148	0.554841187300977	-7.63478592475794	2.26195959558373e-14	1.30038549177045e-12
Efra.gene27076_i0_length543.p1	3day	intact	15.2143100781995	368.361978472911	191.788144275555	-4.59677885859132	0.602181764385302	-7.63354045316141	2.2839299518929e-14	1.31126774614869e-12
Efra.gene3186_i0_length2337.p1	3day	intact	31.6515307599475	668.108902424133	349.88021659204	-4.40168985274694	0.576820927823003	-7.63094686831057	2.33035714649256e-14	1.3361437378367e-12
Efra.gene6320_i0_length1683.p1	3day	intact	21.2097670160944	440.260825074047	230.735296045071	-4.37517752240531	0.573573071710568	-7.62793397771832	2.3854566635062e-14	1.36591945498535e-12
Efra.gene51894_i0_length312.p1	3day	intact	2.75071142417201	222.381997383318	112.566354403745	-6.33023190078968	0.830072307156993	-7.62612105741823	2.41922664790167e-14	1.38341903683788e-12
Efra.gene6597_i0_length1650.p1	3day	intact	12.3995507200874	304.999582588011	158.699566654049	-4.61773532981396	0.606715400639202	-7.61104024217775	2.71898549307521e-14	1.55277480138972e-12
Efra.gene50893_i0_length222.p1	3day	intact	297.56821777669	2.08473002194525	149.826473899318	7.14374835647554	0.938931548768464	7.60838036153492	2.77552007591824e-14	1.58296427398633e-12
Efra.gene22729_i1_length327.p1	3day	intact	265.364604851939	2.08473002194525	133.724667436942	6.97821015319799	0.917316115046092	7.60720327348371	2.80090609769943e-14	1.59533247311105e-12
Efra.gene12427_i2_length666.p1	3day	intact	348.504727799281	3.11341675845091	175.809072278866	6.79188947421719	0.893876563156313	7.59824091397449	3.00183114890258e-14	1.70751917740412e-12
Efra.gene38283_i0_length387.p1	3day	intact	1.86938980163692	247.130623218814	124.500006510225	-7.05972449087564	0.929476846722346	-7.59537423204316	3.06904181500016e-14	1.74345027585457e-12
Efra.gene10813_i0_length1245.p1	3day	intact	4.19011507019806	215.027913057158	109.609014063678	-5.68825460915232	0.749657760369071	-7.58780194091752	3.25377750317245e-14	1.84596216584588e-12
Efra.gene19865_i0_length759.p1	3day	intact	15.2570087008261	359.897540246395	187.57727447361	-4.56074290505761	0.601176169313443	-7.5863667554655	3.29000340656218e-14	1.86406145703997e-12
Efra.gene5543_i2_length1578.p1	3day	intact	367.461167216004	5.38964262293361	186.425404919469	6.10595267022084	0.805376106226261	7.58149220347672	3.41602974597457e-14	1.93292591282396e-12
Efra.gene21481_i0_length699.p1	3day	intact	2.32072526856114	227.930348238364	115.125536753462	-6.6233077400948	0.873635772984739	-7.58131471364382	3.42070703592365e-14	1.93303571779712e-12
Efra.gene38823_i0_length384.p1	3day	intact	3.65338235802045	246.747430292263	125.200406325142	-6.06813146783051	0.800545190185066	-7.57999865869872	3.45558533075372e-14	1.95018943332602e-12
Efra.gene20009_i0_length753.p1	3day	intact	397.11556211234	7.47437264487886	202.29496737861	5.73824597100171	0.757310885061298	7.57713388806929	3.53272164369583e-14	1.99051986621438e-12
Efra.gene23353_i0_length642.p1	3day	intact	0.924020245161786	573.114691253898	287.01935574953	-9.27744378868658	1.22443235601058	-7.57693452247063	3.5381523076854e-14	1.99051986621438e-12
Efra.gene8571_i1_length1437.p1	3day	intact	1.39670502339935	274.034985358597	137.715845190998	-7.62572249565999	1.00645238306742	-7.57683386114962	3.54089741258999e-14	1.99051986621438e-12
Efra.gene22_i0_length747.p1	3day	intact	336.941149955664	4.84794270574686	170.894546330705	6.13429156605063	0.810319080355655	7.57021735605466	3.72600273560402e-14	2.09184973894581e-12
Efra.gene19564_i1_length489.p1	3day	intact	4.53470398055555	413.684741521471	209.109722751013	-6.49981340163146	0.858935860094454	-7.56728610785525	3.81101937959933e-14	2.13679743290227e-12
Efra.gene18065_i0_length837.p1	3day	intact	4.2114643815114	238.392217020007	121.301840700759	-5.83361140898204	0.77097514995073	-7.56653623577212	3.83307298907375e-14	2.14637153337523e-12
Efra.gene34203_i0_length429.p1	3day	intact	0.924020245161786	412.431570090526	206.677795167844	-8.80277841640664	1.16353087827507	-7.56557353205507	3.86157000242073e-14	2.1595241737273e-12
Efra.gene11264_i5_length576.p1	3day	intact	1.82669117901023	2250.5310314155	1126.17886129725	-10.2597126075834	1.35629494015335	-7.56451440158238	3.89316205948257e-14	2.1743713538693e-12
Efra.gene7620_i0_length1533.p1	3day	intact	3.69608098064714	283.096440324595	143.396260652621	-6.25984337307328	0.827659746920064	-7.5633053273012	3.92953743920218e-14	2.191848198785e-12
Efra.gene4127_i0_length2076.p1	3day	intact	1.86938980163692	276.037846975216	138.953618388427	-7.21893573348334	0.955934631524539	-7.55170436912666	4.29598760283616e-14	2.39315371410189e-12
Efra.gene40034_i0_length375.p1	3day	intact	2.81475935811205	411.419579021447	207.117169189779	-7.20414173042034	0.954230474196308	-7.54968733993531	4.3630438134548e-14	2.42737238844814e-12
Efra.gene4821_i0_length1923.p1	3day	intact	2.34207457987448	269.241956992194	135.792015786034	-6.8589674847251	0.909216414828317	-7.54382276085529	4.56391321399341e-14	2.5358536861824e-12
Efra.gene657_i0_length4347.p1	3day	intact	0.924020245161786	403.578306634492	202.251163439827	-8.7714705930489	1.16296154695786	-7.54235650868579	4.61553862115123e-14	2.56123782146947e-12
Efra.gene19075_i0_length792.p1	3day	intact	0.924020245161786	383.425782261371	192.174901253267	-8.69744737684314	1.15371701735319	-7.5386314373662	4.74929145383177e-14	2.63207197448412e-12
Efra.gene18190_i0_length831.p1	3day	intact	4.08336851363133	608.183173306351	306.133270909991	-7.20830162457893	0.956228037835203	-7.53826633330868	4.76260419532955e-14	2.63606168279877e-12
Efra.gene15340_i0_length969.p1	3day	intact	4.55605329186889	244.701120183711	124.62858673779	-5.73673047465231	0.761211412689505	-7.53631695350356	4.83430754042756e-14	2.67231843872583e-12
Efra.gene37889_i0_length390.p1	3day	intact	53.3613317242807	1686.94426269145	870.152797207866	-4.98104310636151	0.660984423660565	-7.53579498708343	4.85368632262737e-14	2.67959530310786e-12
Efra.gene16066_i0_length933.p1	3day	intact	1.86938980163692	241.768337144814	121.818863473225	-7.02803139828938	0.932970926079865	-7.5329586397934	4.96033272569302e-14	2.73497015516248e-12
Efra.gene16534_i0_length909.p1	3day	intact	12.7654889417582	492.920373056914	252.842930999336	-5.26602093284653	0.699123980619729	-7.53231340767131	4.98491321561e-14	2.74501281120634e-12
Efra.gene14618_i0_length1008.p1	3day	intact	0.924020245161786	766.106500432657	383.515260338909	-9.69587302621194	1.28758428456089	-7.53028220557892	5.06307759079949e-14	2.78449893472578e-12
Efra.gene3834_i9_length2117.p1	3day	intact	3316.42880538322	104.64141826978	1710.5351118265	4.98517762458899	0.662437417424507	7.52550730598957	5.25160172881774e-14	2.88450078651509e-12
Efra.gene26105_i0_length567.p1	3day	intact	2.27802664593445	275.621665196764	138.949845921349	-6.90561150794702	0.91791329030429	-7.52316322346504	5.346660578681e-14	2.9329766433968e-12
Efra.gene8732_i3_length822.p1	3day	intact	3.6747316693338	253.26452496593	128.469628317632	-6.10278987278554	0.811513832359031	-7.52025366597268	5.46700665891979e-14	2.9951833051162e-12
Efra.gene12376_i0_length1139.p1	3day	intact	2.32072526856114	285.695513714793	144.008119491677	-6.94887674119779	0.924735127839862	-7.51445092978142	5.71502795330078e-14	3.12709213531053e-12
Efra.gene1019_i4_length351.p1	3day	intact	1.86938980163692	261.345971507371	131.607680654504	-7.13970635502752	0.950448041381592	-7.51193757488215	5.8258570206723e-14	3.18217397416035e-12
Efra.gene20101_i0_length750.p1	3day	intact	1.37535571208601	285.525540876746	143.450448294416	-7.68917881265602	1.02360868092975	-7.51183431315947	5.83045536467444e-14	3.18217397416035e-12
Efra.gene18328_i0_length825.p1	3day	intact	1.37535571208601	292.080652980855	146.728004346471	-7.72195926799191	1.0281136966365	-7.51080283557592	5.87658434369505e-14	3.20329566557648e-12
Efra.gene4471_i0_length1998.p1	3day	intact	0.924020245161786	429.098548143105	215.011284194133	-8.8599623775349	1.18150456264858	-7.49888122113853	6.43648182372538e-14	3.50406296456524e-12
Efra.gene10920_i0_length1236.p1	3day	intact	33.8014615380019	517.986415356633	275.893938447317	-3.93843557000326	0.525325648075242	-7.49713170189467	6.52294318084606e-14	3.54665499531576e-12
Efra.gene1005_i0_length3747.p1	3day	intact	2.77206073548536	284.47533113575	143.623695935617	-6.68193531511703	0.891468219057433	-7.49542739973611	6.60826744007932e-14	3.58852225710202e-12
Efra.gene5764_i0_length1761.p1	3day	intact	0.924020245161786	406.631579233584	203.777799739373	-8.78236718023921	1.17175537894128	-7.49505173014385	6.62722204564755e-14	3.59428846468158e-12
Efra.gene15094_i0_length984.p1	3day	intact	5.9314090039549	263.108055245077	134.519732124516	-5.46310073241909	0.729001043994102	-7.49395460737268	6.6828844489399e-14	3.61992372845404e-12
Efra.gene1948_i3_length1167.p1	3day	intact	51.678085865776	1142.34937865477	597.013732260272	-4.46753002351291	0.596279403986652	-7.49234334381424	6.7654657949364e-14	3.66005757440744e-12
Efra.gene6514_i0_length1662.p1	3day	intact	12.3782014087741	465.813250468658	239.095725938716	-5.23084639394564	0.698609606294343	-7.48750997240331	7.01925325584374e-14	3.79259577233351e-12
Efra.gene9451_i0_length1356.p1	3day	intact	2.29937595724779	202.864305938644	102.581840947946	-6.45892586665054	0.863004900944166	-7.48422848999373	7.19686515789767e-14	3.88369505648403e-12
Efra.gene4108_i0_length2079.p1	3day	intact	21.9629927707494	731.034197250517	376.498595010633	-5.05456583090125	0.675606795956753	-7.48152011073732	7.34677937662789e-14	3.95963857977581e-12
Efra.gene809_i0_length4033.p1	3day	intact	696.87905941315	37.689279688618	367.284169550884	4.20669849785482	0.562312440349958	7.48106959048738	7.37201260823168e-14	3.96827799786674e-12
Efra.gene958_i0_length3813.p1	3day	intact	27.183874642676	559.467996948509	293.325935795593	-4.36276281341589	0.583583847593133	-7.47581145607297	7.67289010185441e-14	4.12508731323761e-12
Efra.gene16235_i0_length924.p1	3day	intact	21.2738149500344	402.248697859714	211.761256404874	-4.24162295599565	0.567495849660182	-7.47428013532706	7.76276162076801e-14	4.16820663515136e-12
Efra.gene1367_i0_length507.p1	3day	intact	17.9863708136848	436.107859456107	227.047115134896	-4.59943606285412	0.615547694511505	-7.47210346795988	7.8922910232259e-14	4.23248646826407e-12
Efra.gene10446_i0_length1275.p1	3day	intact	76.0685504616533	1371.72841653778	723.898483499715	-4.17299752247086	0.559037466210216	-7.46461154162015	8.35457163637913e-14	4.47483310864297e-12
Efra.gene4328_i0_length2034.p1	3day	intact	419.953526841031	26.3463690381218	223.149947939576	3.99399036766285	0.535292203590088	7.46132736639172	8.56551370566611e-14	4.57952790176953e-12
Efra.gene3783_i0_length2163.p1	3day	intact	1.37535571208601	262.807133206804	132.091244459445	-7.56979184139553	1.01454894321984	-7.46123870315369	8.57128050821721e-14	4.57952790176953e-12
Efra.gene28500_i0_length516.p1	3day	intact	3256.41318799967	39392.5616298174	21324.4874089085	-3.59658091720141	0.482108909223004	-7.46010050508686	8.64565059470567e-14	4.6117906151014e-12
Efra.gene19938_i1_length756.p1	3day	intact	0.924020245161786	362.901329567634	181.912674906398	-8.61806950476107	1.15523910683002	-7.45998768030723	8.65305704853546e-14	4.6117906151014e-12
Efra.gene2341_i0_length2694.p1	3day	intact	0.924020245161786	396.640202845309	198.782111545235	-8.74647910640211	1.17265171213238	-7.4587185742451	8.73679914888777e-14	4.65067369015548e-12
Efra.gene49620_i0_length321.p1	3day	intact	2.32072526856114	218.55710911111	110.438917189835	-6.5622771886288	0.88016005507266	-7.45577710645715	8.93396705183795e-14	4.74976396268924e-12
Efra.gene3047_i0_length2396.p1	3day	intact	1.84804049032357	215.788465365816	108.81825292807	-6.86795799671981	0.921188338915055	-7.45554161574458	8.94993986369038e-14	4.75239602343274e-12
Efra.gene15788_i0_length947.p1	3day	intact	635.064449826501	36.0422544496155	335.553352138058	4.1402328802765	0.555354513262447	7.45511701337326	8.9788106612768e-14	4.76186198379178e-12
Efra.gene31735_i0_length462.p1	3day	intact	13.8603036774268	282.915605363565	148.387954520496	-4.35151493813156	0.584045783119164	-7.45064011059509	9.28884328619096e-14	4.9202341028341e-12
Efra.gene24044_i3_length495.p1	3day	intact	5.56547078228406	243.683496811664	124.624483796974	-5.45570228361024	0.732268831987428	-7.45040898272713	9.30513176244851e-14	4.92281430922077e-12
Efra.gene6597_i3_length1239.p1	3day	intact	6.05950487183498	232.54837518818	119.303940030008	-5.2686950190465	0.707222279979585	-7.44984309487335	9.34513067713511e-14	4.93791665938768e-12
Efra.gene4530_i0_length1984.p1	3day	intact	0.924020245161786	393.499429537924	197.211724891543	-8.73501032168318	1.17269854198198	-7.44864089872588	9.43066776638906e-14	4.97701471338307e-12
Efra.gene3522_i0_length2235.p1	3day	intact	35.8232964481762	587.712829986055	311.768063217116	-4.03486361594908	0.541727393171709	-7.44814396836337	9.46624906604902e-14	4.98968534206401e-12
Efra.gene4801_i1_length1605.p1	3day	intact	6.01680624920828	208.423518916673	107.220162582941	-5.11595401306728	0.687272854916099	-7.44384704920702	9.77947211859899e-14	5.14849205540455e-12
Efra.gene16958_i0_length888.p1	3day	intact	0.924020245161786	453.239898840562	227.081959542862	-8.93892939436141	1.2015260567531	-7.4396467260287	1.00954913352527e-13	5.30838170612306e-12
Efra.gene19921_i0_length759.p1	3day	intact	1406.4311612464	12.3715973870019	709.401379316701	6.82238865326583	0.917154776186384	7.43864485080039	1.01723394289053e-13	5.34227477656649e-12
Efra.gene21214_i0_length708.p1	3day	intact	453.14220801554	22.6912523624841	237.916730189012	4.31966373632314	0.580830262114734	7.43705006105529	1.02958541345916e-13	5.40056378006309e-12
Efra.gene1813_i4_length993.p1	3day	intact	16.7177616581655	339.958437203253	178.338099430709	-4.34830813434277	0.584786936111389	-7.43571353227787	1.04005011225232e-13	5.44882632928107e-12
Efra.gene1709_i0_length3054.p1	3day	intact	13.7322078095467	371.574160545589	192.653184177568	-4.75440544741398	0.640504646421461	-7.42290547613844	1.14578551411482e-13	5.9919195709322e-12
Efra.gene49168_i0_length324.p1	3day	intact	354.957869868694	20.0101093254843	187.483989597089	4.14799977565906	0.558816955852983	7.42282375689105	1.14649294849342e-13	5.9919195709322e-12
Efra.gene8899_i0_length1404.p1	3day	intact	5.99545693789494	334.26264272203	170.129049829963	-5.80046425931043	0.781609580835754	-7.42117855452609	1.16082694040406e-13	6.05948852171934e-12
Efra.gene5049_i1_length1881.p1	3day	intact	14.7416252999619	287.05227779703	150.896951548496	-4.28221974031484	0.577101065686106	-7.42022497432713	1.16921557545047e-13	6.09589697299853e-12
Efra.gene4877_i1_length1914.p1	3day	intact	11.0668936306281	623.695544000738	317.381218815683	-5.81616450640385	0.784191810674179	-7.41676261755861	1.20017774895442e-13	6.24845617871245e-12
Efra.gene11671_i2_length518.p1	3day	intact	1.37535571208601	654.156861226358	327.766108469222	-8.88700600594542	1.19825384988784	-7.41663046338411	1.20137536752386e-13	6.24845617871245e-12
Efra.gene16389_i0_length917.p1	3day	intact	974.664914102395	64.0957928860993	519.380353494247	3.92719833008852	0.529660506578434	7.41455759172591	1.22031472289919e-13	6.33662379970287e-12
Efra.gene20943_i2_length720.p1	3day	intact	936.829482143888	22.3957613857027	479.612621764795	5.38898785827543	0.726821916179431	7.41445426770132	1.22126640943319e-13	6.33662379970287e-12
Efra.gene8192_i0_length1473.p1	3day	intact	3.69608098064714	208.024032805648	105.860056893147	-5.81482824859715	0.784273979414785	-7.41428174492809	1.22285709074773e-13	6.3372511035781e-12
Efra.gene3834_i8_length1110.p1	3day	intact	3753.50573079737	102.392548954231	1927.9491398758	5.19510614596431	0.700726358008046	7.41388715665332	1.22650290119112e-13	6.34851447666959e-12
Efra.gene20880_i0_length720.p1	3day	intact	50.9705586630917	676.644749415943	363.807654039518	-3.73136973067861	0.5034610253226	-7.41143711827084	1.24938035916595e-13	6.45917661224918e-12
Efra.gene13386_i0_length1080.p1	3day	intact	11.560927720179	251.715862558205	131.638395139192	-4.44526058579129	0.599805793450536	-7.41116647143202	1.2519331249381e-13	6.46462282011449e-12
Efra.gene7325_i0_length1563.p1	3day	intact	291.042027985305	13.2415758913957	152.141801938351	4.46004616225456	0.603486809912406	7.39046171183413	1.4631983050101e-13	7.54649776520579e-12
Efra.gene20943_i0_length366.p1	3day	intact	400.99778703612	7.93400291526385	204.465894975692	5.66055465514851	0.766168856611787	7.38812940032706	1.48908793330608e-13	7.67084879574173e-12
Efra.gene10884_i0_length1240.p1	3day	intact	551.637086432242	32.9288376911646	292.282962061703	4.06813454974321	0.55087545081537	7.38485358845057	1.52621240050209e-13	7.85270883919437e-12
Efra.gene12385_i0_length1137.p1	3day	intact	331.204884682873	17.8980227546051	174.551453718739	4.20869339559991	0.56992964506594	7.38458410092526	1.52930665075685e-13	7.85925087731625e-12
Efra.gene23647_i1_length633.p1	3day	intact	1.37535571208601	281.777693672799	141.576524692443	-7.67066075053203	1.03916355160228	-7.38157216802369	1.56431182006498e-13	8.02957532687404e-12
Efra.gene29267_i0_length501.p1	3day	intact	11.9482152531632	299.276230316379	155.612222784771	-4.64441390228713	0.629743796837585	-7.37508479735761	1.64240480868968e-13	8.42040049182793e-12
Efra.gene2512_i0_length2601.p1	3day	intact	5.43737491440399	363.399379751412	184.418377332908	-6.05118280493255	0.820834308113589	-7.37199060165888	1.68098870688522e-13	8.60797981885628e-12
Efra.gene1849_i2_length402.p1	3day	intact	0.924020245161786	338.256698866383	169.590359555772	-8.51664011187173	1.15621835125762	-7.36594441924239	1.75897101837247e-13	8.99662555150248e-12
Efra.gene4539_i0_length1983.p1	3day	intact	4.08336851363133	274.314183150904	139.198775832267	-6.05688728326318	0.82231004831292	-7.36569776289333	1.76222668028651e-13	9.00259807747788e-12
Efra.gene15851_i0_length943.p1	3day	intact	1076.32549045216	68.774165236751	572.549827844456	3.9672888893504	0.53868229100586	7.36480288212638	1.77408815448028e-13	9.05246851558891e-12
Efra.gene34824_i0_length420.p1	3day	intact	5.91005969264155	357.670596418288	181.790328055465	-5.9103498475201	0.802643184060221	-7.3636080949722	1.79004718490036e-13	9.11713071482472e-12
Efra.gene20075_i0_length751.p1	3day	intact	1.39670502339935	243.584932738912	122.490818881155	-7.4559271617318	1.01254686171695	-7.36353787032533	1.79098956686609e-13	9.11713071482472e-12
Efra.gene1849_i4_length822.p1	3day	intact	1.39670502339935	692.459048355981	346.92787668969	-8.96119079320726	1.21716255336422	-7.3623615583955	1.80684778304479e-13	9.18701130442713e-12
Efra.gene17717_i0_length852.p1	3day	intact	10.1001747628396	302.980629028393	156.540401895616	-4.90399908142019	0.666157074430743	-7.36162576312929	1.81683731116103e-13	9.22692277330154e-12
Efra.gene19938_i0_length363.p1	3day	intact	0.924020245161786	340.089788886431	170.506904565796	-8.52450708720198	1.15946119384486	-7.35212798190692	1.95075884742717e-13	9.89539637935496e-12
Efra.gene34755_i0_length421.p1	3day	intact	500.471384037987	31.8180813078572	266.144732672922	3.97685417067518	0.541055587294091	7.35017669915228	1.97945003100369e-13	1.00291359561441e-11
Efra.gene36161_i0_length408.p1	3day	intact	3.65338235802045	406.079218434889	204.866300396455	-6.78902779546064	0.924018810897518	-7.34728310224152	2.02276152738225e-13	1.02365503258381e-11
Efra.gene8318_i0_length1461.p1	3day	intact	71.1892575707403	1234.84267802461	653.015967797674	-4.11740187072084	0.560556776053987	-7.34520042680618	2.05450997187624e-13	1.03850300653444e-11
Efra.gene7464_i0_length1551.p1	3day	intact	8.61807249418687	655.211495821468	331.914784157828	-6.24144671325665	0.850198028738968	-7.34116817762339	2.117375450954e-13	1.06902666649629e-11
Efra.gene18028_i1_length840.p1	3day	intact	407.630723384071	2.626429939132	205.128576661601	7.27394613623887	0.991235617322087	7.33826146793442	2.16386132021678e-13	1.09121881337762e-11
Efra.gene3114_i1_length2361.p1	3day	intact	17.0410012572097	303.812187619394	160.426594438302	-4.15498227812654	0.566257730497237	-7.33761687364162	2.17430509379057e-13	1.09520458795523e-11
Efra.gene8456_i0_length1449.p1	3day	intact	1812.74492679954	125.433804149889	969.089365474715	3.85380863009992	0.52537819266509	7.33530375623449	2.21219170555009e-13	1.11298797862548e-11
Efra.gene6037_i4_length1074.p1	3day	intact	1.37535571208601	234.036692195071	117.706023953578	-7.40227814211305	1.00916159122797	-7.33507716351527	2.21593776459677e-13	1.11357329366106e-11
Efra.gene21047_i1_length342.p1	3day	intact	1.37535571208601	63169.81879261	31585.5970741611	-15.4842599369494	2.11248302856336	-7.32988607604568	2.30348460381661e-13	1.15622055486334e-11
Efra.gene17531_i0_length861.p1	3day	intact	0.924020245161786	334.29522909098	167.609624668071	-8.49971517249257	1.15992983288493	-7.32778391547396	2.339895898644e-13	1.17313129606783e-11
Efra.gene27938_i0_length525.p1	3day	intact	0.924020245161786	718.13779685523	359.530908550196	-9.60280030406269	1.31069226938127	-7.32651021783767	2.36223191690949e-13	1.18295416447603e-11
Efra.gene6669_i0_length1643.p1	3day	intact	3.69608098064714	181.201740312666	92.4489106466565	-5.61602113948325	0.767081549702377	-7.32128303915306	2.45611174650148e-13	1.22854025723787e-11
Efra.gene1937_i2_length1404.p1	3day	intact	19.9198085492618	438.044340885973	228.982074717617	-4.45970948109575	0.609302298662148	-7.31937084578211	2.49136227566022e-13	1.24472847322876e-11
Efra.gene18409_i1_length822.p1	3day	intact	249.15622673595	3.11341675845091	126.134821747201	6.30671435340466	0.86185899133745	7.31757099107102	2.52499567510625e-13	1.26007220513375e-11
Efra.gene6614_i0_length1650.p1	3day	intact	1.37535571208601	238.222646664912	119.799001188499	-7.42810120631059	1.01574030961584	-7.31299244106988	2.61257717488667e-13	1.30227156126692e-11
Efra.gene5599_i0_length1785.p1	3day	intact	3335.63508687111	297.207793478908	1816.42144017501	3.48842064236922	0.477311480563066	7.30847839288103	2.70184379024762e-13	1.34521245616751e-11
Efra.gene13792_i7_length1056.p1	3day	intact	2.81475935811205	222.190501540781	112.502630449446	-6.31722857009729	0.864891976780927	-7.30406656517918	2.79198141059572e-13	1.38848745652429e-11
Efra.gene4638_i1_length1962.p1	3day	intact	14.4397350122311	433.590855712711	224.015295362471	-4.9115935001683	0.672594875525593	-7.30245453673755	2.82564801817925e-13	1.40361135483681e-11
Efra.gene15874_i0_length942.p1	3day	intact	217.699839707167	6.33625971263751	112.018049709902	5.10294930934712	0.69881885506328	7.30224903402904	2.82996841858545e-13	1.40413979636535e-11
Efra.gene20498_i0_length735.p1	3day	intact	436.259651725555	25.9688084145386	231.114230070047	4.07178107599443	0.557651000694902	7.30166550570247	2.84227166705363e-13	1.40862330423392e-11
Efra.gene16947_i0_length888.p1	3day	intact	8.68212042812691	275.413876169752	142.047998298939	-4.98150383811482	0.682283311474152	-7.30122480550154	2.85159830077572e-13	1.41162300728527e-11
Efra.gene4174_i0_length2067.p1	3day	intact	1.37535571208601	265.761640491667	133.568498101877	-7.58579503278542	1.03904570300181	-7.30073278862516	2.86204647684945e-13	1.41517038924676e-11
Efra.gene1499_i1_length3219.p1	3day	intact	8.70346973944026	263.781106845442	136.242288292441	-4.91719142523528	0.673825269460669	-7.2974280545623	2.93320478941549e-13	1.44869405389722e-11
Efra.gene9694_i0_length1337.p1	3day	intact	3.22339620240958	184.785649464485	94.0045228334474	-5.83840040811357	0.800188694226102	-7.2962795528624	2.95833920974309e-13	1.45943606071502e-11
Efra.gene37737_i0_length393.p1	3day	intact	17.5563846580739	916.250510504648	466.903447581361	-5.70569762481647	0.782455778751528	-7.29203845094016	3.05299994874891e-13	1.50441370045951e-11
Efra.gene40618_i0_length339.p1	3day	intact	8.27348358382938	251.294652201212	129.784067892521	-4.92222703170612	0.675072747486102	-7.29140237113105	3.06745134768301e-13	1.50980935796859e-11
Efra.gene20143_i1_length597.p1	3day	intact	26.8819843549452	438.487677971883	232.684831163414	-4.02886015275402	0.552635240156259	-7.29027007328532	3.09334299172388e-13	1.51960954390053e-11
Efra.gene228_i0_length5883.p1	3day	intact	83.6588560834556	1060.49174203431	572.075299058881	-3.66347850293719	0.502519362903206	-7.29022356824655	3.09441097373347e-13	1.51960954390053e-11
Efra.gene2687_i0_length2528.p1	3day	intact	1.39670502339935	243.119871407035	122.258288215217	-7.45311538449717	1.02300110579658	-7.28553991023662	3.20384608656779e-13	1.57156122542143e-11
Efra.gene9746_i0_length1332.p1	3day	intact	1.39670502339935	227.208014601623	114.302359812511	-7.35547561325744	1.0096996687547	-7.28481531773625	3.22111250892324e-13	1.57823531871868e-11
Efra.gene55215_i0_length303.p1	3day	intact	0.924020245161786	319.439415571008	160.181717908085	-8.43404441075072	1.15798059998099	-7.28340734800668	3.25492495493896e-13	1.5922425269772e-11
Efra.gene12802_i0_length1113.p1	3day	intact	582.456343856875	29.9194160669577	306.187879961916	4.28143861795459	0.587841793259787	7.28331783661132	3.25708632046267e-13	1.5922425269772e-11
Efra.gene25822_i0_length573.p1	3day	intact	6.79138131517665	581.743470015493	294.267425665335	-6.41180761763186	0.88104615866889	-7.27749341455504	3.40079599324259e-13	1.66061292005256e-11
Efra.gene54165_i0_length306.p1	3day	intact	210.182581807336	6.85060308089034	108.516592444113	4.93825502923066	0.678718460358871	7.27585194399982	3.4424097401828e-13	1.6790314566455e-11
Efra.gene27122_i0_length543.p1	3day	intact	216.882566018572	5.30757297613185	111.095069497352	5.35726658301443	0.736335846901154	7.27557486921262	3.44948316243568e-13	1.68058040129649e-11
Efra.gene636_i0_length1041.p1	3day	intact	23.3780471761182	782.845088492005	403.111567834062	-5.06824907392173	0.69687813955946	-7.27279101784666	3.52134879952642e-13	1.71365684186434e-11
Efra.gene10960_i2_length1236.p1	3day	intact	225.866576734429	6.90531617875819	116.385946456594	5.03633069812165	0.692522929498887	7.2724389093744	3.53054265087409e-13	1.71619399636683e-11
Efra.gene20468_i0_length735.p1	3day	intact	0.924020245161786	329.091651249092	165.007835747127	-8.47711850513173	1.16574737946044	-7.27183149153232	3.54645828834708e-13	1.72153596612206e-11
Efra.gene115007_i0_length210.p1	3day	intact	0.924020245161786	323.111026672596	162.017523458879	-8.45063476433531	1.16212402639354	-7.2717150428087	3.54951753109564e-13	1.72153596612206e-11
Efra.gene7441_i1_length1554.p1	3day	intact	5.56547078228406	191.171191213499	98.3683309978915	-5.10548277843015	0.702126174388336	-7.27146055034602	3.55621236650664e-13	1.72284504052435e-11
Efra.gene22151_i0_length678.p1	3day	intact	56.3225363322423	1730.97905428389	893.650795308064	-4.94165126560552	0.67966409694718	-7.27072577145348	3.5756115794316e-13	1.73029904007129e-11
Efra.gene18922_i0_length798.p1	3day	intact	255.499272513547	1.57038665369242	128.534829583619	7.33657862256596	1.00939774354652	7.26827325449421	3.64111688187283e-13	1.7583295846863e-11
Efra.gene7670_i0_length1527.p1	3day	intact	44.4016702490803	3913.36914345927	1978.88540685418	-6.46017959113736	0.888821640406383	-7.26825191630535	3.64169195241984e-13	1.7583295846863e-11
Efra.gene16526_i0_length909.p1	3day	intact	1.84804049032357	196.336550383469	99.0922954368965	-6.73188314664992	0.926379399446032	-7.26687483624478	3.67899390211303e-13	1.77435324471373e-11
Efra.gene19372_i1_length780.p1	3day	intact	3.6747316693338	196.812473838329	100.243602753832	-5.73829717827342	0.789929516025508	-7.26431543809805	3.74932153374468e-13	1.80625135832927e-11
Efra.gene388_i0_length4788.p1	3day	intact	0.924020245161786	317.590032366484	159.257026305823	-8.42574726173937	1.16010789284017	-7.26289969557187	3.7887889680301e-13	1.823227834091e-11
Efra.gene22839_i2_length249.p1	3day	intact	1.37535571208601	256.246590041203	128.810972876645	-7.53362653003023	1.03763359154978	-7.26039190652863	3.85970383123847e-13	1.85528260971582e-11
Efra.gene20575_i1_length732.p1	3day	intact	3.22339620240958	175.139046089368	89.1812211458886	-5.76120070307123	0.793625651736721	-7.25934285322529	3.88975399714942e-13	1.86764502333064e-11
Efra.gene19994_i0_length755.p1	3day	intact	14.7629746112752	286.012728937541	150.387851774408	-4.27574481441813	0.589190940471485	-7.25697650917133	3.95838415838025e-13	1.89848331208989e-11
Efra.gene9559_i0_length1347.p1	3day	intact	65.1664514628441	18083.2644144518	9074.21543295731	-8.11704896026147	1.11900824605119	-7.25378833346879	4.05273295905499e-13	1.94157429995082e-11
Efra.gene3078_i0_length2382.p1	3day	intact	15.2143100781995	303.582473104939	159.398391591569	-4.31806043312134	0.595443228940999	-7.25184236421842	4.11140233806179e-13	1.96749538968047e-11
Efra.gene7358_i0_length1560.p1	3day	intact	2.34207457987448	196.095772504556	99.2189235422152	-6.40202511255387	0.883153509201079	-7.2490513210385	4.19700850388112e-13	2.00623520689404e-11
Efra.gene101954_i0_length222.p1	3day	intact	4.10471782494467	253.346594612732	128.725656218838	-5.93863972808274	0.819408914551868	-7.24746780590075	4.24635338516596e-13	2.02757496022371e-11
Efra.gene12238_i0_length1147.p1	3day	intact	234.036313691036	9.53174611789019	121.784029904463	4.6201368515041	0.637632862423792	7.24576339108665	4.30010233397221e-13	2.05096805679071e-11
Efra.gene11021_i0_length1230.p1	3day	intact	450.84213244648	1.05604328543959	225.94908786596	8.7387337683142	1.20659505234986	7.24247439212965	4.40571645146361e-13	2.09901962693654e-11
Efra.gene22882_i1_length657.p1	3day	intact	285.812146325347	1.59774320262634	143.704944763987	7.49322606484206	1.0351469951197	7.23880386087152	4.52659093171517e-13	2.15422760709451e-11
Efra.gene11828_i0_length1173.p1	3day	intact	1.86938980163692	198.672920407312	100.271155104474	-6.74462293406151	0.931891740958824	-7.2375605852263	4.56826698762541e-13	2.1716644730479e-11
Efra.gene22624_i0_length663.p1	3day	intact	6.91947718305672	198.837059700915	102.878268441986	-4.8439732344238	0.669395726347902	-7.23633725726277	4.60964204412493e-13	2.1889200001821e-11
Efra.gene25028_i0_length594.p1	3day	intact	13.7322078095467	574.79892895744	294.265568383493	-5.38443376126532	0.744214082636725	-7.23506029634437	4.65322355175857e-13	2.20718415710863e-11
Efra.gene26948_i0_length548.p1	3day	intact	264.541331304656	7.85193326846209	136.196632286559	5.06900122824587	0.700762805701252	7.23354776681295	4.70536842009732e-13	2.22876855020076e-11
Efra.gene5908_i0_length402.p1	3day	intact	0.924020245161786	454.958131603383	227.941075924273	-8.94438210985705	1.23653209458461	-7.23344112864433	4.70906637575177e-13	2.22876855020076e-11
Efra.gene1005_i3_length606.p1	3day	intact	3.22339620240958	342.076357318575	172.649876760492	-6.72777640939406	0.930270786300706	-7.23206243651656	4.75713381755349e-13	2.24904976766945e-11
Efra.gene32179_i0_length453.p1	3day	intact	1.82669117901023	227.383217259685	114.604954219348	-6.94838422497626	0.96129226406978	-7.22817033350419	4.89544490170155e-13	2.31190468594376e-11
Efra.gene2775_i0_length2493.p1	3day	intact	10.0574761402129	315.636452786241	162.846964463227	-4.96688288228461	0.68743033714084	-7.22528904229462	5.00037140274709e-13	2.3588732360202e-11
Efra.gene13256_i0_length1086.p1	3day	intact	2.7934100467987	179.686066756841	91.23973840182	-6.01528369877844	0.833294899561469	-7.21867336754858	5.24971794841077e-13	2.47379332001778e-11
Efra.gene3141_i2_length1902.p1	3day	intact	2.27802664593445	251.393216273965	126.83562145995	-6.77372952149726	0.93881647867024	-7.21517961752409	5.38628319573889e-13	2.53537524618639e-11
Efra.gene52673_i0_length310.p1	3day	intact	3.65338235802045	233.473268031917	118.563325194969	-5.98926395125451	0.830244292166006	-7.21385742457711	5.43887033089691e-13	2.55733666365629e-11
Efra.gene4846_i0_length1917.p1	3day	intact	20.6089863699767	438.050174430415	229.329580400196	-4.40716644894231	0.611072064734233	-7.21218773248794	5.50599909694063e-13	2.58608020765566e-11
Efra.gene46539_i0_length336.p1	3day	intact	1.86938980163692	194.744238242335	98.3068140219858	-6.71586835518341	0.931547861504938	-7.20936479241524	5.6213482400529e-13	2.63738489734887e-11
Efra.gene20726_i0_length726.p1	3day	intact	0.924020245161786	450.706601912691	225.815311078926	-8.9308373228748	1.23910199619928	-7.20750781636097	5.69851699054686e-13	2.67068431610227e-11
Efra.gene5908_i3_length852.p1	3day	intact	0.924020245161786	1860.30171199503	930.612866120096	-10.9757435523524	1.5237260856448	-7.20322612821037	5.88043289320442e-13	2.75294924056781e-11
Efra.gene15065_i0_length984.p1	3day	intact	5.52277215965737	286.423278413025	145.973025286341	-5.69478839385863	0.790804678202762	-7.20125784637619	5.96596050281338e-13	2.78996007591979e-11
Efra.gene5217_i0_length1848.p1	3day	intact	12.7654889417582	477.200012094039	244.982750517899	-5.21952736432165	0.724920116307207	-7.20014143201086	6.01501353195213e-13	2.80985198761842e-11
Efra.gene6503_i0_length1662.p1	3day	intact	2.77206073548536	171.806776939445	87.2894188374654	-5.95426900098364	0.82720365026213	-7.19806905965274	6.1071213475073e-13	2.84979167900944e-11
Efra.gene2536_i0_length2592.p1	3day	intact	10.6155581637039	265.346062437642	137.980810300673	-4.64360273813535	0.645156686949713	-7.19763560088047	6.12656105161732e-13	2.85577224716307e-11
Efra.gene18235_i0_length828.p1	3day	intact	52.7088526675046	1815.13765963693	933.923256152218	-5.10694609299145	0.709745940890376	-7.1954565694096	6.2252100052453e-13	2.89862181205358e-11
Efra.gene9906_i0_length1317.p1	3day	intact	0.924020245161786	406.565400288306	203.744710266734	-8.7817780187965	1.22063756453538	-7.19441894461046	6.2727317183378e-13	2.9175984196286e-11
Efra.gene388_i1_length4767.p1	3day	intact	5.88871038132821	359.191499794129	182.540105087728	-5.91983298416057	0.823005026460513	-7.19294875952327	6.34067437381001e-13	2.94602216568498e-11
Efra.gene6439_i0_length1670.p1	3day	intact	2.81475935811205	196.856324813214	99.835542085663	-6.14266234538347	0.854414707662158	-7.18932187180037	6.51139082349957e-13	3.02208437176352e-11
Efra.gene16990_i0_length888.p1	3day	intact	4.12606713625802	209.867984948679	106.997026042469	-5.66261640295305	0.788516672870994	-7.18135278273246	6.90249844137773e-13	3.20016156233208e-11
Efra.gene11703_i0_length1182.p1	3day	intact	0.924020245161786	295.692119923084	148.308070084123	-8.32259386267236	1.16018255827345	-7.17352092851474	7.30930725953013e-13	3.38512783146252e-11
Efra.gene40500_i0_length372.p1	3day	intact	9.24020245161786	230.064159055209	119.652180753414	-4.63807819228768	0.646669232339976	-7.1722574081726	7.37710646316774e-13	3.41286158124896e-11
Efra.gene10103_i0_length1302.p1	3day	intact	62.3179932701372	868.927099495701	465.622546382919	-3.80155094221451	0.530091734370604	-7.17149635756577	7.41824114636478e-13	3.42821332805799e-11
Efra.gene15386_i0_length438.p1	3day	intact	5.02873807010646	214.77084199377	109.899790031938	-5.40933480308432	0.754771654451165	-7.16684943212095	7.6743355161566e-13	3.5427657864039e-11
Efra.gene442_i0_length4818.p1	3day	intact	7.32811402735425	339.405472680132	173.366793353743	-5.52892270682691	0.771718695444596	-7.16442758153168	7.81122467096886e-13	3.60210239719962e-11
Efra.gene32459_i0_length450.p1	3day	intact	5.50142284834402	260.815536196119	133.158479522232	-5.56265717345949	0.776533244503258	-7.16345013279872	7.86714888477791e-13	3.6240155818907e-11
Efra.gene1574_i1_length3158.p1	3day	intact	23.0364581951046	347.131887809859	185.084173002482	-3.91275163665187	0.546221973603755	-7.16329958466719	7.87579727139556e-13	3.62412754483204e-11
Efra.gene13605_i1_length1065.p1	3day	intact	6.94082649437007	284.239581835376	145.590204164873	-5.35677081491779	0.748332822330056	-7.15827323761988	8.16995915929354e-13	3.75548112016268e-11
Efra.gene19134_i3_length420.p1	3day	intact	0.924020245161786	390.473714729242	195.698867487202	-8.72390337643526	1.21898946612664	-7.15666838709905	8.26613292844255e-13	3.79564274201978e-11
Efra.gene5676_i0_length1773.p1	3day	intact	2.27802664593445	189.91822102403	96.0981238349823	-6.36811096646493	0.890476883694286	-7.15134899408708	8.59292138712501e-13	3.94149990902839e-11
Efra.gene4460_i0_length2001.p1	3day	intact	21.9386435300921	532.929930826375	277.434287178233	-4.60543036998959	0.644225379113369	-7.14878755060524	8.75476999334734e-13	4.01147096496448e-11
Efra.gene14059_i2_length1041.p1	3day	intact	8529.43993702815	110755.111662592	59642.2757998102	-3.69878487491881	0.51756360164889	-7.14653206511231	8.89976080246712e-13	4.07357735159209e-11
Efra.gene2457_i0_length721.p1	3day	intact	23.3596977941488	481.763527187463	252.561612490806	-4.36380528697414	0.611279763026792	-7.13880215069852	9.41477293706387e-13	4.30473769594255e-11
Efra.gene9184_i0_length1380.p1	3day	intact	5.97410762658159	186.323248507752	96.1486780671668	-4.95942322462219	0.695003989684096	-7.13581979130282	9.6211993813513e-13	4.39446243353521e-11
Efra.gene27187_i0_length543.p1	3day	intact	253.202896485643	9.58645921575803	131.3946778507	4.72870335885764	0.662765301844811	7.13480827329866	9.69221614744377e-13	4.42221464158024e-11
Efra.gene7306_i0_length882.p1	3day	intact	23.875081195013	408.103200573048	215.989140884031	-4.09346548362889	0.574168423276423	-7.12938106256353	1.00821254695809e-12	4.59525374071798e-11
Efra.gene10949_i0_length1236.p1	3day	intact	1.37535571208601	223.864682087241	112.620018899664	-7.33821431549394	1.02955722911305	-7.12754386836338	1.02175714399166e-12	4.65206998706317e-11
Efra.gene27939_i0_length525.p1	3day	intact	0.924020245161786	366.244863323491	183.584441784326	-8.63149675809118	1.2111409279743	-7.12674847222594	1.02767639432049e-12	4.67408471454818e-11
Efra.gene17008_i0_length885.p1	3day	intact	4.62010122580893	269.066955575607	136.843528400708	-5.86455459006831	0.823070952813876	-7.12521146569303	1.03921012816501e-12	4.72156197008334e-11
Efra.gene16379_i1_length309.p1	3day	intact	0.924020245161786	349.867945186202	175.395982715682	-8.56550282992615	1.20237559504285	-7.12381627275202	1.04978962193391e-12	4.76460832936048e-11
Efra.gene18598_i0_length813.p1	3day	intact	20.7157329265435	355.684027986144	188.199880456344	-4.1005615462436	0.57621286174884	-7.11640058466962	1.10782015941189e-12	5.02270050613696e-11
Efra.gene19031_i0_length795.p1	3day	intact	6.4681417161325	241.648048826095	124.058095271114	-5.2240388382712	0.734295651140195	-7.11435350346886	1.12438625484838e-12	5.09245400738421e-11
Efra.gene17849_i0_length846.p1	3day	intact	12.8081875643849	318.290440515783	165.549314040084	-4.63116825789743	0.651075923385199	-7.11310016475217	1.13464868058986e-12	5.13354115015665e-11
Efra.gene17638_i0_length855.p1	3day	intact	0.924020245161786	283.670726610731	142.297373427947	-8.26269816807772	1.16190109681047	-7.11136101924648	1.14904133432554e-12	5.19320914173106e-11
Efra.gene5834_i1_length1749.p1	3day	intact	32.1912634014691	753.495735098546	392.843499250008	-4.54816552604038	0.639618190197154	-7.11075075059773	1.15413407751409e-12	5.21076429530629e-11
Efra.gene2_i0_length16799.p1	3day	intact	158.849084851918	1606.5648859208	882.706985386359	-3.33803735625296	0.469770863657289	-7.10567132721997	1.19739062742462e-12	5.40040707977694e-11
Efra.gene64357_i0_length276.p1	3day	intact	354.314740405855	6.74117688515466	180.527958645505	5.70561081542044	0.803830986994445	7.09802297713595	1.26554148338655e-12	5.70181318068733e-11
Efra.gene9229_i0_length1374.p1	3day	intact	370.032084361637	3545.93064913977	1957.9813667507	-3.26054131297952	0.459415722186168	-7.09714786743467	1.27357776023917e-12	5.73203051025388e-11
Efra.gene22643_i0_length663.p1	3day	intact	456.712843251745	14.4617584704388	235.587300861092	4.9867710378475	0.703118266834182	7.0923645040551	1.31839702502658e-12	5.92756251596155e-11
Efra.gene17215_i0_length876.p1	3day	intact	1264.35258588102	124.771815913983	694.562200897503	3.34076496513096	0.471063037370468	7.09197007640319	1.32216106220546e-12	5.93829359574092e-11
Efra.gene10020_i0_length1311.p1	3day	intact	1.84804049032357	178.520597275666	90.1843188829948	-6.59462842607114	0.929942206385801	-7.09143899565652	1.32724584607661e-12	5.95492811085175e-11
Efra.gene19655_i0_length768.p1	3day	intact	4.57740260318224	181.612088546675	93.0947455749285	-5.30322281723717	0.747954785121616	-7.0902986687556	1.33822871855666e-12	5.99796337401325e-11
Efra.gene19547_i0_length772.p1	3day	intact	1311.53461704181	103.14203789843	707.338327470119	3.66885668113399	0.517616798719054	7.08797838519403	1.36085218460031e-12	6.08739437304417e-11
Efra.gene20805_i1_length555.p1	3day	intact	1.37535571208601	609.233986771775	305.30467124193	-8.78467101322416	1.23937883072129	-7.08796277253797	1.36100567655787e-12	6.08739437304417e-11
Efra.gene17080_i0_length882.p1	3day	intact	160.922967978656	2376.77667986683	1268.84982392274	-3.88498449098199	0.548322873080908	-7.08521325975898	1.38830342260682e-12	6.20305478471901e-11
Efra.gene26421_i0_length561.p1	3day	intact	312.633082675696	6.74117688515466	159.687129780425	5.52457456465219	0.780067527884177	7.08217476971106	1.41909523833468e-12	6.33407136555657e-11
Efra.gene19134_i6_length561.p1	3day	intact	0.924020245161786	290.559749605015	145.741884925088	-8.29748703095254	1.17178857207162	-7.08104450641918	1.43071939557885e-12	6.37935141459909e-11
Efra.gene0_i11_length1059.p1	3day	intact	20890.3567458218	2066.9235222701	11478.640134046	3.33725492481956	0.471307662093282	7.08084165234522	1.43281550714857e-12	6.38209775017819e-11
Efra.gene22901_i0_length657.p1	3day	intact	0.924020245161786	451.832846514571	226.378433379866	-8.93406242857806	1.26176782322976	-7.08059142426809	1.43540529011396e-12	6.38703507676403e-11
Efra.gene24628_i0_length606.p1	3day	intact	0.924020245161786	386.068304143503	193.496162194332	-8.70712724586629	1.23110843047183	-7.07259168270763	1.52066447532833e-12	6.75943197760118e-11
Efra.gene9418_i0_length1359.p1	3day	intact	3.6747316693338	171.451141803304	87.5629367363191	-5.53961958835031	0.783465315898176	-7.07066346900068	1.54194671918994e-12	6.84697391259655e-11
Efra.gene27747_i0_length531.p1	3day	intact	5.48007353703068	254.862268168557	130.171170852794	-5.53246017668503	0.783151133605451	-7.06435825638766	1.61359954835746e-12	7.15777486898441e-11
Efra.gene11716_i0_length1179.p1	3day	intact	199.008941620142	2.08473002194525	100.546835821043	6.56331772256064	0.929533603771799	7.06087192106713	1.65461052301623e-12	7.33215230430531e-11
Efra.gene17996_i1_length693.p1	3day	intact	437.576259750578	3.2228429541866	220.399551352382	7.09818295403755	1.00535094223539	7.06040314465197	1.66020231426802e-12	7.34937815033822e-11
Efra.gene6040_i1_length1719.p1	3day	intact	1.84804049032357	237.905028959213	119.876534724768	-7.0084673645094	0.992748997760885	-7.05965695288213	1.66914151430665e-12	7.38137176126767e-11
Efra.gene12050_i0_length1158.p1	3day	intact	33.7160642927485	613.123846540408	323.419955416578	-4.18485494403629	0.592901703986723	-7.05826094932256	1.68599228755298e-12	7.44825096951045e-11
Efra.gene2_i1_length5259.p1	3day	intact	107.832827636855	1107.75682005717	607.794823847015	-3.36057865905323	0.476499537857249	-7.0526378140161	1.75557390615192e-12	7.74770523147927e-11
Efra.gene813_i4_length264.p1	3day	intact	37.4975425186491	502.518096878606	270.007819698628	-3.74501243195854	0.531385253346106	-7.04764087519626	1.81976558145727e-12	8.02278451694204e-11
Efra.gene2203_i5_length600.p1	3day	intact	19.8557606153217	303.604197350905	161.729978983114	-3.93446717171816	0.558342474727834	-7.04669150172754	1.83221909665565e-12	8.06943726154255e-11
Efra.gene3420_i0_length2265.p1	3day	intact	0.924020245161786	274.751887933846	137.837954089504	-8.21673672715079	1.16611198937355	-7.04626725565607	1.83781118428975e-12	8.08580661561439e-11
Efra.gene3622_i0_length2208.p1	3day	intact	0.924020245161786	298.893238631304	149.908629438233	-8.33831940048112	1.18339911427236	-7.0460754110063	1.84034542801245e-12	8.08870273390547e-11
Efra.gene4964_i0_length1896.p1	3day	intact	4.53470398055555	272.38816136107	138.461432670813	-5.89645349803059	0.837064930368284	-7.04420085480863	1.86528917489851e-12	8.18998710326874e-11
Efra.gene49795_i0_length321.p1	3day	intact	3.6747316693338	184.090873618154	93.8828026437438	-5.64248416796699	0.801097907570072	-7.0434389038439	1.87552259266812e-12	8.22654197640602e-11
Efra.gene30246_i0_length483.p1	3day	intact	0.924020245161786	397.017964710367	198.970992477765	-8.74787328767641	1.24224791938944	-7.04197056894728	1.89539869580081e-12	8.30527495598003e-11
Efra.gene9085_i0_length1389.p1	3day	intact	8.68212042812691	264.995657121517	136.838888774822	-4.92602813716896	0.69986106144779	-7.03858009613876	1.94208654903635e-12	8.50121276495436e-11
Efra.gene94828_i0_length228.p1	3day	intact	443.461970202562	7.44701609594494	225.454493149253	5.90018083796158	0.838559059847318	7.03609455848687	1.97702796815717e-12	8.64538690700127e-11
Efra.gene18976_i0_length796.p1	3day	intact	373.371226908646	26.8333558574407	200.102291383043	3.79748821035443	0.539802906950827	7.03495324211058	1.99327835041397e-12	8.70761728822688e-11
Efra.gene1499_i0_length3000.p1	3day	intact	4.59875191449558	169.185778061805	86.8922649881503	-5.19781503554954	0.739174937138753	-7.03191460423372	2.03718480693874e-12	8.89041470858072e-11
Efra.gene8_i4_length1389.p1	3day	intact	19.6422675021883	454.552811947915	237.097539725052	-4.52910830994822	0.644122623325154	-7.03143803049116	2.04415652366468e-12	8.91181969978262e-11
Efra.gene6988_i2_length1605.p1	3day	intact	338.947985219118	7.28287680234141	173.11543101073	5.53218366248044	0.786888409202173	7.03045514177738	2.05860902335155e-12	8.961754489743e-11
Efra.gene15568_i0_length957.p1	3day	intact	1.39670502339935	299.035653678941	150.21617935117	-7.7509962808022	1.10250085497243	-7.03037666215327	2.05976730740434e-12	8.961754489743e-11
Efra.gene21468_i2_length222.p1	3day	intact	2.29937595724779	181.56823757179	91.933806764519	-6.29878758144921	0.896284268914547	-7.027667225575	2.10015037324698e-12	9.12824431888006e-11
Efra.gene4491_i4_length1994.p1	3day	intact	885.796826058483	54.36711986418	470.081972961332	4.02459620911782	0.572781244805662	7.0264105984883	2.1191425325771e-12	9.20067478678827e-11
Efra.gene3844_i0_length2145.p1	3day	intact	1.84804049032357	191.723753253669	96.7858968719963	-6.69717607885975	0.9531606114802	-7.02628287215881	2.12108234294305e-12	9.20067478678827e-11
Efra.gene31611_i0_length462.p1	3day	intact	353.991500806811	1.05604328543959	177.523772046125	8.38955867840723	1.19443960144247	7.02384504689523	2.15844180726638e-12	9.35332014109593e-11
Efra.gene9331_i0_length1366.p1	3day	intact	1.86938980163692	177.387915404916	89.6286526032767	-6.58108426081131	0.937180549727667	-7.02221601027006	2.18376561616501e-12	9.4535564329505e-11
Efra.gene26457_i0_length558.p1	3day	intact	96.5524408930939	1073.29018208127	584.921311487181	-3.47408824883938	0.495207257917664	-7.01542272108016	2.29254753824539e-12	9.91452078300166e-11
Efra.gene6568_i0_length1653.p1	3day	intact	1.39670502339935	202.371888057834	101.884296540617	-7.18842953402516	1.02478752794831	-7.01455603037721	2.30680271599431e-12	9.96617361778823e-11
Efra.gene33118_i0_length441.p1	3day	intact	9.24020245161786	210.240114510771	109.740158481194	-4.50810915137677	0.643063753366762	-7.01036114658081	2.37703745151003e-12	1.02593317113872e-10
Efra.gene6753_i0_length1632.p1	3day	intact	1.82669117901023	178.925514448183	90.3761028135967	-6.60218745172448	0.94181900967329	-7.01003842979845	2.3825267433804e-12	1.02727405594333e-10
Efra.gene9068_i0_length1390.p1	3day	intact	185.767767970802	4.19681659282442	94.9822922818131	5.46283190076351	0.779354055371767	7.00943539474832	2.39281748629852e-12	1.0306804351322e-10
Efra.gene5065_i0_length1878.p1	3day	intact	15.1929607668861	259.354374496687	137.273667631787	-4.09204680077435	0.583986454469262	-7.00709197868858	2.43322317324505e-12	1.04703875809188e-10
Efra.gene4996_i0_length1890.p1	3day	intact	4.08336851363133	228.313339923438	116.198354218535	-5.79215755263125	0.826964310261558	-7.00412034807073	2.4854240570994e-12	1.06843498574232e-10
Efra.gene13379_i0_length1080.p1	3day	intact	2.34207457987448	174.974906795764	88.6584906878193	-6.23746919915293	0.890930690009277	-7.00107120463881	2.54012797201354e-12	1.09086352359868e-10
Efra.gene7709_i1_length477.p1	3day	intact	1.82669117901023	593.907680858434	297.867186018722	-8.33633017008433	1.19143183273912	-6.99690065433201	2.6168670073577e-12	1.12270104235066e-10
Efra.gene1706_i0_length3058.p1	3day	intact	2.34207457987448	315.395473665852	158.868774122863	-7.08484595312053	1.01259769606073	-6.99670360764441	2.62054841512803e-12	1.12316288285363e-10
Efra.gene28540_i0_length515.p1	3day	intact	248.19550772685	13.7012061617807	130.948356944315	4.17835567446635	0.597275816490967	6.99568869038504	2.63959063542275e-12	1.13020088805882e-10
Efra.gene9178_i3_length255.p1	3day	intact	0.924020245161786	260.678552209974	130.801286227568	-8.14078959273751	1.16379494614972	-6.99503775959017	2.6518749761108e-12	1.1343342593747e-10
Efra.gene14698_i0_length1005.p1	3day	intact	1.84804049032357	173.021528456997	87.4347844736602	-6.54955123376311	0.937026233495273	-6.98972024436512	2.75434909484126e-12	1.17699970190556e-10
Efra.gene13672_i0_length1062.p1	3day	intact	888.319394528708	65.7975312229697	477.058462875839	3.75451960822285	0.537255340899781	6.98833370727387	2.78170121099668e-12	1.1875110011341e-10
Efra.gene25160_i0_length591.p1	3day	intact	1.82669117901023	186.881442850889	94.3540670149498	-6.66523870544766	0.953953352150267	-6.98696502341946	2.80896232408552e-12	1.19796269562409e-10
Efra.gene6587_i0_length1651.p1	3day	intact	532.964187921281	37.4758583586383	285.22002313996	3.83017762057738	0.548365227088582	6.98472009414751	2.85424459969559e-12	1.21607178265884e-10
Efra.gene12159_i0_length1152.p1	3day	intact	3.22339620240958	156.239693147191	79.7315446748002	-5.59646023234137	0.801347867361735	-6.98380873061596	2.87283124467927e-12	1.22278247558575e-10
Efra.gene5355_i0_length1824.p1	3day	intact	0.924020245161786	303.084624162637	152.004322203899	-8.35843015984017	1.19686291399381	-6.98361530139564	2.87679134538865e-12	1.22326047770338e-10
Efra.gene26035_i0_length570.p1	3day	intact	4.64145053712228	177.026849207284	90.834149872203	-5.25747512570168	0.752922228276607	-6.98275987645594	2.89436884829699e-12	1.22952218356671e-10
Efra.gene913_i0_length3873.p1	3day	intact	3.63203304670711	259.381932287096	131.506982666902	-6.14589468094954	0.880376994762404	-6.9809805543683	2.93126888890378e-12	1.24397166026441e-10
Efra.gene17837_i0_length846.p1	3day	intact	19.3587265964269	2922.20453118484	1470.78162889063	-7.2407404269168	1.03790563262207	-6.97629938535398	3.03056568151769e-12	1.28484661248769e-10
Efra.gene22533_i2_length435.p1	3day	intact	0.924020245161786	263.540328966528	132.232174605845	-8.15665230299042	1.16953476169236	-6.9742709410257	3.07461040400289e-12	1.30223945765612e-10
Efra.gene3637_i1_length2205.p1	3day	intact	36.7016181413673	562.871272380775	299.786445261071	-3.94030068168101	0.565002689980603	-6.97395030423003	3.08162977915866e-12	1.30393161126579e-10
Efra.gene9368_i0_length762.p1	3day	intact	9.86233240904885	681.37843858889	345.620385498969	-6.11594407461003	0.877484142576998	-6.96986279051005	3.17250245366271e-12	1.3410665519076e-10
Efra.gene13903_i0_length1047.p1	3day	intact	33.7587629153752	425.733290141281	229.746026528328	-3.65710004905511	0.525172975884851	-6.96361049974698	3.31660790966537e-12	1.40060904251755e-10
Efra.gene4923_i1_length945.p1	3day	intact	1.37535571208601	203.127009305	102.251182508543	-7.19843105676254	1.03389265384989	-6.96245498017407	3.34393476759818e-12	1.41076746941811e-10
Efra.gene33047_i0_length444.p1	3day	intact	9.15480520636448	261.23131549162	135.193060348992	-4.83029021357394	0.694238209708213	-6.95768418682126	3.45911556716838e-12	1.45793436861778e-10
Efra.gene6008_i0_length1722.p1	3day	intact	7.06892236225015	431.462073474405	219.265497918328	-5.94082511034713	0.854479600256711	-6.95256517365931	3.5870302507718e-12	1.51037093088406e-10
Efra.gene27506_i0_length534.p1	3day	intact	0.924020245161786	283.539576169029	142.231798207095	-8.26225464828843	1.18877052660024	-6.95025193122645	3.64634453001655e-12	1.53384816683633e-10
Efra.gene25293_i0_length588.p1	3day	intact	1.37535571208601	193.978254872185	97.6768052921355	-7.13182403356556	1.02672291445054	-6.94620129071752	3.75253247447099e-12	1.57697799904255e-10
Efra.gene14896_i0_length993.p1	3day	intact	313.535753609544	17.465749033154	165.500751321349	4.16720388708882	0.5999382805009	6.94605432347064	3.75644169703776e-12	1.57708370643794e-10
Efra.gene110270_i0_length213.p1	3day	intact	6.05950487183498	191.822317326421	98.9409110991281	-4.99077722632895	0.718950718755202	-6.94175149441402	3.87268031275259e-12	1.62430308409488e-10
Efra.gene7567_i0_length1539.p1	3day	intact	2.81475935811205	181.984218108766	92.3994887334392	-6.02914232272618	0.868921564303318	-6.93864966691236	3.95865458367936e-12	1.6587493652527e-10
Efra.gene36212_i0_length406.p2	3day	intact	28.428134557538	1190.45768235752	609.442908457531	-5.38952892221502	0.776943157795668	-6.9368381304832	4.0097281130667e-12	1.67851890340871e-10
Efra.gene25154_i0_length591.p1	3day	intact	269.13108343112	5.79455979545076	137.462821613285	5.53611177867983	0.798392241805706	6.93407511846424	4.08887352726384e-12	1.70998991149403e-10
Efra.gene1071_i0_length3653.p1	3day	intact	14.7629746112752	242.266186087116	128.514580349196	-4.03609540902981	0.582089597768104	-6.9338043911201	4.09671029578325e-12	1.71160714945045e-10
Efra.gene8029_i2_length837.p1	3day	intact	53.5077769741302	605.670795658544	329.589286316337	-3.50043716423838	0.504909145352748	-6.93280602353292	4.12573761482709e-12	1.72206610589061e-10
Efra.gene52757_i0_length309.p1	3day	intact	584.926164498724	54.9416073917924	319.933885945258	3.41252824356827	0.492403481629365	6.93034954236351	4.19802041594133e-12	1.75054203359906e-10
Efra.gene37557_i0_length393.p1	3day	intact	0.924020245161786	260.744127430825	130.834073837993	-8.14099334516057	1.17545533240776	-6.92582110158524	4.33453950992907e-12	1.80572309226678e-10
Efra.gene46616_i0_length336.p1	3day	intact	5.0927860040465	162.844087287676	83.9684366458612	-5.00100112034207	0.722302375673445	-6.92369468628611	4.4001371859061e-12	1.83128103325013e-10
Efra.gene77533_i0_length252.p1	3day	intact	2.7934100467987	243.371712650408	123.082561348603	-6.45204868855832	0.932162931437602	-6.92158899582912	4.46605421549884e-12	1.8569224648955e-10
Efra.gene5535_i0_length1797.p1	3day	intact	5.58682009359741	183.609317860327	94.598068976962	-5.04445658717184	0.728865253872713	-6.92097278662812	4.48552659755094e-12	1.86322206461083e-10
Efra.gene144_i1_length6771.p1	3day	intact	775.576225289783	6432.58514251433	3604.08068390206	-3.05206926176778	0.441100816870411	-6.91921017834895	4.54168618752508e-12	1.88473419968738e-10
Efra.gene11481_i0_length1197.p1	3day	intact	3.6747316693338	155.643280132136	79.659005900735	-5.3998749485803	0.780626407046513	-6.9173613649718	4.60133304377462e-12	1.90765073892721e-10
Efra.gene4920_i1_length1905.p1	3day	intact	53.3583317949368	627.650978990222	340.504655392579	-3.55550407327163	0.514020029514791	-6.91705355650799	4.61133792263995e-12	1.90996212498047e-10
Efra.gene42498_i0_length357.p1	3day	intact	12.4209000314007	242.030839269694	127.225869650547	-4.2823554003337	0.619118153456386	-6.91686292257197	4.61754489935018e-12	1.91069753767065e-10
Efra.gene23618_i3_length636.p1	3day	intact	10450.4108305324	965.277873506697	5707.84435201956	3.43654939016266	0.497283291280982	6.91064721139181	4.82447492283849e-12	1.99440925453525e-10
Efra.gene9738_i0_length1332.p1	3day	intact	1.37535571208601	211.602510895975	106.488933304031	-7.25707205234542	1.05043469798642	-6.90863703022807	4.89332183419523e-12	2.02093254334287e-10
Efra.gene325_i3_length300.p1	3day	intact	260.25046953658	14.839319094022	137.544894315301	4.13453714949046	0.598619316584798	6.90678873023767	4.95747375850511e-12	2.04546790474129e-10
Efra.gene4062_i0_length2091.p1	3day	intact	10.1642226967796	205.228032511421	107.6961276041	-4.33583480948674	0.627940954950362	-6.90484475539501	5.02583591728876e-12	2.07169184747361e-10
Efra.gene3590_i0_length2220.p1	3day	intact	17.4709874128206	302.148869195916	159.809928304368	-4.11067089465237	0.595487606275829	-6.90303349948868	5.09036195835918e-12	2.09628592701598e-10
Efra.gene54815_i1_length270.p1	3day	intact	6.96217580568342	191.800391838979	99.3812838223312	-4.78707121503249	0.693555711334262	-6.90221583760463	5.1197565597931e-12	2.10637923271564e-10
Efra.gene14545_i5_length855.p1	3day	intact	279.115162043455	1.05604328543959	140.085602664448	8.04680227879571	1.16593371687822	6.90159497260355	5.14218746694901e-12	2.11359101060477e-10
Efra.gene33821_i0_length432.p1	3day	intact	813.78429494046	13822.2604982867	7318.0223966136	-4.08619817502644	0.592327318574497	-6.89854755451823	5.2536903871661e-12	2.15736541355658e-10
Efra.gene31546_i0_length465.p1	3day	intact	1.39670502339935	195.75643055289	98.5765677881446	-7.13997140848755	1.03546893489377	-6.89539895199275	5.37138434560893e-12	2.20359637325994e-10
Efra.gene62691_i0_length282.p1	3day	intact	2.75071142417201	187.855215248052	95.3029633361118	-6.08690273910468	0.883969241097446	-6.88587617771383	5.74329311475543e-12	2.3539312664345e-10
Efra.gene17127_i0_length880.p1	3day	intact	9738.00057110662	82276.9458748468	46007.4732229767	-3.07879349425605	0.447513328104271	-6.8797805582646	5.99448290137336e-12	2.45455004044174e-10
Efra.gene6740_i0_length1632.p1	3day	intact	0.924020245161786	254.489937364989	127.706978805076	-8.1059500795343	1.17835718855759	-6.87902629037013	6.02630393315098e-12	2.46523858335551e-10
Efra.gene4725_i0_length1941.p1	3day	intact	0.924020245161786	250.676313698716	125.800166971939	-8.08448658088955	1.17538736432552	-6.87814658066258	6.06362628071244e-12	2.47815520706615e-10
Efra.gene30983_i4_length258.p1	3day	intact	717.541344899506	1.57038665369242	359.555865776599	8.82898530062323	1.28376682339558	6.87740572487336	6.09523329696837e-12	2.48871376955857e-10
Efra.gene8019_i0_length1494.p1	3day	intact	338.051314143958	11.753258884505	174.902286514231	4.85166098764741	0.705632222017304	6.87562279083172	6.17196170897242e-12	2.51765821197506e-10
Efra.gene4710_i0_length1944.p1	3day	intact	1.84804049032357	160.223088410036	81.0355644501795	-6.43839789121222	0.936645081160702	-6.87389281245536	6.24731571022006e-12	2.54598782114895e-10
Efra.gene78926_i0_length249.p1	3day	intact	8.74616836206695	240.783501383193	124.76483487263	-4.78154218260835	0.69610929803714	-6.8689531889477	6.46747224988799e-12	2.6332200283137e-10
Efra.gene4284_i0_length2043.p1	3day	intact	513.837653625863	34.039594074472	273.938623850167	3.91806683490761	0.570527767869531	6.86744284075512	6.5362927991584e-12	2.65636933657343e-10
Efra.gene22432_i0_length669.p1	3day	intact	1.37535571208601	330.864798351257	166.120077031671	-7.90335329961329	1.15084500679564	-6.86743501769977	6.53665112624812e-12	2.65636933657343e-10
Efra.gene13417_i0_length1077.p1	3day	intact	1.39670502339935	184.068948130712	92.7328265770555	-7.0516364622675	1.02688746941591	-6.86700020429548	6.55659761195817e-12	2.66196628281356e-10
Efra.gene10124_i1_length648.p1	3day	intact	6.03815556052163	174.783410953227	90.4107832568742	-4.85955002835811	0.707709136348778	-6.86659218987841	6.57536897203324e-12	2.66707604860919e-10
Efra.gene26841_i0_length549.p1	3day	intact	266.386371865636	6.76853343408858	136.577452649862	5.29006914435509	0.771857112429736	6.85368970391739	7.19691025890604e-12	2.91643965820725e-10
Efra.gene8786_i0_length1415.p1	3day	intact	536.980508571628	38.8821057187272	287.931307145178	3.78672770463084	0.552878803430305	6.84910993356285	7.43108767827754e-12	3.00850898989946e-10
Efra.gene8001_i0_length1494.p1	3day	intact	0.924020245161786	303.40204062686	152.163030436011	-8.35995304320312	1.22102036531928	-6.84669419171982	7.55760332806745e-12	3.05685912473062e-10
Efra.gene3247_i2_length1677.p1	3day	intact	12.0763111210433	232.466305541378	122.271308331211	-4.26961108856096	0.623779753213403	-6.84474137957515	7.66141532169644e-12	3.09594418393238e-10
Efra.gene549_i0_length4557.p1	3day	intact	1278.41103321896	128.760642238319	703.585837728638	3.31200195667171	0.484223984379645	6.83981393634357	7.92961038890073e-12	3.20132032900967e-10
Efra.gene31498_i0_length420.p1	3day	intact	3.26609482503627	205.3923730465	104.329233935768	-5.98336528134682	0.874893113926544	-6.83896716765014	7.97661622934224e-12	3.21728495753554e-10
Efra.gene14301_i0_length1026.p1	3day	intact	6.42544309350581	193.135632916725	99.7805380051155	-4.90592246290752	0.717424582765852	-6.83824137164907	8.0171238570758e-12	3.2306012088368e-10
Efra.gene34273_i0_length426.p1	3day	intact	2.81475935811205	180.807685263132	91.8112223106221	-6.019197035597	0.880267652132078	-6.83791687791552	8.0352994173855e-12	3.23490200727741e-10
Efra.gene3862_i0_length2139.p1	3day	intact	19.9198085492618	287.785473556754	153.852641053008	-3.85392546770727	0.563627132931575	-6.83772168252792	8.04625215403146e-12	3.23628968400536e-10
Efra.gene19531_i0_length774.p1	3day	intact	0.924020245161786	280.366015251219	140.64501774819	-8.24604024326636	1.20622816960249	-6.83621925857016	8.13104670080007e-12	3.26734706988254e-10
Efra.gene106118_i0_length219.p1	3day	intact	0.924020245161786	260.858984688053	130.891502466607	-8.14155511151538	1.19128380324071	-6.83426996100132	8.24236811613398e-12	3.30899614584124e-10
Efra.gene3192_i0_length2334.p1	3day	intact	92.1184836104172	1256.330242234	674.224362922208	-3.77028179918345	0.551755974161209	-6.8332414613455	8.30170459726605e-12	3.3297171825146e-10
Efra.gene10453_i0_length1272.p1	3day	intact	1.37535571208601	197.655095793789	99.5152257529377	-7.15867566880965	1.04778829853516	-6.83217752938995	8.36352564170053e-12	3.35139530755764e-10
Efra.gene10991_i0_length1233.p1	3day	intact	1.39670502339935	175.166402638302	88.2815538308505	-6.98002538931407	1.02170585048121	-6.83173673325508	8.38927058474836e-12	3.35859034171397e-10
Efra.gene14372_i0_length1023.p1	3day	intact	0.924020245161786	232.898579262829	116.911299753996	-7.97818349007057	1.16814056371104	-6.82981461128692	8.50244367480392e-12	3.40074085275066e-10
Efra.gene18130_i0_length834.p1	3day	intact	10.8504005881507	1250.32125490119	630.58582774467	-6.85333702733332	1.00361900216376	-6.82862422150019	8.57328158730171e-12	3.4258960352149e-10
Efra.gene17855_i0_length846.p1	3day	intact	266.242926545131	1.05604328543959	133.649484915285	7.97867028162904	1.16872768092249	6.82680012792323	8.6829534137603e-12	3.46650835501021e-10
Efra.gene18781_i0_length804.p1	3day	intact	0.924020245161786	242.227967415199	121.57599383018	-8.03503438631496	1.17738055763333	-6.82450065462803	8.82316719545384e-12	3.51922756675655e-10
Efra.gene28840_i2_length267.p1	3day	intact	637.028236661423	58.4325847738265	347.730410717625	3.44599137107292	0.505174484455965	6.82138840560009	9.01647963584328e-12	3.59300880276021e-10
Efra.gene5803_i1_length1755.p1	3day	intact	73.7508251224361	729.058490941356	401.404658031896	-3.30506468417597	0.484753214782987	-6.8180356176814	9.22937639128935e-12	3.67445080206115e-10
Efra.gene25400_i0_length486.p1	3day	intact	243.874296859428	2108.53021951776	1176.20225818859	-3.11215111511709	0.456935695956405	-6.81091703418595	9.69785510153481e-12	3.85740238388262e-10
Efra.gene11840_i0_length1171.p1	3day	intact	0.924020245161786	243.606858226354	122.265439235758	-8.04324517437137	1.18153714723387	-6.80744163922535	9.93495915865063e-12	3.94807035984829e-10
Efra.gene482_i3_length460.p1	3day	intact	485.961251427222	34.499224344857	260.23023788604	3.81782685963182	0.560976237701095	6.8056837403264	1.00570428816388e-11	3.99290532161713e-10
Efra.gene11286_i0_length1212.p1	3day	intact	22.5637734168671	401.586709623808	212.075241520337	-4.15298898134258	0.610455210074043	-6.80310187022379	1.02390190259823e-11	4.06141475016816e-10
Efra.gene19563_i0_length771.p1	3day	intact	5.48007353703068	204.587969762957	105.034021649994	-5.2151988094797	0.766632477173629	-6.80273659773293	1.0265023362399e-11	4.06798724555661e-10
Efra.gene20365_i1_length741.p1	3day	intact	23.7683346384463	467.788956777819	245.778645708133	-4.29604888396548	0.631718910692847	-6.80057033476127	1.04205780293884e-11	4.12584079791679e-10
Efra.gene19753_i2_length765.p1	3day	intact	117.393269758174	1074.0670275744	595.730148666287	-3.19372500957456	0.469817399771947	-6.79780061599426	1.06228328605583e-11	4.20206132521737e-10
Efra.gene6942_i0_length1611.p1	3day	intact	1.82669117901023	158.56520104805	80.1959461135299	-6.42792268884434	0.945987909310219	-6.79493112499858	1.08364286522604e-11	4.28262414481679e-10
Efra.gene112372_i0_length213.p1	3day	intact	0.924020245161786	232.362310407134	116.643165326148	-7.97476596232111	1.1736905208228	-6.79460711391832	1.08608097634772e-11	4.28832907117076e-10
Efra.gene7128_i0_length1587.p1	3day	intact	137.785763085673	3582.10305028206	1859.94440668387	-4.70038964360538	0.691835694239257	-6.79408374379112	1.09003057480521e-11	4.29998612020824e-10
Efra.gene14527_i0_length1014.p1	3day	intact	5.0500873814198	174.553495197296	89.8017912893581	-5.10671523815704	0.751731937605803	-6.79326629971511	1.09622756046418e-11	4.32047931668502e-10
Efra.gene26700_i1_length468.p1	3day	intact	190.906252526819	1.59774320262634	96.2519978647226	6.91137549250167	1.01755456777138	6.79214236897266	1.1048043794044e-11	4.35030597504835e-10
Efra.gene69732_i1_length213.p1	3day	intact	1.37535571208601	178.017116030397	89.6962358712413	-7.00763933711417	1.03257375638372	-6.78657509334374	1.14826749827946e-11	4.51732205504704e-10
Efra.gene981_i0_length3786.p1	3day	intact	126.224835365494	1240.81847526404	683.521655314766	-3.29738650823256	0.485998162141895	-6.78477155901227	1.1627033929105e-11	4.56994368205306e-10
Efra.gene103875_i0_length219.p1	3day	intact	15.7296934790637	245.926733824245	130.828213651655	-3.96739867905963	0.585165414046939	-6.7799609885033	1.20208337471378e-11	4.72042157263516e-10
Efra.gene18028_i0_length753.p1	3day	intact	188.430082220376	2.08473002194525	95.2574061211608	6.48480321694504	0.956913400679351	6.77679214476588	1.22873461810671e-11	4.82068703629728e-10
Efra.gene17146_i0_length879.p1	3day	intact	3.18069757978289	203.690634709629	103.435666144706	-5.98814003084651	0.8837500431825	-6.77582997255924	1.23694080842021e-11	4.84847062151402e-10
Efra.gene32403_i0_length450.p1	3day	intact	195.474655341969	3.16812985631876	99.321392599144	5.94754407161552	0.877980888855009	6.77411564091312	1.25169526527073e-11	4.90184784311334e-10
Efra.gene25581_i0_length580.p1	3day	intact	3.65338235802045	248.055516062551	125.854449210286	-6.07767238840072	0.897247402463922	-6.7736862449653	1.25541779023668e-11	4.91196450650044e-10
Efra.gene11331_i0_length1208.p1	3day	intact	4.55605329186889	179.986988795114	92.2715210434917	-5.2939536119271	0.781913422700007	-6.7705112333878	1.28328119374233e-11	5.0164311179137e-10
Efra.gene41491_i0_length364.p1	3day	intact	207.538616939731	9.55910266682411	108.548859803278	4.44424258104363	0.656830508760795	6.76619389898367	1.32214329120653e-11	5.16366415642679e-10
Efra.gene7029_i0_length1599.p1	3day	intact	6.79138131517665	405.274613909871	206.032997612524	-5.8901501979649	0.870838072565349	-6.76377203010138	1.34444577075509e-11	5.24297026047575e-10
Efra.gene10922_i0_length1236.p1	3day	intact	216.187038533263	5.73984669758292	110.963442615423	5.22744762920385	0.77286517979517	6.76372511773561	1.34488139436561e-11	5.24297026047575e-10
Efra.gene25263_i0_length588.p1	3day	intact	20.1149522804258	420.852559825109	220.483756052767	-4.38408501285716	0.648489302942097	-6.76045848862462	1.37555738790165e-11	5.35771525692462e-10
Efra.gene17996_i0_length732.p1	3day	intact	186.121356669191	2.13944311981309	94.1303998945021	6.45721614689566	0.955412508731048	6.75856353971328	1.39366529429086e-11	5.42334535143854e-10
Efra.gene37058_i0_length399.p1	3day	intact	4.57740260318224	160.031592567498	82.3044975853401	-5.12081954236528	0.757774520638943	-6.75770879449402	1.40190934620314e-11	5.45050723897574e-10
Efra.gene18230_i0_length828.p1	3day	intact	57.5911454877615	586.377588908309	321.984367198035	-3.34746887470147	0.495394490431794	-6.75717824754925	1.40705049672278e-11	5.46479372033616e-10
Efra.gene4035_i0_length2097.p1	3day	intact	2.29937595724779	144.891351435203	73.5953636962253	-5.97352753088271	0.884041320532981	-6.7570682412009	1.40811879845385e-11	5.46479372033616e-10
Efra.gene18047_i0_length837.p1	3day	intact	10.1642226967796	691.379067168343	350.771644932561	-6.08793975701352	0.901461612528148	-6.75340987614537	1.44410222761875e-11	5.5994024953451e-10
Efra.gene559_i0_length2809.p1	3day	intact	934.614454014177	98.9725778545396	516.793515934358	3.23966472254348	0.479801319042398	6.75209632397281	1.45724071263835e-11	5.64526934472848e-10
Efra.gene14557_i2_length810.p1	3day	intact	6.44679240481916	403.692560167293	205.069676286056	-5.96703229013238	0.884362929160809	-6.74726641447378	1.50656499081077e-11	5.83110975841901e-10
Efra.gene9832_i0_length1326.p1	3day	intact	2.32072526856114	146.784585614611	74.5526554415859	-5.98829206049391	0.888627288444329	-6.73881180373978	1.59687071393733e-11	6.17509188994042e-10
Efra.gene9_i0_length14394.p1	3day	intact	225.332843951596	2091.26059242273	1158.29671818716	-3.2142122613325	0.477112033219914	-6.73680820758293	1.6190365880662e-11	6.25519718348121e-10
Efra.gene2556_i2_length957.p1	3day	intact	15.7083441677504	235.629004336205	125.668674251978	-3.90720219557108	0.580024092161466	-6.73627569677468	1.62497828263432e-11	6.27253255258226e-10
Efra.gene6888_i0_length1617.p1	3day	intact	1.86938980163692	164.967035981538	83.4182128915876	-6.47571241664475	0.962028493585493	-6.73131041317673	1.68141817296726e-11	6.48458920964484e-10
Efra.gene38028_i0_length390.p1	3day	intact	9.11210658373778	280.75423675631	144.933171670024	-4.93888731534178	0.73387686598533	-6.72985829674661	1.69828397093054e-11	6.54378105224415e-10
Efra.gene21650_i2_length633.p1	3day	intact	0.924020245161786	316.173124124888	158.548572185025	-8.41942473664586	1.25115675163834	-6.72931247473266	1.70466623656801e-11	6.56250840375917e-10
Efra.gene12936_i0_length1107.p1	3day	intact	1.39670502339935	217.709257335634	109.552981179517	-7.29333737370593	1.08399251004814	-6.7282174979069	1.71754063808051e-11	6.60617303230307e-10
Efra.gene7050_i1_length1598.p1	3day	intact	123.138534818996	2654.3806898831	1388.75961235105	-4.42960351184536	0.65870211800633	-6.72474460117462	1.75900698950863e-11	6.75963497028909e-10
Efra.gene1423_i0_length3286.p1	3day	intact	3.63203304670711	190.230005185287	96.9310191159969	-5.69746342985952	0.847674068513777	-6.72129022402308	1.80122416950679e-11	6.91570636835480e-10
Efra.gene40228_i0_length372.p1	3day	intact	2.7934100467987	147.813272351116	75.3033411989575	-5.73344277574402	0.853243261747522	-6.71958752302526	1.82239695155982e-11	6.9907730747691e-10
Efra.gene35888_i0_length409.p1	3day	intact	1.37535571208601	163.686709243136	82.5310324776109	-6.88665156100199	1.02614234385183	-6.71120493395832	1.93023788956993e-11	7.39787262974104e-10
Efra.gene24458_i5_length525.p1	3day	intact	314.703965873091	11077.8113859733	5696.25767592321	-5.13769132389889	0.765842653556911	-6.70854685363526	1.96572056474754e-11	7.52717349824331e-10
Efra.gene21442_i0_length702.p1	3day	intact	155.839181762642	4.22417314175834	80.0316774522	5.20590705972416	0.776057046664627	6.70814997698731	1.9710729696341e-11	7.54097189278736e-10
Efra.gene5584_i0_length1788.p1	3day	intact	2.77206073548536	139.096791639752	70.9344261876188	-5.64958465676679	0.842367915783677	-6.70678993217689	1.98952342613769e-11	7.60481219545912e-10
Efra.gene18639_i0_length810.p1	3day	intact	28.6659769113287	455.439486119735	242.052731515532	-3.99034073274458	0.595010294604061	-6.70633898090769	1.99567830847084e-11	7.62158207496344e-10
Efra.gene34314_i0_length426.p1	3day	intact	300.43802528071	9.50438956895627	154.971207424833	4.98244793770687	0.743131892886438	6.70466169653179	2.01873505620794e-11	7.70281410783342e-10
Efra.gene27795_i0_length528.p1	3day	intact	2.34207457987448	153.744614891237	78.0433447355556	-6.05066696788935	0.902968459859879	-6.70086192028044	2.07193755420622e-11	7.89882683684433e-10
Efra.gene37507_i1_length393.p1	3day	intact	0.924020245161786	221.479030027023	111.201525136092	-7.90551346253049	1.18002754633373	-6.69943128623772	2.09232223940423e-11	7.96949275586504e-10
Efra.gene17863_i0_length846.p1	3day	intact	2.29937595724779	451.264997497304	226.782186727276	-7.6138535256683	1.1369053131296	-6.69699880697136	2.12743357715541e-11	8.0960771002833e-10
Efra.gene4468_i0_length1998.p1	3day	intact	57.9784330207457	621.150579983981	339.564506502363	-3.42079513829544	0.510806493283419	-6.69685131899336	2.12958092484704e-11	8.0971023577275e-10
Efra.gene21137_i0_length372.p1	3day	intact	199.042640454736	2.68114303699984	100.861891745868	6.22890731893596	0.930191080395299	6.6963739496286	2.13654573229683e-11	8.11642663783635e-10
Efra.gene4010_i0_length2103.p1	3day	intact	253.282293872208	2439.78263564968	1346.53246476095	-3.26813297572367	0.488203833548965	-6.69419769190709	2.16858088968983e-11	8.23087167436235e-10
Efra.gene16469_i0_length912.p1	3day	intact	24.1769714827438	673.645787431768	348.911379457256	-4.79766111145593	0.717295302615019	-6.68854388696714	2.25402053388867e-11	8.54763442037624e-10
Efra.gene4295_i0_length2040.p1	3day	intact	1.37535571208601	206.853333504456	104.114344608271	-7.22520040880123	1.08090817260435	-6.68437948007442	2.31905160637903e-11	8.78651565133959e-10
Efra.gene5926_i0_length1734.p1	3day	intact	2.72936211285867	173.119891288274	87.9246267005661	-5.97354607008289	0.893971864003426	-6.68202916737433	2.35656106335989e-11	8.92079397444148e-10
Efra.gene5687_i0_length1771.p1	3day	intact	14.4640842528884	1296.35649567089	655.410289961887	-6.48175293015028	0.970166072284892	-6.68107565840223	2.37194722570063e-11	8.96661566666923e-10
Efra.gene2556_i1_length2580.p1	3day	intact	40.0988087636276	439.084292228413	239.59155049602	-3.45248674302816	0.516760313386777	-6.68102145925454	2.37282475025387e-11	8.96661566666923e-10
Efra.gene53747_i0_length306.p1	3day	intact	2.27802664593445	166.783631575636	84.5308291107852	-6.18095704000982	0.925478242141909	-6.67866272653232	2.41132382012919e-11	9.10411989076271e-10
Efra.gene23663_i0_length633.p1	3day	intact	8.74616836206695	425.382482342205	217.064325352136	-5.60253807626967	0.838941182134169	-6.67810592158256	2.42050078350775e-11	9.13077272812806e-10
Efra.gene42958_i0_length354.p1	3day	intact	6108.90198428376	743.826401270084	3426.36419277692	3.0379402489891	0.454935917092308	6.67773225821757	2.42667846635779e-11	9.14607477569481e-10
Efra.gene17976_i0_length842.p1	3day	intact	1.39670502339935	174.066508377977	87.7316067006884	-6.97042959197021	1.0438667360289	-6.67750906450688	2.43037583239913e-11	9.15201002319241e-10
Efra.gene4908_i3_length1908.p1	3day	intact	2.7934100467987	142.697195217522	72.7453026321603	-5.68259603540134	0.851550439368316	-6.6732348111014	2.50225539812881e-11	9.41446300184294e-10
Efra.gene20171_i0_length747.p1	3day	intact	4.59875191449558	147.523212435827	76.0609821751611	-5.00019547507642	0.749575645052286	-6.6707016270888	2.54583343846024e-11	9.57006977908371e-10
Efra.gene25097_i0_length594.p1	3day	intact	57.7619399782683	565.749141080328	311.755540529298	-3.29205539077164	0.493634457409382	-6.66901457416183	2.57526682017322e-11	9.67228044297986e-10
Efra.gene26288_i1_length564.p1	3day	intact	3.63203304670711	312.649359132428	158.140696089568	-6.41695287818036	0.962672320584602	-6.66577062720942	2.63280176280273e-11	9.87976619728156e-10
Efra.gene14059_i0_length852.p1	3day	intact	13560.5537273908	126285.279795871	69922.9167616309	-3.21920216271879	0.483281434069766	-6.66113352546887	2.71723628213443e-11	1.01877458066774e-09
Efra.gene7170_i0_length1584.p1	3day	intact	11.4541811636123	232.280240760333	121.867210961972	-4.33804893936261	0.651440149018224	-6.65916730170902	2.75383322536917e-11	1.03073022376925e-09
Efra.gene7722_i0_length1521.p1	3day	intact	78.7765632631986	808.162972035097	443.469767649148	-3.35922632074068	0.50445169809308	-6.65916347083214	2.75390499752343e-11	1.03073022376925e-09
Efra.gene4325_i0_length2034.p1	3day	intact	0.924020245161786	206.738275005753	103.831147625458	-7.80634324731687	1.17245936167565	-6.65809281113185	2.77403592637193e-11	1.0373643281646e-09
Efra.gene18564_i4_length705.p1	3day	intact	431.77734576747	1.05604328543959	216.416694526455	8.676047153118	1.30369551186578	6.65496434876983	2.83368732465751e-11	1.05875300153603e-09
Efra.gene33979_i0_length432.p1	3day	intact	2.29937595724779	144.141661249528	73.2205186033879	-5.96579265184667	0.896580513234348	-6.65393967835137	2.85349662974674e-11	1.06521021759751e-09
Efra.gene5227_i0_length1845.p1	3day	intact	5.52277215965737	153.399841878079	79.4613070188682	-4.7931812534378	0.720365842662156	-6.65381528325151	2.85591068845867e-11	1.06521021759751e-09
Efra.gene13671_i0_length1062.p1	3day	intact	265.337255681938	15.3536624622749	140.345459072107	4.1125522906049	0.618552586034168	6.64867043394387	2.95752380794567e-11	1.10215690602587e-09
Efra.gene7331_i2_length975.p1	3day	intact	8.7675176733803	221.342448523829	115.054983098605	-4.65791545148043	0.700846172930728	-6.64613096480563	3.00897549770633e-11	1.12036266437482e-09
Efra.gene1536_i0_length3189.p1	3day	intact	1164.9913854885	138.856013760839	651.923699624671	3.06870201159356	0.461769076761655	6.64553380905038	3.02120099791078e-11	1.12394411930043e-09
Efra.gene6668_i1_length1479.p1	3day	intact	0.924020245161786	218.55710911111	109.740564678136	-7.88630871184985	1.18688320452791	-6.64455329872724	3.04138039983797e-11	1.13047585086046e-09
Efra.gene23346_i0_length642.p1	3day	intact	228.577589465319	1.05604328543959	114.816816375379	7.75869822583802	1.16798853293457	6.64278630060202	3.07807971928552e-11	1.14313146646369e-09
Efra.gene520_i0_length4641.p1	3day	intact	120.296426290883	1587.70475785792	854.000592074401	-3.72219982116354	0.560395384939513	-6.64209577950986	3.09253883818632e-11	1.14750802471984e-09
Efra.gene75990_i0_length255.p1	3day	intact	4.10471782494467	165.62922545892	84.8669716419322	-5.3250921751538	0.801733891772947	-6.6419696482806	3.09518712514595e-11	1.14750802471984e-09
Efra.gene4544_i0_length675.p1	3day	intact	0.924020245161786	267.857232636596	134.390626440879	-8.17966622511747	1.23156600688796	-6.64167911372174	3.10129571847014e-11	1.14878494410032e-09
Efra.gene106032_i0_length219.p1	3day	intact	231.288602196208	1.05604328543959	116.172322740824	7.77578594519917	1.1715127476587	6.63738910288368	3.19288006611305e-11	1.18169450481199e-09
Efra.gene1537_i7_length1131.p1	3day	intact	276.056560472865	9.61381576469195	142.835188118778	4.84974334216299	0.731279199479321	6.63186283107199	3.31476555179689e-11	1.22575254113916e-09
Efra.gene74630_i0_length258.p1	3day	intact	8.95966147520041	541.536784100528	275.248222787864	-5.92462754060552	0.893434698572777	-6.6312933111618	3.32758251903456e-11	1.22943766472333e-09
Efra.gene24793_i0_length603.p1	3day	intact	2.29937595724779	161.208125413132	81.75375068519	-6.1279920963445	0.924160111450371	-6.63087707467408	3.33698052807366e-11	1.23185436154925e-09
Efra.gene35682_i0_length411.p1	3day	intact	7.86484673953186	211.378428684488	109.62163771201	-4.74964483020179	0.716586658664496	-6.6281513516505	3.39916854564456e-11	1.25373781165575e-09
Efra.gene11292_i1_length1212.p1	3day	intact	171.093190534124	7.3923029980771	89.2427467661005	4.53301242424549	0.683971206582577	6.6274901349933	3.41442446875806e-11	1.25828837452514e-09
Efra.gene111988_i0_length213.p1	3day	intact	1.82669117901023	203.974861080476	102.900776129743	-6.7919843495786	1.02494935779016	-6.62665359801038	3.43382151137015e-11	1.26435595308067e-09
Efra.gene31437_i0_length465.p1	3day	intact	288.437412005077	13.2689324403296	150.853172222703	4.44494597476014	0.670787400484438	6.62646014452572	3.43832250675253e-11	1.26493303347823e-09
Efra.gene30177_i1_length486.p1	3day	intact	6.94082649437007	486.792908578667	246.866867536518	-6.13305831933809	0.925677142799771	-6.62548315797045	3.46114197008537e-11	1.27224261145926e-09
Efra.gene44917_i0_length345.p1	3day	intact	1.37535571208601	764.781920236419	383.078637974252	-9.11340289742533	1.37575213188119	-6.6243058514936	3.48883727026944e-11	1.28133046492511e-09
Efra.gene27751_i0_length396.p1	3day	intact	1.84804049032357	166.02851032847	83.9382754093966	-6.48946970348555	0.980388028159258	-6.61928697320994	3.60935564599852e-11	1.3244645735193e-09
Efra.gene891_i0_length3903.p1	3day	intact	539.219186330186	53.9676337531545	296.59341004167	3.32127615094523	0.501794838880359	6.61879296797054	3.62143612547758e-11	1.32776752910048e-09
Efra.gene7021_i0_length1602.p1	3day	intact	0.924020245161786	209.140421491922	105.032220868542	-7.82315363624718	1.18243487907238	-6.61613909967237	3.68701457863344e-11	1.35066276624416e-09
Efra.gene10129_i0_length1299.p1	3day	intact	1.86938980163692	155.878626949558	78.8740083755975	-6.39438494497621	0.966669386897452	-6.61486236312825	3.71897600848193e-11	1.36086262808398e-09
Efra.gene6665_i0_length1644.p1	3day	intact	510.640906981643	14.6751798004185	262.658043391031	5.11880957781872	0.773844839814561	6.61477510019368	3.72117039337387e-11	1.36086262808398e-09
Efra.gene6389_i0_length1155.p1	3day	intact	19.9625071718885	297.486790029739	158.724648600814	-3.89924608361412	0.589787785995416	-6.61126964003358	3.81037707244503e-11	1.39230532400519e-09
Efra.gene6406_i0_length1674.p1	3day	intact	1.37535571208601	167.872663712977	84.6240097125314	-6.92358984650125	1.04726134931615	-6.61113851955131	3.81375410148985e-11	1.39235931916967e-09
Efra.gene19480_i4_length776.p1	3day	intact	2459.71189332723	303.270487702207	1381.49119051472	3.0197748804521	0.456818380938753	6.61044959322023	3.83154568575851e-11	1.39767136491413e-09
Efra.gene3482_i0_length2249.p1	3day	intact	29.312456109417	511.87484157991	270.593648844663	-4.12446518024379	0.623958232456524	-6.61016229244347	3.838989228265e-11	1.39920286183518e-09
Efra.gene18989_i0_length795.p1	3day	intact	12.4849479653408	314.273855159561	163.379401562451	-4.65403699128285	0.704141813680432	-6.60951657870873	3.85577040324762e-11	1.40413219997321e-09
Efra.gene6902_i0_length1614.p1	3day	intact	81.7224184185347	769.90503836331	425.813728390922	-3.23592121369107	0.489598970470039	-6.6093301025213	3.8606299955938e-11	1.40471547274277e-09
Efra.gene50851_i0_length318.p1	3day	intact	159.401167016721	2.11208657087917	80.7566267938	6.23839888050667	0.944048356509622	6.60813488789023	3.89192005294837e-11	1.41490655078394e-09
Efra.gene45502_i0_length342.p1	3day	intact	6.4681417161325	208.926798920467	107.6974703183	-5.01346933617241	0.759014173090418	-6.60523810215489	3.96878947118794e-11	1.44163686292511e-09
Efra.gene3727_i0_length2178.p1	3day	intact	2.7934100467987	155.139798886867	78.9666044668327	-5.80243453651608	0.878548514931189	-6.60456928433889	3.98674728782499e-11	1.44694093273695e-09
Efra.gene0_i6_length3474.p1	3day	intact	25415.3147867665	2719.76143560319	14067.5381111848	3.2241155187358	0.488228083140879	6.60370763188048	4.00999996636746e-11	1.45415616946902e-09
Efra.gene17539_i0_length861.p1	3day	intact	0.924020245161786	199.291258909809	100.107639577485	-7.75343043381949	1.17424726174564	-6.60289419989212	4.03207310433e-11	1.46093189949073e-09
Efra.gene19051_i1_length777.p1	3day	intact	480.429129673627	22.9101047539555	251.669617213791	4.39310224421763	0.665350343996066	6.60269027266574	4.03762544734857e-11	1.4617153351245e-09
Efra.gene1732_i0_length3039.p1	3day	intact	20.4992398840661	346.49162381992	183.495431851993	-4.08197343998605	0.61832997215599	-6.60161018194386	4.06715814273582e-11	1.4711716244995e-09
Efra.gene3419_i1_length1275.p1	3day	intact	0.924020245161786	202.68367221909	101.803846232126	-7.77761198833957	1.17827951934773	-6.60082082445521	4.08887495557699e-11	1.47778727124571e-09
Efra.gene7840_i1_length1509.p1	3day	intact	45.4507864327782	538.24836592549	291.849576179134	-3.56477843395531	0.540699252083348	-6.59290431828783	4.31304564572955e-11	1.55750074628912e-09
Efra.gene85834_i0_length240.p1	3day	intact	1.84804049032357	159.692451857308	80.7702461738156	-6.434049752006	0.976134310461095	-6.59135703258577	4.35824386639859e-11	1.57206414816698e-09
Efra.gene3522_i1_length1914.p1	3day	intact	33.8014615380019	413.947243646351	223.874352592176	-3.61510381617622	0.548468099703645	-6.59127453014966	4.36066683954752e-11	1.57206414816698e-09
Efra.gene17580_i1_length858.p1	3day	intact	2996.56095629573	221.194401173225	1608.87767873448	3.76035174993378	0.570547316572218	6.59077983667601	4.3752229152927e-11	1.57599403875251e-09
Efra.gene2236_i1_length2700.p1	3day	intact	3.20204689109623	166.460985291396	84.8315160912463	-5.69254915124761	0.863976686370617	-6.5887763420571	4.4346623028949e-11	1.59607123968213e-09
Efra.gene111485_i0_length213.p1	3day	intact	226.982740781411	1.05604328543959	114.019392033425	7.74847921045056	1.17609565969405	6.5883069515504	4.44870193680795e-11	1.59978883577438e-09
Efra.gene77269_i0_length252.p1	3day	intact	219.825071438658	4.19681659282442	112.010944015741	5.70681248884778	0.866266807140823	6.58782310692883	4.46321941354029e-11	1.60367192878014e-09
Efra.gene2522_i0_length2598.p1	3day	intact	2.27802664593445	179.806556317036	91.0422914814852	-6.29057688227742	0.954979608438843	-6.58713215097961	4.48403153440972e-11	1.60980839025099e-09
Efra.gene4663_i0_length1953.p1	3day	intact	1.39670502339935	153.235702584476	77.3162038039375	-6.78687364696505	1.03077536201136	-6.58424123925682	4.5721424767778e-11	1.64007543403684e-09
Efra.gene13626_i0_length1065.p1	3day	intact	2.32072526856114	133.466371137905	67.893548203233	-5.85091782472324	0.888796353698641	-6.5829678535192	4.61148879508817e-11	1.65281431735508e-09
Efra.gene40928_i1_length369.p1	3day	intact	253.419039722214	3.16812985631876	128.293584789267	6.32251884603323	0.961160847979181	6.57800290068638	4.76808930161312e-11	1.70752247855193e-09
Efra.gene25394_i0_length585.p1	3day	intact	289.200337159575	1.05604328543959	145.128190222507	8.09783022738072	1.23151764519408	6.57548859245502	4.84936614942180e-11	1.73518772003834e-09
Efra.gene24235_i0_length615.p1	3day	intact	1.37535571208601	206.552411466183	103.963883589135	-7.22328039472683	1.09909690717312	-6.57201412139823	4.96391538161349e-11	1.7747026493286e-09
Efra.gene7827_i0_length1512.p1	3day	intact	1.37535571208601	153.9688983442	77.6721270281429	-6.79832253690551	1.03459448041132	-6.57100213235501	4.99777437621726e-11	1.78532757066578e-09
Efra.gene35389_i0_length414.p1	3day	intact	677.224792193585	55.642015541091	366.433403867338	3.60438924813155	0.548730900748143	6.56859171447663	5.07933439661248e-11	1.81296077134719e-09
Efra.gene1112_i0_length3600.p1	3day	intact	1.82669117901023	167.084553613909	84.4556223964597	-6.50367153729632	0.990245559517225	-6.56773612846803	5.10859636458147e-11	1.82104175999786e-09
Efra.gene769_i1_length4107.p1	3day	intact	14.2902898330377	244.148356902065	129.219323367551	-4.09368468260515	0.623309876155814	-6.56765573466033	5.1113543807244e-11	1.82104175999786e-09
Efra.gene7534_i0_length1542.p1	3day	intact	10.249619942033	222.409353932252	116.329486937143	-4.44411683324907	0.676677019199335	-6.56755986557292	5.11464520109797e-11	1.82104175999786e-09
Efra.gene33955_i0_length432.p1	3day	intact	441.950218446375	31.4624461717162	236.706332309046	3.81037996815137	0.58029053422765	6.56633142090259	5.15699690490948e-11	1.83460590386949e-09
Efra.gene36849_i0_length399.p1	3day	intact	5.50142284834402	157.191741298386	81.3465820733652	-4.83129850461979	0.735796825505116	-6.56607685321714	5.16581616410902e-11	1.8362283227361e-09
Efra.gene17990_i0_length840.p1	3day	intact	4.08336851363133	201.50190955344	102.792639033536	-5.61264114194706	0.854906707012082	-6.56520892386418	5.19599581132044e-11	1.84543452550827e-09
Efra.gene17694_i0_length853.p1	3day	intact	1.37535571208601	174.340275108792	87.8578154104391	-6.97833069399333	1.0630493384664	-6.56444667381158	5.22264298391917e-11	1.85337199619459e-09
Efra.gene26476_i0_length558.p1	3day	intact	9.99342820627288	348.456065523146	179.224746864709	-5.11738179041051	0.779741368471432	-6.56292201149003	5.276344736008e-11	1.87088944064521e-09
Efra.gene8438_i0_length1449.p1	3day	intact	859.217081797175	6827.77444205876	3843.49576192797	-2.990369292702	0.455761811182351	-6.56125462759658	5.33569187137817e-11	1.89037819571251e-09
Efra.gene85471_i0_length240.p1	3day	intact	0.924020245161786	199.110625190254	100.017322717708	-7.75192173074565	1.18158526965914	-6.56061134968442	5.35876217235081e-11	1.89699300973112e-09
Efra.gene6879_i0_length1617.p1	3day	intact	4.68414915974897	172.780750578083	88.7324498689161	-5.21529303304843	0.795018566573078	-6.55996382012677	5.38208349247097e-11	1.90368575836645e-09
Efra.gene24674_i0_length606.p1	3day	intact	288.516459585737	2.11208657087917	145.314273078308	7.09464284294717	1.08228627351396	6.55523683203736	5.55536387458651e-11	1.96336577197169e-09
Efra.gene4066_i1_length2091.p1	3day	intact	177.259441962526	1524.92690665771	851.093174310119	-3.10498798729938	0.473748374558998	-6.55408684027624	5.5983383295072e-11	1.97693328217332e-09
Efra.gene21404_i0_length702.p1	3day	intact	151.109334050922	5.28021642719793	78.19477523906	4.8393477542185	0.738424682330254	6.55361050357488	5.61623381619386e-11	1.98162973365655e-09
Efra.gene1773_i0_length3006.p1	3day	intact	1598.97936023272	187.784208965709	893.381784599214	3.0899511433793	0.471521951303429	6.5531437822518	5.63382233105551e-11	1.98621028166901e-09
Efra.gene9412_i0_length1359.p1	3day	intact	167.247664374283	6.28154661476967	86.7646054945265	4.72884597430554	0.721628460450374	6.55302033314239	5.63848354628066e-11	1.98622953484463e-09
Efra.gene17337_i0_length870.p1	3day	intact	292.758972678405	22.1495524452974	157.454262561851	3.72403584507473	0.568946812606814	6.54549030341141	5.93005060318191e-11	2.08685456136611e-09
Efra.gene67644_i0_length270.p1	3day	intact	0.924020245161786	192.364017243608	96.6440187443849	-7.70227881866751	1.1767476692966	-6.54539543152148	5.93381657405398e-11	2.08685456136611e-09
Efra.gene46698_i0_length336.p1	3day	intact	303.331832219482	23.7199390989898	163.525885659236	3.67623120855137	0.561685851138841	6.54499521591591	5.94972902965293e-11	2.09074544883085e-09
Efra.gene29187_i0_length501.p1	3day	intact	1.39670502339935	155.04143605559	78.2190705394947	-6.80395814982749	1.03973939772205	-6.54390721822618	5.99319876218928e-11	2.104305790141e-09
Efra.gene885_i3_length1938.p1	3day	intact	3.65338235802045	144.108873639103	73.8811279985615	-5.29252826223957	0.808969310216151	-6.54231031437453	6.0575643803476e-11	2.12517496653741e-09
Efra.gene12719_i0_length666.p1	3day	intact	9.24020245161786	198.656425981361	103.948314216489	-4.42620151148229	0.676818929942829	-6.53971293600811	6.1637026305174e-11	2.1606533847156e-09
Efra.gene3692_i1_length2187.p1	3day	intact	2.29937595724779	193.82517894304	98.0622774501441	-6.39413761318601	0.977814957881206	-6.53921026841444	6.18445249906699e-11	2.16616603088766e-09
Efra.gene2032_i1_length1020.p1	3day	intact	38.4215627638108	418.581563780642	228.501563272227	-3.44603211221568	0.527019568449411	-6.53871757049655	6.20485712195452e-11	2.17154890038403e-09
Efra.gene10953_i0_length1236.p1	3day	intact	151.408224409309	4.73851651001117	78.07337045966	4.99589419548003	0.764118909733136	6.53811092991379	6.23007103817067e-11	2.17860480902518e-09
Efra.gene10105_i0_length1302.p1	3day	intact	9.90503103167554	614.896389918145	312.40071047491	-5.96242725068041	0.912626948175984	-6.5332579347971	6.43541699892253e-11	2.2485889363253e-09
Efra.gene19145_i0_length789.p1	3day	intact	2.27802664593445	181.240160226059	91.7590934359966	-6.30221531547929	0.964801350539408	-6.53213774209147	6.48374818632542e-11	2.26364186679994e-09
Efra.gene30816_i0_length474.p1	3day	intact	3.65338235802045	274.850653248074	139.252017803047	-6.22634188851696	0.953373853027792	-6.5308502732091	6.53973514293057e-11	2.28134110159982e-09
Efra.gene4_i0_length16251.p1	3day	intact	4716.9105580496	36028.6485974963	20372.7795777729	-2.93323747292912	0.449218878072942	-6.52963981725816	6.59280420614804e-11	2.29799465607506e-09
Efra.gene4274_i0_length2046.p1	3day	intact	1.82669117901023	157.66243493323	79.7445630561203	-6.4205027922486	0.98371050000748	-6.52682145021302	6.71800496201655e-11	2.33974329521218e-09
Efra.gene16603_i1_length906.p1	3day	intact	1130.83298551686	139.611135008005	635.222060262434	3.01773602580966	0.46249069036036	6.52496599111721	6.80169654122375e-11	2.36697941701327e-09
Efra.gene30944_i0_length473.p2	3day	intact	7.32811402735425	201.933982033415	104.631048030385	-4.77935986072804	0.732566438693918	-6.5241316122113	6.83966324986374e-11	2.37827226084173e-09
Efra.gene20735_i0_length726.p1	3day	intact	1.86938980163692	202.191455579755	102.030422690696	-6.76864205155434	1.03750073614812	-6.52398770981496	6.84623215691047e-11	2.37863812981071e-09
Efra.gene10247_i0_length1288.p1	3day	intact	2.77206073548536	142.330496716922	72.5512787262037	-5.68228371286197	0.871052443619267	-6.52346911427261	6.86995641179068e-11	2.38495902260208e-09
Efra.gene18480_i2_length690.p1	3day	intact	162.478117969281	1.57038665369242	82.0242523114867	6.68376858529593	1.0257516695589	6.51597144186967	7.2220715654429e-11	2.50518149386324e-09
Efra.gene18787_i0_length804.p1	3day	intact	316.408561042909	14.1334798832318	165.27102046307	4.48114917173692	0.687864591030896	6.51458038423095	7.28931384767564e-11	2.52647383577356e-09
Efra.gene22633_i0_length663.p1	3day	intact	0.924020245161786	314.296384371431	157.610202308296	-8.4108160128344	1.29118506885597	-6.5140282487054	7.31617290480459e-11	2.53374640270249e-09
Efra.gene68755_i0_length267.p1	3day	intact	743.427310705035	76.089829649518	409.758570177276	3.28868797860246	0.50493309255238	6.51311634572912	7.36074519589243e-11	2.54713684278727e-09
Efra.gene15827_i0_length945.p1	3day	intact	5.0500873814198	151.588677345473	78.3193823634464	-4.90323070235533	0.753016367137904	-6.51145302590399	7.44273041934295e-11	2.57344192053577e-09
Efra.gene12500_i0_length1131.p1	3day	intact	4.53470398055555	198.153145977567	101.343924979061	-5.43726056805398	0.835331439220537	-6.50910562294602	7.55995543793464e-11	2.61187979661401e-09
Efra.gene4513_i1_length498.p1	3day	intact	1.37535571208601	527.380573763951	264.377964738019	-8.57679822788278	1.31833951521272	-6.50575828829564	7.73024376589534e-11	2.66857422301128e-09
Efra.gene25910_i0_length573.p1	3day	intact	12.11900974367	236.170704253392	124.144856998531	-4.28873469572037	0.65923898105103	-6.50558419479808	7.73920226577752e-11	2.66952947274823e-09
Efra.gene6586_i0_length1651.p1	3day	intact	887.486071775676	18.5984309039037	453.04225133979	5.57189596175907	0.856788280620275	6.50323549911919	7.86105833403995e-11	2.70939450190888e-09
Efra.gene28559_i0_length514.p1	3day	intact	8.31618220645608	323.910200136123	166.113191171289	-5.28402255705311	0.81301736120657	-6.49927395057257	8.07085738070064e-11	2.77948209012516e-09
Efra.gene13151_i0_length1093.p1	3day	intact	14.0097488566202	291.768868819599	152.889308838109	-4.38455289034829	0.674876556002776	-6.49682205041697	8.20343978694404e-11	2.82288677808193e-09
Efra.gene13825_i0_length1053.p1	3day	intact	8.70346973944026	184.834931500861	96.7692006201508	-4.40393632128417	0.678175519599603	-6.49380019479952	8.36977384062529e-11	2.87782726225072e-09
Efra.gene33260_i0_length441.p1	3day	intact	1.84804049032357	134.473132386968	68.1605864386459	-6.18553985283039	0.952884262818692	-6.49138630386566	8.50500844118668e-11	2.92199560923224e-09
Efra.gene24458_i1_length420.p1	3day	intact	582.02335777192	9319.3017875463	4950.66257265911	-4.00114777327536	0.616568510027062	-6.48938067417642	8.61899388070884e-11	2.95879903785448e-09
Efra.gene5236_i0_length1845.p1	3day	intact	0.924020245161786	191.827748387913	96.3758843165374	-7.69812883016932	1.18632480632406	-6.48905661344361	8.63755077189856e-11	2.96281047439897e-09
Efra.gene4191_i4_length833.p1	3day	intact	10.185572008093	209.107633881497	109.646602944795	-4.36125752913129	0.672118418383649	-6.48882311486048	8.65094595555204e-11	2.96504639718233e-09
Efra.gene17388_i0_length867.p1	3day	intact	4.2114643815114	154.127606576312	79.1695354789115	-5.20378670733816	0.802122236188306	-6.48752331323791	8.72588412681073e-11	2.98835540822636e-09
Efra.gene3433_i1_length2262.p1	3day	intact	62.9401232275682	651.759542077254	357.349832652411	-3.37272331473784	0.520013061801581	-6.48584345757214	8.82367455542878e-11	3.0194474270351e-09
Efra.gene25967_i0_length570.p1	3day	intact	3557.34119802287	28307.6113871045	15932.4762925637	-2.99232402082427	0.461489991166778	-6.48404966109627	8.92928091005879e-11	3.05316260903255e-09
Efra.gene7598_i3_length552.p1	3day	intact	147.968335164422	3.16812985631876	75.5682325103703	5.54591879453231	0.855501166055388	6.48265486311827	9.01225009767978e-11	3.07909023345213e-09
Efra.gene7128_i2_length444.p1	3day	intact	6.96217580568342	161.946752234348	84.4544640200158	-4.54332244249705	0.700985601787622	-6.48133489605332	9.09146192511112e-11	3.10369409204288e-09
Efra.gene514_i0_length4647.p1	3day	intact	13.1527764747424	569.546874045078	291.34982525991	-5.43151967441908	0.839136459561993	-6.47274899395289	9.62357490909988e-11	3.28275062781376e-09
Efra.gene8893_i0_length1404.p1	3day	intact	1.82669117901023	137.794539413907	69.8106152964587	-6.22570327136519	0.962004520720391	-6.47159461028635	9.69740080788431e-11	3.30531881923753e-09
Efra.gene26567_i0_length558.p1	3day	intact	12.5489958992808	338.513568688296	175.531282293788	-4.75567520002696	0.734914618038262	-6.47105811110614	9.73189953686702e-11	3.31445744337358e-09
Efra.gene27749_i0_length531.p1	3day	intact	46.8901900788043	546.270070790523	296.580130434663	-3.54151955086801	0.547320122325089	-6.47065475287692	9.7579158367459e-11	3.32069500499584e-09
Efra.gene33838_i0_length432.p1	3day	intact	39.2815350750326	400.579747133269	219.930641104151	-3.35044045289781	0.517992931343398	-6.46812002667401	9.92296685565938e-11	3.37420001510619e-09
Efra.gene13832_i0_length1053.p1	3day	intact	0.924020245161786	188.659618531594	94.791819388378	-7.67409789572538	1.18734661798978	-6.46323304370707	1.0248926596481e-10	3.4822928925175e-09
Efra.gene39766_i1_length327.p1	3day	intact	992.906777040029	121.417621276618	557.162199158324	3.03175275879181	0.469152390117652	6.46219186484699	1.03197134974376e-10	3.50327149979046e-09
Efra.gene7077_i0_length1593.p1	3day	intact	165.50937036987	7.90664636632993	86.7080083681002	4.38706787223085	0.678894729414787	6.46207384171703	1.03277676638971e-10	3.50327149979046e-09
Efra.gene2792_i0_length2484.p1	3day	intact	1.39670502339935	154.46131622501	77.9290106242048	-6.7979226087307	1.05199069737006	-6.46196076231971	1.03354902230869e-10	3.50327149979046e-09
Efra.gene24298_i0_length615.p1	3day	intact	22.1978351951962	266.232334126511	144.215084660854	-3.58468551892891	0.554746150338995	-6.46184839090524	1.03431700239656e-10	3.50327149979046e-09
Efra.gene25641_i0_length579.p1	3day	intact	149.798026272776	5.30757297613185	77.552799624454	4.82335381444415	0.747269975675973	6.4546334945158	1.08481116136169e-10	3.67141309610926e-09
Efra.gene21133_i3_length237.p1	3day	intact	209.533102679904	1.05604328543959	105.294572982672	7.63303902789567	1.18303208894145	6.45209804471619	1.10312169757047e-10	3.73045476346242e-09
Efra.gene2977_i7_length2391.p1	3day	intact	2.7934100467987	144.639711433306	73.7165607400523	-5.70193327693131	0.883967224153757	-6.45038992524854	1.11562737927302e-10	3.7697888489118e-09
Efra.gene8674_i0_length1425.p1	3day	intact	68.188354269496	1074.5711125441	571.379733406797	-3.97721025857765	0.616841663716185	-6.44770042707038	1.13559944520933e-10	3.834271047697e-09
Efra.gene10923_i0_length1236.p1	3day	intact	6.94082649437007	233.030132187483	119.985479340927	-5.07070618935649	0.786508781880934	-6.44710689336476	1.14005384319109e-10	3.84629902635919e-09
Efra.gene1532_i1_length3192.p1	3day	intact	0.924020245161786	183.729606179046	92.3268132121037	-7.6359304008639	1.18451279473587	-6.44647354996838	1.14482584393689e-10	3.85937888295755e-09
Efra.gene5527_i0_length1797.p1	3day	intact	47.2347789891618	631.585293458166	339.410036223664	-3.73999507040324	0.580823715452168	-6.43912252703331	1.20166167647541e-10	4.04465624547933e-09
Efra.gene2941_i0_length2433.p1	3day	intact	0.924020245161786	179.576640561106	90.2503304031337	-7.60320671957026	1.18083652020261	-6.43883093848225	1.20397211535125e-10	4.04927189528859e-09
Efra.gene17899_i0_length846.p1	3day	intact	1.37535571208601	146.593089772073	73.9842227420796	-6.72797257006494	1.04500033606712	-6.43824919270918	1.20859463214305e-10	4.06165040951768e-09
Efra.gene17127_i3_length492.p1	3day	intact	698.217016749485	11570.2882231612	6134.25261995534	-4.05050792867013	0.629152154620938	-6.43804189323733	1.21024600970593e-10	4.06403249225006e-09
Efra.gene6048_i1_length327.p1	3day	intact	1.39670502339935	159.232821586923	80.314763305161	-6.84231373512306	1.06303620802549	-6.43657636820496	1.22198366806404e-10	4.10025446038265e-09
Efra.gene3625_i0_length2205.p1	3day	intact	2.34207457987448	154.707525165416	78.524799872645	-6.0584689401933	0.941512634686865	-6.43482489452547	1.23615755000902e-10	4.14458826467643e-09
Efra.gene23048_i3_length495.p1	3day	intact	302.920195445841	22.2042655431652	162.562230494503	3.77058254255561	0.586076444308897	6.43360192884376	1.24614960001011e-10	4.17484322483573e-09
Efra.gene15602_i3_length957.p1	3day	intact	2.32072526856114	182.887185465061	92.6039553668112	-6.30512153748874	0.980720910038637	-6.42906812014474	1.28388585888718e-10	4.29792752931977e-09
Efra.gene13810_i1_length1053.p1	3day	intact	420.276766440075	42.6740051390345	231.475385789555	3.29946704867532	0.513506190656497	6.42536956459489	1.31549523787191e-10	4.40032646790716e-09
Efra.gene10326_i0_length420.p1	3day	intact	0.924020245161786	16049.7822743596	8025.35314730236	-14.084477279718	2.19206781221533	-6.42520144734209	1.31694996610006e-10	4.40177765025864e-09
Efra.gene399_i0_length4974.p1	3day	intact	4173.0372218531	581.841631605294	2377.4394267292	2.84236120061597	0.442600224587474	6.4219605926888	1.34530253709846e-10	4.4930603789368e-09
Efra.gene26867_i0_length549.p1	3day	intact	7.28541540472756	379.11913698986	193.202276197294	-5.69547170089098	0.88695014891327	-6.42141129111859	1.35016685857195e-10	4.50581613320797e-09
Efra.gene9671_i0_length1338.p1	3day	intact	9.54209273934866	324.375060226523	166.958576482936	-5.08082621952368	0.79146933358816	-6.41948589023599	1.36735328539703e-10	4.55964204226323e-09
Efra.gene13361_i4_length618.p1	3day	intact	94.7410991667091	3537.83874049995	1816.28991983333	-5.22295668680125	0.813865643606802	-6.41746795411429	1.38559514012973e-10	4.61690151908606e-09
Efra.gene68508_i0_length267.p1	3day	intact	0.924020245161786	176.463223802655	88.6936220239083	-7.57796293342817	1.18106271483892	-6.4162239974375	1.3969586030031e-10	4.65117097186753e-09
Efra.gene7323_i0_length1563.p1	3day	intact	0.924020245161786	175.976236983336	88.4501286142488	-7.5739653033601	1.18075112209496	-6.41453153135428	1.41256553425036e-10	4.69950525773708e-09
Efra.gene16226_i0_length924.p1	3day	intact	2.29937595724779	214.639691552067	108.469533754658	-6.54148558180464	1.01994105051937	-6.41359182324663	1.42130440938609e-10	4.72493309325366e-09
Efra.gene18887_i0_length654.p1	3day	intact	1.82669117901023	133.389732552595	67.6082118658025	-6.17849152794267	0.963647396539103	-6.41156874405768	1.44029785921649e-10	4.78438542340812e-09
Efra.gene7331_i0_length1563.p1	3day	intact	12.2714548522073	366.578371730714	189.424913291461	-4.89529979494107	0.764506771279981	-6.40321312883218	1.52140577668924e-10	5.0499193898006e-09
Efra.gene42468_i0_length357.p1	3day	intact	421.142738609985	43.1883485072873	232.165543558636	3.28514577181636	0.513167056125377	6.40170824023771	1.53648067224548e-10	5.0960336265545e-09
Efra.gene2026_i0_length2352.p1	3day	intact	188.588527187602	9.42231992215451	99.0054235548781	4.31832348473765	0.674590570917446	6.40139911660003	1.53959527316243e-10	5.10243884649841e-09
Efra.gene4762_i0_length1935.p1	3day	intact	1.39670502339935	143.452316464688	72.4245107440439	-6.69183457637078	1.04557275893023	-6.40016155663571	1.55212632034517e-10	5.14001770770527e-09
Efra.gene49398_i0_length324.p1	3day	intact	204.547063232424	1.05604328543959	102.801553258932	7.59827071480226	1.18725898158861	6.39984269029107	1.55537115018166e-10	5.14681027493345e-09
Efra.gene28840_i0_length466.p1	3day	intact	529.738141595433	54.1536985342003	291.945920064817	3.28935616190719	0.514288378633833	6.39593717953555	1.59565601020757e-10	5.27606596565336e-09
Efra.gene1921_i1_length897.p1	3day	intact	12.5062972766541	223.837526779783	118.171912028219	-4.16337585623263	0.651010173233931	-6.39525467866473	1.60279981295042e-10	5.29562601800638e-09
Efra.gene2323_i0_length2703.p1	3day	intact	57.5727961057921	1427.23566174895	742.404228927373	-4.63080127572082	0.724491630776829	-6.3917940235631	1.63950655953701e-10	5.41072217959484e-09
Efra.gene7841_i3_length912.p1	3day	intact	779.058813157296	94.1246351487927	436.591724153045	3.04938548093719	0.47708262692319	6.39173448969069	1.64014516054699e-10	5.41072217959484e-09
Efra.gene85054_i0_length240.p1	3day	intact	204.117077076813	1.05604328543959	102.586560181127	7.5952287164346	1.18843177239275	6.39096740163938	1.64839524481334e-10	5.43378117512359e-09
Efra.gene3370_i0_length2277.p1	3day	intact	731.48914465762	24.6719872501853	378.080565953903	4.89314183774121	0.766324537153753	6.38520835560753	1.71164258393523e-10	5.63795976253136e-09
Efra.gene18773_i0_length804.p1	3day	intact	1.39670502339935	156.03733518167	78.7170201025347	-6.81303681544943	1.06738542822217	-6.38292095367763	1.73741601434566e-10	5.71848597637725e-09
Efra.gene20227_i2_length720.p1	3day	intact	2186.39104463182	149.947083167962	1168.16906389989	3.8666436707019	0.60580105277565	6.38269552848376	1.73997643670923e-10	5.72254492918321e-09
Efra.gene15246_i0_length975.p1	3day	intact	1.86938980163692	141.581007772723	71.7251987871799	-6.25541820679266	0.980580078806967	-6.37930378353534	1.77894849100931e-10	5.84625930540002e-09
Efra.gene40940_i0_length369.p1	3day	intact	7.39216196129429	174.449701304528	90.9209316329111	-4.56132458351063	0.71513319415205	-6.37828675946039	1.79079967194048e-10	5.88072425400287e-09
Efra.gene19620_i0_length768.p1	3day	intact	8.38023014039611	181.874791913031	95.1275110267134	-4.44455072597208	0.697664764589251	-6.37061086005798	1.88276793337532e-10	6.17802929858018e-09
Efra.gene37569_i0_length393.p1	3day	intact	196.83466160143	12.1308195080883	104.482740554759	4.01985245637807	0.631119572516067	6.36939913042505	1.89770176124504e-10	6.22229709806863e-09
Efra.gene2548_i1_length2586.p1	3day	intact	1.82669117901023	128.995989055741	65.4113401173758	-6.13046038076095	0.962518975794764	-6.36918391733415	1.90036620622791e-10	6.22629861048093e-09
Efra.gene18240_i0_length828.p1	3day	intact	230.17878781382	11.6164761398354	120.897631976828	4.3086123330382	0.676686861809996	6.36721735887344	1.92488307270136e-10	6.3018362525182e-09
Efra.gene2977_i4_length1800.p1	3day	intact	1.84804049032357	127.108185937825	64.4781132140744	-6.10424662864523	0.958796808941377	-6.366569612789	1.93302589984065e-10	6.32369330223288e-09
Efra.gene18267_i3_length828.p1	3day	intact	7.41351127260764	149.958146532421	78.6858289025144	-4.34039524586367	0.681785613245009	-6.36621712389213	1.93747117320445e-10	6.33343021797243e-09
Efra.gene26700_i0_length552.p1	3day	intact	198.265065459424	2.68114303699984	100.473104248212	6.22220733232086	0.977588653221975	6.36485224313259	1.95477822108609e-10	6.38516458777038e-09
Efra.gene2773_i0_length2496.p1	3day	intact	15.9034878989144	486.387186440247	251.145337169581	-4.93036812927711	0.774772963562503	-6.36362955491718	1.97041041996117e-10	6.4313539801261e-09
Efra.gene21445_i0_length702.p1	3day	intact	18.2028638561622	687.041646701163	352.622255278662	-5.2351792215068	0.822690051587534	-6.36348915536847	1.97221324116755e-10	6.43236901054623e-09
Efra.gene2434_i0_length2645.p1	3day	intact	0.924020245161786	169.262416647115	85.0932184461385	-7.51780697110116	1.1815520179907	-6.36265425189291	1.98296727379649e-10	6.46255479548627e-09
Efra.gene8488_i0_length1443.p1	3day	intact	2.81475935811205	238.627765078905	120.721262218508	-6.41742135904462	1.00918597741658	-6.35900765830361	2.03061284539619e-10	6.61283489840995e-09
Efra.gene19942_i0_length756.p1	3day	intact	7.80079880559182	160.031592567498	83.9161956865449	-4.35472238755589	0.685044574822032	-6.35684530263918	2.05939198787169e-10	6.70149466725010e-09
Efra.gene100765_i0_length222.p1	3day	intact	278.059696195164	12.7545890720768	145.40714263362	4.44959005789826	0.700074508902453	6.35588069743338	2.07235823279593e-10	6.73860255833047e-09
Efra.gene98833_i0_length225.p1	3day	intact	193.123231168157	9.58645921575803	101.354845191958	4.33777697263579	0.68269241952284	6.35392579233211	2.09888116894066e-10	6.81970304153838e-09
Efra.gene21654_i3_length384.p1	3day	intact	139.569755642056	2.08473002194525	70.8272428320008	6.05181579259937	0.952670697042105	6.35247395704446	2.11879306175825e-10	6.87921690089086e-09
Efra.gene1322_i0_length3387.p1	3day	intact	11.8201193852831	340.686201901486	176.253160643384	-4.84360702005343	0.762951890161457	-6.34850910327834	2.17411574299999e-10	7.05352509337326e-09
Efra.gene4416_i0_length2010.p1	3day	intact	304.740536960257	25.3997519484179	165.070144454338	3.58577616376382	0.564986193583742	6.34666157241653	2.20037439233466e-10	7.13334907325515e-09
Efra.gene8786_i1_length654.p1	3day	intact	435.271233740548	30.8933897055955	233.082311723072	3.81462431438023	0.601143115722856	6.34561756528354	2.21534941966448e-10	7.17650044535487e-09
Efra.gene2559_i0_length2577.p1	3day	intact	78.5203715274385	666.773862587863	372.647117057651	-3.08615216501554	0.486899976860503	-6.33836991514115	2.32208775927569e-10	7.51472059890612e-09
Efra.gene19774_i0_length762.p1	3day	intact	0.924020245161786	179.894057025329	90.4090386352456	-7.60590900805905	1.19999321722957	-6.33829333270638	2.32324200624855e-10	7.51472059890612e-09
Efra.gene28150_i1_length429.p1	3day	intact	173.288819864149	1390.89630639075	782.09256312745	-3.00459891247688	0.474209603629427	-6.33601447436065	2.35784647554739e-10	7.62093451920366e-09
Efra.gene8686_i0_length1425.p1	3day	intact	3.71743029196049	124.585751132937	64.1515907124488	-5.07193744212959	0.800564446390797	-6.33545177405208	2.36646828416371e-10	7.6430721354522e-09
Efra.gene942_i0_length3831.p1	3day	intact	4.10471782494467	350.727262809088	177.415990317016	-6.41045763476697	1.01190165888136	-6.33505991269311	2.37249064500848e-10	7.65678736084063e-09
Efra.gene11678_i1_length633.p1	3day	intact	24.7564028175481	335.772482733412	180.26444277548	-3.75946401623203	0.593478847727449	-6.33462174874097	2.37924234008873e-10	7.67283410453296e-09
Efra.gene8196_i0_length1473.p1	3day	intact	35.7989472075189	431.111869399756	233.455408303638	-3.59156633949449	0.567112745702144	-6.33307286198932	2.40325999285276e-10	7.74449634617581e-09
Efra.gene25844_i0_length573.p1	3day	intact	43.7278418809908	525.685272695951	284.706557288471	-3.5889621621537	0.566760815415508	-6.3324105416895	2.41360232673375e-10	7.7720157969962e-09
Efra.gene83924_i0_length243.p1	3day	intact	188.353684763155	1.05604328543959	94.7048640242972	7.47955895313453	1.18142312611046	6.33097388042429	2.43618587451743e-10	7.83888256354985e-09
Efra.gene33720_i0_length435.p1	3day	intact	28.1078948878378	308.966483424905	168.537189156371	-3.45766597952443	0.54628670851474	-6.32939796196988	2.46119585513472e-10	7.91345128156925e-09
Efra.gene2841_i1_length2463.p1	3day	intact	258.274333178376	22.1769089942313	140.225621086304	3.54201596150939	0.559829091625023	6.32695944976338	2.50039027893347e-10	8.03348194163745e-09
Efra.gene13977_i0_length1044.p1	3day	intact	929.439620500126	7439.2271242165	4184.33337235831	-3.00075883447736	0.474295453627021	-6.3267712383284	2.503440633393e-10	8.03729335740924e-09
Efra.gene13900_i0_length1047.p1	3day	intact	295.183444574189	21.1755788066595	158.179511690424	3.80217273998656	0.601005280809332	6.32635496125166	2.51020017677463e-10	8.05299858794581e-09
Efra.gene16647_i1_length843.p1	3day	intact	0.924020245161786	165.038243505357	82.9811318752593	-7.48134737492875	1.18283622976251	-6.32492240826175	2.53359860121262e-10	8.12169983036617e-09
Efra.gene25608_i0_length579.p1	3day	intact	6.48949102744585	143.326395843002	74.907943435224	-4.46747333236089	0.706340695859465	-6.32481373160148	2.53538232522505e-10	8.12169983036617e-09
Efra.gene18168_i0_length832.p1	3day	intact	578.485371952593	67.4226309745299	322.954001463561	3.10067001235402	0.490437237931458	6.32225649388263	2.57771036304947e-10	8.25116092974046e-09
Efra.gene20960_i0_length717.p1	3day	intact	21.4019108179145	339.942144018778	180.672027418346	-3.99184582592749	0.631471818921805	-6.32149480992405	2.59045080167212e-10	8.28579133647604e-09
Efra.gene4223_i0_length2058.p1	3day	intact	0.924020245161786	247.617811279608	124.270915762385	-8.06687251213567	1.27657261136121	-6.31916464472315	2.62980976068911e-10	8.40544903273774e-09
Efra.gene19551_i0_length771.p1	3day	intact	29.3551547320437	375.694338553104	202.524746642574	-3.67622644169898	0.582081919072239	-6.31565132199672	2.69025996821687e-10	8.59229178145236e-09
Efra.gene34298_i0_length426.p1	3day	intact	219.916818348505	15.8953623794616	117.906090363983	3.7921863767571	0.600462623750678	6.31544117279094	2.69391849281387e-10	8.59760796851633e-09
Efra.gene50107_i1_length321.p1	3day	intact	448.891394746651	7.22816370447357	228.059779225562	5.94726834935315	0.942691540792278	6.30881692685479	2.81176471452115e-10	8.96707538432014e-09
Efra.gene18350_i0_length822.p1	3day	intact	82.0183088475776	1137.99847992542	610.0083943865	-3.79520086935673	0.601868448902112	-6.30569832374446	2.86897370701717e-10	9.14275974319728e-09
Efra.gene24731_i0_length603.p1	3day	intact	0.924020245161786	176.184227251824	88.5541237484928	-7.57585565530052	1.202591689868	-6.29960752192798	2.9840024728028e-10	9.50230684046075e-09
Efra.gene12420_i1_length312.p1	3day	intact	20.2003495256792	369.18810600242	194.69422776405	-4.19006461153727	0.665398299331165	-6.29707742828465	3.03309796586602e-10	9.65151918776717e-09
Efra.gene19416_i0_length777.p1	3day	intact	3.76012891458718	275.042149090612	139.401139002599	-6.20366213478147	0.985184452154335	-6.29695497245792	3.03549407966708e-10	9.65202051865821e-09
Efra.gene37507_i0_length393.p1	3day	intact	0.924020245161786	164.682608369216	82.8033143071888	-7.47834135917302	1.18771319512222	-6.29642020471402	3.04597964932667e-10	9.67822435814428e-09
Efra.gene33383_i0_length438.p1	3day	intact	8.70346973944026	186.881442850889	97.7924562951648	-4.42034303903661	0.702705915237332	-6.29045941294473	3.16527802803805e-10	1.00498742809217e-08
Efra.gene54947_i0_length303.p1	3day	intact	3.76012891458718	159.916735310271	81.8384321124289	-5.42371921149412	0.862312951296448	-6.28973414273763	3.18010118609049e-10	1.00895086711305e-08
Efra.gene12737_i0_length813.p1	3day	intact	133.03456606264	3.16812985631876	68.1013479594793	5.39244406351362	0.857424067680863	6.28912141234727	3.19267704524681e-10	1.01219600117578e-08
Efra.gene53368_i0_length309.p1	3day	intact	5.17818324929988	644.318762008703	324.748472629001	-6.96656119407833	1.10831679142816	-6.28571293691341	3.26352499088704e-10	1.03389718612841e-08
Efra.gene10958_i0_length1236.p1	3day	intact	571.523196146909	37.3718632243943	304.447529685652	3.93715397257602	0.626643071130576	6.28292907711034	3.3225266244198e-10	1.05181630297437e-08
Efra.gene19679_i2_length585.p1	3day	intact	0.924020245161786	163.555357559958	82.2396889025598	-7.46812512289256	1.18874926494512	-6.28233837287577	3.33517940550269e-10	1.05504717848173e-08
Efra.gene38591_i0_length384.p1	3day	intact	167.244664444939	8.4757028324506	87.860183638695	4.30478391785509	0.685325535869313	6.28137095810186	3.35600294619977e-10	1.06085615125583e-08
Efra.gene1120_i0_length3597.p1	3day	intact	14.311639144351	208.029665108615	111.170652126483	-3.86164928239324	0.614845612724123	-6.28068120269069	3.37092735142273e-10	1.06479322059556e-08
Efra.gene29493_i0_length498.p1	3day	intact	170.03207463305	2.13944311981309	86.0857588764316	6.32536457561804	1.00729620339147	6.27954771825919	3.39559368430696e-10	1.07179950868421e-08
Efra.gene4394_i3_length1248.p1	3day	intact	29.0959630669396	307.992509786267	168.544236426603	-3.40394089695563	0.54213591938636	-6.27875921006771	3.41285665828785e-10	1.07646042820335e-08
Efra.gene17114_i0_length882.p1	3day	intact	387.621118436589	1.59774320262634	194.609430819608	7.93067745574705	1.26329052772719	6.27779381043509	3.43410906111599e-10	1.08237193266183e-08
Efra.gene8671_i0_length1425.p1	3day	intact	609.084436793593	55.3465245643095	332.215480678951	3.45998338585585	0.551196865250669	6.27721891031137	3.44682629538759e-10	1.08558662803672e-08
Efra.gene19922_i0_length759.p1	3day	intact	0.924020245161786	334.99603972323	167.960029984196	-8.50277254485791	1.35509226856527	-6.27468161548909	3.50350465687079e-10	1.10263219189998e-08
Efra.gene18172_i0_length831.p1	3day	intact	1.37535571208601	129.54312003442	65.4592378732528	-6.54921957585282	1.04377483871765	-6.27455207092267	3.50642272274448e-10	1.10274564942796e-08
Efra.gene6854_i0_length1620.p1	3day	intact	0.924020245161786	159.489892650311	80.2069564477365	-7.43192682784843	1.18467569558024	-6.27338507540525	3.53281716422074e-10	1.11023671770923e-08
Efra.gene14663_i0_length1006.p1	3day	intact	820.191388651996	89.1453407598679	454.668364705932	3.20246387190131	0.510496633724637	6.27323210446228	3.53629132167903e-10	1.11051910354577e-08
Efra.gene20858_i0_length723.p1	3day	intact	156.464311649417	6.82324653195642	81.6437790906865	4.51572068214103	0.719867063905809	6.27299248508456	3.54174007697692e-10	1.11142071978904e-08
Efra.gene8722_i1_length1422.p1	3day	intact	8.70346973944026	476.046410943225	242.374940341333	-5.77085398704367	0.920389996334693	-6.27000946340701	3.61026162921247e-10	1.13209927757639e-08
Efra.gene19645_i0_length768.p1	3day	intact	4.12606713625802	128.372219491753	66.2491433140054	-4.95390947194934	0.790401937421026	-6.26758265309075	3.66695995786898e-10	1.14904296877498e-08
Efra.gene68365_i0_length269.p2	3day	intact	1.86938980163692	146.965018092689	74.4172039471631	-6.30813972526675	1.00680533991479	-6.26550086216332	3.71628945562582e-10	1.16365470194785e-08
Efra.gene43358_i0_length353.p1	3day	intact	1.37535571208601	127.64445479352	64.5099052528031	-6.52805026660887	1.04207083002406	-6.26449765075773	3.74029199422257e-10	1.17032053639256e-08
Efra.gene25_i0_length10830.p1	3day	intact	144.647192193477	1788.56097235993	966.604082276703	-3.62791902518782	0.579370020763013	-6.26183422540564	3.80475297638855e-10	1.18962678812868e-08
Efra.gene10670_i0_length1257.p1	3day	intact	1.82669117901023	126.675912216374	64.2513016976921	-6.10407885205149	0.974927507678725	-6.26105921104342	3.82371293498295e-10	1.1946886276642e-08
Efra.gene7994_i0_length1251.p1	3day	intact	0.924020245161786	162.94808242192	81.9360513335408	-7.46310848664754	1.19210070099826	-6.26046816380356	3.8382342827384e-10	1.19835733214216e-08
Efra.gene4664_i0_length1953.p1	3day	intact	32.2980099580358	319.116568045292	175.707289001664	-3.30429438488549	0.527897513241064	-6.25934826742892	3.86589663313565e-10	1.20612058705434e-08
Efra.gene28549_i0_length515.p1	3day	intact	214.85473124971	6.7958899830225	110.825310616366	4.97678729118059	0.795740383519463	6.25428518428192	3.993407063501e-10	1.2450016800938e-08
Efra.gene17940_i0_length843.p1	3day	intact	5.17818324929988	218.480671767275	111.829427508288	-5.4101436949482	0.865181507112353	-6.25318924465365	4.02154332006893e-10	1.2528676541287e-08
Efra.gene11960_i0_length1164.p1	3day	intact	7.3067647160409	172.868251286377	90.0875080012088	-4.55780655844979	0.729277007832978	-6.24976039213571	4.11082847107966e-10	1.27975878113749e-08
Efra.gene7050_i0_length480.p1	3day	intact	15.1289128329461	452.944609105257	234.036760969101	-4.90218543104464	0.784889019560493	-6.24570520019464	4.2189224595772e-10	1.31246233542273e-08
Efra.gene7002_i0_length1602.p1	3day	intact	68.807484297583	567.757433758439	318.282459028011	-3.04469492831364	0.487699705505561	-6.24297061069051	4.29337596266127e-10	1.33466107701562e-08
Efra.gene25372_i0_length585.p1	3day	intact	296.375656272487	24.4257783097801	160.400717291133	3.60313104562255	0.577211032208845	6.24231146766937	4.31151310597174e-10	1.33933364978518e-08
Efra.gene11408_i0_length1203.p1	3day	intact	0.924020245161786	157.914074935127	79.4190475901445	-7.41777417974969	1.1883998142627	-6.24181701370578	4.32516769615755e-10	1.34238871891327e-08
Efra.gene922_i0_length3864.p1	3day	intact	1.37535571208601	126.93861558273	64.156985647408	-6.52016097071725	1.04462482951987	-6.2416293261132	4.33036182608637e-10	1.34238871891327e-08
Efra.gene21047_i0_length714.p1	3day	intact	1.84804049032357	73296.3910592253	36649.1195498578	-15.2754928971997	2.4473612447212	-6.24161755039148	4.33068791429913e-10	1.34238871891327e-08
Efra.gene2935_i0_length2433.p1	3day	intact	151.972306291488	6.82324653195642	79.3977764117221	4.47364064240078	0.716814100647331	6.24100535740129	4.34767355181533e-10	1.3466856360174e-08
Efra.gene12719_i1_length1119.p1	3day	intact	0.924020245161786	158.860692024831	79.8923561349965	-7.4264279296825	1.19031493375281	-6.23904457475684	4.40251540068516e-10	1.3626938731611e-08
Efra.gene18887_i2_length801.p1	3day	intact	0.924020245161786	177.130643100052	89.027331672607	-7.58297732182827	1.21567959392581	-6.23764465548067	4.44208279804138e-10	1.37395469155775e-08
Efra.gene18354_i0_length822.p1	3day	intact	206.51384999669	7.50172919381278	107.007789595252	4.79185873666391	0.768294019342399	6.23701163360009	4.46008832434905e-10	1.37853496975597e-08
Efra.gene18480_i1_length818.p1	3day	intact	202.436831147653	1.05604328543959	101.746437216546	7.58320756412915	1.21587667543741	6.23682295854642	4.46546872003005e-10	1.37920927508263e-08
Efra.gene19576_i1_length771.p1	3day	intact	560.288857761024	60.763523736177	310.526190748601	3.20506985898036	0.514016396579684	6.23534556544736	4.5078187308608e-10	1.39129291495007e-08
Efra.gene11870_i0_length1170.p1	3day	intact	1.37535571208601	126.944046644222	64.1597011781538	-6.51998048666301	1.04627546823778	-6.23160982417419	4.61666165391283e-10	1.42284918178527e-08
Efra.gene43671_i0_length351.p1	3day	intact	167.153267340998	1.57038665369242	84.3618269973452	6.72494341921015	1.07922251988171	6.23128529596216	4.62623715234939e-10	1.42478190927035e-08
Efra.gene43830_i0_length243.p1	3day	intact	1.84804049032357	179.472846668337	90.6604435793304	-6.60252291330975	1.06031661458833	-6.2269352592133	4.75647550451258e-10	1.46384692596766e-08
Efra.gene15005_i2_length252.p1	3day	intact	1.37535571208601	125.182164147992	63.2787599300389	-6.49987893565528	1.04404560108402	-6.22566574573612	4.79515412008484e-10	1.47469800424892e-08
Efra.gene15687_i0_length951.p1	3day	intact	3.20204689109623	133.854793884471	68.5284203877838	-5.37733958099745	0.863752995882118	-6.22555245149197	4.79862076886893e-10	1.47471227149908e-08
Efra.gene17702_i0_length852.p1	3day	intact	24.6039577090107	305.453781796904	165.028869752958	-3.63570622075099	0.584136425492294	-6.22407037480485	4.84419619810377e-10	1.48765817288918e-08
Efra.gene14931_i0_length990.p1	3day	intact	2.75071142417201	184.698349997667	93.7245307109197	-6.06401150435835	0.974391998710514	-6.22337982288782	4.86557541234076e-10	1.49316024949393e-08
Efra.gene1017_i0_length3534.p1	3day	intact	1.82669117901023	131.047931467261	66.4373113231356	-6.15384282048032	0.988974986859976	-6.22244536236346	4.89465261596703e-10	1.50101519802739e-08
Efra.gene54832_i0_length303.p1	3day	intact	582.12905491077	9.79988054573774	295.964467728254	5.88512062311088	0.946151219598397	6.22006345413673	4.96953863614482e-10	1.52289692519301e-08
Efra.gene15505_i2_length696.p1	3day	intact	165.134432360168	5.79455979545076	85.4644960778092	4.83132866351456	0.776808830652079	6.21945641305208	4.98880179751573e-10	1.52771425499635e-08
Efra.gene14514_i2_length1014.p1	3day	intact	693.615964517457	83.1319285729458	388.373946545201	3.06116847104267	0.492252374696804	6.21869721385936	5.01299595508589e-10	1.53403368768941e-08
Efra.gene16575_i0_length909.p1	3day	intact	1.82669117901023	143.255389560659	72.5410403698348	-6.28271190566059	1.01043723718777	-6.21781509472721	5.04125116427611e-10	1.54158600319215e-08
Efra.gene16379_i0_length849.p1	3day	intact	14.9794676537526	759.613343661188	387.29640565747	-5.66070625108755	0.910477314933053	-6.21729521235109	5.05797627564739e-10	1.54560427411119e-08
Efra.gene16659_i0_length903.p1	3day	intact	1.37535571208601	187.839123305052	94.6072395085691	-7.08666193572829	1.14007772127613	-6.21594633723389	5.10162379721919e-10	1.55783791263952e-08
Efra.gene29199_i0_length501.p1	3day	intact	152.865977437304	1.57038665369242	77.2181820454984	6.59588597687863	1.06119513838725	6.21552600297689	5.11530012927864e-10	1.56090867426827e-08
Efra.gene19137_i0_length789.p1	3day	intact	4236.80961841598	623.344534960186	2430.07707668809	2.76492379425414	0.444911523106725	6.21454750137117	5.14727618333091e-10	1.56955521355501e-08
Efra.gene24815_i0_length600.p1	3day	intact	1987.02586418985	54.3560564997211	1020.69096034479	5.19359224231302	0.836697787519144	6.20724988136076	5.39198278429952e-10	1.6430114608526e-08
Efra.gene35642_i0_length411.p1	3day	intact	495.906330958086	44.0309704627472	269.968650710417	3.49451649431633	0.563120059028825	6.20563312971498	5.44771311648161e-10	1.6588209494586e-08
Efra.gene8007_i0_length1494.p1	3day	intact	254.959539872025	20.0101093254843	137.484824598755	3.67050953797493	0.591496902148162	6.20545859943576	5.45376278121002e-10	1.65949110682733e-08
Efra.gene4615_i1_length1968.p1	3day	intact	0.924020245161786	266.697797941339	133.81090909325	-8.17391843027678	1.31727441537587	-6.20517512134663	5.4636028292006e-10	1.66131285745164e-08
Efra.gene1813_i0_length2979.p1	3day	intact	136.099517297824	2459.30113206026	1297.70032467904	-4.17608488004046	0.673351364001936	-6.20194018056293	5.5771277955048e-10	1.69463720337407e-08
Efra.gene27214_i0_length541.p1	3day	intact	8.91696285257372	254.424362144138	131.670662498356	-4.8415959278096	0.780794861099492	-6.20085526817096	5.61571396023066e-10	1.70516013255821e-08
Efra.gene21467_i0_length699.p1	3day	intact	18.0077201249982	234.726238221386	126.366979173192	-3.70448187504772	0.597517461213268	-6.19978848404818	5.65390933004854e-10	1.7155496733547e-08
Efra.gene15118_i0_length981.p1	3day	intact	1.82669117901023	161.29542487995	81.5610580294802	-6.45343589335415	1.0409849405036	-6.19935567005624	5.66947807969166e-10	1.71906389846741e-08
Efra.gene25035_i0_length594.p1	3day	intact	0.924020245161786	158.521350073165	79.7226851591635	-7.42293995300603	1.19767928318224	-6.19776935047525	5.72689801272065e-10	1.73525412237861e-08
Efra.gene30374_i0_length483.p1	3day	intact	0.924020245161786	153.427198427013	77.1756093360874	-7.37591601212152	1.19047010184569	-6.19580113829485	5.79893052234154e-10	1.75584611890309e-08
Efra.gene47978_i0_length330.p1	3day	intact	0.924020245161786	154.023611442068	77.4738158436147	-7.38149085839983	1.19174194824797	-6.19386677564857	5.87058527027178e-10	1.77629491297058e-08
Efra.gene39039_i0_length381.p1	3day	intact	173.426265325966	4.25152969069226	88.8388975083294	5.35519906235826	0.864726891855873	6.19293688307178	5.90533812103461e-10	1.78555724940147e-08
Efra.gene19795_i0_length762.p1	3day	intact	7.02622373962345	274.52177093644	140.773997338032	-5.29432235970098	0.855007531455761	-6.19213534959945	5.93545483368742e-10	1.7934057888164e-08
Efra.gene11033_i0_length1228.p1	3day	intact	0.924020245161786	151.068902915729	75.9964615804452	-7.35365458504972	1.18776660980431	-6.19116123011846	5.97225805836332e-10	1.80326225982109e-08
Efra.gene7419_i0_length1554.p1	3day	intact	2.72936211285867	227.498275758388	115.113818935623	-6.37064121991797	1.02916962037686	-6.19007896636631	6.01340821414111e-10	1.81441652882521e-08
Efra.gene16126_i0_length930.p1	3day	intact	1.82669117901023	143.715019831044	72.7708555050273	-6.2874201234789	1.01592724884738	-6.1888487887418	6.06051838658806e-10	1.82735224667495e-08
Efra.gene1813_i7_length501.p1	3day	intact	5.13548462667319	141.12680856383	73.1311465952514	-4.78808920499903	0.773703912208872	-6.18852913814195	6.07281836414581e-10	1.82978133757425e-08
Efra.gene18250_i0_length828.p1	3day	intact	1.86938980163692	136.081938954054	68.9756643778452	-6.19800045329031	1.0017891039756	-6.18693138974414	6.13466489580404e-10	1.84712532341049e-08
Efra.gene32865_i0_length444.p1	3day	intact	2.27802664593445	120.033299403972	61.1556630249531	-5.70675079397954	0.922479966276	-6.18631406925548	6.15872470574672e-10	1.85307559761118e-08
Efra.gene24718_i0_length603.p1	3day	intact	170.830998939676	8.42098973458276	89.6259943371293	4.3406325515647	0.702156461563008	6.1818594418435	6.33509210129275e-10	1.90481287399888e-08
Efra.gene6296_i0_length1686.p1	3day	intact	4214.7282291772	408.568664387876	2311.64844678254	3.36655829954017	0.544915124432494	6.1781333433281	6.48639217353961e-10	1.94894614178751e-08
Efra.gene4453_i0_length2001.p1	3day	intact	1.86938980163692	151.889800625222	76.8795952134294	-6.35615315811223	1.02898166086366	-6.17712968059829	6.52774544880472e-10	1.96000557462474e-08
Efra.gene10757_i0_length1251.p1	3day	intact	2.81475935811205	127.403676914607	65.1092181363593	-5.51399492009013	0.892807457833162	-6.17601798877505	6.57385003103471e-10	1.97247523860907e-08
Efra.gene5048_i0_length1881.p1	3day	intact	454.691358147476	43.7026918755401	249.197025011508	3.3785038316847	0.547082543223862	6.17549193175817	6.59577748957126e-10	1.97612974234255e-08
Efra.gene21269_i0_length708.p1	3day	intact	425.795839058577	6.71382033622074	216.254829697399	5.97772328181354	0.967977416386005	6.17547804382843	6.59635734120081e-10	1.97612974234255e-08
Efra.gene59501_i0_length288.p1	3day	intact	9.19750382899117	159.916735310271	84.5571195696309	-4.11783101355473	0.666812450606926	-6.17539610996574	6.59977927261469e-10	1.97612974234255e-08
Efra.gene6527_i0_length1659.p1	3day	intact	578.302927550616	29.3831472112626	303.843037380939	4.30123416009478	0.6967173003564	6.17357163069514	6.67642806183361e-10	1.99769291285274e-08
Efra.gene23440_i2_length330.p1	3day	intact	0.924020245161786	237.997960728998	119.46099048708	-8.00906378862979	1.29751731390523	-6.17260648686403	6.71732554859285e-10	2.00853623910318e-08
Efra.gene6837_i0_length1620.p1	3day	intact	2.72936211285867	124.339542192532	63.5344521526953	-5.49630585931162	0.890749281898685	-6.17042973932678	6.81046341189344e-10	2.03497401892314e-08
Efra.gene34546_i1_length366.p1	3day	intact	135.593133684992	1.57038665369242	68.5817601693421	6.42283408979218	1.04111107226689	6.1692112022277	6.86315050905165e-10	2.04929681785859e-08
Efra.gene320_i3_length5349.p1	3day	intact	23795.1798065696	163760.786149095	93777.9829778322	-2.78285099977018	0.4513038479753	-6.1662470024463	6.9929822232807e-10	2.08557602709467e-08
Efra.gene2628_i4_length1092.p1	3day	intact	204.449666269795	2.08473002194525	103.26719814587	6.60422044700082	1.07103282886809	6.16621663593678	6.99432459396269e-10	2.08557602709467e-08
Efra.gene18181_i0_length831.p1	3day	intact	0.924020245161786	214.026381628111	107.475200936636	-7.85589011742562	1.27424140981618	-6.16515054126116	7.04161164088501e-10	2.09608661049494e-08
Efra.gene3907_i0_length2130.p1	3day	intact	68.7007377410163	569.026898373858	318.863818057437	-3.0499240406321	0.494704555496691	-6.16514242034811	7.04197304132863e-10	2.09608661049494e-08
Efra.gene1073_i0_length3648.p1	3day	intact	0.924020245161786	150.828125036815	75.8760726409884	-7.3512487997176	1.19239862202133	-6.16509333703852	7.04415775357091e-10	2.09608661049494e-08
Efra.gene35212_i0_length417.p1	3day	intact	1.39670502339935	122.605016245236	62.0008606343176	-6.46518653822756	1.0498953461303	-6.15793427607515	7.36999276099439e-10	2.19153088190203e-08
Efra.gene15772_i0_length948.p1	3day	intact	3.28744413634962	135.146183987333	69.2168140618413	-5.3750559245946	0.873071168781161	-6.1564922961531	7.4373790900904e-10	2.21004461907255e-08
Efra.gene34285_i0_length426.p1	3day	intact	380.973882053729	23.5065177690101	202.24019991137	4.02206493102453	0.653502839574674	6.15462502602475	7.52553361695063e-10	2.23469995152934e-08
Efra.gene1921_i0_length2910.p1	3day	intact	113.712538230152	1389.19517177831	751.45385500423	-3.61143712526802	0.58719209710521	-6.15035035905966	7.7311971356201e-10	2.29283962697717e-08
Efra.gene17478_i0_length864.p1	3day	intact	18.4804049032357	300.020489440562	159.250447171899	-4.02142619691268	0.653854850915507	-6.15033472839117	7.73195912893943e-10	2.29283962697717e-08
Efra.gene26337_i0_length561.p1	3day	intact	1.84804049032357	110.91190152009	56.379971005207	-5.90776490038014	0.960740571855024	-6.1491781168076	7.78854754397048e-10	2.30803302029811e-08
Efra.gene42949_i0_length354.p1	3day	intact	285.485906796959	14.3523322747031	149.919119535831	4.31673336268361	0.702069556313687	6.14858360380873	7.81779169252846e-10	2.31510799729911e-08
Efra.gene86613_i0_length240.p1	3day	intact	0.924020245161786	164.430968367319	82.6774943062403	-7.47629993425145	1.21607590905948	-6.14788918895175	7.85208565108823e-10	2.3236676528344e-08
Efra.gene23537_i1_length607.p1	3day	intact	4734.09840752085	326.180793697638	2530.13960060925	3.85916413808055	0.627951074632283	6.14564461146979	7.96394171884088e-10	2.35515277840372e-08
Efra.gene325_i2_length387.p1	3day	intact	291.746555258646	23.8293652947255	157.787960276686	3.61497371977378	0.588253061042233	6.14526971329139	7.98277521718581e-10	2.35910431144209e-08
Efra.gene16167_i0_length930.p1	3day	intact	9.24020245161786	259.261643968377	134.250923209998	-4.81088678062483	0.782949108766146	-6.14457150121332	8.01796667240463e-10	2.36788129461692e-08
Efra.gene7759_i0_length1518.p1	3day	intact	1.84804049032357	112.099296488708	56.9736684895157	-5.9233657861262	0.964159775292167	-6.14355207292407	8.06962004633409e-10	2.38150450060087e-08
Efra.gene17080_i1_length603.p1	3day	intact	148.611814433166	1323.46321577619	736.037515104678	-3.15510715217046	0.513597820735757	-6.14314746828676	8.0902107919534e-10	2.38594814443676e-08
Efra.gene9688_i2_length1338.p1	3day	intact	4.53470398055555	175.565888749327	90.0502963649413	-5.26320785130596	0.856831508620359	-6.14264041220963	8.11608776015689e-10	2.39194364972443e-08
Efra.gene2188_i0_length2766.p1	3day	intact	183.169501655167	9.0721158475052	96.1208087513362	4.3419289786364	0.707101011726625	6.1404649500276	8.22802891050983e-10	2.42327815938834e-08
Efra.gene20716_i0_length729.p1	3day	intact	486.263491520858	55.3738811132434	270.818686317051	3.13427484781512	0.510599445600732	6.13842195642726	8.33452403281636e-10	2.45296704930337e-08
Efra.gene4119_i1_length324.p1	3day	intact	11.5395784088657	212.894102240312	112.216840324589	-4.20563448955068	0.685368944161046	-6.1363073500489	8.44616774407307e-10	2.48412970410095e-08
Efra.gene33039_i0_length441.p1	3day	intact	37.4761932073357	418.866393875916	228.171293541626	-3.48302886848068	0.56769929614926	-6.13534117816649	8.49766238663037e-10	2.49757129600778e-08
Efra.gene23537_i2_length243.p1	3day	intact	255.99895665588	1.05604328543959	128.52749997066	7.92229010595433	1.29156585774717	6.13386460971713	8.57695201674938e-10	2.51915831135002e-08
Efra.gene2628_i2_length2490.p1	3day	intact	174.524079990979	4.68380341214333	89.6039417015612	5.20951849171536	0.849553665481941	6.1320652283456	8.67455207507264e-10	2.54609027788228e-08
Efra.gene14672_i0_length804.p1	3day	intact	1.39670502339935	131.020574918327	66.2086399708632	-6.56092900498464	1.07016169987704	-6.13078285808443	8.74476917133873e-10	2.56459176795179e-08
Efra.gene329_i1_length513.p1	3day	intact	1209.77469321779	134.407557166117	672.091125191952	3.16958534721635	0.517002435129348	6.13069713380239	8.74948278093809e-10	2.56459176795179e-08
Efra.gene11430_i0_length1200.p1	3day	intact	6.40409378219246	155.922276682967	81.1631852325798	-4.59966717024734	0.750339939607845	-6.13011107025875	8.78177433831963e-10	2.5723081803351e-08
Efra.gene18207_i2_length831.p1	3day	intact	0.924020245161786	238.676443390854	119.800231818008	-8.01316649759737	1.30729008592205	-6.1296009079313	8.80997841232045e-10	2.57881764564848e-08
Efra.gene1010_i0_length3741.p1	3day	intact	137.895509571584	993.933859744155	565.914684657869	-2.84948068531196	0.464890600888292	-6.12935748726109	8.82346691772797e-10	2.58101372518098e-08
Efra.gene11271_i0_length1212.p1	3day	intact	16.7177616581655	218.409464243457	117.563612950811	-3.70982856065262	0.605498072182806	-6.12690400033608	8.96054980870549e-10	2.61933577018274e-08
Efra.gene40828_i0_length369.p1	3day	intact	5.54412147097072	127.234106559511	66.3891140152411	-4.52099582755587	0.737917427052876	-6.12669610692351	8.9722603619777e-10	2.62098204625605e-08
Efra.gene1379_i0_length3330.p1	3day	intact	125.084322077855	3.70982977350551	64.3970759256801	5.07904398991194	0.829045382698254	6.12637630690545	8.99030371500394e-10	2.62447478185393e-08
Efra.gene35374_i0_length414.p1	3day	intact	253.559485113376	15.8680058305277	134.713745471952	3.99931630400059	0.653059169327079	6.1239723624454	9.12707348053356e-10	2.66259828998759e-08
Efra.gene7347_i0_length1560.p1	3day	intact	162.819706950294	9.44967647108843	86.1346917106915	4.10371822313051	0.670154273254258	6.12354257356731	9.15173874415477e-10	2.66798863713131e-08
Efra.gene33165_i0_length441.p1	3day	intact	283.518770226787	23.3423784754066	153.430574351097	3.60418133707186	0.588629151716844	6.12300856415217	9.18247572003726e-10	2.67514057851923e-08
Efra.gene19480_i3_length684.p1	3day	intact	726.874343678688	78.0158514393514	402.44509755902	3.22070856642541	0.526033124356491	6.1226345210967	9.20406514483244e-10	2.67961969513667e-08
Efra.gene8162_i0_length1477.p1	3day	intact	243.194118826744	14.6204667025507	128.907292764648	4.05165262071575	0.662150082829519	6.11893394833103	9.42034391291271e-10	2.74073527998014e-08
Efra.gene322_i1_length5340.p1	3day	intact	128.200971723698	958.810865835309	543.505918779503	-2.90307684826794	0.474539012477313	-6.11767793992857	9.49487131842953e-10	2.76055540550726e-08
Efra.gene102_i0_length7323.p1	3day	intact	883.360354445324	6052.44295109093	3467.90165276813	-2.77646774715395	0.454073294207537	-6.11458058109216	9.68112419929121e-10	2.81281018935875e-08
Efra.gene26321_i1_length563.p1	3day	intact	0.924020245161786	242.901220257039	121.9126202511	-8.03910934188977	1.31484237398436	-6.11412402045493	9.70887803646842e-10	2.81897437237986e-08
Efra.gene7135_i0_length477.p1	3day	intact	3.65338235802045	137.274764984163	70.4640736710916	-5.22350077361247	0.85439370587821	-6.1136929470277	9.73515373617708e-10	2.8247013704088e-08
Efra.gene16848_i0_length894.p1	3day	intact	12.4849479653408	171.319790120126	91.9023690427336	-3.77917101099797	0.618200231521935	-6.11318278172445	9.76634001538733e-10	2.83184453559822e-08
Efra.gene16484_i1_length912.p1	3day	intact	3.22339620240958	165.585575725511	84.4044859639602	-5.68123056788827	0.929593188660406	-6.11152344615953	9.86845002055459e-10	2.85952929795868e-08
Efra.gene12874_i2_length1110.p1	3day	intact	0.924020245161786	160.748495142747	80.8362576939545	-7.44363041619178	1.21805667660455	-6.11107065801043	9.89649341559968e-10	2.86572939288389e-08
Efra.gene11264_i11_length518.p1	3day	intact	0.924020245161786	1155.0082185764	577.966119410782	-10.2880364189968	1.68370379337213	-6.11036006421999	9.94066072440679e-10	2.87658703660569e-08
Efra.gene33341_i0_length438.p1	3day	intact	153.378360908825	2.11208657087917	77.7452237398519	6.18259197368357	1.01207170440211	6.1088477691766	1.00352989454882e-09	2.90202538318319e-08
Efra.gene8854_i0_length1407.p1	3day	intact	260.555359753654	17.0608318606369	138.808095807146	3.93689459714713	0.644702156478492	6.10653238489435	1.01818984366508e-09	2.94244581027529e-08
Efra.gene22259_i0_length675.p1	3day	intact	23.121855440358	269.871157617674	146.496506529016	-3.54560404498544	0.580735484329131	-6.10536834869208	1.02563865928296e-09	2.96198674295401e-08
Efra.gene29642_i0_length495.p1	3day	intact	281.066949161002	20.7159485362746	150.891448848638	3.76432445481873	0.616648004638152	6.10449466552256	1.03126435041985e-09	2.97623995964208e-08
Efra.gene21131_i1_length711.p1	3day	intact	180.370091749681	3727.52523951147	1953.94766563057	-4.36940899489665	0.715834887429653	-6.10393412171608	1.03488955380852e-09	2.98470454124161e-08
Efra.gene104748_i0_length219.p1	3day	intact	0.924020245161786	146.647802869941	73.7859115575514	-7.31106412286632	1.19780599345803	-6.10371309109873	1.03632243781642e-09	2.98683920797665e-08
Efra.gene23142_i0_length606.p1	3day	intact	712.395609584986	46.9748168661029	379.685213225544	3.92095904535608	0.642462569684768	6.10301553797904	1.04085719087779e-09	2.99790511015883e-08
Efra.gene11852_i1_length1170.p1	3day	intact	49.125518102112	552.337793592361	300.731655847237	-3.48996031188617	0.57186529753543	-6.10276638034668	1.04248163556628e-09	3.00057948469367e-08
Efra.gene15502_i1_length960.p1	3day	intact	2288.48690738408	312.085331244848	1300.28611931446	2.87456741780884	0.471108799416149	6.101706063167	1.04942232296371e-09	3.01854184784699e-08
Efra.gene7367_i0_length1560.p1	3day	intact	3.65338235802045	120.985347555167	62.3193649565939	-5.04040743230195	0.826095667780677	-6.10148149770972	1.0508980683143e-09	3.02077146743384e-08
Efra.gene5909_i3_length1065.p1	3day	intact	8.29483289514273	174.531569709854	91.4132013024984	-4.39367493144359	0.720174981219266	-6.1008436088755	1.05510103906038e-09	3.03083221193647e-08
Efra.gene6686_i0_length1641.p1	3day	intact	62.2112467135705	600.659116142145	331.435181427858	-3.27111023945707	0.536242334571044	-6.10005967185289	1.06028875604624e-09	3.04370641108159e-08
Efra.gene5984_i0_length1725.p1	3day	intact	3.18069757978289	143.441253100229	73.3109753400062	-5.48198056164132	0.899252737782281	-6.09615109447525	1.0865272181176e-09	3.11695236617276e-08
Efra.gene4282_i0_length2043.p1	3day	intact	1.82669117901023	114.922653331869	58.3746722554396	-5.96367269895875	0.978320588826555	-6.09582663093278	1.08873359651428e-09	3.12120521814535e-08
Efra.gene10006_i0_length1311.p1	3day	intact	8.31618220645608	146.171678173605	77.2439301900308	-4.1356853116249	0.678664049358321	-6.09386236906935	1.10218430914804e-09	3.15766650216186e-08
Efra.gene13691_i0_length1062.p1	3day	intact	0.924020245161786	141.564513346772	71.244266795967	-7.25990159232219	1.19143510424538	-6.09340917222714	1.10531060110268e-09	3.16452039759259e-08
Efra.gene3247_i0_length2313.p1	3day	intact	52.0013254648202	497.965443908165	274.983384686493	-3.2603705770229	0.535145094934511	-6.09249829230313	1.11162030622831e-09	3.18047330747485e-08
Efra.gene18441_i0_length819.p1	3day	intact	2.34207457987448	114.944578819311	58.6433266995929	-5.63058765380559	0.924736107016853	-6.08885887669029	1.13718301800484e-09	3.25014741806637e-08
Efra.gene7139_i0_length1587.p1	3day	intact	2.29937595724779	183.883084591141	93.0912302741946	-6.318488839054	1.03772026146932	-6.08881706723886	1.13747998558855e-09	3.25014741806637e-08
Efra.gene63549_i0_length279.p1	3day	intact	273.021958337026	17.7612400099355	145.391599173481	3.93852374535788	0.646939237856869	6.08793456152871	1.14376598978766e-09	3.26594425044203e-08
Efra.gene2360_i1_length621.p1	3day	intact	4.14741644757136	217.254655643789	110.70103604568	-5.70942996382101	0.937879681225527	-6.08759319357521	1.14620659440856e-09	3.27074716949794e-08
Efra.gene11977_i0_length1164.p1	3day	intact	8.16673702726265	262.024655410703	135.095696218983	-4.99625183455452	0.820858428228139	-6.08661818255209	1.15320541453344e-09	3.28854218640465e-08
Efra.gene9765_i1_length675.p1	3day	intact	473.575099648133	1.05604328543959	237.315571466786	8.80928926644278	1.44737961543322	6.08637096481839	1.1549866027173e-09	3.29144463644164e-08
Efra.gene3812_i0_length2157.p1	3day	intact	2.72936211285867	119.360247803607	61.0448049582329	-5.43725856305645	0.893540496506787	-6.08507234346166	1.16438722791578e-09	3.314446910665e-08
Efra.gene5376_i0_length1820.p1	3day	intact	1.37535571208601	174.789043256194	88.08219948414	-6.98286350476837	1.14754534008852	-6.08504366740728	1.16459565128777e-09	3.314446910665e-08
Efra.gene7245_i5_length1401.p1	3day	intact	63.730047746162	1386.61259281406	725.171320280111	-4.44462036814758	0.730814907667543	-6.08173194267884	1.18891218370485e-09	3.38141996205819e-08
Efra.gene2162_i1_length624.p1	3day	intact	403.165367584332	9.18154204324088	206.173454813786	5.46518328533003	0.898981110079237	6.07930825693136	1.20702120746989e-09	3.43066139765847e-08
Efra.gene9171_i0_length1383.p1	3day	intact	7.8861960508452	157.684159179197	82.7851776150211	-4.32385583233375	0.711270065504023	-6.07906341351476	1.2088654856596e-09	3.43363986463669e-08
Efra.gene59145_i0_length291.p1	3day	intact	129.146341280173	1.57038665369242	65.3583639669325	6.35258451407397	1.04543611075436	6.07649233532798	1.22839872853015e-09	3.48682475168102e-08
Efra.gene19051_i0_length792.p1	3day	intact	438.576677452961	9.69588541149371	224.136281432227	5.50660463653002	0.906479626775009	6.07471417324724	1.24208758432017e-09	3.52316207195971e-08
Efra.gene13194_i0_length1091.p1	3day	intact	519.192631224357	61.4420063980334	290.317318811195	3.07967952384799	0.506975035413191	6.07461770053037	1.24283449948993e-09	3.52316207195971e-08
Efra.gene18212_i0_length831.p1	3day	intact	0.924020245161786	141.559082285281	71.2415512652212	-7.26005843877777	1.19517862212603	-6.07445473368932	1.24409722295628e-09	3.52344014509882e-08
Efra.gene4620_i0_length1965.p1	3day	intact	372.987289110911	28.4037425111331	200.695515811022	3.71394900703961	0.611410605658318	6.07439415127699	1.2445669552579e-09	3.52344014509882e-08
Efra.gene32802_i2_length447.p1	3day	intact	5.99545693789494	344.931696806259	175.463576872077	-5.84552962845181	0.96266849696098	-6.07221452338514	1.26158242595448e-09	3.56926833726242e-08
Efra.gene35166_i0_length417.p1	3day	intact	1.37535571208601	122.588521819285	61.9819387656857	-6.46961290497085	1.06594186030494	-6.06938628258775	1.28399971648501e-09	3.6303092311924e-08
Efra.gene9664_i0_length1338.p1	3day	intact	32.2583112647531	1000.04503103793	516.15167115134	-4.95218751806549	0.816000999427778	-6.06884981947109	1.28829544211164e-09	3.64006779669251e-08
Efra.gene2732_i2_length2511.p1	3day	intact	8.74616836206695	152.387649567524	80.5669089647955	-4.12143691053045	0.679210965160501	-6.0679775827184	1.29530979743508e-09	3.65749001545569e-08
Efra.gene9558_i2_length831.p1	3day	intact	0.924020245161786	182.482268292544	91.703144268853	-7.6266010488879	1.25711927344817	-6.06672828105547	1.30542132118478e-09	3.68362899905261e-08
Efra.gene17650_i0_length855.p1	3day	intact	0.924020245161786	149.460297590119	75.1921589176403	-7.33855865793682	1.20970109675106	-6.06642308388929	1.30790317826579e-09	3.68821853088856e-08
Efra.gene10613_i1_length1260.p1	3day	intact	125.56300671478	1047.46942101733	586.516213866057	-3.06013153166658	0.50445743534955	-6.06618381895024	1.30985209164907e-09	3.6913001722636e-08
Efra.gene4923_i5_length1905.p1	3day	intact	0.924020245161786	291.895191924236	146.409606084699	-8.30409887834575	1.3691345393002	-6.06521758087426	1.31775134598004e-09	3.71113551826396e-08
Efra.gene28255_i0_length519.p1	3day	intact	2.27802664593445	255.809086499736	129.043556572835	-6.80166919304616	1.12153044121046	-6.06463181302968	1.32256274293168e-09	3.72225442473795e-08
Efra.gene99937_i0_length225.p1	3day	intact	1218.66995695314	63.7783764218756	641.224166687509	4.25759735309862	0.702079481915423	6.06426688540019	1.32556884879419e-09	3.72777236568642e-08
Efra.gene12141_i1_length1152.p1	3day	intact	4.08336851363133	173.907800145866	88.9955843297485	-5.40048291615368	0.890553932494242	-6.06418400851718	1.32625247790036e-09	3.72777236568642e-08
Efra.gene28200_i0_length522.p3	3day	intact	1.37535571208601	257.832867396419	129.604111554253	-7.5437322000779	1.24427332783269	-6.0627613172564	1.33804160253996e-09	3.75845861737561e-08
Efra.gene35925_i1_length387.p1	3day	intact	306.09789309628	19.1729184315161	162.635405763898	3.99983106890678	0.660286297444714	6.05772236132417	1.38062419790304e-09	3.87447489079958e-08
Efra.gene12992_i0_length951.p1	3day	intact	132.866771501477	4.27888623962618	68.5728288705516	4.96754986687518	0.820044069962846	6.05766208040532	1.38114152356587e-09	3.87447489079958e-08
Efra.gene38556_i0_length385.p1	3day	intact	122.42200782828	2.59907339019808	62.510540609239	5.5431584834732	0.915531415325669	6.05458031333792	1.40784222356519e-09	3.94680969788429e-08
Efra.gene41348_i0_length366.p1	3day	intact	272.308431275653	23.3697350243405	147.839083149997	3.54483711484941	0.585574793091643	6.05360264251442	1.4164174881313e-09	3.96826983988025e-08
Efra.gene552_i3_length2738.p1	3day	intact	186.701137809901	2.626429939132	94.6637838745165	6.14738430094474	1.01577816465782	6.05189648176341	1.43150452435877e-09	4.00793380368681e-08
Efra.gene1903_i0_length2922.p1	3day	intact	12.872235498325	177.41527195385	95.1437537260877	-3.78267993952551	0.625346230580784	-6.04893698009883	1.45804675484075e-09	4.0795977889986e-08
Efra.gene10909_i1_length1239.p1	3day	intact	0.924020245161786	143.342890268953	72.1334552570573	-7.27822768434801	1.20432720386068	-6.04339722711271	1.50902513067726e-09	4.21766952976806e-08
Efra.gene14672_i1_length1005.p1	3day	intact	0.924020245161786	139.879269435853	70.4016448405071	-7.24287365081321	1.19848406031228	-6.04336251992036	1.5093499279709e-09	4.21766952976806e-08
Efra.gene20752_i0_length726.p1	3day	intact	289.849466481102	21.2850050023952	155.567235741749	3.77035436003999	0.623921640354904	6.04299340842754	1.51280836997765e-09	4.22459575701597e-08
Efra.gene29067_i2_length504.p1	3day	intact	543.427650782353	63.0671061495937	303.247378465973	3.10787612304859	0.514378691939392	6.04200012899209	1.52215344150513e-09	4.24794109627032e-08
Efra.gene813_i1_length4026.p1	3day	intact	22128.2808879669	137542.743081801	79835.5119848838	-2.63591718132955	0.436452126606008	-6.03941880596914	1.54670317428399e-09	4.3136611103236e-08
Efra.gene1830_i0_length2967.p1	3day	intact	115.807420862298	994.727400904714	555.267410883506	-3.10218746686019	0.513791875760878	-6.03782895995804	1.56201501117964e-09	4.35275849220821e-08
Efra.gene10067_i1_length1305.p1	3day	intact	10.1001747628396	172.331982430682	91.2160785967606	-4.08959120386855	0.677336511081869	-6.03775396270385	1.5627409481036e-09	4.35275849220821e-08
Efra.gene26236_i0_length564.p1	3day	intact	0.924020245161786	143.764100625945	72.3440604355533	-7.28191839821337	1.20631402673775	-6.03650313003981	1.57489698260402e-09	4.38378522911152e-08
Efra.gene16899_i0_length891.p1	3day	intact	193.67531333296	14.2702626279014	103.972787980431	3.76318591896345	0.623503885160724	6.0355452604652	1.58426815435954e-09	4.40702516203356e-08
Efra.gene2902_i1_length2440.p1	3day	intact	11.0455443193147	169.027069829693	90.0363070745039	-3.93383907641909	0.651883133015718	-6.03457717677172	1.59379446180337e-09	4.43066639649103e-08
Efra.gene97611_i0_length225.p1	3day	intact	2.81475935811205	132.284407230779	67.5495832944455	-5.56737143956183	0.922745795696809	-6.03348339870532	1.60462482191532e-09	4.45710700923926e-08
Efra.gene18168_i3_length726.p1	3day	intact	1643.33498212392	246.025297896998	944.68014001046	2.73964116619676	0.454078544516245	6.03340809488247	1.60537309769895e-09	4.45710700923926e-08
Efra.gene7004_i1_length1602.p1	3day	intact	97.6472556287625	744.19330101216	420.920278320461	-2.92976783712524	0.485849897303122	-6.03019132737895	1.63765680988266e-09	4.54381265583724e-08
Efra.gene482_i4_length537.p1	3day	intact	609.188883032627	62.6294013666509	335.909142199639	3.28146396266552	0.544300638012883	6.0287711119454	1.65211070794567e-09	4.5809683211893e-08
Efra.gene12478_i5_length360.p1	3day	intact	195.468305677376	6.74117688515466	101.104741281265	4.84772081392599	0.80415841792922	6.02831569730913	1.65677184775496e-09	4.59016109321708e-08
Efra.gene16695_i0_length903.p1	3day	intact	3.28744413634962	160.939789743809	82.1136169400794	-5.62543611203154	0.933180626968607	-6.0282392812906	1.65755521537653e-09	4.59016109321708e-08
Efra.gene24455_i0_length609.p1	3day	intact	346.644687591582	32.0041460889029	189.324416840242	3.43561643894777	0.569986615651868	6.02753879583403	1.66475297922514e-09	4.60713441625483e-08
Efra.gene3486_i0_length2247.p1	3day	intact	0.924020245161786	137.334909143522	69.129464694342	-7.21635990647993	1.19727766705605	-6.02730686877677	1.66714282587028e-09	4.60726928267242e-08
Efra.gene32631_i0_length447.p1	3day	intact	125.004924691289	1016.08341218945	570.544168440371	-3.02256894576425	0.50148638610092	-6.02722033845199	1.66803531662035e-09	4.60726928267242e-08
Efra.gene13463_i4_length558.p1	3day	intact	2.29937595724779	120.865059236448	61.5822175968481	-5.71268314163854	0.947816597215731	-6.02720310914569	1.66821307864078e-09	4.60726928267242e-08
Efra.gene2363_i0_length2685.p1	3day	intact	6.42544309350581	130.298241281586	68.361842187546	-4.33790759333548	0.719735559830911	-6.02708527331149	1.66942933562273e-09	4.60726928267242e-08
Efra.gene15263_i1_length492.p1	3day	intact	0.924020245161786	138.795869601479	69.8599449233204	-7.23166796998682	1.19988382651898	-6.02697345372748	1.67058429418295e-09	4.60726928267242e-08
Efra.gene3269_i0_length2307.p1	3day	intact	2473.33010382171	103.940808879005	1288.63545635036	4.57338470795453	0.758827114389853	6.02691261451805	1.67121301530711e-09	4.60726928267242e-08
Efra.gene8667_i0_length1428.p1	3day	intact	13.3876188991892	174.520707586871	93.95416324303	-3.70417315803034	0.614623100825929	-6.02673923751431	1.67300598324766e-09	4.60926511052327e-08
Efra.gene1886_i1_length2274.p1	3day	intact	35.8416458301456	442.46041235322	239.151029091683	-3.6275260714651	0.602016854958124	-6.02562210939663	1.6846037293487e-09	4.6382540867387e-08
Efra.gene6390_i0_length1677.p1	3day	intact	0.924020245161786	164.02062013331	82.4723201892359	-7.47273799752906	1.24034710648676	-6.02471514501719	1.6940771978158e-09	4.66136097882731e-08
Efra.gene76857_i0_length252.p1	3day	intact	122.99843923374	2.11208657087917	62.5552629023098	5.86424448649717	0.974075130211394	6.02032051185263	1.74072036424891e-09	4.78664795569644e-08
Efra.gene21227_i0_length708.p1	3day	intact	6.01680624920828	346.638866204621	176.327836226915	-5.84902603555278	0.971870204371829	-6.01832015143763	1.76236373275142e-09	4.84307438273058e-08
Efra.gene13470_i0_length1074.p1	3day	intact	8.74616836206695	146.21552914849	77.4808487552785	-4.06172855589031	0.675601354550139	-6.01201955640672	1.83226211950981e-09	5.03195196222322e-08
Efra.gene36550_i0_length402.p1	3day	intact	1.37535571208601	174.137917143272	87.7566364276788	-6.97758975801246	1.1607858048184	-6.01109156318817	1.84278281974184e-09	5.05762360527109e-08
Efra.gene9336_i0_length1365.p1	3day	intact	3.22339620240958	105.172054822507	54.1977255124585	-5.0254927973721	0.836331442007733	-6.00897269306017	1.86702565091026e-09	5.12089980854311e-08
Efra.gene11124_i0_length1221.p1	3day	intact	0.924020245161786	134.790548851192	67.8572845481769	-7.18934725267773	1.19649700402223	-6.0086629791044	1.87059514045252e-09	5.12742852326073e-08
Efra.gene12003_i2_length708.p1	3day	intact	3.71743029196049	135.890443111516	69.8039367017383	-5.19714618608314	0.865244180086521	-6.00656589861541	1.89493977371979e-09	5.19085884520179e-08
Efra.gene32896_i0_length444.p1	3day	intact	150.44150554152	1.05604328543959	75.74877441348	7.15508257332849	1.19133535076893	6.00593491052738	1.90232502403448e-09	5.2076813028398e-08
Efra.gene22606_i0_length666.p1	3day	intact	0.924020245161786	133.657866980442	67.2909436128021	-7.17697494385531	1.19500034430196	-6.00583504270673	1.90349647082949e-09	5.2076813028398e-08
Efra.gene12471_i0_length1134.p1	3day	intact	121.241795847358	4.76587305894509	63.0038344531516	4.67194943985926	0.777924453177465	6.00565957372402	1.9055564197278e-09	5.21001116990511e-08
Efra.gene18521_i0_length816.p1	3day	intact	0.924020245161786	160.392860006606	80.6584401258841	-7.44047561580388	1.23908771384683	-6.00480138141669	1.91566264851859e-09	5.23300717074233e-08
Efra.gene5212_i0_length1848.p1	3day	intact	10.938797762748	224.450232979313	117.69451537103	-4.3534013360321	0.724994216047714	-6.00473940297696	1.91639453640145e-09	5.23300717074233e-08
Efra.gene6845_i0_length1620.p1	3day	intact	2.34207457987448	111.152679399004	56.7473769894392	-5.58215183314148	0.929765752420987	-6.00382603747911	1.92721188349806e-09	5.25921485954341e-08
Efra.gene16539_i1_length909.p1	3day	intact	144.357651429028	5.8492728933186	75.1034621611734	4.63039139919099	0.77128070728329	6.00350994840879	1.93096928905753e-09	5.26613553676745e-08
Efra.gene17829_i0_length849.p1	3day	intact	2.27802664593445	172.162613317062	87.2203199814982	-6.22931137064927	1.03767475207386	-6.00314439394384	1.9353235988927e-09	5.27467431184933e-08
Efra.gene8111_i0_length1482.p1	3day	intact	4.2114643815114	130.429592964764	67.3205286731377	-4.96268390243387	0.826727167546166	-6.00280733142442	1.93934700243969e-09	5.28230099205256e-08
Efra.gene8984_i0_length1398.p1	3day	intact	3.69608098064714	186.536871079207	95.1164760299272	-5.65808324370417	0.942672735169884	-6.00217130782349	1.94696121405645e-09	5.29969234005504e-08
Efra.gene106604_i0_length217.p1	3day	intact	149.306992112569	1.05604328543959	75.1815176990044	7.14437877828219	1.19036114660566	6.00185817443263	1.95072060943423e-09	5.30657542693854e-08
Efra.gene34070_i0_length429.p1	3day	intact	191.19314316783	4.76587305894509	97.9795081133875	5.32815252525432	0.887887271084595	6.00093356304763	1.96186256530416e-09	5.33073321852843e-08
Efra.gene15368_i0_length969.p1	3day	intact	3.76012891458718	184.068746889236	93.9144379019116	-5.62461312028614	0.937292413774274	-6.00091608299382	1.9620738033269e-09	5.33073321852843e-08
Efra.gene67018_i0_length271.p1	3day	intact	175.60954513271	10.6425025011976	93.1260238169538	4.04907138651139	0.674764660727613	6.00071643074073	1.96448807705404e-09	5.33393151248986e-08
Efra.gene6043_i0_length1719.p1	3day	intact	0.924020245161786	144.66706798224	72.7955441137008	-7.29155510450772	1.21524014704248	-6.00009399150703	1.97203344930616e-09	5.35104885045524e-08
Efra.gene20971_i0_length717.p1	3day	intact	23.1432047516713	242.731247418993	132.937226085332	-3.39139764005691	0.565336430029836	-5.99890164495136	1.98656631643357e-09	5.38709307331235e-08
Efra.gene5225_i2_length1848.p1	3day	intact	15.6656455451237	190.930413334585	103.298029439854	-3.60631548585072	0.601312759670801	-5.99740389315047	2.00496951744672e-09	5.43358080978944e-08
Efra.gene8357_i0_length1458.p1	3day	intact	408.456647054792	43.4892705455604	225.972958800176	3.23258514681731	0.539149915025064	5.9957074215008	2.02601507288539e-09	5.48716657648236e-08
Efra.gene3390_i0_length2274.p1	3day	intact	0.924020245161786	145.154054801559	73.0390375233603	-7.29641064991317	1.21698935466478	-5.99545971535877	2.02910593874181e-09	5.49208793224926e-08
Efra.gene17857_i1_length846.p1	3day	intact	0.924020245161786	132.574467146069	66.7492436956153	-7.16524475045187	1.19524041234951	-5.99481466357633	2.03717643881474e-09	5.50747111936506e-08
Efra.gene4006_i0_length2103.p1	3day	intact	589.305423441398	60.0631155868784	324.684269514138	3.29563871835527	0.549749450912211	5.99480129154608	2.0373440720336e-09	5.50747111936506e-08
Efra.gene5381_i2_length504.p1	3day	intact	0.924020245161786	184.533808221113	92.7289142331372	-7.64194312963934	1.27528022478913	-5.99236385940427	2.06812551997771e-09	5.58717844892726e-08
Efra.gene89661_i0_length234.p1	3day	intact	170.269567180935	1.57038665369242	85.9199769173138	6.75266746967715	1.12697227551586	5.99186654044901	2.07446140090803e-09	5.60078598766133e-08
Efra.gene51978_i0_length312.p1	3day	intact	355.241760580361	32.2503550293082	193.746057804835	3.46179022720812	0.577761672940939	5.99172702056682	2.07624228873647e-09	5.60208628056635e-08
Efra.gene5610_i0_length1785.p1	3day	intact	6.79138131517665	254.227435240109	130.509408277643	-5.21732688144969	0.871036898832094	-5.98978859385314	2.10113978050059e-09	5.66285710621675e-08
Efra.gene5172_i1_length1858.p1	3day	intact	243.33756414725	19.3863397614958	131.361951954373	3.64704830740445	0.60888266880016	5.98973906514892	2.10177973143353e-09	5.66285710621675e-08
Efra.gene26338_i0_length561.p1	3day	intact	5.95275831526824	156.983751029898	81.4682546725833	-4.71549612626182	0.787271773755939	-5.98966746104079	2.10270525014565e-09	5.66285710621675e-08
Efra.gene24349_i0_length612.p1	3day	intact	170.016725180425	11.6164761398354	90.8166006601301	3.87163052230996	0.64663627566631	5.98733889205417	2.1330205073196e-09	5.74091418315225e-08
Efra.gene16555_i0_length909.p1	3day	intact	0.924020245161786	134.626409557589	67.7752149013752	-7.18765421041903	1.20056028793323	-5.98691651111714	2.13856484965085e-09	5.75224582797228e-08
Efra.gene26582_i0_length555.p1	3day	intact	6.85542924911668	150.899332560633	78.877380904875	-4.45430347361096	0.744373794253684	-5.98396062300513	2.17775983813288e-09	5.85401938533513e-08
Efra.gene821_i0_length4008.p1	3day	intact	198.00252405907	1403.06594829518	800.534236177127	-2.82483848907669	0.47210341093292	-5.98351637302207	2.18371074554477e-09	5.86635864271985e-08
Efra.gene13965_i0_length1044.p1	3day	intact	0.924020245161786	144.098011516119	72.5110158806405	-7.2858793605287	1.21781380947922	-5.98275311366721	2.19397191956003e-09	5.89025449910771e-08
Efra.gene14554_i0_length1013.p1	3day	intact	324.803790830024	21.9033435048921	173.353567167458	3.88669932033314	0.649730934818578	5.98201364910909	2.20395798725624e-09	5.91338248516038e-08
Efra.gene7070_i0_length1122.p1	3day	intact	2.29937595724779	103.109250288004	52.7043131226261	-5.48304410510405	0.917184334464126	-5.97812664158463	2.25718236308199e-09	6.05242114110736e-08
Efra.gene1613_i0_length3129.p1	3day	intact	329.911576480791	17.1921835438148	173.551880012303	4.25822202213929	0.712637800032509	5.97529631735089	2.29672333090135e-09	6.15461900922769e-08
Efra.gene24345_i0_length612.p1	3day	intact	4.23281369282475	152.606501958995	78.4196578259101	-5.1845331645954	0.868001918994656	-5.97295127020026	2.32999513750767e-09	6.23674247855637e-08
Efra.gene4037_i0_length2096.p1	3day	intact	7.0475730509368	249.707569880094	128.377571465515	-5.15455392717239	0.86298545430371	-5.97293256968193	2.33026234036559e-09	6.23674247855637e-08
Efra.gene85084_i0_length240.p1	3day	intact	4.19011507019806	127.852445062008	66.0212800661032	-4.93773052953749	0.827134547252096	-5.96968237627312	2.37715906215325e-09	6.35831062548768e-08
Efra.gene30066_i0_length486.p1	3day	intact	0.924020245161786	130.216171634784	65.5700959399731	-7.13946419202531	1.19626774783288	-5.96811558696533	2.40009325646775e-09	6.41471731514654e-08
Efra.gene45655_i1_length324.p1	3day	intact	1111.56320738304	6.74117688515466	559.152192134096	7.36050619165057	1.23332077229668	5.968038775463	2.4012231246716e-09	6.41471731514654e-08
Efra.gene13798_i0_length1053.p1	3day	intact	11.3901332296722	246.370070910155	128.880102069914	-4.42990742287325	0.74294678733288	-5.96261737502933	2.48229219249839e-09	6.62718219591042e-08
Efra.gene544_i1_length1794.p1	3day	intact	39.2815350750326	345.692852839344	192.487193957188	-3.13786043150543	0.526276199674816	-5.96238331401705	2.4858516064912e-09	6.63257820031443e-08
Efra.gene22539_i2_length666.p1	3day	intact	102.310055477198	810.800264097212	456.555159787205	-2.98612365366146	0.500889511214844	-5.96164141353049	2.49716672105209e-09	6.65864795990122e-08
Efra.gene19196_i0_length786.p1	3day	intact	165.094733666885	8.36627663671492	86.7305051517999	4.29704029528879	0.720913116324949	5.96055224684234	2.51386910364427e-09	6.69904166513163e-08
Efra.gene26714_i0_length552.p1	3day	intact	18.9957883041	295.76895974987	157.382374026985	-3.96198335926435	0.664744780088467	-5.9601571579653	2.51995464741778e-09	6.71111084204523e-08
Efra.gene11265_i0_length1212.p1	3day	intact	21.7251504169586	222.256076761632	121.990613589295	-3.35512688878047	0.563135362187699	-5.95794033559941	2.55436733671293e-09	6.79855904055872e-08
Efra.gene7617_i0_length1533.p1	3day	intact	272.787115912579	24.3710652119122	148.579090562246	3.48602975130007	0.585232023561362	5.9566626755765	2.57440846374469e-09	6.84767240785193e-08
Efra.gene11192_i0_length1218.p1	3day	intact	29.2667575574464	317.858166794332	173.562462175889	-3.44270367752107	0.578015247057074	-5.95607762087482	2.58363655635191e-09	6.86798134403362e-08
Efra.gene28840_i1_length509.p1	3day	intact	464.657437183748	44.8955179056493	254.776477544699	3.37159788430971	0.566546234746921	5.95114339753017	2.66275655441005e-09	7.07394173484276e-08
Efra.gene92275_i0_length231.p1	3day	intact	121.839576564132	1.57038665369242	61.7049816089121	6.268596884435	1.05352520839996	5.95011570150792	2.67953004008199e-09	7.11411925727925e-08
Efra.gene35051_i1_length420.p1	3day	intact	0.924020245161786	135.26104124456	68.0925307448611	-7.1939533348467	1.20913319163293	-5.94967815343098	2.68670264822272e-09	7.12877280513349e-08
Efra.gene12992_i2_length1104.p1	3day	intact	122.827644743234	1.57038665369242	62.199015698463	6.28025083127685	1.05585871017781	5.94800305262362	2.71433534097392e-09	7.19766278577935e-08
Efra.gene9433_i0_length1356.p1	3day	intact	0.924020245161786	128.974063568299	64.9490419067304	-7.12547468420067	1.19818638257349	-5.94688337960945	2.73295974129733e-09	7.24259527753639e-08
Efra.gene5088_i0_length1872.p1	3day	intact	251.05031558415	4.19681659282442	127.623566088487	5.89874313386643	0.99203392872728	5.94611027208934	2.74589201396823e-09	7.27239717237519e-08
Efra.gene37062_i0_length399.p1	3day	intact	142.213720509662	1.05604328543959	71.6348818975506	7.07406274046038	1.1898788886463	5.94519560600694	2.76126920067415e-09	7.30543635544196e-08
Efra.gene24_i1_length10980.p1	3day	intact	65607.897919542	10087.2236810409	37847.5608002914	2.70133430638262	0.454374858679293	5.94516675996213	2.76175551623963e-09	7.30543635544196e-08
Efra.gene8171_i0_length1476.p1	3day	intact	1.39670502339935	115.885764847524	58.6412349354614	-6.38380752394715	1.07427005942765	-5.94246062051503	2.80775119389243e-09	7.42255108688289e-08
Efra.gene20221_i0_length744.p1	3day	intact	551.816880710781	12.3715973870019	282.094239048891	5.4726476592828	0.921093752156279	5.94146648641502	2.82483493655361e-09	7.46313774260918e-08
Efra.gene24458_i3_length342.p1	3day	intact	98.5255773219536	1511.907803046	805.216690183976	-3.93977096973067	0.663693664096509	-5.93612864316539	2.91830849471535e-09	7.70537093488315e-08
Efra.gene18224_i0_length312.p1	3day	intact	1164.50600138108	103.968366669415	634.237184025247	3.48466135605355	0.587293825591507	5.93342072436041	2.9668728600223e-09	7.8288039844297e-08
Efra.gene1217_i0_length3489.p1	3day	intact	1379.42513037063	210.207326900345	794.81622863549	2.71423222150553	0.457492079822232	5.93285073385357	2.97719498434739e-09	7.8512364611686e-08
Efra.gene80784_i0_length246.p1	3day	intact	143.674473467001	6.25419006583575	74.9643317664184	4.51343993148073	0.760927826152741	5.93149544063953	3.00187900649197e-09	7.91149248917569e-08
Efra.gene245_i0_length5803.p1	3day	intact	169.403595011026	1483.02451719179	826.21405610141	-3.12969887701259	0.527855271422674	-5.92908519901192	3.046270067433e-09	8.02358133766089e-08
Efra.gene1877_i1_length2937.p1	3day	intact	741.771763822437	4502.25186778062	2622.01181580153	-2.60161518527372	0.438823762869586	-5.92861053891217	3.05508722871125e-09	8.04189231015525e-08
Efra.gene29043_i1_length265.p1	3day	intact	0.924020245161786	136.328147894459	68.6260840698103	-7.20590181031888	1.21603290644935	-5.92574573607481	3.10883301929765e-09	8.17837420946046e-08
Efra.gene9508_i2_length1353.p1	3day	intact	2.77206073548536	150.910395925092	76.8412283302888	-5.76748371263961	0.973519897459775	-5.92436141026888	3.13513279796723e-09	8.24253175914347e-08
Efra.gene6324_i3_length915.p1	3day	intact	289.507877500088	25.4271084973518	157.46749299872	3.51055398619269	0.592614640177674	5.92383945347718	3.14510519957946e-09	8.26371120598828e-08
Efra.gene12615_i0_length1125.p1	3day	intact	2.7934100467987	149.191961920796	75.9926859837972	-5.7449133119708	0.970159202338704	-5.92161915087944	3.1878720715159e-09	8.37097930009446e-08
Efra.gene14545_i2_length960.p1	3day	intact	184.404761781997	1.05604328543959	92.7304025337184	7.44851992882103	1.2584375872732	5.91886320318881	3.24174450104167e-09	8.50726096478476e-08
Efra.gene16336_i0_length920.p1	3day	intact	226.205165786099	13.8379889064503	120.021577346275	4.03438560659192	0.682086388947638	5.91477219303027	3.32335225535972e-09	8.7161179558604e-08
Efra.gene2405_i0_length2664.p1	3day	intact	15.7723921016904	283.862021211793	149.817206656742	-4.170892941093	0.705446352206164	-5.91241690888221	3.37123922607281e-09	8.83633566629673e-08
Efra.gene8971_i1_length1116.p1	3day	intact	623.569870357794	5543.80805061559	3083.68896048669	-3.15216432799387	0.533195475907688	-5.91183622221807	3.38314842029821e-09	8.8621634530983e-08
Efra.gene16000_i0_length936.p1	3day	intact	3.18069757978289	120.662500029452	61.9215988046174	-5.23234118818539	0.886112219096631	-5.90482906727054	3.53012574135011e-09	9.24155625924666e-08
Efra.gene9574_i0_length1347.p1	3day	intact	3.71743029196049	105.11734172464	54.4173860083001	-4.82660397581488	0.817424092472428	-5.90465098871267	3.53394084044797e-09	9.24593004961135e-08
Efra.gene30833_i0_length474.p1	3day	intact	0.924020245161786	125.264233794793	63.0941270199776	-7.08337013997974	1.19988432709673	-5.90337750066196	3.56134087580517e-09	9.31196692189761e-08
Efra.gene340_i0_length5253.p1	3day	intact	1747.62117395932	174.723065552392	961.172119755858	3.32277506228029	0.562961897222258	5.90230898161204	3.58449031496481e-09	9.36681629759624e-08
Efra.gene13450_i0_length1074.p1	3day	intact	131.640860968584	7.36494644914318	69.5029037088638	4.15772087898797	0.70461125982456	5.90073011325876	3.61896481329472e-09	9.45117540005019e-08
Efra.gene66639_i0_length273.p1	3day	intact	1.82669117901023	159.08517671927	80.45593394914	-6.43504025580306	1.09136917083054	-5.89630019593276	3.71742404019932e-09	9.70243173978658e-08
Efra.gene4995_i0_length1890.p1	3day	intact	500.739925297028	55.4833073089791	278.111616303004	3.17409381686579	0.538734690133128	5.89175687959026	3.8211108091985e-09	9.96701964671578e-08
Efra.gene1922_i0_length2910.p1	3day	intact	0.924020245161786	131.633281117857	66.2786506815092	-7.15469397256495	1.21469640357188	-5.89010879716627	3.85941448594826e-09	1.00608448845605e-07
Efra.gene12900_i0_length1107.p1	3day	intact	3.18069757978289	164.721028282609	83.9508629311958	-5.68347609285061	0.96515965748395	-5.88863826702695	3.89390692678557e-09	1.01446274901639e-07
Efra.gene7321_i0_length1563.p1	3day	intact	3.69608098064714	102.162633198301	52.9293570894739	-4.78931568619037	0.813682440441779	-5.88597645488093	3.95710650258014e-09	1.03030532048157e-07
Efra.gene37915_i0_length390.p1	3day	intact	3.65338235802045	112.099296488708	57.8763394233642	-4.930773231984	0.838194459988286	-5.88261252890279	4.03840587055081e-09	1.05083853904973e-07
Efra.gene14714_i1_length966.p1	3day	intact	73.3238388961692	719.154615261374	396.239227078772	-3.29307398335616	0.559892379208812	-5.88161958555254	4.06271251005325e-09	1.05652578586228e-07
Efra.gene7985_i0_length1497.p1	3day	intact	444.063450460491	55.8061548346945	249.934802647593	2.99175661867303	0.508677390937446	5.88144209271715	4.0670724007507e-09	1.05702206572133e-07
Efra.gene23333_i0_length642.p1	3day	intact	17.9223228797448	489.430200640782	253.676261760263	-4.77039963737021	0.811830207694663	-5.87610511675417	4.20031665721974e-09	1.09099429704424e-07
Efra.gene21202_i0_length709.p1	3day	intact	4.16876575888471	126.035849467911	65.1023076133976	-4.92077244481715	0.837531155313664	-5.87533062334174	4.22000248457503e-09	1.09544760462024e-07
Efra.gene20645_i0_length730.p1	3day	intact	241.754715180718	21.5257828813089	131.640249031014	3.48765213869688	0.593716384970739	5.87427301483142	4.24702953079128e-09	1.10180007388163e-07
Efra.gene9866_i0_length1321.p1	3day	intact	0.924020245161786	155.949834473377	78.4369273592692	-7.39997104478527	1.25977134445423	-5.87405887374835	4.25252234957457e-09	1.10256167255927e-07
Efra.gene20157_i0_length747.p1	3day	intact	2.32072526856114	109.44007893915	55.8804021038557	-5.56459855864295	0.947609431980339	-5.8722490203732	4.29922291379789e-09	1.11399996619125e-07
Efra.gene9985_i0_length1314.p1	3day	intact	1.37535571208601	102.868472409091	52.1219140605884	-6.21686590103408	1.05920303821882	-5.86938072939113	4.37425896529191e-09	1.13276230514409e-07
Efra.gene13466_i0_length1074.p1	3day	intact	2.27802664593445	117.554514332493	59.9162704892136	-5.67690140632779	0.967336812855951	-5.8685882010087	4.39521567930817e-09	1.13750608910402e-07
Efra.gene9586_i3_length1347.p1	3day	intact	404.211483838686	49.2017606942094	226.706622266448	3.03896349247955	0.517930253545682	5.86751492440383	4.42375200138343e-09	1.14377307451822e-07
Efra.gene21296_i0_length705.p1	3day	intact	2.72936211285867	168.047866371039	85.388614241949	-5.93344246345082	1.01124238272962	-5.86747802978237	4.42473615580025e-09	1.14377307451822e-07
Efra.gene12072_i0_length1158.p1	3day	intact	2.27802664593445	111.174604886446	56.7263157661904	-5.59693353346976	0.954541570016658	-5.86347803938187	4.53270820905289e-09	1.17098130527102e-07
Efra.gene9957_i0_length1314.p1	3day	intact	12.2684549228634	597.113224420767	304.690839671815	-5.60988527841175	0.95694570731486	-5.86228166920022	4.56549705863224e-09	1.17874572860507e-07
Efra.gene14729_i1_length288.p1	3day	intact	1.37535571208601	136.563494711881	68.9694252119834	-6.62674361839373	1.13045447320251	-5.86201724658629	4.5727751583674e-09	1.17991829146216e-07
Efra.gene20140_i0_length749.p1	3day	intact	278.590778854559	12.4810235827376	145.535901218648	4.47464050965297	0.76344029516357	5.86115317464906	4.59663712121346e-09	1.18536604518756e-07
Efra.gene1200_i0_length468.p1	3day	intact	660.511079882481	14.2702626279014	337.390671255191	5.53276964600315	0.944099911987976	5.86036453954633	4.61852157719253e-09	1.1897151845074e-07
Efra.gene32861_i0_length444.p1	3day	intact	16.4158713704347	386.801701144702	201.608786257569	-4.56231663078803	0.778506281260634	-5.86034659013961	4.61902084761321e-09	1.1897151845074e-07
Efra.gene14674_i0_length1005.p1	3day	intact	1.39670502339935	117.724285929063	59.5604954762314	-6.40640076381197	1.0932192730403	-5.86012424204291	4.62520991162177e-09	1.19034772122933e-07
Efra.gene18234_i0_length828.p1	3day	intact	551.545339522395	60.5227458572634	306.034042689829	3.18900378357533	0.544193021041032	5.86006005272692	4.6269981232005e-09	1.19034772122933e-07
Efra.gene4299_i0_length2040.p1	3day	intact	0.924020245161786	191.111248295615	96.0176342703884	-7.69322627124263	1.3133575390434	-5.85767853957429	4.69382088107415e-09	1.20681857441428e-07
Efra.gene5197_i0_length1851.p1	3day	intact	14.3970363896044	230.994281718963	122.695659054284	-4.00580651254085	0.683961222143309	-5.85677430657248	4.71943789473853e-09	1.21268178609917e-07
Efra.gene5753_i0_length1761.p1	3day	intact	27.2265732653027	248.465663055084	137.846118160193	-3.18977206424462	0.544650087997228	-5.85655292184742	4.72573044826091e-09	1.21357546002183e-07
Efra.gene4985_i3_length762.p1	3day	intact	5.95275831526824	166.438858562478	86.1958084388733	-4.80015911370245	0.819808818897404	-5.85521770814613	4.76385551178005e-09	1.22263784584179e-07
Efra.gene31633_i0_length462.p1	3day	intact	0.924020245161786	126.216281945989	63.5701510955754	-7.09410079030263	1.2120955766914	-5.85275693329981	4.83490490976051e-09	1.24013441400443e-07
Efra.gene21650_i1_length693.p1	3day	intact	0.924020245161786	552.419058273261	276.671539259211	-9.22395667749262	1.57606116663527	-5.85253724459492	4.84129783447109e-09	1.24103590207426e-07
Efra.gene16528_i0_length909.p1	3day	intact	0.924020245161786	152.322074346673	76.6230472959173	-7.366020207475	1.25908541143598	-5.85029430138033	4.90703977697344e-09	1.25714102236342e-07
Efra.gene21334_i0_length705.p1	3day	intact	6.03815556052163	122.008603230181	64.0233793953515	-4.34078605137869	0.742040179045959	-5.8497992075842	4.92166786124983e-09	1.26013986445077e-07
Efra.gene14169_i1_length1035.p1	3day	intact	66.8923959439755	594.536076518012	330.714236230993	-3.15270493213401	0.53900140178233	-5.84915905915807	4.94064465349694e-09	1.26424792596337e-07
Efra.gene25173_i0_length591.p1	3day	intact	14.869721167842	189.113817740488	101.991769454165	-3.67133903908797	0.627936092116707	-5.84667625444537	5.01492165769328e-09	1.2824933399452e-07
Efra.gene46035_i0_length339.p1	3day	intact	2.27802664593445	168.857700716074	85.567863681004	-6.20169812592355	1.06088293926511	-5.84578929153068	5.04171905176138e-09	1.28858210050264e-07
Efra.gene1578_i1_length3156.p1	3day	intact	0.924020245161786	132.366476877581	66.6452485613713	-7.16264254578053	1.22551887378195	-5.84457954831543	5.07849316575405e-09	1.29721202504631e-07
Efra.gene6044_i0_length1719.p1	3day	intact	7.3067647160409	148.004768193654	77.6557664548474	-4.33411443123436	0.74164234791343	-5.84394141384746	5.09799636485352e-09	1.30142279019177e-07
Efra.gene17336_i0_length870.p1	3day	intact	3.28744413634962	120.005942855038	61.6466934956937	-5.2034151071272	0.890482149664983	-5.84336823493298	5.11557644964497e-09	1.30419628769763e-07
Efra.gene59706_i0_length288.p1	3day	intact	0.924020245161786	119.847234622926	60.3856274340439	-7.01965830454243	1.2013266165638	-5.84325545422528	5.1190425074185e-09	1.30419628769763e-07
Efra.gene17242_i0_length876.p1	3day	intact	258.133887787214	17.5751752288897	137.854531508052	3.87999715973603	0.664019935527644	5.84319378401327	5.1209387669205e-09	1.30419628769763e-07
Efra.gene335_i0_length5283.p1	3day	intact	57.871686464179	499.338903657829	278.605295061004	-3.10824256272199	0.531945825721785	-5.84315622461081	5.12209399279479e-09	1.30419628769763e-07
Efra.gene11513_i0_length1194.p1	3day	intact	0.924020245161786	132.508891925218	66.7164560851897	-7.16494995723883	1.22622518394417	-5.84309476844429	5.1239847655444e-09	1.30419628769763e-07
Efra.gene23288_i1_length645.p1	3day	intact	98.9312142369072	909.373355840726	504.152285038817	-3.20084589812786	0.54784371661705	-5.84262591874408	5.1384318591523e-09	1.30710186708596e-07
Efra.gene33093_i0_length441.p1	3day	intact	1.39670502339935	127.360027181198	64.3783661022985	-6.51970405376022	1.11611995686469	-5.84140084017027	5.17636865003591e-09	1.31597574931367e-07
Efra.gene18222_i0_length828.p1	3day	intact	2.29937595724779	97.9986042159017	50.1489900865748	-5.4092606991187	0.926176874596047	-5.84041865812937	5.20698039802336e-09	1.32297804255494e-07
Efra.gene14055_i0_length1041.p1	3day	intact	25.93661479847	435.599148390822	230.767881594646	-4.07076043475687	0.697061941986727	-5.83988335836356	5.22373821108486e-09	1.32645418402442e-07
Efra.gene81094_i0_length246.p1	3day	intact	648.900054457365	85.1018013376637	367.000927897514	2.93009765047191	0.50191243316843	5.83786624287238	5.28735765477914e-09	1.34181871689884e-07
Efra.gene7546_i0_length1540.p1	3day	intact	0.924020245161786	126.446197701919	63.6851089735406	-7.09733140377859	1.21616859191451	-5.83581211598786	5.35291894140062e-09	1.35765768233159e-07
Efra.gene8131_i0_length1482.p1	3day	intact	169.906978694514	11.1021327715826	90.5045557330483	3.93658513083013	0.674647499836397	5.83502515281648	5.37824531252876e-09	1.36327926596298e-07
Efra.gene6575_i0_length1653.p1	3day	intact	2.27802664593445	104.083223926642	53.1806252862884	-5.50152625879399	0.943399107103585	-5.83160002735716	5.48983859365353e-09	1.39074835865193e-07
Efra.gene16361_i0_length918.p1	3day	intact	0.924020245161786	164.222776857355	82.5733985512585	-7.47366999959301	1.28169189404405	-5.83109718827337	5.50640996296597e-09	1.39412729520378e-07
Efra.gene15347_i1_length969.p1	3day	intact	9.19750382899117	162.154541261361	85.6760225451759	-4.13756643292601	0.709890457766625	-5.82845759885708	5.59420063133615e-09	1.41552317266033e-07
Efra.gene10932_i1_length1236.p1	3day	intact	1.82669117901023	98.8905082077378	50.358599693374	-5.74709336626067	0.98619567987722	-5.82753857426771	5.62508506819831e-09	1.42250318407922e-07
Efra.gene12044_i0_length1158.p1	3day	intact	1241.99030585991	7890.47180615816	4566.23105600904	-2.66749402335182	0.457840470506392	-5.82625214499158	5.66859513655814e-09	1.43156323961429e-07
Efra.gene4394_i1_length2016.p1	3day	intact	40.2909525654478	345.955354964225	193.123153764836	-3.10263181445467	0.532528806467954	-5.82622343950398	5.66956974850613e-09	1.43156323961429e-07
Efra.gene29049_i0_length504.p1	3day	intact	364.695106339207	36.1243240964173	200.409715217812	3.33737833288474	0.57282394666464	5.82618508237507	5.67087230851222e-09	1.43156323961429e-07
Efra.gene12442_i0_length1134.p1	3day	intact	1197.28409519966	128.509002236422	662.896548718043	3.21961700749606	0.552892926202523	5.8232197499968	5.77245737657174e-09	1.45635485491892e-07
Efra.gene2068_i1_length2829.p1	3day	intact	359.23303237824	20.9840829641221	190.108557671181	4.09610931944091	0.703505663855985	5.82242550399627	5.79996550761009e-09	1.46243925609137e-07
Efra.gene6415_i0_length1673.p1	3day	intact	345.818414114955	14.5164715683066	180.167442841631	4.58012095746148	0.786869645725263	5.82068577984089	5.86066589957236e-09	1.47688095611842e-07
Efra.gene27516_i0_length534.p1	3day	intact	1912.97844902656	12166.8861004647	7039.93227474562	-2.66908077741889	0.458611856989266	-5.81991227819773	5.8878520434059e-09	1.48286516679633e-07
Efra.gene6138_i0_length1707.p1	3day	intact	5.00738875879311	134.905406108419	69.9563974336062	-4.74229748563342	0.814911796333585	-5.81939972763894	5.90593411497614e-09	1.48655085368025e-07
Efra.gene19492_i0_length774.p1	3day	intact	1.39670502339935	100.296755567827	50.846730295613	-6.17513183788806	1.06117234266729	-5.81916017747565	5.91440362404439e-09	1.48781412519208e-07
Efra.gene9818_i1_length1146.p1	3day	intact	13.6011120123227	337.578014963051	175.589563487687	-4.6378010624988	0.797027024861025	-5.81887554353315	5.92448247061176e-09	1.48948052877765e-07
Efra.gene18036_i0_length840.p1	3day	intact	4.64145053712228	111.880444097237	58.2609473171794	-4.59528896933429	0.789741810870948	-5.81872316506389	5.92988503447175e-09	1.48997000601002e-07
Efra.gene24324_i0_length438.p1	3day	intact	0.924020245161786	118.977256118532	59.950638181847	-7.00932797216311	1.20481978269565	-5.81773977555426	5.964866455594e-09	1.49788670335379e-07
Efra.gene5943_i0_length1731.p1	3day	intact	213.579772429597	1331.84035453589	772.710063482742	-2.64052095364994	0.454144539146633	-5.81427436871014	6.08974627363196e-09	1.52746707434665e-07
Efra.gene22036_i0_length303.p1	3day	intact	1.39670502339935	100.406181763562	50.9014433934809	-6.17661420063528	1.06247978398579	-5.81339456404934	6.12185361055019e-09	1.53462768677961e-07
Efra.gene17086_i5_length252.p1	3day	intact	111.053223909921	1.57038665369242	56.3118052818068	6.13493472659821	1.05536314762742	5.81310304456836	6.13252851197335e-09	1.53570351660671e-07
Efra.gene63245_i0_length279.p1	3day	intact	341.045517974703	14.5383970557489	177.791957515226	4.54697759545334	0.782197280332081	5.81308284979324	6.13326867731234e-09	1.53570351660671e-07
Efra.gene24544_i0_length608.p1	3day	intact	170.37066368472	1.59774320262634	85.984203443673	6.74524260857276	1.16070833254693	5.81131574524991	6.19837298832303e-09	1.55110416794849e-07
Efra.gene75410_i0_length255.p1	3day	intact	0.924020245161786	128.366788430261	64.6454043377114	-7.11912800691354	1.22515427847828	-5.81080124517537	6.21745440379648e-09	1.55497669100054e-07
Efra.gene1179_i0_length3531.p1	3day	intact	132.802723567537	897.625729259189	515.214226413363	-2.75666441366706	0.474458709622742	-5.81012500720869	6.24262116175198e-09	1.56036577757252e-07
Efra.gene45154_i0_length342.p1	3day	intact	0.924020245161786	119.09211337576	60.0080668104606	-7.01037888991605	1.20713703853363	-5.80744245776096	6.34343420100325e-09	1.58464572679407e-07
Efra.gene4603_i0_length1971.p1	3day	intact	144.293603495088	8.44834628351668	76.3709748893024	4.09435282134632	0.705335885719551	5.80482703948836	6.44324810417455e-09	1.60864810948288e-07
Efra.gene16799_i0_length897.p1	3day	intact	258.905462923839	17.6025317778236	138.253997350831	3.88252626548795	0.668949282340323	5.80391722957667	6.47832659284422e-09	1.6164699519888e-07
Efra.gene18335_i0_length825.p1	3day	intact	1.86938980163692	101.790503636209	51.829946718923	-5.77855383762545	0.996022349560575	-5.80163069651482	6.56730782672235e-09	1.63772476324342e-07
Efra.gene31799_i3_length378.p1	3day	intact	1887.6966136024	230.638646582822	1059.16763009261	3.03327939645444	0.522892205293409	5.80096502825545	6.59343518046313e-09	1.64328985361866e-07
Efra.gene1519_i1_length600.p1	3day	intact	1.39670502339935	125.953578579633	63.6751418015163	-6.50265439419252	1.1211455028447	-5.80000934552492	6.63112238486897e-09	1.65172792529402e-07
Efra.gene5780_i0_length1758.p1	3day	intact	7.43486058392098	139.025584115934	73.2302223499273	-4.22818450778888	0.729236861999654	-5.79809486892187	6.70725076040869e-09	1.66972592977218e-07
Efra.gene109449_i0_length216.p1	3day	intact	93.6889830536673	713.97839396842	403.833688511044	-2.93044835802396	0.505624140361757	-5.79570499922596	6.80347647875577e-09	1.69270337757941e-07
Efra.gene14514_i1_length726.p1	3day	intact	385.599983138226	50.0936646860455	217.846823912136	2.9442790225886	0.50810072557074	5.79467588691463	6.8453249967269e-09	1.7021330904491e-07
Efra.gene11663_i3_length564.p1	3day	intact	1.39670502339935	469.024627575435	235.210666299417	-8.39721068611499	1.44970261180728	-5.79236777096413	6.94009621017963e-09	1.72470390947732e-07
Efra.gene9036_i0_length1395.p1	3day	intact	0.924020245161786	116.870600609145	58.8973104271532	-6.98326605671064	1.20569092652544	-5.79192055200664	6.95860601894907e-09	1.72830769423403e-07
Efra.gene28807_i0_length510.p1	3day	intact	264.154393577578	1.05604328543959	132.605218431509	7.96702232436699	1.37612155295208	5.78947572420183	7.06064601106863e-09	1.75264176199911e-07
Efra.gene1901_i0_length2922.p1	3day	intact	106.436122613456	3.70982977350551	55.0729761934808	4.84640194783097	0.837265630434437	5.78836843609153	7.10733837333132e-09	1.76321696572455e-07
Efra.gene17200_i0_length876.p1	3day	intact	275.013444147855	31.1943117438686	153.103877945862	3.1407272805065	0.542780162828955	5.7863707916979	7.19233614550768e-09	1.78321880380496e-07
Efra.gene51482_i0_length315.p1	3day	intact	0.924020245161786	119.272747095314	60.0983836702377	-7.01301369798012	1.21200737828532	-5.78627970722564	7.19623517086215e-09	1.78321880380496e-07
Efra.gene24913_i0_length598.p1	3day	intact	1.39670502339935	119.103176740218	60.2499408818089	-6.42306931174258	1.11038403494879	-5.7845476065754	7.27077308222364e-09	1.80065435374059e-07
Efra.gene12044_i1_length1026.p1	3day	intact	366.155859296546	2731.6734027198	1548.91463100818	-2.89920466940272	0.501872512070952	-5.77677517630781	7.61459227179917e-09	1.88472086672311e-07
Efra.gene30606_i1_length276.p1	3day	intact	7.77944949427847	140.130909437749	73.955179466014	-4.16578060410927	0.721148980012078	-5.77658808314407	7.62306032487888e-09	1.8857343202972e-07
Efra.gene8313_i0_length1464.p1	3day	intact	0.924020245161786	127.086260450383	64.0051403477723	-7.10388960354835	1.23021557080491	-5.77450795790236	7.71782824469742e-09	1.90808257125355e-07
Efra.gene46911_i0_length333.p1	3day	intact	156.189770531687	7.3923029980771	81.7910367648821	4.40185528830098	0.762495708243452	5.77295746154619	7.7892111294402e-09	1.9246270273242e-07
Efra.gene11180_i0_length1218.p1	3day	intact	15.7296934790637	180.534119773793	98.1319066264283	-3.52130573076725	0.610024206499657	-5.77240328047414	7.8148803277621e-09	1.92986366032141e-07
Efra.gene5753_i1_length1359.p1	3day	intact	14.7629746112752	170.017537894282	92.3902562527784	-3.52537729948163	0.610845346322689	-5.77130908945206	7.86580408122818e-09	1.94132727286958e-07
Efra.gene8_i2_length768.p1	3day	intact	208.459637255549	1904.66015853743	1056.55989789649	-3.19187591268811	0.553257273850132	-5.7692434669241	7.96281928537404e-09	1.96414690576357e-07
Efra.gene17582_i0_length858.p1	3day	intact	1.39670502339935	97.9931731544101	49.6949390889047	-6.14171230298562	1.06481906275943	-5.76784593531756	8.02911535864526e-09	1.97936744950662e-07
Efra.gene11838_i0_length1173.p1	3day	intact	0.924020245161786	114.731157489332	57.8275888672467	-6.95662255854287	1.20645495075158	-5.7661685205976	8.1093973905271e-09	1.9980164987849e-07
Efra.gene1691_i2_length3069.p1	3day	intact	1917.32875809351	167.150330076236	1042.23954408488	3.51980022314414	0.610636240884388	5.76415218665435	8.2069336281319e-09	2.02089295970396e-07
Efra.gene18443_i0_length819.p1	3day	intact	36.1465360472203	602.414762610981	319.280649329101	-4.05734982129786	0.704680409662047	-5.75771621527508	8.52595285901144e-09	2.09825062455477e-07
Efra.gene106527_i0_length218.p1	3day	intact	9.28290107424455	141.920148482913	75.6015247785789	-3.93687354375162	0.683773071517886	-5.75757324723578	8.53317465671218e-09	2.0988299582057e-07
Efra.gene67848_i0_length270.p1	3day	intact	1.84804049032357	108.673894327525	55.2609674089243	-5.87785648468468	1.02109793537114	-5.75640815740977	8.59224940232551e-09	2.11215517377462e-07
Efra.gene28385_i0_length517.p1	3day	intact	845.971508994868	19.6271176404094	432.799313317639	5.4260389145901	0.943139595722608	5.75316627485332	8.75872600820943e-09	2.15107335356078e-07
Efra.gene19130_i0_length789.p1	3day	intact	328.329077320165	37.125654283989	182.727365802077	3.14598690535393	0.546830381509527	5.75313115681215	8.76054644073738e-09	2.15107335356078e-07
Efra.gene13015_i0_length1101.p1	3day	intact	0.924020245161786	116.646317156182	58.7851687006717	-6.98089238157586	1.21346707361677	-5.75284862140442	8.77520576878764e-09	2.15344648339679e-07
Efra.gene5090_i0_length1872.p1	3day	intact	109.98275841491	2.59907339019808	56.290915902554	5.38921629394179	0.937033337548965	5.75136025366885	8.85282418767219e-09	2.1712583646181e-07
Efra.gene16366_i0_length918.p1	3day	intact	8.7675176733803	129.997319243313	69.3824184583467	-3.88995918134211	0.676394176904162	-5.75102405397153	8.87044920059629e-09	2.17434427619164e-07
Efra.gene23424_i0_length642.p1	3day	intact	7.37081264998094	330.68979693467	169.030304792325	-5.48689181339363	0.954186411846804	-5.75033530688609	8.90666283085895e-09	2.18198057544401e-07
Efra.gene97695_i0_length225.p1	3day	intact	123.757664847083	6.30890316370359	65.0332840053934	4.29165476928429	0.746484560781765	5.74915409474753	8.96910466271797e-09	2.19603001557303e-07
Efra.gene11387_i0_length1203.p1	3day	intact	0.924020245161786	112.805135699498	56.86457797233	-6.93239563167104	1.20592654135275	-5.74860523750857	8.99826324446868e-09	2.20191893479998e-07
Efra.gene22565_i0_length666.p1	3day	intact	33.8868587832553	314.531328705901	174.209093744578	-3.21573475731737	0.559567054445155	-5.74682646480316	9.09339697486558e-09	2.22393645697833e-07
Efra.gene16788_i0_length897.p1	3day	intact	253.459088221403	22.3410482878348	137.900068254619	3.50665627973008	0.610253782801177	5.7462262071263	9.12572053064623e-09	2.22957549195082e-07
Efra.gene19545_i0_length772.p1	3day	intact	137.374126312031	7.41965954701102	72.3968929295212	4.2131022608592	0.733197185371641	5.74620626608608	9.12679625969615e-09	2.22957549195082e-07
Efra.gene18552_i0_length815.p1	3day	intact	1.39670502339935	125.652857782836	63.5247814031175	-6.50011158850726	1.13145132593836	-5.74493258304014	9.1957616908662e-09	2.24515094464937e-07
Efra.gene8394_i0_length1452.p1	3day	intact	986.61047923212	79.8050904845151	533.207784858318	3.62865679908438	0.631804458543829	5.74332255813394	9.28366406510215e-09	2.26532961796836e-07
Efra.gene19049_i0_length792.p1	3day	intact	7.95024398478524	176.616500973275	92.2833724790301	-4.47983807842118	0.780479556721167	-5.7398531964645	9.47586578778405e-09	2.31092140934324e-07
Efra.gene9957_i1_length624.p1	3day	intact	0.924020245161786	152.442161423916	76.683090834539	-7.36625118422713	1.28422401497912	-5.7359550189901	9.69643952580154e-09	2.36337695327295e-07
Efra.gene33829_i0_length432.p1	3day	intact	4.12606713625802	169.289571954573	86.7078195454157	-5.35373446853672	0.933391724828856	-5.73578522942055	9.70615943276646e-09	2.36440947041012e-07
Efra.gene8669_i0_length1427.p1	3day	intact	238.857558506697	15.1348100708035	126.99618428875	3.97614730915077	0.693314969483704	5.73497974825456	9.75239982659985e-09	2.37433214750709e-07
Efra.gene17321_i0_length872.p1	3day	intact	426.415668698476	32.0369336993285	229.226301198902	3.73694283536501	0.651720031704024	5.73396957830833	9.81069355939473e-09	2.38717649097304e-07
Efra.gene14567_i0_length1011.p1	3day	intact	99.2147551426686	2.626429939132	50.9205925409003	5.23502805563703	0.913148784151672	5.73294094729639	9.87040060723699e-09	2.40035004502108e-07
Efra.gene75153_i0_length255.p1	3day	intact	1.37535571208601	127.655518157979	64.5154369350326	-6.5295365803299	1.14017599987816	-5.72677953318405	1.02355045043712e-08	2.48773533097506e-07
Efra.gene1370_i0_length3337.p1	3day	intact	139.895995170445	7.85193326846209	73.8739642194533	4.15042720878904	0.724805860767517	5.72626055257615	1.02668499875503e-08	2.49394800514482e-07
Efra.gene29330_i0_length405.p1	3day	intact	2.72936211285867	125.78943928603	64.2594006994442	-5.51391641576569	0.963233240459586	-5.7243834454206	1.03810047392075e-08	2.52025777781763e-07
Efra.gene9370_i0_length1362.p1	3day	intact	170.666204307857	10.965350026913	90.815777167385	3.95489266047191	0.69116597347107	5.72205926256793	1.0524058257534e-08	2.55354991496958e-07
Efra.gene21481_i1_length426.p1	3day	intact	1.39670502339935	99.7496245891483	50.5731648062738	-6.16742684866418	1.07802113344925	-5.72106302678018	1.05859615591309e-08	2.56712544738496e-07
Efra.gene9742_i0_length1332.p1	3day	intact	145.931150801622	11.1021327715826	78.5166417866024	3.71742749851296	0.649830712274765	5.72060911910415	1.06142833247323e-08	2.57254667854122e-07
Efra.gene4938_i0_length1902.p1	3day	intact	20.4778905727527	252.219343803474	136.348617188113	-3.62507834015361	0.633936771313739	-5.71835947083678	1.07557415930069e-08	2.60536691160494e-07
Efra.gene16352_i0_length918.p1	3day	intact	0.924020245161786	111.617740730881	56.2708804880212	-6.9168940338968	1.20975432211875	-5.71760224983751	1.08037666336383e-08	2.61553063415263e-07
Efra.gene30570_i0_length480.p1	3day	intact	3.69608098064714	107.398998650614	55.5475398156306	-4.86077861038285	0.850200002820157	-5.71721782434651	1.08282276485711e-08	2.61998143391382e-07
Efra.gene1474_i0_length3246.p1	3day	intact	35.436008915192	299.237810402986	167.336909659089	-3.07715327228985	0.538244932771192	-5.71701298969394	1.08412832602224e-08	2.6216691549692e-07
Efra.gene7085_i0_length1593.p1	3day	intact	4.53470398055555	145.088278339232	74.8114911598938	-4.98817139385998	0.872551099342672	-5.71676707257348	1.08569775673237e-08	2.62399272292766e-07
Efra.gene62297_i0_length282.p1	3day	intact	1.86938980163692	148.606813511676	75.2381016566563	-6.32357971095131	1.10625672363721	-5.71619550492793	1.0893540074284e-08	2.63135443911992e-07
Efra.gene617_i0_length4407.p1	3day	intact	397.124212094466	44.545313831	220.834762962733	3.15740902425273	0.552465418064715	5.71512518432942	1.09623293348777e-08	2.64648798394134e-07
Efra.gene21748_i0_length690.p1	3day	intact	0.924020245161786	171.620510916924	86.2722655810429	-7.53722424491551	1.31912952727361	-5.71378631823481	1.10489724571731e-08	2.665912397515e-07
Efra.gene11764_i0_length1176.p1	3day	intact	0.924020245161786	141.553449982313	71.2387351137376	-7.25933180491385	1.27059979409316	-5.71331101945826	1.10798906234667e-08	2.67187720364661e-07
Efra.gene618_i0_length4407.p1	3day	intact	37.8848300516332	325.732025550236	181.808427800935	-3.1042719065774	0.543483486885333	-5.71180538413002	1.11783881879626e-08	2.69412276970589e-07
Efra.gene11584_i1_length315.p1	3day	intact	775.267985337458	48.8680510455107	412.068018191484	3.98583581490279	0.697837679740929	5.71169475454882	1.11856589587469e-08	2.69436903533122e-07
Efra.gene6846_i0_length1620.p1	3day	intact	1.39670502339935	96.9152043815282	49.1559547024638	-6.12530580330317	1.07274940511917	-5.70991302728594	1.13033921992789e-08	2.72120804833227e-07
Efra.gene16868_i0_length894.p1	3day	intact	0.924020245161786	131.097213503637	66.0106168743995	-7.14956369211851	1.25300418994326	-5.70593757746515	1.15704399690987e-08	2.78394341600239e-07
Efra.gene6391_i2_length1677.p1	3day	intact	0.924020245161786	109.937927881453	55.4309740633072	-6.89507065007026	1.20881125598569	-5.70400930329516	1.17021685742425e-08	2.81406805585953e-07
Efra.gene35154_i0_length417.p1	3day	intact	0.924020245161786	115.940477945391	58.4322490952766	-6.97221165085354	1.22243807985242	-5.7035295004024	1.17351716972155e-08	2.81984830786677e-07
Efra.gene31507_i1_length465.p1	3day	intact	15.7083441677504	169.180347000313	92.4443455840319	-3.42925766481685	0.601258145215937	-5.70346978598562	1.17392854619311e-08	2.81984830786677e-07
Efra.gene12116_i0_length1155.p1	3day	intact	1.84804049032357	89.2766924430458	45.5623664666847	-5.59466735828495	0.981230194625641	-5.70168691192736	1.18627563553516e-08	2.84792018804953e-07
Efra.gene14936_i0_length990.p1	3day	intact	13.000331366205	165.251664835336	89.1259981007708	-3.67061253171539	0.643802128236657	-5.70146069844319	1.18785124384333e-08	2.85011586426227e-07
Efra.gene11960_i1_length526.p1	3day	intact	5.9314090039549	150.215418837285	78.0734139206201	-4.65602759052295	0.816740892396954	-5.70074014153807	1.19288358938951e-08	2.86054517024602e-07
Efra.gene6318_i3_length366.p1	3day	intact	34.8535776510438	387.376591155266	211.115084403155	-3.47579079253941	0.60971848458091	-5.70064854590802	1.19352477242679e-08	2.86054517024602e-07
Efra.gene7600_i0_length1533.p1	3day	intact	426.99510003328	39.9162235167245	233.455661775002	3.42085679887398	0.600106248991916	5.70041855858106	1.19513619439434e-08	2.86281596076114e-07
Efra.gene16990_i1_length759.p1	3day	intact	0.924020245161786	122.916800406492	61.9204103258271	-7.05572645898738	1.23809721564134	-5.69884688362898	1.20620496797941e-08	2.88772568597269e-07
Efra.gene3941_i0_length2121.p1	3day	intact	2.29937595724779	92.4667477868068	47.3830618720273	-5.32607678231753	0.934714912356349	-5.69807618548727	1.21166906972091e-08	2.89811664498758e-07
Efra.gene22641_i0_length663.p1	3day	intact	135.257544562666	1.05604328543959	68.1567939240529	7.00198283627313	1.22883947869731	5.69804515370545	1.21188958204713e-08	2.89811664498758e-07
Efra.gene10816_i0_length1245.p1	3day	intact	9.17615451767782	140.962669270226	75.0694118939519	-3.93808985770542	0.691262448699717	-5.69695325576136	1.21967349977474e-08	2.9151143176157e-07
Efra.gene42251_i0_length360.p1	3day	intact	2.72936211285867	101.51693814687	52.1231501298642	-5.20396919750848	0.913548959356287	-5.69643164081249	1.22340911197265e-08	2.92242275240581e-07
Efra.gene4979_i2_length1893.p1	3day	intact	16.5469671676588	202.689103280582	109.61803522412	-3.61268129072724	0.634411945606756	-5.69453541306201	1.23708308595519e-08	2.95345024458084e-07
Efra.gene39404_i0_length378.p1	3day	intact	114.063126999197	4.27888623962618	59.1710066194117	4.7471035711196	0.833731757329113	5.69380202851707	1.24241135425418e-08	2.96452962708232e-07
Efra.gene12827_i0_length1110.p1	3day	intact	187.036377126321	9.8819501925395	98.4591636594303	4.23526723520468	0.744434481224632	5.68924108436978	1.27605208104597e-08	3.0431160165077e-07
Efra.gene6537_i2_length843.p1	3day	intact	257.063422292203	20.0374658744182	138.550444083311	3.6813426212494	0.64724708853622	5.68769282465979	1.28767171104871e-08	3.06912886485833e-07
Efra.gene38534_i0_length386.p1	3day	intact	4.62010122580893	427.877359356684	216.248730291246	-6.53317741877227	1.14873859591342	-5.68726204726972	1.29092291710817e-08	3.07517808933441e-07
Efra.gene40_i6_length591.p1	3day	intact	365.649825489619	41.9955224771781	203.822673983399	3.12088445970584	0.548861425146583	5.6861063953845	1.29968441608333e-08	3.09433975528796e-07
Efra.gene19853_i0_length760.p2	3day	intact	18.4163569692957	372.241177360036	195.328767164666	-4.33623823977059	0.762820880635578	-5.68447764061946	1.31213087257929e-08	3.12224872146806e-07
Efra.gene13230_i0_length1089.p1	3day	intact	69.4753128069847	522.560792573041	296.018052690013	-2.91044359314851	0.512111277939618	-5.6832249523153	1.32178224903803e-08	3.14347960462066e-07
Efra.gene4961_i0_length1896.p1	3day	intact	460.970355991133	41.5686798172187	251.269517904176	3.47294291488542	0.611205846612695	5.68211664553355	1.33037871098643e-08	3.16217965168699e-07
Efra.gene385_i0_length5025.p1	3day	intact	2761.29803245999	464.812322764038	1613.05517761202	2.57059284790373	0.452579473271307	5.67987060774792	1.34796675496157e-08	3.20221942554699e-07
Efra.gene27636_i1_length480.p1	3day	intact	528.817121279615	34.8439973580147	281.830559318815	3.92114920248272	0.690473008296378	5.67893191387375	1.35538413078979e-08	3.21740578442282e-07
Efra.gene8578_i0_length1434.p1	3day	intact	542.271788042088	55.4231631496196	298.847475595854	3.28896182597797	0.579157499718727	5.67887289308225	1.35585182417521e-08	3.21740578442282e-07
Efra.gene24815_i2_length321.p1	3day	intact	387.164832528694	22.4231179346366	204.793975231665	4.11264260729763	0.724342362630241	5.67776071023066	1.36469436950801e-08	3.23660765291953e-07
Efra.gene16101_i0_length618.p1	3day	intact	5.99545693789494	135.835730013648	70.9155934757716	-4.50159950934337	0.792874317420102	-5.67757008953313	1.36621553610709e-08	3.23843404454808e-07
Efra.gene12237_i0_length1147.p1	3day	intact	97.3240160297183	2.65378648806592	49.9889012588921	5.2023554931182	0.916346901376735	5.67727733383732	1.36855495527886e-08	3.24219692344828e-07
Efra.gene21408_i0_length702.p1	3day	intact	1021.0850695264	138.538597296615	579.811833411508	2.88224535222917	0.50769662628347	5.67710164498884	1.36996075793792e-08	3.24374508511857e-07
Efra.gene11284_i0_length1212.p1	3day	intact	291.450664829603	31.4898027206501	161.470233775126	3.20868413418579	0.565375679279248	5.67531333904615	1.38435022631227e-08	3.2760169433538e-07
Efra.gene9766_i0_length1332.p1	3day	intact	1.39670502339935	95.3448177278358	48.3707613756176	-6.10169821742779	1.07515132619211	-5.67519945219094	1.38527156461284e-08	3.27639901543674e-07
Efra.gene2348_i0_length2688.p1	3day	intact	11.0455443193147	148.338477842353	79.6920110808336	-3.74549587837535	0.66010973462991	-5.6740503614528	1.39460103415804e-08	3.29665640294914e-07
Efra.gene5130_i0_length1866.p1	3day	intact	7.43486058392098	122.583090757794	65.0089756708573	-4.0469533084854	0.713282119461525	-5.6737063751725	1.39740571056857e-08	3.30147627521014e-07
Efra.gene1730_i0_length3042.p1	3day	intact	11.5822770314923	147.867985448984	79.7251312402383	-3.67608590443678	0.648004227790862	-5.67293506242864	1.40371450638865e-08	3.31288387996624e-07
Efra.gene12715_i0_length1119.p1	3day	intact	246.396515523746	12.7545890720768	129.575552297912	4.27436889020162	0.753467829902589	5.67292818693298	1.40377086733732e-08	3.31288387996624e-07
Efra.gene20604_i0_length732.p1	3day	intact	184.578556201848	8.36627663671492	96.4724164192814	4.45858547353036	0.786193826349957	5.67110211769294	1.41881791011416e-08	3.34656301041533e-07
Efra.gene9481_i0_length1353.p1	3day	intact	3.22339620240958	99.0984984762258	51.1609473393177	-4.94035849153905	0.871213497650617	-5.67066339635647	1.42245630705185e-08	3.35331047518615e-07
Efra.gene17721_i0_length852.p1	3day	intact	395.242822575454	43.0569968241094	219.149909699782	3.19997566078672	0.56437126658078	5.66998330757275	1.42811433045248e-08	3.36480904842183e-07
Efra.gene7547_i0_length1539.p1	3day	intact	310.253959525977	23.205595730737	166.729777628357	3.74096521214493	0.659815460968171	5.66971438749811	1.43035764716146e-08	3.36825399632227e-07
Efra.gene25400_i1_length585.p1	3day	intact	42.9532668150224	586.498279709979	314.725773262501	-3.77289221976663	0.665571768334574	-5.66864821987169	1.43928529625276e-08	3.3874270807058e-07
Efra.gene58527_i0_length291.p1	3day	intact	1.39670502339935	92.7403132761461	47.0685091497727	-6.06217108054815	1.06960876435298	-5.66765277415734	1.44766959667805e-08	3.4043741848736e-07
Efra.gene19647_i0_length768.p1	3day	intact	0.924020245161786	111.918662769154	56.4213415071578	-6.9206161456488	1.22108279910789	-5.66760595653705	1.44806509150873e-08	3.4043741848736e-07
Efra.gene12480_i0_length1132.p1	3day	intact	1.37535571208601	160.573091243209	80.9742234776476	-6.86011172504567	1.21046788825805	-5.66732235657888	1.45046306470937e-08	3.40815345836915e-07
Efra.gene12241_i7_length690.p1	3day	intact	305.948447917086	16.1087837094413	161.028615813264	4.24242639584499	0.748630226624284	5.66691838636399	1.45388548785145e-08	3.41433445423152e-07
Efra.gene27889_i0_length528.p1	3day	intact	9.52074342803531	275.123816254462	142.322279841249	-4.84630716353981	0.855474614265879	-5.66505081825092	1.46980969263072e-08	3.44985217839733e-07
Efra.gene32650_i0_length447.p1	3day	intact	673.926397757577	6.30890316370359	340.11765046064	6.73781308338252	1.18943858067983	5.66470029880104	1.47281729414329e-08	3.45503064589642e-07
Efra.gene9357_i0_length1365.p1	3day	intact	1.39670502339935	105.161192699524	53.2789488614617	-6.24353898832082	1.10246209330513	-5.66326862958434	1.48516379989952e-08	3.48103000873426e-07
Efra.gene19402_i0_length780.p1	3day	intact	0.924020245161786	135.10776407394	68.015892159551	-7.19208319009882	1.26996177829848	-5.66322806953681	1.48551504419858e-08	3.48103000873426e-07
Efra.gene5465_i0_length1809.p1	3day	intact	1.37535571208601	92.2259699078932	46.8006628099896	-6.05948109303746	1.07014286625956	-5.66231041114819	1.49348343578038e-08	3.49780148291921e-07
Efra.gene12643_i0_length1122.p1	3day	intact	112.004593325084	2.59907339019808	57.3018333576411	5.4160031427578	0.957106185185336	5.65872755457017	1.52499418793327e-08	3.56966201960472e-07
Efra.gene9901_i0_length1319.p1	3day	intact	182.55037162708	1143.33361069196	662.941991159521	-2.6467367942929	0.467764651383779	-5.65826593878591	1.52910070229265e-08	3.57733233753404e-07
Efra.gene63063_i0_length279.p1	3day	intact	6.91947718305672	129.368118617833	68.1437979004448	-4.22451489537073	0.746688577079269	-5.65766642888157	1.53444995250245e-08	3.58790014110891e-07
Efra.gene22533_i1_length486.p1	3day	intact	0.924020245161786	113.65318871645	57.2886044808058	-6.94274193816837	1.22810079989765	-5.65323460317506	1.57456157382171e-08	3.67969492566237e-07
Efra.gene1057_i0_length3675.p1	3day	intact	5.48007353703068	119.551743646145	62.5159085915876	-4.43998638992491	0.785402344438278	-5.65313615545724	1.57546406829015e-08	3.67980954672081e-07
Efra.gene6672_i0_length1641.p1	3day	intact	771.620602838126	99.2352812208954	435.427942029511	2.95845304775311	0.523359709032884	5.652810097323	1.57845671252767e-08	3.68480336080432e-07
Efra.gene12557_i0_length1128.p1	3day	intact	154.973209592732	9.42231992215451	82.1977647574433	4.03523096450061	0.713859699772778	5.65269473229127	1.57951688381638e-08	3.68528298049301e-07
Efra.gene36975_i0_length399.p1	3day	intact	2.32072526856114	88.8991318194626	45.6099285440119	-5.26415035676403	0.931540659092915	-5.65101512787427	1.59503051785692e-08	3.71946624329025e-07
Efra.gene18570_i0_length813.p1	3day	intact	1.39670502339935	94.578834357686	47.9877696905427	-6.09059427378709	1.07805802573591	-5.64959782162885	1.60823648006687e-08	3.7482341789753e-07
Efra.gene78838_i0_length249.p1	3day	intact	5.56547078228406	109.308727255972	57.4370990191282	-4.29898574203161	0.761121333069973	-5.64822657734702	1.62111429240593e-08	3.77449338395557e-07
Efra.gene3448_i0_length2256.p1	3day	intact	2.75071142417201	91.5474872460369	47.1490993351044	-5.05048511668095	0.894174183129835	-5.64821173767619	1.62125420300246e-08	3.77449338395557e-07
Efra.gene15490_i0_length963.p1	3day	intact	0.924020245161786	105.494902348223	53.2094612966923	-6.8356908922108	1.21027733804803	-5.64803675762086	1.62290482534017e-08	3.7762972128544e-07
Efra.gene8585_i5_length645.p1	3day	intact	295.305190777475	33.9028113298024	164.604001053639	3.12389533133962	0.553110493188608	5.64786849971112	1.62449357555734e-08	3.77795520481692e-07
Efra.gene42127_i0_length303.p1	3day	intact	125.907595625138	6.87795962982426	66.3927776274809	4.19624531757651	0.743927409279834	5.64066502353869	1.69394629188308e-08	3.93523072559928e-07
Efra.gene37665_i0_length393.p1	3day	intact	4.10471782494467	375.710028013152	189.907372919048	-6.51065347619852	1.1543032051203	-5.64033214784324	1.69722448122588e-08	3.94072309946238e-07
Efra.gene37243_i0_length396.p1	3day	intact	161.014365082598	12.5904497784733	86.8024074305354	3.67378305220079	0.651495954760114	5.6389959528659	1.71044555941054e-08	3.96928316389151e-07
Efra.gene11986_i2_length879.p1	3day	intact	2.75071142417201	92.0071175164219	47.3789144702969	-5.05778864827851	0.897002851582924	-5.63854244092215	1.71495555851231e-08	3.97760832793842e-07
Efra.gene64658_i1_length276.p1	3day	intact	190.265773187419	12.8093021699446	101.537537678682	3.89788364599604	0.691340663331548	5.63815185875552	1.71884899965092e-08	3.98449528591123e-07
Efra.gene12950_i0_length1104.p1	3day	intact	2.27802664593445	96.6362078306974	49.4571172383159	-5.39472137485748	0.956930406093093	-5.63752739019212	1.72509173089727e-08	3.99681784852753e-07
Efra.gene15527_i0_length960.p1	3day	intact	115.975215423461	1.05604328543959	58.5156293544502	6.77976942803096	1.20288652624693	5.63625020323753	1.73792824529974e-08	4.02439592656224e-07
Efra.gene41955_i0_length360.p1	3day	intact	6.05950487183498	124.645895292297	65.3527000820658	-4.36792110375759	0.775236528230303	-5.63430765282515	1.75763007843549e-08	4.06783339194326e-07
Efra.gene3060_i0_length2388.p1	3day	intact	3.20204689109623	100.843886546505	52.0229667188007	-4.96897678347288	0.881972189664335	-5.63393816914341	1.76140194645823e-08	4.0743759509356e-07
Efra.gene7841_i2_length1128.p1	3day	intact	522.193534525601	69.917709230484	296.055621878043	2.90141685358864	0.515054784065389	5.63321988912987	1.76875700209371e-08	4.08919547770909e-07
Efra.gene4431_i0_length360.p1	3day	intact	29.6540450904305	303.494972396645	166.574508743538	-3.35641727644257	0.595931347717539	-5.63222137801258	1.77903113951601e-08	4.11074413947008e-07
Efra.gene2877_i0_length2448.p1	3day	intact	1.37535571208601	90.6555832542008	46.0154694831434	-6.03470861103415	1.07160876765947	-5.63144758904384	1.78703284128308e-08	4.12702169349772e-07
Efra.gene29197_i1_length501.p1	3day	intact	1.82669117901023	90.9784307799162	46.4025609794632	-5.6273668478275	0.999421913796861	-5.63062183262403	1.79561048170213e-08	4.14461119590743e-07
Efra.gene13853_i0_length1051.p1	3day	intact	99.989330208637	705.10843484496	402.548882526799	-2.81769751958607	0.500873990396948	-5.6255616654261	1.84905335402608e-08	4.26568397354427e-07
Efra.gene60640_i0_length285.p1	3day	intact	136.355359227679	3.2228429541866	69.7891010909326	5.41712221301918	0.963030217131492	5.62508020688568	1.85421800080809e-08	4.27305476128647e-07
Efra.gene25494_i0_length582.p1	3day	intact	17.3855901675672	492.876119599078	255.130854883323	-4.82322074171941	0.857449415578158	-5.62507904733625	1.85423045628569e-08	4.27305476128647e-07
Efra.gene24044_i1_length468.p1	3day	intact	15.5375496772436	287.752887187804	151.645218432524	-4.20821596555925	0.748423670759958	-5.62277240815509	1.87916907242155e-08	4.32821222732905e-07
Efra.gene4261_i1_length2049.p1	3day	intact	4.19011507019806	98.6990123652004	51.4445637176992	-4.56414867179066	0.812226301255545	-5.61930666950254	1.91725282465005e-08	4.41357127818667e-07
Efra.gene27266_i0_length540.p1	3day	intact	0.924020245161786	104.734350039565	52.8291851423633	-6.82540045256101	1.21466443078486	-5.61916549095849	1.91881996485722e-08	4.41482179427689e-07
Efra.gene17469_i0_length864.p1	3day	intact	1.82669117901023	89.4627572240916	45.6447242015509	-5.60306577041209	0.998267631681542	-5.61278918858057	1.99091093170417e-08	4.57824568758872e-07
Efra.gene23048_i2_length273.p1	3day	intact	112.022942707054	6.33625971263751	59.1796012098455	4.14459539312997	0.739058203365092	5.60794180249773	2.04746846110825e-08	4.70579411714308e-07
Efra.gene6001_i0_length1725.p1	3day	intact	100.736556104604	779.217529606777	439.977042855691	-2.95190224594585	0.52661289534268	-5.60544998432857	2.07714599951618e-08	4.77145999260198e-07
Efra.gene21308_i2_length432.p1	3day	intact	2.34207457987448	230.546117295988	116.444095937931	-6.63079871332039	1.18310258931744	-5.60458473609279	2.08754845310724e-08	4.79280227117278e-07
Efra.gene6949_i0_length1608.p1	3day	intact	97.924796675836	1.57038665369242	49.7475916647642	5.95359890372735	1.06251611355679	5.60330222550469	2.10306054374364e-08	4.82584680492787e-07
Efra.gene9847_i0_length1323.p1	3day	intact	244.7649680759	15.3810190112088	130.072993543554	3.99375924089015	0.712837859173562	5.60261943090447	2.11136459720246e-08	4.84232485838182e-07
Efra.gene9616_i0_length1344.p1	3day	intact	1.86938980163692	130.642813053268	66.2561014274525	-6.13688556402403	1.0954442877882	-5.60218865754911	2.11661996979374e-08	4.8517970886548e-07
Efra.gene8921_i0_length1401.p1	3day	intact	10.9814963853747	176.211583800758	93.5965400930663	-4.00051043458438	0.714110625140819	-5.60208781909036	2.11785201742083e-08	4.85204173406663e-07
Efra.gene7500_i0_length1545.p1	3day	intact	32.7706947362734	275.39195068231	154.081322709292	-3.07074055393511	0.548392049239553	-5.59953514678643	2.14927356152874e-08	4.92141413448936e-07
Efra.gene21017_i0_length717.p1	3day	intact	120.342124842854	1.05604328543959	60.6990840641466	6.83338487140723	1.22038149487424	5.59938420904309	2.15114559873855e-08	4.92308624101964e-07
Efra.gene18569_i0_length813.p1	3day	intact	63.0895684067616	499.109189143374	281.099378775068	-2.98463928688753	0.53309935051704	-5.59865489236255	2.16021342762181e-08	4.94121604025303e-07
Efra.gene2562_i0_length2577.p1	3day	intact	199.197735686712	6.90531617875819	103.051525932735	4.85400713710889	0.867104186462377	5.59795144907826	2.16899471300747e-08	4.95867152920165e-07
Efra.gene5289_i0_length1836.p1	3day	intact	2283.82250682992	314.678973573554	1299.25074020174	2.85955606237327	0.510886035511748	5.59724843429882	2.17780526504522e-08	4.97617539019368e-07
Efra.gene4519_i0_length1986.p1	3day	intact	2.81475935811205	102.430767626148	52.6227634921301	-5.19885073054355	0.929238403535663	-5.59474372858722	2.20947883225529e-08	5.0458738776669e-07
Efra.gene5724_i0_length1767.p1	3day	intact	0.924020245161786	101.921855319387	51.4229377822744	-6.78589736375354	1.2132483774997	-5.59316417775732	2.22968267148182e-08	5.08931856782856e-07
Efra.gene623_i0_length4401.p1	3day	intact	1862.15733554266	315.133172782448	1088.64525416256	2.56293981058589	0.458353879060414	5.59161802195216	2.24963298831717e-08	5.13213891837415e-07
Efra.gene2291_i1_length2718.p1	3day	intact	20.6516849926034	237.702872235167	129.177278613885	-3.52314904811119	0.630110500074697	-5.5913193760357	2.25350638479368e-08	5.13825673152559e-07
Efra.gene6574_i0_length1653.p1	3day	intact	0.924020245161786	113.067839065854	56.9959296555079	-6.93610408428489	1.24082167356638	-5.58992821615459	2.27163501489833e-08	5.17685448929023e-07
Efra.gene39766_i0_length375.p1	3day	intact	2540.35924561569	249.773547583896	1395.06639659979	3.3460438271474	0.598707141272457	5.58878222169843	2.28667508448333e-08	5.20837663062164e-07
Efra.gene15375_i0_length969.p1	3day	intact	0.924020245161786	373.171098782313	187.047559513738	-8.65799070826076	1.54921479519725	-5.58863156684377	2.2886594580002e-08	5.2101441314992e-07
Efra.gene10835_i0_length1244.p1	3day	intact	3.18069757978289	104.143368086002	53.6620328328923	-5.02022038479887	0.898319646361533	-5.58845663136979	2.29096574474843e-08	5.21264221721996e-07
Efra.gene38774_i0_length384.p1	3day	intact	462.836745863426	56.1617899708355	259.499267917131	3.04348124900665	0.54471450656094	5.58729611998346	2.30632273330085e-08	5.24481631285509e-07
Efra.gene14140_i1_length759.p1	3day	intact	155.644038031478	12.5904497784733	84.1172439049754	3.62491323136917	0.648887584723969	5.58635011164711	2.31891509425275e-08	5.27067275270931e-07
Efra.gene15004_i0_length987.p1	3day	intact	225.296145187657	21.7172787238463	123.506711955752	3.37642569412002	0.604650898135842	5.58409109211554	2.34925555346594e-08	5.33682042670132e-07
Efra.gene46702_i1_length336.p1	3day	intact	132.793723779505	1.05604328543959	66.9248835324724	6.97478322572756	1.24962744760657	5.58149009857814	2.38466632239943e-08	5.41441062785131e-07
Efra.gene5530_i0_length1797.p1	3day	intact	2.34207457987448	156.239894388666	79.2909844842705	-6.07095655289452	1.08780424836057	-5.58092741597955	2.39239474372685e-08	5.42909916659319e-07
Efra.gene18564_i3_length465.p1	3day	intact	525.671171952144	1.05604328543959	263.363607618792	8.95979854892533	1.60580771624971	5.5796210581492	2.41043136555268e-08	5.46715250860256e-07
Efra.gene19005_i0_length795.p1	3day	intact	0.924020245161786	100.783742387146	50.8538813161537	-6.76975379331125	1.21369683401974	-5.57779636854613	2.43584556390146e-08	5.52189028279386e-07
Efra.gene13017_i0_length1101.p1	3day	intact	1.39670502339935	88.2206491576063	44.8086770905028	-5.98985822945332	1.07402829067686	-5.57700228331833	2.44698658708719e-08	5.54423124936617e-07
Efra.gene15441_i0_length963.p1	3day	intact	18.8676924362199	195.548641525877	107.208166981049	-3.37250603072155	0.60473494466356	-5.57683338871349	2.44936254990819e-08	5.54669984581889e-07
Efra.gene29525_i0_length495.p1	3day	intact	210.216280641931	15.8953623794616	113.055821510696	3.72655287713133	0.668533670054547	5.57421868793425	2.48643233893531e-08	5.62769045448156e-07
Efra.gene1151_i0_length3558.p1	3day	intact	8.16673702726265	206.229362698992	107.198049863127	-4.65087962726201	0.834372868302552	-5.57410218374401	2.48809667966558e-08	5.62850286134002e-07
Efra.gene12623_i0_length1125.p1	3day	intact	1.37535571208601	89.8950309455427	45.6351933288144	-6.02282145875438	1.08053774070267	-5.57391124056227	2.4908267698696e-08	5.63172406064328e-07
Efra.gene13654_i4_length489.p1	3day	intact	840.648979331153	15.1402411322952	427.894610231724	5.79939341176818	1.04081824869786	5.57195592892771	2.51895150362885e-08	5.69232872022877e-07
Efra.gene37839_i0_length391.p1	3day	intact	1.84804049032357	93.7088558532922	47.7784481718079	-5.66514221920691	1.01695848371842	-5.57067206764708	2.5375856138335e-08	5.73143420176317e-07
Efra.gene17578_i0_length858.p1	3day	intact	629.672423658162	27.9768998511737	328.824661754668	4.49546762138872	0.807264592370365	5.56876600791905	2.56549734291279e-08	5.79144235258486e-07
Efra.gene22009_i0_length684.p1	3day	intact	30.7488598260991	329.343291250989	180.046075538544	-3.42299848715941	0.614750202295079	-5.56811282758452	2.57513067450274e-08	5.81014700641206e-07
Efra.gene15788_i4_length306.p1	3day	intact	95.9670096996017	2.65378648806592	49.3103980938338	5.18165636986249	0.930967854587093	5.56588108207096	2.60831083389616e-08	5.88193191553873e-07
Efra.gene17214_i0_length876.p1	3day	intact	240.303311817317	19.1729184315161	129.738115124416	3.65073513788079	0.655943131767117	5.56562750805191	2.6121069540192e-08	5.8874132533427e-07
Efra.gene9835_i0_length1323.p1	3day	intact	2.32072526856114	120.750201979221	61.5354636238911	-5.70608856531224	1.0254631110886	-5.56440158949726	2.63053526656842e-08	5.92585104956273e-07
Efra.gene14140_i0_length1035.p1	3day	intact	632.197642251825	94.2340613445284	363.215851798176	2.74645975083784	0.493753521825992	5.56241045265038	2.6607357163249e-08	5.99075414521049e-07
Efra.gene72225_i0_length261.p1	3day	intact	0.924020245161786	108.969385304306	54.9467027747341	-6.88197240443408	1.23751536229003	-5.56112078616862	2.68047590726642e-08	6.0320500883928e-07
Efra.gene13305_i0_length1083.p1	3day	intact	1.39670502339935	90.3546612159277	45.8756831196635	-6.02464511678683	1.08342381185695	-5.56074645106869	2.68623220386941e-08	6.03891544290681e-07
Efra.gene10849_i0_length1242.p1	3day	intact	94.7014004734264	605.04179627454	349.871598373983	-2.67567718843583	0.481172842869207	-5.56074023729377	2.68632785664477e-08	6.03891544290681e-07
Efra.gene65285_i0_length276.p1	3day	intact	1.39670502339935	108.323690252876	54.8601976381375	-6.28497553736809	1.13043673794421	-5.55977643543134	2.70120438396686e-08	6.06687965956404e-07
Efra.gene15338_i0_length969.p1	3day	intact	249.397069019085	28.9454424283199	139.171255723702	3.10612010736825	0.558679608016564	5.55975207041414	2.70158149833313e-08	6.06687965956404e-07
Efra.gene3223_i0_length2322.p1	3day	intact	114.340668046271	738.075692449518	426.208180247894	-2.69064410985887	0.483978764959855	-5.55942595969486	2.70663386201746e-08	6.0750615423533e-07
Efra.gene4080_i0_length2085.p1	3day	intact	3.63203304670711	116.657179279165	60.144606162936	-4.99294733994722	0.898180726733924	-5.55895622265598	2.71392751590467e-08	6.08826288778678e-07
Efra.gene8389_i0_length1454.p1	3day	intact	861.573806217863	85.6654267422927	473.619616480078	3.32920115420222	0.598965158452326	5.55825511254207	2.72484921110755e-08	6.10958520204495e-07
Efra.gene1257_i0_length3450.p1	3day	intact	15.7723921016904	169.262416647115	92.5174043744028	-3.42568879082176	0.616815950454951	-5.55382653171508	2.79482841908813e-08	6.26323372899287e-07
Efra.gene42015_i0_length360.p1	3day	intact	794.370520198125	89.9606061663939	442.165563182259	3.14339742134355	0.566032134407735	5.55339040005675	2.80181362882537e-08	6.27562588228901e-07
Efra.gene23913_i0_length627.p1	3day	intact	1.84804049032357	82.7762934368048	42.3121669635642	-5.48575104655406	0.988726845343539	-5.54829786648304	2.88464126459909e-08	6.45779218098229e-07
Efra.gene3317_i0_length2295.p1	3day	intact	95.2167838742907	1.57038665369242	48.3935852639915	5.91312937151611	1.06577311060436	5.54820656730868	2.88614766736708e-08	6.45781157103613e-07
Efra.gene11507_i1_length1194.p1	3day	intact	21.6611024830186	255.267185341074	138.464143912046	-3.5585749199541	0.641531241874809	-5.54700174780972	2.90609838292169e-08	6.49907904442087e-07
Efra.gene19263_i0_length783.p1	3day	intact	95.0459893837839	1.57038665369242	48.3081880187382	5.91065448574591	1.06569271114616	5.54630281686827	2.91773330254716e-08	6.52171626780331e-07
Efra.gene4881_i1_length1911.p1	3day	intact	215.201970283505	1897.08038206798	1056.14117617574	-3.13967143007148	0.566114839929155	-5.54599739951065	2.92283168306387e-08	6.52972713360958e-07
Efra.gene7269_i0_length1570.p1	3day	intact	359.016889141668	42.4879403579887	200.752414749828	3.08039787686545	0.555469953367214	5.54557066172945	2.92996976290241e-08	6.54228411533212e-07
Efra.gene1935_i2_length1155.p1	3day	intact	7.02622373962345	144.918707984137	75.9724658618801	-4.37392024579025	0.788786447743046	-5.54512600755926	2.93742552459863e-08	6.55501553480807e-07
Efra.gene6318_i0_length1685.p1	3day	intact	708.198795044288	3985.00448172815	2346.60163838622	-2.4923179267533	0.449467218891629	-5.54504938735971	2.93871211558875e-08	6.55501553480807e-07
Efra.gene20318_i0_length741.p1	3day	intact	8.29483289514273	148.426179792122	78.3605063436321	-4.16082619476274	0.750503622980104	-5.54404544809645	2.95562066085686e-08	6.5893224423043e-07
Efra.gene3938_i0_length2121.p1	3day	intact	3.71743029196049	92.6363181419021	48.1768742169313	-4.64391462345096	0.837784383294259	-5.54309046104511	2.97179231863574e-08	6.62195190711199e-07
Efra.gene8_i0_length2166.p1	3day	intact	38.253768202648	713.403302716381	375.828535459515	-4.2192953866758	0.761295306443759	-5.54225850463391	2.98595053060847e-08	6.65006348286391e-07
Efra.gene43450_i0_length351.p1	3day	intact	129.951265445486	1.05604328543959	65.5036543654629	6.94428309003019	1.25314110070619	5.54150134100371	2.99889278727921e-08	6.67543935514289e-07
Efra.gene8088_i0_length1485.p1	3day	intact	4.14741644757136	92.6089615929681	48.3781890202697	-4.47907856979249	0.808509354672486	-5.53992176331329	3.02606806774151e-08	6.73245494720385e-07
Efra.gene18563_i1_length813.p1	3day	intact	0.924020245161786	114.446729877009	57.6853750610854	-6.9536330561332	1.25570120941198	-5.53764940577659	3.06558150333829e-08	6.81684774004317e-07
Efra.gene3693_i0_length2187.p1	3day	intact	6.05950487183498	116.186686885797	61.1230958788158	-4.26710697357925	0.770766915813973	-5.53618335975532	3.09133935572676e-08	6.87058139179747e-07
Efra.gene37095_i1_length345.p1	3day	intact	1.37535571208601	85.9444232931236	43.6598895026048	-5.9577313315669	1.07642215986629	-5.53475351372083	3.11666337388092e-08	6.92329596556535e-07
Efra.gene12660_i0_length1122.p1	3day	intact	321.979681877975	35.4458414345609	178.712761656268	3.18407806574158	0.575585249740596	5.53189656471665	3.16786702000127e-08	7.03120082414116e-07
Efra.gene4052_i0_length2094.p1	3day	intact	4.64145053712228	204.642884102301	104.642167319711	-5.46536533216276	0.987979421856974	-5.53186150566804	3.16850040617535e-08	7.03120082414116e-07
Efra.gene7325_i1_length831.p1	3day	intact	102.541897972301	4.22417314175834	53.3830355570297	4.60163614341231	0.831903161669324	5.53145649089555	3.17582642489603e-08	7.0438327141071e-07
Efra.gene5059_i0_length1878.p1	3day	intact	14.9124197904687	188.380621980763	101.646520885616	-3.66248707145556	0.662160314034342	-5.53111836186789	3.18195517921062e-08	7.05379750447425e-07
Efra.gene43997_i0_length348.p2	3day	intact	113.553743457021	3.19548640525268	58.3746149311368	5.15921878014084	0.932980252288989	5.52982634678829	3.2054794407604e-08	7.10229481229528e-07
Efra.gene26563_i0_length558.p1	3day	intact	5.58682009359741	107.962624055243	56.7747220744202	-4.27752348183049	0.773558091802221	-5.52967324259359	3.20827822870365e-08	7.10484501217335e-07
Efra.gene2977_i5_length2424.p1	3day	intact	0.924020245161786	151.583447525457	76.2537338853094	-7.35899711706469	1.33086755745	-5.52947366991562	3.21193003283461e-08	7.10659746810346e-07
Efra.gene13231_i0_length1089.p1	3day	intact	1.39670502339935	99.3392763551395	50.3679906892694	-6.16129961736728	1.11426991372205	-5.52944985904394	3.21236599608823e-08	7.10659746810346e-07
Efra.gene9204_i0_length1377.p1	3day	intact	2.75071142417201	85.5395061206064	44.1451087723892	-4.95229505755228	0.895657845166614	-5.52922646106119	3.21645908036009e-08	7.11200339322492e-07
Efra.gene4248_i0_length2052.p1	3day	intact	174.072744524055	1550.92327286266	862.498008693358	-3.15577348989151	0.570781411909773	-5.5288652083687	3.2230886377586e-08	7.12300936925871e-07
Efra.gene15940_i0_length939.p1	3day	intact	39.0893912732125	310.175803880965	174.632597577089	-2.98731812568113	0.540324011296174	-5.52875323551678	3.22514620610202e-08	7.12390517256665e-07
Efra.gene11244_i0_length651.p1	3day	intact	109.186834037628	1.05604328543959	55.1214386615339	6.69291646809658	1.21076593063314	5.52783680045959	3.24203420844107e-08	7.15754167769348e-07
Efra.gene8552_i0_length1437.p1	3day	intact	2527.4009132603	325.726594488745	1426.56375387452	2.95569711464717	0.534753207143732	5.5272171819864	3.25350106904307e-08	7.17918145311823e-07
Efra.gene16112_i0_length933.p1	3day	intact	0.924020245161786	115.9350468839	58.4295335645307	-6.97228357166377	1.26193645026436	-5.52506710635322	3.29359698977894e-08	7.26393971397948e-07
Efra.gene8925_i1_length1401.p1	3day	intact	5.48007353703068	111.885875158728	58.6829743478794	-4.34452999653162	0.786871966145998	-5.52126671612231	3.36564441143937e-08	7.4190434605333e-07
Efra.gene24324_i3_length615.p1	3day	intact	1.39670502339935	85.4027233759368	43.3997141996681	-5.94315250411386	1.07702525485084	-5.51811805465691	3.42649229149248e-08	7.54931365009102e-07
Efra.gene107514_i0_length216.p1	3day	intact	111.288066334368	1.05604328543959	56.1720548099037	6.72004524908512	1.21804339487616	5.51708196715632	3.44674700168102e-08	7.59006080038205e-07
Efra.gene18386_i0_length822.p1	3day	intact	16.0529330781079	181.716083680919	98.8845083795133	-3.4983058542935	0.634262950671779	-5.51554501266119	3.47700733992778e-08	7.6527884367364e-07
Efra.gene1813_i3_length1287.p1	3day	intact	13.2138244793385	571.609678579581	292.41175152946	-5.43928780893655	0.986421897256284	-5.51415963500591	3.50450405221726e-08	7.7093725111965e-07
Efra.gene10660_i0_length1257.p1	3day	intact	751.655445542799	123.152147223914	437.403796383357	2.60979495037266	0.473304947034426	5.51398198291562	3.50804527751507e-08	7.71322734475356e-07
Efra.gene14037_i2_length360.p1	3day	intact	100.443665604905	2.626429939132	51.5350477720186	5.25336674966691	0.952972554807383	5.51261074956009	3.53549576365331e-08	7.76962134767786e-07
Efra.gene102_i3_length408.p1	3day	intact	19.2763292805174	281.098808527992	150.187568904254	-3.86426945612631	0.701097282432392	-5.51174502163178	3.55293378918905e-08	7.8039656743996e-07
Efra.gene10702_i0_length1254.p1	3day	intact	1351.87231757694	227.919284873905	789.895801225424	2.56848021973471	0.466147398172465	5.51001728166768	3.58798470303556e-08	7.87694177397069e-07
Efra.gene11862_i0_length1170.p1	3day	intact	10.5088116071371	162.02882188115	86.2688167441435	-3.942031764133	0.715446346699205	-5.50989152760374	3.590548946494e-08	7.87855974178024e-07
Efra.gene11587_i0_length1189.p1	3day	intact	458.935821751771	29.1315072093657	244.033664480568	3.97491352604657	0.721493845064892	5.50928265464144	3.60298959546333e-08	7.90183633711049e-07
Efra.gene10469_i0_length1272.p1	3day	intact	0.924020245161786	134.205199200596	67.5646097228791	-7.18338382447846	1.30403615608817	-5.50857719008885	3.61745611239141e-08	7.92953000498121e-07
Efra.gene12643_i1_length939.p1	3day	intact	107.643683764379	1.57038665369242	54.6070352090359	6.0909601915418	1.10577239663052	5.50833083743275	3.62252116967039e-08	7.93659782889626e-07
Efra.gene58487_i0_length291.p1	3day	intact	102.197309061943	3.68247322457159	52.9398911432575	4.79169051813908	0.870190617186743	5.50648377895666	3.66071676839691e-08	8.01620746079075e-07
Efra.gene16860_i0_length894.p1	3day	intact	1.82669117901023	168.77020000778	85.2984455933952	-6.52134827119073	1.1849547492978	-5.5034576426275	3.72414036487915e-08	8.14725114738083e-07
Efra.gene23191_i1_length648.p1	3day	intact	1.37535571208601	85.7529274505861	43.5641415813361	-5.95473154003007	1.08200009716832	-5.50344824886253	3.72433889451669e-08	8.14725114738083e-07
Efra.gene35011_i0_length420.p1	3day	intact	0.924020245161786	188.315248001388	94.6196341232748	-7.67190219831902	1.39419583988921	-5.50274357362067	3.739260936699e-08	8.17574613629062e-07
Efra.gene20143_i0_length748.p1	3day	intact	4.14741644757136	108.132194410338	56.1398054289548	-4.70246619978567	0.854940719618687	-5.50034182707197	3.79055661910665e-08	8.28370145697017e-07
Efra.gene4758_i1_length1935.p1	3day	intact	5.65086802753745	196.024766222213	100.837817124875	-5.12593807508323	0.932006925217942	-5.49989269005117	3.80022458020648e-08	8.30062225049457e-07
Efra.gene7696_i1_length1527.p1	3day	intact	15.1289128329461	622.654183967968	318.891548400457	-5.36161937800206	0.974936042428361	-5.49945754866893	3.80961408100515e-08	8.3169179914278e-07
Efra.gene26678_i0_length555.p1	3day	intact	322.577812400654	29.8920595180238	176.234935959339	3.4301015052383	0.623767542529077	5.4990060741713	3.81937979803725e-08	8.33401815546418e-07
Efra.gene12930_i2_length630.p1	3day	intact	8.7675176733803	117.97592593096	63.3717218021704	-3.74993562404778	0.681956216756776	-5.49879234459008	3.8240113846359e-08	8.33990383770088e-07
Efra.gene10178_i0_length1293.p1	3day	intact	88.0838135781005	640.219704522729	364.151759050415	-2.86157857817906	0.520436979080025	-5.498415164959	3.83219827557114e-08	8.35353352112238e-07
Efra.gene26056_i0_length570.p1	3day	intact	34.4692900474035	284.967547775085	159.718418911244	-3.04626235988681	0.554183772253727	-5.49684511240454	3.86646014012424e-08	8.42395966961783e-07
Efra.gene24561_i0_length606.p1	3day	intact	11.496879786239	137.258270558212	74.3775751722256	-3.57556694172767	0.65109198147584	-5.49164640858098	3.98204018854745e-08	8.67139529341416e-07
Efra.gene973_i2_length3603.p1	3day	intact	108.842245127271	861.578647472508	485.210446299889	-2.98473596307591	0.543532539288106	-5.49136573678769	3.98837462420262e-08	8.68080508186494e-07
Efra.gene23778_i0_length630.p1	3day	intact	1.84804049032357	81.5561108577617	41.7020756740426	-5.46448439462356	0.995207672221854	-5.490798098877	4.00121542833966e-08	8.70435951683759e-07
Efra.gene20568_i5_length534.p1	3day	intact	5.13548462667319	289.902588706174	147.519036666423	-5.8232066976378	1.06061347223854	-5.49041366158332	4.00993472447352e-08	8.71892866944654e-07
Efra.gene6599_i0_length1650.p1	3day	intact	205.608179133498	1179.04235673436	692.325267933927	-2.51955177314904	0.458963589392802	-5.48965502139799	4.02719528009867e-08	8.75204530705717e-07
Efra.gene115673_i0_length210.p1	3day	intact	0.924020245161786	120.186375333116	60.5551977891391	-7.02319334361628	1.28007453673767	-5.48655030785568	4.09858737246803e-08	8.90270991126974e-07
Efra.gene4394_i2_length1713.p1	3day	intact	42.3341367869354	420.419883620707	231.377010203821	-3.3111560578166	0.603796963347589	-5.48388988155686	4.16073822893736e-08	9.03315962825237e-07
Efra.gene5736_i0_length1764.p1	3day	intact	345.586571619852	49.5793213177927	197.582946468822	2.80116286677245	0.510839619172229	5.48344874133194	4.17113174945305e-08	9.05116696734611e-07
Efra.gene8068_i0_length1488.p1	3day	intact	6.4681417161325	102.43619868764	54.4521702018861	-3.98551973466313	0.727075756892076	-5.48157423333635	4.21557769588267e-08	9.14301124312743e-07
Efra.gene26104_i1_length567.p1	3day	intact	1038.33356403806	179.39057578006	608.862069909058	2.53306436891335	0.462180504625283	5.48068199234638	4.23689434988421e-08	9.1846241168405e-07
Efra.gene29164_i0_length504.p1	3day	intact	144.299603353776	6.44568590837319	75.3726446310746	4.49510031261621	0.820885130576444	5.4759187920235	4.352472740061e-08	9.43043050920653e-07
Efra.gene28226_i1_length362.p1	3day	intact	547.593416611894	83.509489196529	315.551452904211	2.71328309183824	0.495725902095324	5.47335348096558	4.41598015458574e-08	9.55887599129246e-07
Efra.gene11808_i0_length1173.p1	3day	intact	239.065051761142	28.5952383536706	133.830145057406	3.06470589693964	0.559932880672542	5.47334511461192	4.41618873638115e-08	9.55887599129246e-07
Efra.gene37570_i0_length393.p1	3day	intact	115.719023687701	7.90664636632993	61.8128350270153	3.87084449568262	0.707606233939916	5.47033690493363	4.49180893281257e-08	9.71767816136876e-07
Efra.gene112671_i0_length213.p1	3day	intact	0.924020245161786	104.674205880205	52.7991130626835	-6.82484684364904	1.2477112669441	-5.46989277444331	4.503079273833e-08	9.73717497742515e-07
Efra.gene21390_i0_length702.p1	3day	intact	573.490332717081	82.6996548514947	328.094993784288	2.79443555429453	0.511167461405686	5.46677119590119	4.58307015101042e-08	9.90517472186047e-07
Efra.gene35332_i0_length415.p2	3day	intact	2.27802664593445	141.071894224486	71.6749604352103	-5.94179506457439	1.08693212872703	-5.46657413792079	4.58816574956017e-08	9.91121957032995e-07
Efra.gene8714_i0_length1422.p1	3day	intact	0.924020245161786	125.461361940298	63.19269109273	-7.08621168456556	1.29636485316893	-5.46621706631701	4.59741303607563e-08	9.92622222716438e-07
Efra.gene23862_i1_length429.p1	3day	intact	1.39670502339935	348.64816509011	175.022435056755	-7.9695422051176	1.45832552120724	-5.46485821527706	4.63276946639819e-08	9.99755360774228e-07
Efra.gene14986_i0_length990.p1	3day	intact	178.378605938851	18.9814225889786	98.680014263915	3.23192058159083	0.591451117190167	5.46439170990979	4.64496830692908e-08	1.00188643566714e-06
Efra.gene29404_i0_length498.p1	3day	intact	5.00738875879311	115.108718112915	60.058053435854	-4.51362090467738	0.826272088870221	-5.4626326672234	4.69124692891957e-08	1.01136246917113e-06
Efra.gene12841_i0_length1110.p1	3day	intact	1.39670502339935	82.8036499857387	42.100177504569	-5.89850385984477	1.07981096678734	-5.46253375939867	4.69386232302569e-08	1.01142059861019e-06
Efra.gene8404_i0_length1452.p1	3day	intact	7.92889467347189	148.672388732527	78.3006417029994	-4.23411546951251	0.775173094808893	-5.46215483724491	4.70389515039069e-08	1.01307615983714e-06
Efra.gene32544_i0_length450.p1	3day	intact	651.437272768403	97.0246305772639	374.230951672833	2.74779602090594	0.503071875078052	5.46203466548318	4.70708131112503e-08	1.01325624009874e-06
Efra.gene8571_i2_length807.p1	3day	intact	0.924020245161786	96.4555741111432	48.6897971781525	-6.70611863659842	1.22779929964201	-5.46190133725743	4.71061874248942e-08	1.01351171816325e-06
Efra.gene5298_i1_length1836.p1	3day	intact	9.81963378642216	169.650839393682	89.7352365900519	-4.11593985774955	0.754171999604638	-5.4575612193336	4.82718743161293e-08	1.03807401740077e-06
[truncated: 43,192 more rows]
