# Supplementary material for: The Eupentacta fraudatrix transcriptome provides insights into regulation of cell transdifferentiation
Source: Sci Rep. 2020 Jan 30;10:1522. doi: 10.1038/s41598-020-58470-0 (PMC6992634; doi:10.1038/s41598-020-58470-0)
Supplement: Supplementary file 10 — Data S2. [file 41598_2020_58470_MOESM10_ESM.zip › DESeq2.Intact/5-7day_vs_intact.DESeq2.DE_results]

sampleA	sampleB	baseMeanA	baseMeanB	baseMean	log2FoldChange	lfcSE	stat	pvalue	padj
Efra.gene43963_i0_length315.p1	5-7day	intact	13.2375362505773	232321.117769902	116167.177653076	-14.0977596879246	0.575429697236252	-24.4995344446683	1.49411439248608e-132	6.57470097269573e-128
Efra.gene43963_i1_length348.p1	5-7day	intact	15.8247133981257	426475.02816475	213245.426439074	-14.7154645293642	0.621100653710959	-23.6925600406989	4.30219288689077e-124	9.46568478973707e-120
Efra.gene14210_i1_length1032.p1	5-7day	intact	12.9114606925802	127850.965200043	63931.9383303679	-13.2765343795291	0.587297068644619	-22.6061649007871	3.76899514110721e-113	5.52836207297605e-109
Efra.gene13857_i1_length433.p1	5-7day	intact	3.10521212280454	155844.389345269	77923.747278696	-15.6175941245604	0.726251969970331	-21.5043741983907	1.41683576567112e-102	1.55866102581479e-98
Efra.gene42980_i0_length354.p1	5-7day	intact	3.11892350975163	143088.925961012	71546.022442261	-15.4924797902468	0.73697431622845	-21.0217363741131	4.14971839687585e-98	3.6520841667225e-94
Efra.gene18880_i1_length801.p1	5-7day	intact	7.58628114106573	173351.351645016	86679.4689630786	-14.4847721997388	0.698781537679652	-20.7286131912363	1.91221277101654e-95	1.40241684626353e-91
Efra.gene3392_i1_length2274.p1	5-7day	intact	7.93977947295699	33975.1218879422	16991.5308337076	-12.0607903964432	0.592712518475059	-20.348465774729	4.79033954679874e-92	3.01134430596188e-88
Efra.gene18425_i0_length819.p1	5-7day	intact	3.58211293721953	141205.467225303	70604.5246691202	-15.2772532060728	0.753479492188107	-20.2756058585053	2.1117548505565e-91	1.1615707555486e-87
Efra.gene9963_i1_length1314.p1	5-7day	intact	4.45364624436703	81329.8141330559	40667.1338896501	-14.1620128029452	0.699387714483034	-20.2491586707572	3.61358829565448e-91	1.76680377068866e-87
Efra.gene10326_i1_length1281.p1	5-7day	intact	4.43993485741994	237931.942653799	118968.191294328	-15.7119959577053	0.800337564766887	-19.6317112296006	8.28759240201284e-86	3.64687216058173e-82
Efra.gene19249_i3_length723.p1	5-7day	intact	3.52726738943121	63823.1929770158	31913.3601222026	-14.1397876791101	0.730343078329111	-19.3604733154441	1.66350032292061e-83	6.65460620089076e-80
Efra.gene7212_i0_length1578.p1	5-7day	intact	10.5406680074524	39021.035662754	19515.7881653807	-11.8500886005119	0.62479108329889	-18.9664816244553	3.22802134302843e-80	1.18371542648852e-76
Efra.gene25150_i0_length591.p1	5-7day	intact	11.5218924101765	17602.6191885944	8807.07054050228	-10.5780228428491	0.565506540369019	-18.7053943460079	4.47410907768553e-78	1.51445150657288e-74
Efra.gene14210_i0_length426.p1	5-7day	intact	6.19671285866201	22097.1334631468	11051.6650880027	-11.8002532691672	0.635757083195224	-18.5609465959243	6.65221509330158e-77	2.09088623546888e-73
Efra.gene1763_i0_length3009.p1	5-7day	intact	13.3335159592069	14423.5935244277	7218.46352019343	-10.081441821231	0.557750875412679	-18.0751698753889	5.00011309261842e-73	1.46683317685054e-69
Efra.gene9178_i1_length1380.p1	5-7day	intact	4.87570151099369	14119.04663173	7061.9611666205	-11.5012372038681	0.641521039991521	-17.9280748204613	7.12027715541017e-72	1.95825422466668e-68
Efra.gene13857_i0_length1050.p1	5-7day	intact	2.68315685617788	57293.9966863863	28648.3399216212	-14.3925835307531	0.811553535310152	-17.7346076439094	2.2667304216427e-70	5.86736502788031e-67
Efra.gene5912_i4_length957.p1	5-7day	intact	2.6694454692308	48710.8455351093	24356.7574902893	-14.1607768543331	0.810002073598092	-17.4823958060129	1.95125634888695e-68	4.77017135424563e-65
Efra.gene1849_i0_length2949.p1	5-7day	intact	19.1218849381893	15310.0971346041	7664.60950977116	-9.64696998977355	0.552941533279269	-17.4466365956656	3.65108754121947e-68	8.45591874546428e-65
Efra.gene7708_i0_length1524.p1	5-7day	intact	3.55469016332537	17530.4311668477	8766.9929285055	-12.2719056150701	0.70558500784315	-17.3925260296887	9.39985861781788e-68	2.06815689309229e-64
Efra.gene24124_i0_length620.p1	5-7day	intact	6.25155840645033	79774.6494468272	39890.4505026168	-13.6443415793352	0.796592831996033	-17.1283760426846	9.11640359561036e-66	1.91027725629161e-62
Efra.gene14210_i3_length441.p1	5-7day	intact	4.93054705878201	50977.6636742933	25491.297110676	-13.3445209019074	0.780727923520099	-17.0924088916155	1.69044246119781e-65	3.38119227557039e-62
Efra.gene41102_i0_length366.p1	5-7day	intact	5.35260232540868	23330.8047815805	11668.078691953	-12.0954405605265	0.719261224781411	-16.8164779968536	1.84824907103403e-63	3.53610226616441e-60
Efra.gene27612_i0_length534.p1	5-7day	intact	1.77048938818914	56649.3039778755	28325.5372336318	-14.9658852337481	0.893452798361062	-16.7506165532206	5.6042441111543e-63	9.96300467319964e-60
Efra.gene41379_i0_length342.p1	5-7day	intact	4.45364624436703	12570.0511804517	6287.25241334803	-11.4683908802509	0.684679045291404	-16.7500246416477	5.66028353854175e-63	9.96300467319964e-60
Efra.gene23046_i0_length651.p1	5-7day	intact	7.89864531211574	23772.6912549975	11890.2949501548	-11.5506373119344	0.689784616122944	-16.7452811239206	6.13002007422085e-63	1.03748232056159e-59
Efra.gene46922_i0_length333.p1	5-7day	intact	3.10521212280454	14327.6623802015	7165.38379616218	-12.1743324877194	0.732999856846832	-16.608915232385	6.00696363833781e-62	9.79001584968211e-59
Efra.gene11264_i9_length1029.p1	5-7day	intact	1.77048938818914	37058.3418586847	18530.0561740365	-14.3536352790869	0.867315741734964	-16.5494924032788	1.6145819523925e-61	2.53743086546713e-58
Efra.gene27228_i0_length540.p1	5-7day	intact	4.0041682038462	60691.5336246902	30347.768896447	-13.8913996694198	0.858365261014131	-16.1835529702211	6.5880534128496e-59	9.99657594410462e-56
Efra.gene14184_i0_length1034.p1	5-7day	intact	6.64619089918283	5402.760705709	2704.70344830409	-9.6679654394451	0.601131274369667	-16.0829520134063	3.35980216208694e-58	4.92815781134912e-55
Efra.gene49459_i0_length324.p1	5-7day	intact	3.49984461553704	26960.5469115239	13482.0233780697	-12.9017777447387	0.806762295727894	-15.9920435214417	1.45189122715465e-57	2.06093617934559e-54
Efra.gene5491_i0_length1803.p1	5-7day	intact	27.8646407835584	5773.30828597284	2900.5864633782	-7.69463964053196	0.483515816673236	-15.9139357497628	5.0722162985927e-57	6.97493143760228e-54
Efra.gene15282_i1_length972.p1	5-7day	intact	13.7692826127807	5606.48069384777	2810.12498823027	-8.67146069933013	0.547635103105772	-15.834377033452	1.80235314084869e-56	2.40335598817896e-53
Efra.gene1948_i0_length2892.p1	5-7day	intact	2.21996742870997	12457.343144651	6229.78155603984	-12.4579035348219	0.807871441993783	-15.4206509690161	1.18899793656993e-53	1.53884309414186e-50
Efra.gene18425_i1_length387.p1	5-7day	intact	1.75677800124206	69805.3638607461	34903.5603193737	-15.27064896721	1.00061175753977	-15.2613127440721	1.384349967096e-52	1.7404838843455e-49
Efra.gene40448_i0_length372.p1	5-7day	intact	2.23367881565705	38998.0902091462	19500.1619439809	-14.100609282219	0.925283853590329	-15.2392254847041	1.94158270007999e-52	2.37326125373111e-49
Efra.gene23350_i0_length642.p1	5-7day	intact	16.8607833486381	4892.49477644351	2454.67777989607	-8.1819832168432	0.540101285285086	-15.148979348428	7.69523798392893e-52	9.15192573634618e-49
Efra.gene9107_i0_length1386.p1	5-7day	intact	36.0070933319888	37055.9542411303	18545.9806672311	-10.0060198432283	0.675481018765067	-14.8131769291186	1.20412029267715e-49	1.39437129892014e-46
Efra.gene7577_i0_length1536.p1	5-7day	intact	3980.32110421649	20.8911981992394	2000.60615120786	7.57410464315668	0.51386920191327	14.7393628864238	3.60166479073886e-49	4.06378608850444e-46
Efra.gene5912_i2_length1737.p1	5-7day	intact	32.3701348469809	132843.471866503	66437.9210006749	-12.0014022624705	0.81729536504551	-14.6842901302912	8.12809544956911e-49	8.94171780407097e-46
Efra.gene6130_i0_length1707.p1	5-7day	intact	4.86199012404661	3541.73092144614	1773.29645578509	-9.50763607052062	0.649959874304114	-14.6280354317258	1.8608305643726e-48	1.99717044279639e-45
Efra.gene441_i1_length4821.p1	5-7day	intact	11.8891021290149	4438.08225812095	2224.98568012498	-8.54152415662897	0.584662653880279	-14.6093206055505	2.44948411218769e-48	2.56635949696922e-45
Efra.gene10326_i5_length306.p1	5-7day	intact	1.77048938818914	23428.2287538839	11714.999621636	-13.6920508175399	0.948020460108256	-14.4427798699369	2.78383742161476e-47	2.84883678838921e-44
Efra.gene130_i1_length6894.p1	5-7day	intact	95.5927155752667	11138.3582914582	5616.97550351674	-6.86443576991083	0.475501324567435	-14.436207461999	3.06235274062135e-47	3.06263113632505e-44
Efra.gene727_i0_length4221.p1	5-7day	intact	4.82085596320536	5335.43007455293	2670.12546525807	-10.1044048048283	0.707494637177824	-14.2819525037455	2.83544442934927e-46	2.77268659264634e-43
Efra.gene20796_i0_length726.p1	5-7day	intact	17.6911824949444	3583.96261163372	1800.82689706433	-7.66212852611828	0.537233422101352	-14.2621963022114	3.76418607033758e-46	3.60085312693772e-43
Efra.gene39761_i0_length375.p1	5-7day	intact	7.17793726138615	25788.6765766957	12897.9272569785	-11.8170890422247	0.829018828565935	-14.254307182222	4.21464220426441e-46	3.94598118205215e-43
Efra.gene32792_i0_length429.p1	5-7day	intact	8.97584942346946	50593.3159196035	25301.1458845135	-12.4653964202165	0.874809036780166	-14.2492771520706	4.52945305288709e-46	4.15237608623424e-43
Efra.gene44878_i0_length345.p1	5-7day	intact	3.58211293721953	7979.1696206604	3991.37586679881	-11.1312865882791	0.782654281096618	-14.2224822084694	6.6453334151383e-46	5.96778064489277e-43
Efra.gene14210_i2_length387.p1	5-7day	intact	1.78420077513623	20520.7352955817	10261.2597481784	-13.4978595395832	0.95143932698248	-14.1867790796415	1.10624201487398e-45	9.7358147245029e-43
Efra.gene636_i3_length4379.p1	5-7day	intact	111.95988899381	17822.4921309022	8967.22600994802	-7.31423731191644	0.517790562067058	-14.1258606234873	2.63165048992154e-45	2.2706499638923e-42
Efra.gene2457_i1_length2634.p1	5-7day	intact	28.3552529849205	3360.35546236458	1694.35535767475	-6.88927254759818	0.491284313452431	-14.0229849782599	1.12769855412118e-44	9.54293214914395e-42
Efra.gene8037_i0_length1491.p1	5-7day	intact	6.18300147171492	5805.62881548432	2905.90590847802	-9.87359627207476	0.70483821806291	-14.0083156943591	1.38654448975913e-44	1.15119818353511e-41
Efra.gene4544_i1_length1980.p1	5-7day	intact	1.77048938818914	9811.93170970568	4906.85109954694	-12.4364442709358	0.888964221086498	-13.9898141859251	1.79881292307029e-44	1.46583266419972e-41
Efra.gene5479_i0_length1806.p1	5-7day	intact	15.5534833879169	3592.69726879828	1804.1253760931	-7.85359838697412	0.565109302301492	-13.897485592591	6.56058442733813e-44	5.2489446752834e-41
Efra.gene1196_i0_length3510.p1	5-7day	intact	19.8974385367073	3008.05109282632	1513.97426568152	-7.23975448164528	0.523221444748494	-13.8368840847595	1.52682854447189e-43	1.19976005840966e-40
Efra.gene7709_i5_length1279.p1	5-7day	intact	5.71981204424702	2755.323803142	1380.52180759312	-8.90741207517568	0.643953303707608	-13.8323881931976	1.62533414844926e-43	1.25475796260283e-40
Efra.gene23012_i1_length654.p1	5-7day	intact	2.19254465481581	16350.8413131195	8176.51692888715	-12.8559153198644	0.93091969812991	-13.8099079283532	2.22115294501214e-43	1.68516576193645e-40
Efra.gene44774_i0_length345.p1	5-7day	intact	4.38508930963162	23456.8365192053	11730.6108042574	-12.3796941996057	0.898911250717531	-13.7718759106908	3.7631310979695e-43	2.80665798025508e-40
Efra.gene5912_i1_length843.p1	5-7day	intact	7.8575111512745	23362.9192479551	11685.3883795532	-11.5322276645431	0.838620204390475	-13.7514307479928	4.99321985095478e-43	3.66202743869023e-40
Efra.gene19863_i1_length759.p1	5-7day	intact	3.0640779619633	5419.75631974681	2711.41019885439	-10.7783005504484	0.785612550272329	-13.7196134999526	7.74773055572726e-43	5.58903500613479e-40
Efra.gene17213_i0_length876.p1	5-7day	intact	1.32101134766832	15677.2046150971	7839.2628132224	-13.5288253868903	0.991980349803799	-13.6381989719516	2.37350184375602e-42	1.68457379246193e-39
Efra.gene21908_i0_length687.p1	5-7day	intact	8.41668028737198	2371.15265391572	1189.78466710154	-8.13885333399716	0.598894032378595	-13.5898053645192	4.60302845480556e-42	3.21510577976609e-39
Efra.gene31598_i0_length462.p1	5-7day	intact	5410.31269492565	32.5747477194085	2721.44372132253	7.37728377040072	0.543039688691735	13.5851649962707	4.90425549177069e-42	3.37198216656058e-39
Efra.gene875_i0_length3927.p1	5-7day	intact	41.8258828135982	14305.9739168471	7173.89989983037	-8.41886714946971	0.619856531252985	-13.5819608651242	5.12361480114877e-42	3.46860839553462e-39
Efra.gene11264_i3_length645.p1	5-7day	intact	1.78420077513623	9488.50783270464	4745.14601673989	-12.3854898374169	0.912892636369898	-13.5673017219939	6.25837862931388e-42	4.17263171521709e-39
Efra.gene25875_i0_length573.p1	5-7day	intact	6.26526979339741	5748.59960980666	2877.43243980003	-9.84869284490148	0.726279505154021	-13.560471932652	6.86926994257319e-42	4.51157245601479e-39
Efra.gene16339_i0_length919.p1	5-7day	intact	2.64202269533664	3603.22725291214	1802.93463780374	-10.4081477104654	0.768255445527203	-13.5477695225746	8.16743625533423e-42	5.28529213205481e-39
Efra.gene5908_i1_length1739.p1	5-7day	intact	5.70610065729993	8061.5285031158	4033.61730188655	-10.4593330966937	0.773660110837508	-13.5192870230458	1.20336390599448e-41	7.67432251005523e-39
Efra.gene11663_i1_length1183.p1	5-7day	intact	6.19671285866201	7153.44742369686	3579.82206827776	-10.1730708768562	0.75314209697596	-13.5075053136764	1.41226437084964e-41	8.87789733926679e-39
Efra.gene11426_i0_length1200.p1	5-7day	intact	9.32934775536071	2605.16134885941	1307.24534830739	-8.12781638596256	0.602877630701939	-13.4817017120029	2.00430110400895e-41	1.24221501099732e-38
Efra.gene9432_i0_length1356.p1	5-7day	intact	495.202284602024	29357.1685426193	14926.1854136106	-5.88952710467759	0.437411700829214	-13.4644937332784	2.53046660190374e-41	1.54653683819684e-38
Efra.gene5912_i5_length471.p1	5-7day	intact	2.19254465481581	13828.3238145573	6915.25817960603	-12.6142603869907	0.938605554208436	-13.4393626059765	3.55485384721294e-41	2.14284642044874e-38
Efra.gene19705_i0_length765.p1	5-7day	intact	11.0038574349203	2564.58322992215	1287.79354367853	-7.86155896069256	0.587875015010378	-13.3728407568976	8.71478447064564e-41	5.18223480873366e-38
Efra.gene8573_i1_length1209.p1	5-7day	intact	18.6586955107214	3106.53124376021	1562.59496963546	-7.38087267788616	0.552972870778235	-13.3476216789778	1.22291286730656e-40	7.17507437506103e-38
Efra.gene19493_i0_length774.p1	5-7day	intact	57.6917303725651	5575.61593853818	2816.65383445537	-6.5951316821294	0.494870234842574	-13.3269920431311	1.61269909795829e-40	9.33752777717849e-38
Efra.gene19499_i0_length774.p1	5-7day	intact	7.50401281938324	2059.75541111306	1033.62971196622	-8.09881458010336	0.607956909974293	-13.3213628256085	1.73903746212633e-40	9.93826032252039e-38
Efra.gene10326_i4_length386.p1	5-7day	intact	1.78420077513623	12304.5527550493	6153.16847791224	-12.7598687956842	0.960283122680466	-13.2876112203943	2.73160280540233e-40	1.54104422883236e-37
Efra.gene7670_i0_length1527.p1	5-7day	intact	10.7052046508174	4076.18274741194	2043.44397603138	-8.57668261197825	0.64677200729031	-13.2607511075051	3.90960245155464e-40	2.17769805415456e-37
Efra.gene21468_i0_length699.p1	5-7day	intact	15.1314281212902	3118.22626233299	1566.67884522714	-7.68953538496333	0.581313351539074	-13.2278664589497	6.05827754763725e-40	3.33235556507787e-37
Efra.gene13858_i0_length1050.p1	5-7day	intact	7.93977947295699	1995.86422179443	1001.9020006337	-7.97147206123899	0.602718911630856	-13.2258535569583	6.22267818449665e-40	3.3805275411184e-37
Efra.gene15217_i0_length975.p1	5-7day	intact	3.49984461553704	4739.74798419177	2371.62391440365	-10.3934627706115	0.785956576923799	-13.2239656436124	6.3808992800704e-40	3.42420843805144e-37
Efra.gene1519_i0_length3201.p1	5-7day	intact	6.22413563255617	2044.1006145809	1025.16237510673	-8.36300626142381	0.634381393199918	-13.1829312004873	1.10031146296907e-39	5.83350670078206e-37
Efra.gene1763_i2_length783.p1	5-7day	intact	12.7469240492153	3810.24938322371	1911.49815363646	-8.22053618105312	0.623774101344466	-13.1787071045989	1.16367979057875e-39	6.09601970293183e-37
Efra.gene18348_i1_length823.p1	5-7day	intact	7.08195755275658	1666.77872687272	836.930342212738	-7.87886131761184	0.603221621622178	-13.0613045607087	5.47809066851368e-39	2.83597531502678e-36
Efra.gene58481_i0_length291.p1	5-7day	intact	2.6694454692308	2988.33639813861	1495.50292180392	-10.1342597656718	0.777095615020938	-13.0412005547075	7.13250063850543e-39	3.64951811740457e-36
Efra.gene875_i2_length297.p1	5-7day	intact	7.54514698022449	2589.52764222539	1298.53639460281	-8.42488636439063	0.646526736621223	-13.0309945237833	8.15378844935433e-39	4.12412996465963e-36
Efra.gene5005_i0_length1887.p1	5-7day	intact	28.9007107340709	7147.27101427551	3588.08586250479	-7.95123096305251	0.610741612460275	-13.0189769303949	9.54410540814496e-39	4.77248652704558e-36
Efra.gene41965_i1_length279.p1	5-7day	intact	5.76094620508826	1605.53367682067	805.647311512877	-8.12372756748535	0.624803631992683	-13.0020492063665	1.19108321075222e-38	5.88903658493716e-36
Efra.gene7602_i0_length1533.p1	5-7day	intact	92.4189465177268	5601.34865308448	2846.8837998011	-5.92135015951788	0.456454494481368	-12.97248735878	1.75249553953212e-38	8.56853485795237e-36
Efra.gene19249_i2_length786.p1	5-7day	intact	0.885244694094572	29501.7240536204	14751.3046491572	-15.024642817251	1.15987076558633	-12.9537214515928	2.23834356133723e-38	1.08237439640751e-35
Efra.gene9668_i0_length1338.p1	5-7day	intact	3.56840155027245	3791.02485820774	1897.296629879	-10.0599857208732	0.77771575674495	-12.9352988333144	2.84514655061407e-38	1.3608459653611e-35
Efra.gene36546_i0_length402.p1	5-7day	intact	17.4992230776852	27017.724924809	13517.6120739434	-10.5899798862054	0.818754660788548	-12.9342529494808	2.8841284875184e-38	1.36465795661032e-35
Efra.gene18687_i0_length810.p1	5-7day	intact	6.59134535139451	2476.33846246162	1241.46490390651	-8.54853021264596	0.661306881540395	-12.9267219974087	3.18094175642965e-38	1.48908681968011e-35
Efra.gene30606_i0_length477.p1	5-7day	intact	10.5680907813465	2004.85129980322	1007.70969529228	-7.56474735586008	0.585430226807253	-12.9216890578332	3.39603623703115e-38	1.57304398499283e-35
Efra.gene28282_i0_length519.p1	5-7day	intact	4.0041682038462	1967.76996796645	985.887068085146	-8.94587918580322	0.694777312688065	-12.8758942216924	6.15223766006592e-38	2.82003193743272e-35
Efra.gene22839_i0_length657.p1	5-7day	intact	26.1352855562105	2943.80572958696	1484.97050757158	-6.81584857981871	0.529989495529861	-12.8603465489528	7.52385957863396e-38	3.41319501956916e-35
Efra.gene7212_i1_length980.p1	5-7day	intact	19.7329018933423	16589.9826320101	8304.85776695173	-9.71350333064853	0.756952524846295	-12.8323811755842	1.07993279322393e-37	4.84911863602305e-35
Efra.gene3464_i0_length2253.p1	5-7day	intact	2.68315685617788	2990.99623447498	1496.83969566558	-10.1332112305715	0.79425034048963	-12.7582082298192	2.80580833395298e-37	1.24713929219462e-34
Efra.gene8607_i0_length1431.p1	5-7day	intact	5.32517955151452	1668.49556781744	836.910373684476	-8.29388165134282	0.651115107835958	-12.7379653021849	3.63758217760159e-37	1.6006816614318e-34
Efra.gene11471_i0_length1197.p1	5-7day	intact	1.3347227346154	6896.2533880343	3448.79405538446	-12.3416457990186	0.969814944093788	-12.7257739986167	4.25239940190581e-37	1.85269884437092e-34
Efra.gene1200_i1_length2576.p1	5-7day	intact	13887.3305671357	285.594030216958	7086.46229867632	5.6037412676443	0.442028800534069	12.67732161541	7.89849669524785e-37	3.40750439782045e-34
Efra.gene4989_i1_length1890.p1	5-7day	intact	54.2711563499777	4157.59602664842	2105.9335914992	-6.25887599505117	0.493955736921707	-12.670924795926	8.56980643392695e-37	3.6612209933837e-34
Efra.gene9337_i0_length1365.p1	5-7day	intact	2.62831130838955	3212.24369266951	1607.43600198895	-10.2450521256489	0.810150447773705	-12.6458636834705	1.17921542482545e-36	4.98944188019412e-34
Efra.gene20805_i0_length725.p1	5-7day	intact	4.84827873709953	3392.68463777466	1698.76645825588	-9.44784867128538	0.750035913446178	-12.5965283820551	2.20644176666248e-36	9.2468822381158e-34
Efra.gene22119_i4_length681.p1	5-7day	intact	1.78420077513623	3753.98499739043	1877.88459908278	-11.0481555035282	0.877832762690161	-12.5857178873919	2.53031930685563e-36	1.05041670546109e-33
Efra.gene12055_i0_length1158.p1	5-7day	intact	15.567194774864	2822.20236819834	1418.8847814866	-7.5042401066166	0.597609321855935	-12.5571001525067	3.63409180260445e-36	1.49452874468978e-33
Efra.gene8353_i1_length1008.p1	5-7day	intact	1.75677800124206	3898.27651680794	1950.01664740459	-11.1070068523951	0.886016037591845	-12.5358982017792	4.74949615977382e-36	1.93515582421007e-33
Efra.gene1_i0_length16854.p1	5-7day	intact	254.185631958933	17226.8609170793	8740.52327451912	-6.08259198238124	0.485704247275945	-12.5232423156586	5.5711915850493e-36	2.24912582117898e-33
Efra.gene22350_i0_length672.p1	5-7day	intact	40.2580665008824	2475.54591951095	1257.90199300592	-5.94225759202135	0.474541570030315	-12.5221012600471	5.65187878130004e-36	2.26095703538479e-33
Efra.gene8210_i1_length1473.p1	5-7day	intact	3.0640779619633	2258.85206107452	1130.95806951824	-9.51533201048743	0.76761795395893	-12.3959216448923	2.74966031010356e-35	1.09005452509727e-32
Efra.gene19680_i2_length768.p1	5-7day	intact	1.78420077513623	4355.7163626473	2178.75028171122	-11.2622652679638	0.909753183804046	-12.3794733214032	3.37550608463573e-35	1.32621222989563e-32
Efra.gene4439_i0_length2005.p1	5-7day	intact	8.78389000621032	2782.87847915699	1395.8311845816	-8.30337750764139	0.671600871768154	-12.3635597520604	4.115211677292e-35	1.60252897918192e-32
Efra.gene6330_i0_length1683.p1	5-7day	intact	2.6694454692308	1984.03652407474	993.352984771985	-9.54339582975863	0.772790720886462	-12.349262965802	4.91597249530327e-35	1.89756538318706e-32
Efra.gene4267_i0_length2046.p1	5-7day	intact	26.9656847025168	2190.91135406606	1108.93851938429	-6.34390029059801	0.516425905813989	-12.2842410095574	1.10073216368005e-34	4.21187983744147e-32
Efra.gene11264_i4_length872.p1	5-7day	intact	0.885244694094572	15207.780592979	7604.33291883653	-14.0686631853365	1.15117928435702	-12.2210878674684	2.3985336804487e-34	9.09871345469521e-32
Efra.gene17529_i0_length861.p1	5-7day	intact	3.09150073585746	2865.41532183292	1434.25341128439	-9.85445602703926	0.807849719347537	-12.1983777316878	3.17078160766554e-34	1.18882610642123e-31
Efra.gene9279_i2_length1371.p1	5-7day	intact	34.0506399840062	45030.9188793789	22532.4847596814	-10.3702966220592	0.850167964873428	-12.197938584528	3.18792565579732e-34	1.18882610642123e-31
Efra.gene2895_i0_length2442.p1	5-7day	intact	3.0640779619633	2767.69423079542	1385.37915437869	-9.8090915897741	0.804638512042907	-12.1906812102116	3.48495979800792e-34	1.28867370547513e-31
Efra.gene7708_i1_length441.p1	5-7day	intact	1.78420077513623	3665.43878075451	1833.61149076482	-11.0134115861253	0.904095675432311	-12.1816881613321	3.89142655471943e-34	1.42698611761561e-31
Efra.gene17837_i0_length846.p1	5-7day	intact	27.3466058083022	3044.84521685094	1536.09591132962	-6.79796379210173	0.558927684830931	-12.16251042236	4.92224202125138e-34	1.79006890829046e-31
Efra.gene14037_i0_length1041.p1	5-7day	intact	5000.69237900327	60.1386647698297	2530.41552188655	6.37844064905843	0.525723347289024	12.1326942810318	7.08784288601072e-34	2.5565035930821e-31
Efra.gene3503_i0_length2244.p1	5-7day	intact	4.43993485741994	1505.8908839284	755.165409392908	-8.40879583119084	0.693661392170561	-12.1223350846709	8.04342753822253e-34	2.87758524708898e-31
Efra.gene31742_i2_length462.p1	5-7day	intact	1591.35759581099	13.8071246476144	802.582360229303	6.85171796143345	0.566161134705767	12.1020634258024	1.02989428640776e-33	3.65479582089413e-31
Efra.gene17927_i0_length534.p1	5-7day	intact	5.7335234311941	1221.68506666792	613.709295049555	-7.73249200564179	0.639914987660635	-12.083623848083	1.28910444873272e-33	4.53806017296276e-31
Efra.gene4819_i0_length1923.p1	5-7day	intact	1.78420077513623	3839.82360242907	1920.8039016021	-11.0802921623188	0.9186562283507	-12.0614129860216	1.68860738808554e-33	5.89726027819969e-31
Efra.gene9368_i1_length1362.p1	5-7day	intact	20.4566076728047	2347.68304217868	1184.06982492574	-6.84428764339904	0.567869156169348	-12.0525786073121	1.87975827806422e-33	6.51314041479827e-31
Efra.gene2810_i0_length2475.p1	5-7day	intact	8.43039167431906	1190.61528596493	599.522838819622	-7.14374917505011	0.593495386646835	-12.0367391824413	2.2778253325704e-33	7.83073640112719e-31
Efra.gene12403_i0_length1137.p1	5-7day	intact	6.19671285866201	1153.7517524878	579.974232673232	-7.54083148950472	0.626838803892257	-12.0299372704452	2.47348626519627e-33	8.43746431113929e-31
Efra.gene112_i0_length7116.p1	5-7day	intact	164.157184970747	15694.351175026	7929.25417999836	-6.57930412124788	0.547972065361139	-12.0066414643086	3.27892867682589e-33	1.10989213457728e-30
Efra.gene14185_i1_length1033.p1	5-7day	intact	35.3138080551533	4012.59838740662	2023.95609773089	-6.82760753863353	0.569114735599723	-11.9968911566465	3.68894001809343e-33	1.2391459279098e-30
Efra.gene1740_i0_length3030.p1	5-7day	intact	3.93561126911079	2110.1048340779	1057.02022267351	-9.05656109831477	0.75564559827722	-11.9851966569548	4.2483495697293e-33	1.41624526110885e-30
Efra.gene10659_i0_length1257.p1	5-7day	intact	29.226786292068	1768.62798608799	898.927386190028	-5.91944336679242	0.494441331934392	-11.9719832960442	4.98232285776783e-33	1.6484371055129e-30
Efra.gene11671_i1_length1182.p1	5-7day	intact	11.1958168521794	7060.0046243114	3535.60022058179	-9.30467077502493	0.778596420797653	-11.9505696744566	6.44817097145549e-33	2.11750235393976e-30
Efra.gene17216_i0_length876.p1	5-7day	intact	3.11892350975163	1537.06225322455	770.090588367148	-8.9517486454043	0.7504872673599	-11.927915415401	8.46671794771275e-33	2.7597737523789e-30
Efra.gene13204_i0_length1089.p1	5-7day	intact	53.701273555666	3356.89900685328	1705.30014020447	-5.9665785675003	0.500255630029808	-11.9270593059488	8.55422213214693e-33	2.76779404928672e-30
Efra.gene11264_i6_length477.p1	5-7day	intact	0.885244694094572	9934.2271648821	4967.5562047881	-13.4543374106707	1.13128152069517	-11.8930055556843	1.28690671462214e-32	4.13350679344762e-30
Efra.gene9558_i0_length1347.p1	5-7day	intact	0.885244694094572	11261.3984006844	5631.14182268926	-13.635233364825	1.14675093364942	-11.8903180845314	1.32899477569929e-32	4.23775986303416e-30
Efra.gene10921_i1_length873.p1	5-7day	intact	1.32101134766832	5478.20852534888	2739.76476834827	-12.0120533315591	1.01072293438022	-11.8846153806977	1.42288530321667e-32	4.50450682609686e-30
Efra.gene19656_i0_length768.p1	5-7day	intact	11.5493151840707	1258.71014182853	635.129728506301	-6.77016797680052	0.570309603147818	-11.8710397640731	1.67374365749655e-32	5.26081542174845e-30
Efra.gene23409_i0_length642.p1	5-7day	intact	5.70610065729993	1705.16869707449	855.437398865897	-8.21725612425951	0.692466818477828	-11.8666424224089	1.76406285682956e-32	5.50537744339913e-30
Efra.gene16008_i0_length936.p1	5-7day	intact	54.6932116166043	3343.86648737892	1699.27984949776	-5.93341276969466	0.50096358840079	-11.8440000572411	2.3115903139726e-32	7.16332536451059e-30
Efra.gene1935_i0_length2901.p1	5-7day	intact	6.65990228612992	1284.84143810902	645.750670197576	-7.5943354506897	0.641326377523481	-11.8416078253567	2.37848964747094e-32	7.31909499631548e-30
Efra.gene11816_i0_length1173.p1	5-7day	intact	23.4247059261385	3201.42150041568	1612.42310317091	-7.09421400775467	0.599748608920531	-11.8286460397521	2.7758309706822e-32	8.48247680790968e-30
Efra.gene2162_i0_length2481.p1	5-7day	intact	5112.17630600244	107.418744904951	2609.7975254537	5.57295255669736	0.471787966891814	11.812409276592	3.36770624735419e-32	1.02201755661085e-29
Efra.gene9559_i0_length1347.p1	5-7day	intact	13.5361890346803	18837.5558770099	9425.54603302231	-10.4394723381995	0.883886368275077	-11.8108760502465	3.42968974757371e-32	1.03369909350845e-29
Efra.gene11663_i2_length840.p1	5-7day	intact	1.77048938818914	2215.66721035633	1108.71884987226	-10.2896476502395	0.872558790128411	-11.7924978427243	4.26695010317124e-32	1.27729845129216e-29
Efra.gene14822_i3_length703.p1	5-7day	intact	3654.39890188737	33.8088118207382	1844.10385685406	6.75402233800234	0.573617902448136	11.7744273830662	5.28749240073274e-32	1.57210010541786e-29
Efra.gene11264_i0_length1212.p1	5-7day	intact	1.75677800124206	22334.1200535597	11167.9384157805	-13.627904561606	1.15780678136978	-11.7704480409789	5.54293406470154e-32	1.63506967038069e-29
Efra.gene46520_i0_length336.p1	5-7day	intact	1.32101134766832	9800.16537067674	4900.7431910122	-12.8516763544115	1.09190273990735	-11.769982695988	5.57359445861974e-32	1.63506967038069e-29
Efra.gene1200_i3_length3507.p1	5-7day	intact	27073.6970941049	639.896524080738	13856.7968090928	5.40293996432021	0.459899421885905	11.7480903588972	7.22327683427099e-32	2.10498724380967e-29
Efra.gene3026_i0_length2406.p1	5-7day	intact	7.08195755275658	1111.39923201602	559.240594784387	-7.29422823192648	0.621036265303296	-11.7452532797971	7.46983629521558e-32	2.16251760746491e-29
Efra.gene14822_i1_length996.p1	5-7day	intact	4624.64290930011	43.1335943698454	2333.88825183498	6.74573514544203	0.576015636222421	11.7110278284829	1.11914630021807e-31	3.21875253560757e-29
Efra.gene14640_i0_length1008.p1	5-7day	intact	7.55885836717157	1200.75500527648	604.156931821826	-7.31487469012397	0.624855712334807	-11.7065020703604	1.18050024443994e-31	3.3731644646971e-29
Efra.gene18009_i0_length840.p1	5-7day	intact	5.74723481814118	1005.00082907701	505.374031947576	-7.44930189120965	0.636876290381426	-11.696623039222	1.32627031771086e-31	3.76523864906766e-29
Efra.gene221_i0_length5922.p1	5-7day	intact	63.3566968690238	6682.88309063551	3373.11989375227	-6.72098773721151	0.577463589223855	-11.6388078185932	2.61647284141016e-31	7.38046608419313e-29
Efra.gene14185_i0_length621.p1	5-7day	intact	7.96720224685115	974.650320974663	491.308761610757	-6.93480644799684	0.596132175325708	-11.6330014299394	2.80073433412851e-31	7.84990532732426e-29
Efra.gene39421_i0_length378.p1	5-7day	intact	15.4575036792873	1258.26677247079	636.862138075038	-6.34606263202135	0.54604690142669	-11.6218270178635	3.19235371079581e-31	8.89090713226955e-29
Efra.gene8350_i0_length1458.p1	5-7day	intact	1.78420077513623	2682.97956900632	1342.38188489073	-10.5631781928317	0.91167680847377	-11.5865382278567	4.82231216523439e-31	1.33459763848411e-28
Efra.gene14822_i0_length621.p1	5-7day	intact	3678.27225181261	29.9226840214831	1854.09746791705	6.93888455377881	0.60074511733852	11.5504635052552	7.34233846904112e-31	2.01932663744803e-28
Efra.gene3989_i0_length2109.p1	5-7day	intact	31.282217077413	3684.2265696209	1857.75439334916	-6.87892739187403	0.595620405032289	-11.5491802056397	7.45279231549265e-31	2.03697312453999e-28
Efra.gene9559_i4_length927.p1	5-7day	intact	1.75677800124206	2161.45128109337	1081.60402954731	-10.2561771340344	0.88887265148392	-11.538410048855	8.44721440687239e-31	2.29451372074082e-28
Efra.gene25102_i0_length594.p1	5-7day	intact	18.7928116514594	31881.3058273478	15950.0493194996	-10.7263794022384	0.932271996661747	-11.5056329490182	1.23579377665834e-30	3.3361883035628e-28
Efra.gene19493_i1_length520.p1	5-7day	intact	43.0372030656899	2262.04315829199	1152.54018067884	-5.71651260711208	0.496879878496136	-11.5048180747704	1.24752127719853e-30	3.34731257816123e-28
Efra.gene2162_i3_length2781.p1	5-7day	intact	10791.9538361468	314.643672592747	5553.29875436979	5.10014892920207	0.443331172019955	11.50415141341	1.25719783451221e-30	3.35283233393184e-28
Efra.gene22119_i2_length609.p1	5-7day	intact	1.3347227346154	2977.2929264377	1489.31382458616	-11.129833263683	0.969164159792061	-11.4839505270923	1.58852700841508e-30	4.21093629387331e-28
Efra.gene1668_i0_length3087.p1	5-7day	intact	1514.91119021908	27.4380864384022	771.174638328739	5.78637239980094	0.504067679720687	11.4793561114795	1.675234180049e-30	4.41419190771715e-28
Efra.gene11134_i0_length1221.p1	5-7day	intact	18.7135410585098	4460.8766252607	2239.79508315961	-7.8989729980586	0.688296225668262	-11.4761242376268	1.73902572689023e-30	4.55500524321892e-28
Efra.gene808_i0_length3126.p1	5-7day	intact	2272.5186662341	45.0558405180603	1158.78725337608	5.65641146115274	0.49531435869659	11.4198414841788	3.32840466673324e-30	8.66645674289523e-28
Efra.gene10109_i2_length1224.p1	5-7day	intact	7425.5019374306	33.0702975290455	3729.28611747983	7.80812524906016	0.685042696038515	11.3980125533974	4.27773121805027e-30	1.10727814422991e-27
Efra.gene24259_i0_length615.p1	5-7day	intact	4.41251208352578	1094.10086488917	549.256688486347	-7.95149951673106	0.699017073042388	-11.3752579491701	5.55384132797022e-30	1.429188501731e-27
Efra.gene62685_i1_length282.p1	5-7day	intact	3.56840155027245	1232.11308237852	617.840741964398	-8.43900921853897	0.742363129664132	-11.3677644825344	6.05177131740219e-30	1.54826828518004e-27
Efra.gene13248_i0_length1086.p1	5-7day	intact	1.77048938818914	3555.46140829626	1778.61594884222	-10.9719334569228	0.96688770852557	-11.347681183841	7.61555899365045e-30	1.93708125986471e-27
Efra.gene11264_i7_length1143.p1	5-7day	intact	0.885244694094572	22174.1870040263	11087.5361243602	-14.6126838593399	1.28923980114206	-11.3343412500881	8.86969462100245e-30	2.24311518449765e-27
Efra.gene30079_i0_length486.p1	5-7day	intact	2.64202269533664	1313.16903557354	657.905529134438	-8.95213428786826	0.791482644221147	-11.3105882399702	1.16307137118087e-29	2.92455957813959e-27
Efra.gene14929_i0_length990.p1	5-7day	intact	3.49984461553704	2396.79986943918	1200.14985702736	-9.4105572145891	0.833211764410563	-11.2943163029466	1.39989188463146e-29	3.50004786882515e-27
Efra.gene37889_i0_length390.p1	5-7day	intact	30.194299307845	1756.30381445511	893.249056881479	-5.86311562553582	0.520284290202603	-11.2690614264995	1.86547809323082e-29	4.63776824940841e-27
Efra.gene24351_i0_length612.p1	5-7day	intact	0.885244694094572	23100.736470375	11550.8108575345	-14.6717444960206	1.30251338610384	-11.2641794338158	1.97180165566109e-29	4.8745595536916e-27
Efra.gene4013_i0_length2102.p1	5-7day	intact	3.51355600248413	1062.74963632202	533.131596162253	-8.2335444696874	0.733154811529915	-11.2302945301634	2.89511864799281e-29	7.11713971990367e-27
Efra.gene10109_i1_length924.p1	5-7day	intact	20251.042804415	292.797085845706	10271.9199451303	6.11165714609444	0.545447257974543	11.2048544689534	3.85987600731389e-29	9.43611021254669e-27
Efra.gene32792_i1_length447.p1	5-7day	intact	1.3347227346154	3444.15783950569	1722.74628112015	-11.3396775454583	1.01216304959342	-11.2034099150463	3.9233543408271e-29	9.53830300628485e-27
Efra.gene23468_i0_length639.p1	5-7day	intact	177.594396568065	5570.43117302955	2874.01278479881	-4.97119141342475	0.44455204809476	-11.182473311573	4.96856443146085e-29	1.19842230221082e-26
Efra.gene21047_i1_length342.p1	5-7day	intact	3.10521212280454	65965.4252746838	32984.2652434033	-14.3757849253878	1.28559540673414	-11.1821999752685	4.983894221084e-29	1.19842230221082e-26
Efra.gene10930_i0_length1236.p1	5-7day	intact	9.68284608725197	1243.89822049185	626.790533289551	-7.00221047863957	0.627127216405894	-11.1655343532524	6.01285392830311e-29	1.43798708837527e-26
Efra.gene22659_i0_length663.p1	5-7day	intact	1.78420077513623	1652.27841985041	827.031310312773	-9.86413633680246	0.883659072482227	-11.1628303765317	6.19861357584826e-29	1.47439887454933e-26
Efra.gene20175_i0_length747.p1	5-7day	intact	1.78420077513623	2148.15856813635	1074.97138445574	-10.2423755312979	0.917923943188709	-11.1581962833627	6.53030282560072e-29	1.54494325557921e-26
Efra.gene5885_i0_length1740.p1	5-7day	intact	2.64202269533664	1070.52874045543	536.585381575382	-8.65723419209797	0.776905764200787	-11.1432230149609	7.72713310809704e-29	1.81831425288076e-26
Efra.gene23336_i1_length642.p1	5-7day	intact	1684.55509365597	11.121198085303	847.838145870636	7.24962529527493	0.650748608724929	11.1404391773957	7.97252252702974e-29	1.86607915574158e-26
Efra.gene24124_i2_length225.p1	5-7day	intact	0.885244694094572	7013.15905230868	3507.02214850139	-12.9519746694507	1.16278922360173	-11.1387123363011	8.12860919223865e-29	1.89254666082153e-26
Efra.gene6893_i0_length1614.p1	5-7day	intact	24.2551050724447	1546.4131259996	785.334115536022	-5.99336986574563	0.539309333068262	-11.1130468142428	1.08396675596745e-28	2.51046700682062e-26
Efra.gene46401_i0_length336.p1	5-7day	intact	1.32101134766832	2431.81888315248	1216.56994725008	-10.8401819559332	0.977321304208062	-11.091727878292	1.37603829355762e-28	3.17021932302144e-26
Efra.gene5381_i5_length1701.p1	5-7day	intact	1.32101134766832	2391.25315737137	1196.28708435952	-10.8159040746967	0.97616739469979	-11.0799685929102	1.56927600535867e-28	3.59658444478141e-26
Efra.gene16017_i2_length906.p1	5-7day	intact	1.78420077513623	2816.3319776267	1409.05808920092	-10.6325784663296	0.962457688922635	-11.0473204055667	2.25855876683965e-28	5.14951398839439e-26
Efra.gene12349_i0_length1140.p1	5-7day	intact	8.87986971483989	1129.46443167769	569.172150696263	-6.99280308465778	0.634380751152782	-11.0230379341596	2.95900789067426e-28	6.71176202171289e-26
Efra.gene31742_i0_length377.p1	5-7day	intact	1181.90663951108	6.11036741631568	594.008503463699	7.60451157611158	0.689906949523656	11.0225177197622	2.97616243045822e-28	6.71605392768633e-26
Efra.gene54170_i0_length306.p1	5-7day	intact	1.32101134766832	2613.32164124305	1307.32132629536	-10.9441555416878	0.994183000644273	-11.0081901768543	3.48942768216101e-28	7.83412121050066e-26
Efra.gene61997_i0_length282.p1	5-7day	intact	15.4437922923402	988.819392181456	502.131592236898	-5.99921667801704	0.545005161049405	-11.0076327836338	3.51107866611553e-28	7.84271602151004e-26
Efra.gene15005_i1_length807.p1	5-7day	intact	7.98091363379823	938.431485834512	473.206199734155	-6.8787852696792	0.625293245239672	-11.0008948953904	3.78358276276016e-28	8.40872605517668e-26
Efra.gene24807_i0_length601.p1	5-7day	intact	0.885244694094572	5751.86174935698	2876.37349702554	-12.6659621274533	1.15161511291976	-10.9984334048383	3.88828106665708e-28	8.5979859325215e-26
Efra.gene11168_i1_length1200.p1	5-7day	intact	15.9618272675965	940.901462244258	478.431644755927	-5.88229181634776	0.535677382370398	-10.9810344993816	4.71493212106157e-28	1.03737936527597e-25
Efra.gene28035_i0_length525.p1	5-7day	intact	1.32101134766832	2106.57880463074	1053.9499079892	-10.6329808122766	0.969838599603752	-10.9636601560517	5.71406135267248e-28	1.25095301374627e-25
Efra.gene6282_i1_length474.p1	5-7day	intact	2.19254465481581	1185.63646995324	593.914507304027	-9.06888739059939	0.828460374159705	-10.9466761156776	6.8930837985163e-28	1.5016002944055e-25
Efra.gene9559_i2_length366.p1	5-7day	intact	4.80714457625828	2012.45201306262	1008.62957881944	-8.70117502875292	0.79503165178096	-10.9444385129338	7.06541335418177e-28	1.5315588632385e-25
Efra.gene16398_i0_length915.p1	5-7day	intact	14.5311248243515	1584.36249915426	799.446811989306	-6.76662734312513	0.620082300370297	-10.9124665211122	1.00492141066455e-27	2.1676745958276e-25
Efra.gene16008_i1_length546.p1	5-7day	intact	24.7731400477009	1255.3080947863	640.040617417001	-5.66297340138077	0.519996276125896	-10.8904114536576	1.2806038810394e-27	2.74886308201257e-25
Efra.gene25375_i0_length585.p1	5-7day	intact	4.37137792268454	1551.26518729572	777.818282609204	-8.4620517334352	0.778026739460401	-10.8762993663997	1.49510173305925e-27	3.19371148842424e-25
Efra.gene11898_i0_length1167.p1	5-7day	intact	9.28821359451947	864.095431614762	436.69182260464	-6.53939319819342	0.601320781891011	-10.8750493831738	1.51573691276976e-27	3.22214913572563e-25
Efra.gene75789_i0_length255.p1	5-7day	intact	0.885244694094572	4847.12715712772	2424.00620091091	-12.4190469457545	1.14401817203038	-10.855637829348	1.8749320755263e-27	3.96656303132016e-25
Efra.gene2143_i0_length2793.p1	5-7day	intact	117.208795681108	4810.52952623787	2463.86916095949	-5.35933433386699	0.49376070600338	-10.854112667747	1.90649425409031e-27	4.01403699315742e-25
Efra.gene16017_i0_length936.p1	5-7day	intact	0.885244694094572	6704.2881562319	3352.586700463	-12.8870060055498	1.1913778399437	-10.8168924865672	2.86321268871389e-27	5.9996576740079e-25
Efra.gene59159_i0_length291.p1	5-7day	intact	0.885244694094572	5791.83865366719	2896.36194918064	-12.675950284155	1.17229436763771	-10.8129413857872	2.98928575588585e-27	6.23414836028441e-25
Efra.gene3744_i0_length2172.p1	5-7day	intact	1.75677800124206	1375.30452075525	688.530649378247	-9.60396378194435	0.888782219712796	-10.8057559759103	3.23282996009496e-27	6.71025705490655e-25
Efra.gene4800_i0_length1926.p1	5-7day	intact	4.90312428488785	965.240419212819	485.071771748854	-7.62674859373836	0.705847271809263	-10.8050975024513	3.25610900690951e-27	6.72684604413363e-25
Efra.gene4_i1_length2514.p1	5-7day	intact	59.4759311477013	2402.08513495408	1230.78053305089	-5.33635268503378	0.494464437104318	-10.7921870302433	3.74763278791517e-27	7.70611370090744e-25
Efra.gene28005_i0_length525.p1	5-7day	intact	1.3347227346154	3757.50119066533	1879.41795669997	-11.464936864406	1.0627364601291	-10.7881279080359	3.91687028572658e-27	8.01664930479593e-25
Efra.gene52749_i0_length309.p1	5-7day	intact	1644.60250943807	8.1584441765496	826.380476807312	7.64880016034194	0.711016553583669	10.7575556740422	5.45991791176837e-27	1.11230661013637e-24
Efra.gene875_i3_length420.p1	5-7day	intact	10.6640704899761	1291.13704493424	650.900557712109	-6.92173371619085	0.643462343488226	-10.7570144333046	5.49207154916902e-27	1.11370099746375e-24
Efra.gene38027_i0_length390.p1	5-7day	intact	5358.60945209411	87.9968026506574	2723.30312737238	5.92763476052533	0.551213019171467	10.7538003536912	5.68691617621343e-27	1.1479222909087e-24
Efra.gene35923_i0_length408.p1	5-7day	intact	1.3347227346154	7088.68035762534	3545.00754017998	-12.3800537144342	1.15359254930275	-10.7317386211596	7.22243196140265e-27	1.45121413712129e-24
Efra.gene19702_i0_length765.p1	5-7day	intact	6.19671285866201	725.07194871154	365.634330785101	-6.87059977656728	0.642145957577299	-10.6994363127175	1.02399230585141e-26	2.04817079212207e-24
Efra.gene5687_i0_length1771.p1	5-7day	intact	1.75677800124206	1350.44392375111	676.100350876175	-9.57772853301012	0.895200281986551	-10.698978458492	1.02906411853825e-26	2.04900169557271e-24
Efra.gene21674_i0_length693.p1	5-7day	intact	24.5019100374922	3515.62180365068	1770.06185684409	-7.16623806652496	0.672709264058907	-10.652801216511	1.69195645764821e-26	3.35373207037621e-24
Efra.gene23467_i0_length639.p1	5-7day	intact	2.65573408228372	1133.65217313569	568.153953608987	-8.73794188227272	0.820565420063589	-10.6486840276496	1.76847337771e-26	3.48968172702918e-24
Efra.gene94947_i0_length228.p1	5-7day	intact	0.885244694094572	5687.96191413976	2844.42357941693	-12.6498100225921	1.18914610253606	-10.6377256719037	1.98925637313208e-26	3.9078231001475e-24
Efra.gene16413_i0_length915.p1	5-7day	intact	6.98597784412701	3886.12997642888	1946.5579771365	-9.11376206646959	0.856948278786425	-10.6351366728645	2.04528650806801e-26	4.00003500004555e-24
Efra.gene65922_i0_length273.p1	5-7day	intact	3.10521212280454	834.684766783337	418.894989453071	-8.07285231479934	0.759768762175973	-10.6254069878824	2.27019750141426e-26	4.42025534744394e-24
Efra.gene8573_i0_length1435.p1	5-7day	intact	2.23367881565705	2627.49125674329	1314.86246777947	-10.2085331783425	0.961848072104539	-10.613457025501	2.58022037572277e-26	5.00176288164339e-24
Efra.gene18564_i2_length720.p1	5-7day	intact	3632.23186417939	83.8164540209959	1858.02415910019	5.43798806901095	0.512388494767657	10.613017514136	2.59238981203016e-26	5.00331233721821e-24
Efra.gene17457_i1_length864.p1	5-7day	intact	15.9206931067552	798.608231635627	407.264462371191	-5.64821479583442	0.532604593045825	-10.6048931413336	2.82787070862936e-26	5.43395732150771e-24
Efra.gene32323_i0_length453.p1	5-7day	intact	272.641654394181	8697.36936974861	4485.0055120714	-4.99550238690268	0.471560890498967	-10.5935468516417	3.19260779076115e-26	6.10815274889799e-24
Efra.gene5908_i4_length864.p1	5-7day	intact	1.32101134766832	3108.38370064582	1554.85235599674	-11.1948556305214	1.05722729904692	-10.5888824859266	3.35573977978035e-26	6.39246637530106e-24
Efra.gene22729_i0_length660.p1	5-7day	intact	1130.77883171602	11.431888296131	571.105360006074	6.62260743993619	0.625960233039711	10.5799172062038	3.69284399703355e-26	7.00430634678726e-24
Efra.gene17726_i0_length852.p1	5-7day	intact	7.53143559327741	741.526136729269	374.528786161273	-6.62228544342036	0.626293254551971	-10.5737773723233	3.94286466883552e-26	7.44642990933211e-24
Efra.gene27559_i0_length534.p1	5-7day	intact	1385.75073093168	18.8431214390055	702.296926185344	6.20416923876478	0.588641897321251	10.539802326335	5.66177781599727e-26	1.0647045769878e-23
Efra.gene19564_i0_length771.p1	5-7day	intact	7.0682461658095	886.400008892881	446.734127529346	-6.96926049498824	0.662783661026325	-10.5151362424902	7.35743903333681e-26	1.37768828605512e-23
Efra.gene19134_i0_length789.p1	5-7day	intact	7.04082339191533	1005.05578183953	506.048302615725	-7.15381635357869	0.680542946374865	-10.5119249147843	7.61236928478858e-26	1.41938431359253e-23
Efra.gene40086_i0_length375.p1	5-7day	intact	1.77048938818914	1142.41275604285	572.091622715518	-9.33402355464993	0.889409025711088	-10.4946355218144	9.14298869153374e-26	1.69758681173945e-23
Efra.gene20568_i2_length582.p1	5-7day	intact	3.11892350975163	1232.26777552712	617.693349518435	-8.63210207418959	0.825334322083046	-10.4589156699593	1.33373205213536e-25	2.46594727824221e-23
Efra.gene13361_i2_length730.p1	5-7day	intact	306.335798317563	7297.00585980397	3801.67082906077	-4.57413503810207	0.437618327333179	-10.4523388359363	1.42955613489966e-25	2.63205808201358e-23
Efra.gene7637_i0_length1530.p1	5-7day	intact	62.7945300041934	7593.480187158	3828.1373585811	-6.91725458950684	0.664549265776796	-10.4089417380083	2.25716788112801e-25	4.13851731004821e-23
Efra.gene1937_i1_length2901.p1	5-7day	intact	19.1767304859777	1967.52238296668	993.349556726327	-6.68320620401674	0.642222692378305	-10.4063688239779	2.31898995420919e-25	4.23422547489715e-23
Efra.gene5250_i0_length1842.p1	5-7day	intact	2.65573408228372	708.211026511082	355.433380296683	-8.05917611851566	0.775412695364097	-10.3934023349095	2.65702337505348e-25	4.83139076842369e-23
Efra.gene39339_i0_length379.p1	5-7day	intact	1.75677800124206	1118.93629577091	560.346536886076	-9.30643658617821	0.896086649549584	-10.3856436103094	2.88218722512661e-25	5.21924965656262e-23
Efra.gene28690_i0_length512.p1	5-7day	intact	1090.03315074251	25.2641790661492	557.648664904328	5.43092032644248	0.523458429245517	10.375074739498	3.21960350846267e-25	5.80637019616358e-23
Efra.gene20228_i0_length744.p1	5-7day	intact	4.45364624436703	1205.47623563278	604.964940938571	-8.08516313859234	0.779963761795334	-10.3660753673757	3.53756708538421e-25	6.35375926633661e-23
Efra.gene7530_i0_length1542.p1	5-7day	intact	7.53143559327741	810.571380812867	409.051408203072	-6.75069392591499	0.651343824585445	-10.3642556682126	3.60554573938439e-25	6.44952986649881e-23
Efra.gene55195_i0_length303.p1	5-7day	intact	29.5528618500651	1251.41511845215	640.483990151108	-5.40314378109073	0.521666291272967	-10.3574715703904	3.8705838823774e-25	6.8955940550662e-23
Efra.gene388_i2_length5013.p1	5-7day	intact	5.70610065729993	995.839436418481	500.77276853789	-7.44172656915536	0.719583213065666	-10.3417178639439	4.56283812143289e-25	8.09609389901342e-23
Efra.gene112_i4_length261.p1	5-7day	intact	8.90729248873405	803.585199440228	406.246245964481	-6.49915286240946	0.630016314572063	-10.3158485138976	5.97511550579407e-25	1.05593968962635e-22
Efra.gene6062_i0_length1716.p1	5-7day	intact	14.0405126229894	1885.76139853426	949.900955578624	-7.06640901303533	0.685420067209864	-10.3096033382864	6.37639509864533e-25	1.12234755968316e-22
Efra.gene21654_i0_length693.p1	5-7day	intact	2025.83021759566	22.7795814830682	1024.30489953937	6.47822585454445	0.62881899112274	10.3022108842129	6.88601981069602e-25	1.20326091632171e-22
Efra.gene5364_i0_length1821.p1	5-7day	intact	16.8196491877969	814.674382868231	415.747016028014	-5.5981612458459	0.543397664984969	-10.3021444635776	6.89077699557022e-25	1.20326091632171e-22
Efra.gene25847_i1_length573.p1	5-7day	intact	53.8765238572452	1996.88956408819	1025.38304397272	-5.21155742010176	0.505934605171068	-10.3008518627415	6.98400679699666e-25	1.21472029681834e-22
Efra.gene13964_i0_length1044.p1	5-7day	intact	22.4297701364672	1529.58921878425	776.009494460359	-6.08970362704392	0.591727980837006	-10.2913903419439	7.70555983268668e-25	1.33494273573837e-22
Efra.gene1270_i0_length3435.p1	5-7day	intact	21.6405051510022	999.951135215827	510.795820183415	-5.52936419237348	0.538812899100968	-10.262122903144	1.04386248495864e-24	1.8013382269851e-22
Efra.gene24035_i0_length621.p1	5-7day	intact	1.78420077513623	1213.39763975862	607.590920266879	-9.41833807994752	0.918953346946573	-10.2489839242025	1.19594078164599e-24	2.05571008420118e-22
Efra.gene4168_i0_length2070.p1	5-7day	intact	3.07778934891038	7509.49022895084	3756.28400914988	-11.2489014842744	1.09848296269966	-10.2403968620768	1.30699141858767e-24	2.23785410052652e-22
Efra.gene61953_i0_length282.p1	5-7day	intact	0.885244694094572	3927.50346147084	1964.19435308247	-12.1155076478718	1.18412689942347	-10.2315956623996	1.43141156240426e-24	2.44138892992391e-22
Efra.gene7162_i3_length696.p1	5-7day	intact	818.528264208215	19529.2714598106	10173.8998620094	-4.5764789363529	0.447922266589467	-10.2171275636702	1.66192627586937e-24	2.82360632599829e-22
Efra.gene22834_i0_length657.p1	5-7day	intact	1378.72450535731	13.1189426007293	695.92172397902	6.71303202605803	0.657240666180934	10.2139632732494	1.71704771501873e-24	2.90603721737247e-22
Efra.gene21308_i0_length705.p1	5-7day	intact	9.64171192641072	1406.2640161231	707.952864024756	-7.1838234416664	0.703499962877679	-10.2115477196059	1.76034184638015e-24	2.96789588536827e-22
Efra.gene10921_i0_length1236.p1	5-7day	intact	2.19254465481581	4419.23946564865	2210.71600515173	-10.9699889546071	1.07476005511008	-10.2069191187828	1.84634415552169e-24	3.10101252746474e-22
Efra.gene1200_i2_length2238.p1	5-7day	intact	4730.16671035193	99.8565150276532	2415.01161268979	5.5657368738915	0.545357724907973	10.2056624848043	1.87040313761535e-24	3.1291316857974e-22
Efra.gene12538_i0_length1128.p1	5-7day	intact	1.32101134766832	1321.4098266522	661.365418999932	-9.96021645863239	0.976002930487314	-10.2051091728375	1.88109485040879e-24	3.1291316857974e-22
Efra.gene3437_i0_length2262.p1	5-7day	intact	3.54097877637829	675.503599644758	339.522289210568	-7.57596724227477	0.742382503551686	-10.2049377592145	1.88441936354948e-24	3.1291316857974e-22
Efra.gene8978_i0_length1398.p1	5-7day	intact	18.5627158020919	767.552148002429	393.05743190226	-5.3692284667156	0.526551678357033	-10.1969639209372	2.04567498884721e-24	3.38413091012153e-22
Efra.gene20979_i2_length450.p1	5-7day	intact	3101.43132572954	3.24827799717756	1552.33980186336	9.88740293697091	0.970342391623538	10.1896021675686	2.20665364103745e-24	3.6367635513188e-22
Efra.gene47624_i0_length330.p1	5-7day	intact	1.3347227346154	1281.44808780877	641.391405271695	-9.9135884883793	0.973542238262667	-10.1830080901991	2.3614643033378e-24	3.87738340313718e-22
Efra.gene3839_i0_length2145.p1	5-7day	intact	3.96303404300495	587.353952052592	295.658493047798	-7.20694785978858	0.708745006723197	-10.1686047752338	2.73802424238138e-24	4.47895980526953e-22
Efra.gene16396_i0_length915.p1	5-7day	intact	8.06318195548072	1993.70123918134	1000.88221056841	-7.95539943154615	0.783649589294942	-10.1517304930941	3.2553904493974e-24	5.30556301241789e-22
Efra.gene14026_i1_length1021.p1	5-7day	intact	36.9608949608187	2341.87651643829	1189.41870569956	-5.98443822001724	0.589563770347321	-10.1506207148579	3.29262485638048e-24	5.34644517269987e-22
Efra.gene870_i0_length3933.p1	5-7day	intact	4.84827873709953	579.874993180945	292.361635959022	-6.89871461706826	0.679997556108833	-10.1452050159488	3.4804684527872e-24	5.63068138957529e-22
Efra.gene20960_i1_length606.p1	5-7day	intact	7.10938032665074	1073.07791164656	540.093645986604	-7.24027975934789	0.715419965283932	-10.1203210850768	4.48940421698668e-24	7.23632758843524e-22
Efra.gene13614_i0_length1065.p1	5-7day	intact	18.6724068976685	1163.70753630409	591.189971600879	-5.96339057064244	0.589311861638427	-10.119244085912	4.53907588022039e-24	7.28968959975248e-22
Efra.gene17927_i1_length843.p1	5-7day	intact	0.885244694094572	4080.36831169616	2040.62677819512	-12.1705878156914	1.20398319244486	-10.1086027546425	5.06007631105169e-24	8.0968581087825e-22
Efra.gene9043_i0_length1392.p1	5-7day	intact	3.96303404300495	693.818232513284	348.890633278144	-7.44760719613076	0.736863842370083	-10.1071687439242	5.13467012672646e-24	8.18645015421996e-22
Efra.gene22902_i0_length585.p1	5-7day	intact	3.10521212280454	626.760187996044	314.932700059424	-7.65942623855654	0.75840674827174	-10.0993645639505	5.56012900989843e-24	8.83277678525526e-22
Efra.gene3914_i1_length2130.p1	5-7day	intact	14.1090695577248	734.524410079752	374.316739818738	-5.70032519468739	0.564693282584839	-10.0945510961182	5.83976463284307e-24	9.24363319797217e-22
Efra.gene4191_i3_length1638.p1	5-7day	intact	41.9737103412832	1433.37086674599	737.672288543635	-5.09345615991629	0.504659425030326	-10.0928584849281	5.94137007945397e-24	9.37075444359471e-22
Efra.gene20795_i0_length726.p1	5-7day	intact	2.65573408228372	892.374545041558	447.515139561921	-8.39269965712032	0.832217390687868	-10.0847443841366	6.45329272722848e-24	1.01418104703201e-21
Efra.gene45655_i3_length326.p1	5-7day	intact	1674.85858857095	5.49768373664196	840.178136153795	8.2513771330797	0.819096443165408	10.0737552969857	7.21687509128117e-24	1.13014722959693e-21
Efra.gene1019_i2_length3726.p1	5-7day	intact	51.3137717548582	6330.51360319576	3190.91368747531	-6.94589195008166	0.689580636833386	-10.0726319433472	7.29980201962231e-24	1.13907974493426e-21
Efra.gene5995_i0_length1725.p1	5-7day	intact	1.32101134766832	1424.14805260013	712.734531973901	-10.0683479667273	1.00005428688988	-10.0678014171005	7.66728313190982e-24	1.19219479482883e-21
Efra.gene12058_i0_length1158.p1	5-7day	intact	9.20594527283698	1300.82247012889	655.014207700863	-7.13815796166734	0.709181323107289	-10.0653496208718	7.86075373542005e-24	1.21797396962473e-21
Efra.gene17989_i2_length840.p1	5-7day	intact	4.3988006965787	1115.63806533902	560.018433017799	-7.98217088834477	0.793951172601516	-10.0537302088614	8.84543691969335e-24	1.36573546040065e-21
Efra.gene2177_i0_length2772.p1	5-7day	intact	8.7976013931574	690.760738546268	349.779169969713	-6.29128773373095	0.6280113328561	-10.0177933177084	1.27313680473946e-23	1.95885006838305e-21
Efra.gene6875_i0_length1617.p1	5-7day	intact	5.35260232540868	699.16399541196	352.258298868684	-7.03524215001486	0.702428145133445	-10.0156040140993	1.30164361596209e-23	1.99573260197894e-21
Efra.gene9957_i0_length1314.p1	5-7day	intact	2.6694454692308	621.843173281776	312.256309375503	-7.8694773864858	0.786114936933764	-10.0105938925173	1.36928056785479e-23	2.09214660096813e-21
Efra.gene878_i0_length3915.p1	5-7day	intact	55.8526840496406	1652.29581333437	854.074248692007	-4.88704258320763	0.488367054489626	-10.0069047211116	1.42129871099249e-23	2.15845223126298e-21
Efra.gene24606_i0_length606.p1	5-7day	intact	1078.12262129706	7.79742172091398	542.960021508988	7.12006934870913	0.711521533258793	10.0068220227981	1.42248692633912e-23	2.15845223126298e-21
Efra.gene10109_i6_length1302.p1	5-7day	intact	26614.1876893115	322.683134692174	13468.4354120019	6.36615283709206	0.637080818868546	9.99269268285041	1.6406339017774e-23	2.48090907951247e-21
Efra.gene782_i0_length4081.p1	5-7day	intact	28.3004074371322	898.707711145336	463.504059291234	-4.98870734658223	0.499700491492745	-9.98339491658206	1.80193716424721e-23	2.7154946224498e-21
Efra.gene33837_i0_length432.p1	5-7day	intact	13.3060931853127	762.212309535106	387.759201360209	-5.84108181025039	0.586036553655894	-9.96709466979789	2.12349646270025e-23	3.18915830527856e-21
Efra.gene19571_i0_length771.p1	5-7day	intact	0.885244694094572	6253.28654617691	3127.0858954355	-12.7865097839694	1.28470457501585	-9.95287946554688	2.44989964849284e-23	3.66684980041766e-21
Efra.gene21_i0_length11025.p1	5-7day	intact	33.0419928073879	4001.87093521105	2017.45646400922	-6.9216422077282	0.696400395710378	-9.93917041168196	2.81158799387419e-23	4.19393620618441e-21
Efra.gene3236_i2_length2316.p1	5-7day	intact	3.97674542995204	494.61537344095	249.296059435451	-6.95719604914703	0.701829037210279	-9.91294985001103	3.65686718348885e-23	5.43637782237309e-21
Efra.gene25059_i1_length258.p1	5-7day	intact	6.1281559239266	1017.36386390208	511.746009913005	-7.36843233481611	0.744515743227562	-9.89694630616286	4.2917965819286e-23	6.35879517815441e-21
Efra.gene41171_i0_length356.p1	5-7day	intact	6176.65260395395	270.015656155551	3223.33413005475	4.51587212137485	0.456794752817072	9.88599823777588	4.78785840521151e-23	7.06996380076937e-21
Efra.gene23440_i0_length639.p1	5-7day	intact	0.885244694094572	2105.25962131667	1053.07243300538	-11.2159216179831	1.13577113039443	-9.87515998411409	5.33477634404678e-23	7.85122067703794e-21
Efra.gene13303_i0_length1084.p1	5-7day	intact	1.3347227346154	1133.95231839745	567.643520566033	-9.73710007301013	0.986704312862795	-9.86830598191994	5.7121105454449e-23	8.37852374805858e-21
Efra.gene22350_i1_length324.p1	5-7day	intact	9.75140302198738	778.357655549094	394.054529285541	-6.31965934808979	0.640491251502754	-9.86689409615241	5.7930607947616e-23	8.46903146886012e-21
Efra.gene7135_i1_length1587.p1	5-7day	intact	6.14186731087368	2088.10279456208	1047.12233093648	-8.4050544835026	0.852426174763224	-9.86015532176408	6.19534796817805e-23	9.0271553639638e-21
Efra.gene19680_i1_length567.p1	5-7day	intact	1.3347227346154	1126.6669158666	564.000819300605	-9.72779367517813	0.98787075922642	-9.84723313684854	7.04568680236349e-23	1.02322904967394e-20
Efra.gene15211_i0_length976.p1	5-7day	intact	7.47659004548908	726.854667177943	367.165628611716	-6.59937264835811	0.670377259743632	-9.84426686979488	7.25663417266368e-23	1.05039779649307e-20
Efra.gene27816_i0_length528.p1	5-7day	intact	3.07778934891038	550.96857490114	277.023182125025	-7.47759254259009	0.760497224722578	-9.83250470811099	8.15644828743885e-23	1.17292924980542e-20
Efra.gene11390_i0_length1203.p1	5-7day	intact	930.719969523408	25.8013643786115	478.26066695101	5.17247223362769	0.526139346635363	9.83099299967853	8.27982872320087e-23	1.18679343040955e-20
Efra.gene16947_i1_length792.p1	5-7day	intact	4.82085596320536	716.284351474895	360.55260371905	-7.20774229033844	0.733289072650032	-9.82933274089356	8.41746289364412e-23	1.20260401679193e-20
Efra.gene57380_i0_length294.p1	5-7day	intact	0.885244694094572	2830.16242018964	1415.52383244187	-11.6428250541427	1.18458564674728	-9.82860554330736	8.47845800011967e-23	1.20739827131801e-20
Efra.gene24686_i3_length489.p1	5-7day	intact	884.76224103799	5.49768373664196	445.129962387316	7.3307734818008	0.746545241691425	9.81959708857254	9.27133566791383e-23	1.31605114429316e-20
Efra.gene8197_i0_length1473.p1	5-7day	intact	12.8154809839507	620.761030018412	316.788255501181	-5.59742187714827	0.570100798772034	-9.81830211289795	9.39119019498154e-23	1.32877792070729e-20
Efra.gene92794_i0_length231.p1	5-7day	intact	1361.78267855453	6.11036741631568	683.946522985423	7.80715838189321	0.795739711929806	9.81119612964835	1.00766935067356e-22	1.4212013495846e-20
Efra.gene21845_i0_length687.p1	5-7day	intact	2.64202269533664	795.346256568657	398.994139631997	-8.22916009401059	0.839331234304977	-9.80442494889981	1.07759022485548e-22	1.51496103049651e-20
Efra.gene6247_i1_length1692.p1	5-7day	intact	19.3382694006098	1911.57423196548	965.456250683045	-6.62532320282296	0.675833447440092	-9.80318927380441	1.0908586513192e-22	1.52873070358759e-20
Efra.gene4548_i0_length1980.p1	5-7day	intact	3.0640779619633	641.575805746897	322.31994185443	-7.6997555723412	0.786139380069099	-9.79438985954935	1.19013763357735e-22	1.66256560088692e-20
Efra.gene7212_i12_length1296.p1	5-7day	intact	28.2622710050238	18733.8818212188	9381.0720461119	-9.37389573594768	0.95771018138676	-9.78782090671138	1.27003423966502e-22	1.76344986987771e-20
Efra.gene17167_i0_length879.p1	5-7day	intact	1285.13620678975	48.4047830048531	666.770494897303	4.73090940097811	0.483347863325347	9.78779417463501	1.27036998625405e-22	1.76344986987771e-20
Efra.gene1193_i0_length3513.p1	5-7day	intact	2.65573408228372	684.342453229754	343.499093656019	-8.00978609538069	0.818493780760888	-9.78600727782517	1.29301321556087e-22	1.78923753262707e-20
Efra.gene32861_i1_length429.p1	5-7day	intact	8.44410306126614	708.96416197611	358.704132518688	-6.39407485541845	0.654031320204974	-9.77640467342533	1.42171314770081e-22	1.96116192324221e-20
Efra.gene4763_i1_length1935.p1	5-7day	intact	10.2145924494553	564.137849746676	287.176221098066	-5.78946164456642	0.592581542372271	-9.76989870691816	1.51603567759195e-22	2.08473856114863e-20
Efra.gene10105_i0_length1302.p1	5-7day	intact	2.62831130838955	640.443330238726	321.535820773558	-7.91866068140021	0.810813720639104	-9.76631312449736	1.57063959353757e-22	2.15309734187e-20
Efra.gene18127_i0_length834.p1	5-7day	intact	3.0640779619633	640.4337093932	321.748893677582	-7.6971980641392	0.788387154290784	-9.76322105484257	1.61928808399868e-22	2.2128929455987e-20
Efra.gene18125_i0_length834.p1	5-7day	intact	3.11892350975163	556.27270229699	279.695812903371	-7.48517854653655	0.768000634948219	-9.74631817464737	1.91280057958241e-22	2.60590949547815e-20
Efra.gene5834_i0_length879.p1	5-7day	intact	11.5767379579648	825.065763403823	418.321250680894	-6.15822045776836	0.632174610688044	-9.74132835082683	2.00910679553727e-22	2.7286646737908e-20
Efra.gene8_i4_length1389.p1	5-7day	intact	6.61876812528867	473.346683405653	239.982725765471	-6.15807104260946	0.63364950301003	-9.71841848428308	2.51659710351451e-22	3.40739504440162e-20
Efra.gene8236_i0_length1470.p1	5-7day	intact	17.2142816805294	709.848672674416	363.531477177472	-5.3647763532753	0.552207146483418	-9.71515198135234	2.59861066079884e-22	3.50764612017768e-20
Efra.gene22902_i1_length657.p1	5-7day	intact	3.09150073585746	635.395864394723	319.24368256529	-7.68126504125034	0.792665568897533	-9.69042348077982	3.31152715495156e-22	4.45628259714032e-20
Efra.gene38238_i0_length387.p1	5-7day	intact	156.441505889692	8763.05349351601	4459.74749970285	-5.80766527835247	0.599676028620116	-9.68467139117799	3.50333311321296e-22	4.70002043639705e-20
Efra.gene11711_i1_length1179.p1	5-7day	intact	124.507137696285	3833.09206991784	1978.79960380706	-4.94429188445557	0.511048701395881	-9.67479590682983	3.85860768867597e-22	5.16091710433122e-20
Efra.gene1019_i5_length1416.p1	5-7day	intact	6.23784701950325	639.022558331501	322.630202675502	-6.68329197613629	0.691374324016138	-9.66667656576193	4.17723246145115e-22	5.57014961314231e-20
Efra.gene6008_i0_length1722.p1	5-7day	intact	3.99045681689912	449.223676589658	226.607066703278	-6.81651355334212	0.705589121769551	-9.66074071018406	4.42651705227672e-22	5.88472677850105e-20
Efra.gene18130_i0_length834.p1	5-7day	intact	4.01787959079328	1299.96350536308	651.990692476938	-8.34374171037997	0.864029945020348	-9.65677377094086	4.60126424511325e-22	6.09861541692661e-20
Efra.gene1200_i0_length468.p1	5-7day	intact	660.520662477823	14.8563291501352	337.688495813979	5.47524423665326	0.567072129576364	9.65528713383179	4.66849586923526e-22	6.16914391080565e-20
Efra.gene4013_i1_length1766.p1	5-7day	intact	2.62831130838955	586.7499651149	294.689138211645	-7.79224151212007	0.80710306604675	-9.65458048658772	4.70079322903687e-22	6.19322470809996e-20
Efra.gene7415_i0_length1557.p1	5-7day	intact	16.4113053081173	634.651425671677	325.531365489897	-5.27428970869424	0.546397497137861	-9.65284382948682	4.78110973252203e-22	6.28023739313133e-20
Efra.gene18564_i1_length813.p1	5-7day	intact	1391.15773558958	38.9958053465522	715.076770468067	5.15667541961829	0.534235017342838	9.65244742897313	4.7996318821723e-22	6.28580361140208e-20
Efra.gene17777_i0_length849.p1	5-7day	intact	36.3635893926129	1131.87037877283	584.116984082722	-4.9606431516674	0.514618824241334	-9.63945141140245	5.44783312869015e-22	7.11354448056027e-20
Efra.gene15210_i0_length976.p1	5-7day	intact	4.3988006965787	511.292360146142	257.84558042136	-6.85577964932222	0.711527879506514	-9.63529307393704	5.6729884238765e-22	7.37204214913318e-20
Efra.gene17647_i0_length855.p1	5-7day	intact	6.14186731087368	1603.98745411152	805.064660711195	-8.0242785870287	0.832810557871809	-9.6351787464537	5.6793070824383e-22	7.37204214913318e-20
Efra.gene5110_i1_length1869.p1	5-7day	intact	1.75677800124206	984.7026930563	493.229735528771	-9.12266600370678	0.946954757284958	-9.63368728392331	5.76237816388936e-22	7.45787319775845e-20
Efra.gene3522_i0_length2235.p1	5-7day	intact	2.19254465481581	612.107036032226	307.149790343521	-8.11532368725368	0.842994139919374	-9.62678541042983	6.16272434332301e-22	7.95262527869753e-20
Efra.gene4513_i0_length1986.p1	5-7day	intact	4.03159097774036	898.889798433516	451.460694705628	-7.80971113102893	0.811322333414954	-9.6259042915248	6.21577585539269e-22	7.99763160060526e-20
Efra.gene30084_i0_length486.p1	5-7day	intact	2.20625604176289	637.145644100283	319.675950071023	-8.17092180704	0.848924591317686	-9.62502664030174	6.2690677853843e-22	8.04268393084696e-20
Efra.gene11816_i1_length594.p1	5-7day	intact	22.1722515132056	730.528921048899	376.350586281052	-5.04290452892078	0.524312642023709	-9.61812499781903	6.70420492170591e-22	8.57592538880078e-20
Efra.gene22127_i0_length680.p1	5-7day	intact	538.65382700486	8.79629397862714	273.725060491743	5.93668114273868	0.617522012455506	9.61371582388156	6.99770545750012e-22	8.92542118700972e-20
Efra.gene12151_i0_length1152.p1	5-7day	intact	615.179503189725	14.2688115928653	314.724157391295	5.42933258806419	0.565160236505897	9.60671370234934	7.49014249037506e-22	9.52590260538914e-20
Efra.gene6039_i2_length1719.p1	5-7day	intact	8.85244694094572	726.452933323025	367.652690131985	-6.35888206030216	0.662137216880379	-9.60357143231076	7.72212960955502e-22	9.79263951985184e-20
Efra.gene20568_i4_length641.p1	5-7day	intact	2.68315685617788	598.2244130174	300.453784936789	-7.81104851169548	0.813986042227343	-9.59604723727423	8.30691791608141e-22	1.05039544821622e-19
Efra.gene21654_i4_length450.p1	5-7day	intact	858.687796487034	13.2196070903445	435.953701788689	6.02268542622208	0.62845984289571	9.58324623968299	9.40416809400196e-22	1.18385080750156e-19
Efra.gene23336_i0_length522.p1	5-7day	intact	1815.94579081499	31.626207706503	923.785999260745	5.84592501823642	0.61002347179288	9.58311489401389	9.41613904703082e-22	1.18385080750156e-19
Efra.gene11753_i0_length1179.p1	5-7day	intact	19.8837271497602	1531.75573332816	775.81973023896	-6.2669791484203	0.655046451656285	-9.56722860275671	1.0980970878449e-21	1.37665710124009e-19
Efra.gene755_i0_length4137.p1	5-7day	intact	8.43039167431906	536.331892317742	272.381141996031	-5.9931573817468	0.627271719227375	-9.55432422352582	1.24393075840332e-21	1.55242802689933e-19
Efra.gene1850_i0_length2947.p1	5-7day	intact	1.77048938818914	645.227665806079	323.499077597134	-8.50982827617083	0.890689263086744	-9.55420552245061	1.24535745272126e-21	1.55242802689933e-19
Efra.gene3808_i3_length1998.p1	5-7day	intact	0.885244694094572	1639.88059805741	820.382921375751	-10.855528548037	1.13649627897112	-9.55175018950749	1.27523441481187e-21	1.58518122003902e-19
Efra.gene7751_i1_length792.p1	5-7day	intact	147.325544868019	6862.50806123471	3504.91680305136	-5.54132689828613	0.580812433532825	-9.54064785524767	1.41942788575848e-21	1.75945083619482e-19
Efra.gene8069_i0_length1488.p1	5-7day	intact	23.819338418871	912.572016572654	468.195677495762	-5.25863624710686	0.551472941556343	-9.53561970287458	1.48993016107283e-21	1.84165412381597e-19
Efra.gene8350_i2_length777.p1	5-7day	intact	1.75677800124206	1243.29015732989	622.523467665567	-9.45953112558368	0.992795808795306	-9.52817391227932	1.60074089396366e-21	1.9730812968621e-19
Efra.gene4336_i0_length2031.p1	5-7day	intact	3325.62905844789	145.927697183848	1735.77837781587	4.51050306399369	0.473865681867083	9.51852652891388	1.75651866098488e-21	2.1590460099994e-19
Efra.gene14822_i2_length471.p1	5-7day	intact	1060.346615967	1.66188818219449	531.004252074598	9.32732387520898	0.980151888885921	9.51620252021428	1.79623233631503e-21	2.20171052164921e-19
Efra.gene41063_i0_length366.p1	5-7day	intact	655.917468233755	7.77225559851017	331.844861916133	6.40631223025743	0.673368968495891	9.51382158962159	1.83783985807658e-21	2.24645291985561e-19
Efra.gene61_i1_length8375.p1	5-7day	intact	5.77465759203534	444.532232873481	225.153445232758	-6.26940551952804	0.659101216979206	-9.5120527136363	1.86936750846261e-21	2.27866060505232e-19
Efra.gene8721_i0_length1422.p1	5-7day	intact	3.99045681689912	427.93851717394	215.964486995419	-6.74653040498696	0.709650967320102	-9.50682901266842	1.96562922146045e-21	2.3893797862195e-19
Efra.gene82928_i0_length243.p1	5-7day	intact	909.628753891708	6.64755272877797	458.138153310243	7.10178870358518	0.748048191796391	9.49375826513354	2.22851456725557e-21	2.7014753448351e-19
Efra.gene4468_i0_length1998.p1	5-7day	intact	15.879558945914	646.965052355485	331.422305650699	-5.34705204292911	0.563976548606865	-9.48098295246036	2.51898880798477e-21	3.04520833809236e-19
Efra.gene5381_i0_length1818.p1	5-7day	intact	0.885244694094572	2640.81212346009	1320.84868407709	-11.5428559358224	1.2180333546331	-9.47663369965708	2.62618557030772e-21	3.16610054344714e-19
Efra.gene26271_i0_length564.p1	5-7day	intact	2.21996742870997	513.273635281146	257.746801354928	-7.85663927618988	0.8301069357706	-9.46461104905292	2.94655604142601e-21	3.54262983734727e-19
Efra.gene708_i0_length4263.p1	5-7day	intact	4605.49326315108	145.768927810986	2375.63109548103	4.98108802051153	0.527068730691881	9.45054739630045	3.37063329935408e-21	4.04145361593397e-19
Efra.gene34273_i1_length420.p1	5-7day	intact	4.45364624436703	456.878798318131	230.666222281249	-6.68612806162246	0.70799078157173	-9.44380666479774	3.59476956536938e-21	4.29848478137267e-19
Efra.gene10326_i0_length420.p1	5-7day	intact	1.32101134766832	16760.0283595885	8380.6746854681	-13.6274984247285	1.44308073684815	-9.44333749093796	3.61090774286505e-21	4.30608087580038e-19
Efra.gene3354_i0_length2286.p1	5-7day	intact	489.23566759273	6.59722048397035	247.91644403835	6.21298227040606	0.659696321550165	9.41794287378578	4.6001184924228e-21	5.47090849028575e-19
Efra.gene3702_i1_length2184.p1	5-7day	intact	17.9624125051531	2219.78630198202	1118.87435724358	-6.9468108363046	0.737810459741529	-9.41544097753538	4.71100686021316e-21	5.58768587269056e-19
Efra.gene808_i1_length4038.p1	5-7day	intact	610.663295468089	7.20990416364407	308.936599815866	6.41106654061903	0.681649356119663	9.40522643066	5.19182968670893e-21	6.14143208424569e-19
Efra.gene4119_i0_length2076.p1	5-7day	intact	22.4160587495202	1679.88082028293	851.148439516226	-6.22603539774054	0.66224008049714	-9.40147777384101	5.38020362149586e-21	6.34719785952557e-19
Efra.gene23604_i0_length636.p1	5-7day	intact	3.0640779619633	532.612306529789	267.838192245876	-7.4312951604884	0.791236432662883	-9.39200326693577	5.88697531917438e-21	6.92648293970453e-19
Efra.gene13326_i0_length1083.p1	5-7day	intact	5.69238927035285	810.814345294923	408.253367282638	-7.14760187949502	0.762077133241353	-9.37910556257478	6.65347375763604e-21	7.80745224616043e-19
Efra.gene3186_i0_length2337.p1	5-7day	intact	23.9290295144476	695.797659441202	359.863344477825	-4.86236367205824	0.519181379397051	-9.36544310912139	7.57318452750629e-21	8.86304287096773e-19
Efra.gene592_i1_length4473.p1	5-7day	intact	19.5713629787102	1632.35962387284	825.965493425776	-6.3834824602765	0.681984071134308	-9.36016357340898	7.96133427178606e-21	9.29258762057491e-19
Efra.gene22036_i1_length681.p1	5-7day	intact	1.78420077513623	607.306231084451	304.545215929794	-8.42001637874649	0.899962896865231	-9.35595946019026	8.2844353025895e-21	9.64413468399864e-19
Efra.gene21845_i1_length354.p1	5-7day	intact	1.3347227346154	798.181331658305	399.75802719646	-9.23053482405035	0.987141654789839	-9.35077025598268	8.70117254272133e-21	1.01025434451163e-18
Efra.gene22735_i0_length660.p1	5-7day	intact	0.885244694094572	1393.29791846388	697.091581578988	-10.6204323742567	1.13685928778505	-9.34190579992405	9.46154670314465e-21	1.09420839981878e-18
Efra.gene29352_i0_length498.p1	5-7day	intact	1.3347227346154	763.616612061909	382.475667398262	-9.16669477652442	0.981259229063894	-9.34176668612768	9.47398873581844e-21	1.09420839981878e-18
Efra.gene29134_i0_length504.p1	5-7day	intact	3.93561126911079	803.722499104858	403.829055186985	-7.66518988372487	0.821251762538866	-9.3335445150562	1.0238828698716e-20	1.17944873837251e-18
Efra.gene22533_i0_length666.p1	5-7day	intact	1.32101134766832	778.204810607585	389.762910977627	-9.19644990595992	0.985597630734346	-9.33083605234305	1.0503904380768e-20	1.20682456493816e-18
Efra.gene27957_i0_length525.p1	5-7day	intact	1.75677800124206	619.720522257874	310.738650129558	-8.45415667739385	0.907668769365409	-9.3141429591155	1.2294104373563e-20	1.40882752305799e-18
Efra.gene7807_i0_length1512.p1	5-7day	intact	113.990894733994	2240.06796862231	1177.02943167815	-4.29638891999829	0.461667025321686	-9.3062503586965	1.32424914491501e-20	1.51356517851533e-18
Efra.gene1813_i3_length1287.p1	5-7day	intact	3.0640779619633	595.564576681035	299.314327321499	-7.59297791994237	0.816863982514391	-9.29527813990575	1.46821815663971e-20	1.67376869856927e-18
Efra.gene7521_i0_length1530.p1	5-7day	intact	7.08195755275658	409.557082680185	208.319520116471	-5.85400873345236	0.630078381384413	-9.29092142566435	1.52958344806241e-20	1.73921938109918e-18
Efra.gene12873_i0_length1110.p1	5-7day	intact	833.514862530553	23.1909361835115	428.352899357032	5.16948633935854	0.556477398646185	9.28966091333633	1.54780635445748e-20	1.75540388715327e-18
Efra.gene14492_i0_length1017.p1	5-7day	intact	14.5174134374044	843.31359464712	428.915504042262	-5.85792347278951	0.630688083997771	-9.28814674229712	1.56998033632287e-20	1.77597467145376e-18
Efra.gene33809_i1_length288.p1	5-7day	intact	21.1910271104814	2108.38560063265	1064.78831387157	-6.63596645151055	0.714550241407162	-9.28691373533421	1.58826866009255e-20	1.79205574663366e-18
Efra.gene7709_i2_length1524.p1	5-7day	intact	16.191923116964	4110.82497806599	2063.50845059148	-7.98572029921371	0.860763392576469	-9.27748597127319	1.73524443398572e-20	1.95288225250914e-18
Efra.gene22148_i0_length678.p1	5-7day	intact	4.93054705878201	888.373511389447	446.652029224115	-7.50148180758261	0.808913206238512	-9.27353113996604	1.80083122951996e-20	2.02152493428052e-18
Efra.gene13792_i1_length906.p1	5-7day	intact	616.401537100031	19.2544761394488	317.82800661974	5.00118117664401	0.539657110629663	9.26733119630114	1.908616362066e-20	2.13706754189191e-18
Efra.gene30612_i0_length477.p1	5-7day	intact	1863.0523304644	1.09953674732839	932.075933605867	10.7272180913106	1.1581257671784	9.26256749942261	1.9957437726661e-20	2.22895200437562e-18
Efra.gene12882_i0_length1108.p1	5-7day	intact	16.8607833486381	994.145533578987	505.503158463812	-5.88271398515824	0.63541185833234	-9.25811173967956	2.08079325795378e-20	2.31805636767084e-18
Efra.gene7331_i0_length1563.p1	5-7day	intact	3.54097877637829	381.724110921761	192.63254484907	-6.75247683279671	0.730222542515952	-9.24714924512097	2.30559716388654e-20	2.56200751514302e-18
Efra.gene26948_i0_length548.p1	5-7day	intact	759.605063523847	8.18361029895341	383.8943369114	6.53180564375716	0.706686452950485	9.24286239885629	2.39989518343943e-20	2.66007525571961e-18
Efra.gene1927_i0_length2907.p1	5-7day	intact	110.230533766462	2821.48494380478	1465.85773878562	-4.67752064469515	0.506264955851191	-9.23927400195175	2.48175355712693e-20	2.74389657105059e-18
Efra.gene137_i0_length6825.p1	5-7day	intact	1.78420077513623	592.819621131934	297.301910953535	-8.38509176046806	0.909517577719062	-9.21927400402382	2.99118533103156e-20	3.29885010793766e-18
Efra.gene7245_i5_length1401.p1	5-7day	intact	46.2765313292324	1444.35753747729	745.317034403261	-4.96327380126792	0.538609140917961	-9.21498248768843	3.11329120775802e-20	3.4249316576546e-18
Efra.gene9808_i0_length1326.p1	5-7day	intact	2.62831130838955	667.681935904983	335.155123606686	-7.97966326329002	0.866476693105353	-9.2093224512385	3.28189916164211e-20	3.60141373338902e-18
Efra.gene193_i0_length6174.p1	5-7day	intact	82.941771234681	2066.58005080221	1074.76091101844	-4.63930635848616	0.503788095341033	-9.20884475316083	3.2965357511634e-20	3.6084765968705e-18
Efra.gene10377_i0_length1278.p1	5-7day	intact	3.0640779619633	489.293852561134	246.178965261549	-7.30895373629275	0.794126397235356	-9.2037662540093	3.45618604745644e-20	3.77384642263705e-18
Efra.gene53560_i0_length306.p1	5-7day	intact	4.93054705878201	759.981221383149	382.455884220966	-7.27658792914208	0.791738236207851	-9.19064862143628	3.90479641407915e-20	4.25313518329552e-18
Efra.gene227_i0_length5885.p1	5-7day	intact	4673.49285400076	58.2164186216149	2365.85463631119	6.32794580665171	0.68877604260727	9.18723273634506	4.03077000748056e-20	4.37233128982275e-18
Efra.gene4516_i0_length1986.p1	5-7day	intact	24.4196417158097	874.377450918756	449.398546317283	-5.16322770864277	0.562005756666455	-9.18714381017825	4.03410258991918e-20	4.37233128982275e-18
Efra.gene13290_i0_length1086.p1	5-7day	intact	0.885244694094572	1342.55453428256	671.719889488327	-10.5669416179004	1.15072583119166	-9.18284906054259	4.19833590629838e-20	4.53915413318805e-18
Efra.gene9305_i0_length1368.p1	5-7day	intact	47.9403273505777	1272.22989418064	660.085110765607	-4.73055701855924	0.515228399097466	-9.18147568504731	4.25223618826582e-20	4.58616179481493e-18
Efra.gene5636_i0_length1779.p1	5-7day	intact	17.323972776106	815.657709849065	416.490841312586	-5.55859119161044	0.605443589441777	-9.18102245782385	4.27017348716163e-20	4.59424728921908e-18
Efra.gene23862_i0_length627.p1	5-7day	intact	1.32101134766832	893.163391578058	447.242201462863	-9.39551597862122	1.02344490927715	-9.18028502897846	4.29951857419758e-20	4.61453695948757e-18
Efra.gene25822_i0_length573.p1	5-7day	intact	7.50401281938324	606.359539278632	306.931776049007	-6.3350017793286	0.690108746371545	-9.17971524435357	4.32232890499461e-20	4.6277314144862e-18
Efra.gene13189_i0_length1092.p1	5-7day	intact	531.270218939267	9.8203323587441	270.545275649006	5.75279515892573	0.626704456069405	9.17943873417845	4.33344157903695e-20	4.62836803990151e-18
Efra.gene3568_i0_length2223.p1	5-7day	intact	79.0580077846257	1802.32058814223	940.689297963429	-4.51056756059218	0.491505078257111	-9.17705179483957	4.43055204298286e-20	4.72062983291569e-18
Efra.gene4470_i1_length1998.p1	5-7day	intact	1.3347227346154	707.985455512991	354.660089123803	-9.05753942246723	0.987204842132006	-9.17493415338828	4.51850529698412e-20	4.80271273160602e-18
Efra.gene25263_i0_length588.p1	5-7day	intact	6.65990228612992	438.43925894113	222.54958061363	-6.04316220082142	0.659042232079892	-9.16961297267645	4.74720336225998e-20	5.03306516141856e-18
Efra.gene19268_i0_length783.p1	5-7day	intact	0.885244694094572	1389.97044568532	695.427845189708	-10.616939140588	1.15787061100823	-9.16936576474909	4.75810177972484e-20	5.03306516141856e-18
Efra.gene12878_i0_length1109.p1	5-7day	intact	928.176924265434	39.020971468956	483.598947867195	4.57215298940629	0.49896343256401	9.163302741268	5.03327600600928e-20	5.31137355799598e-18
Efra.gene15462_i1_length348.p1	5-7day	intact	9.34305914230779	569.013228958119	289.178144050214	-5.93131657681001	0.647308766615427	-9.16304070439675	5.04551690447415e-20	5.31155325034642e-18
Efra.gene42246_i0_length360.p1	5-7day	intact	0.885244694094572	1232.72484195465	616.805043324374	-10.4437974970748	1.13992348029477	-9.16184084073276	5.10194476202332e-20	5.35813788324759e-18
Efra.gene51131_i0_length315.p1	5-7day	intact	1114.66534515058	5.93420455948901	560.299774855037	7.54161906433884	0.82360761359982	9.15681076741869	5.34536951237949e-20	5.6004200005416e-18
Efra.gene23761_i0_length630.p1	5-7day	intact	3.13263489669871	514.053785075664	258.593209986182	-7.36852620753027	0.80483846376973	-9.15528586073945	5.42140813337722e-20	5.66659485750906e-18
Efra.gene25059_i0_length594.p1	5-7day	intact	0.885244694094572	1235.98181669381	618.433530693954	-10.4476082493749	1.1414412128701	-9.15299722103508	5.53754072013295e-20	5.77426402485143e-18
Efra.gene1920_i0_length2910.p1	5-7day	intact	18.0172580529415	1046.35040106682	532.183829559878	-5.85763898702331	0.640020440400166	-9.15226861092262	5.57502610707845e-20	5.79960871905154e-18
Efra.gene5142_i0_length1863.p1	5-7day	intact	9.75140302198738	503.603375553282	256.677389287635	-5.69136015310753	0.622220791682898	-9.14684984684345	5.86179092241785e-20	6.0835435790112e-18
Efra.gene494_i1_length555.p1	5-7day	intact	39.8908567820441	1002.52770054654	521.209278664293	-4.65186471551127	0.508880439282552	-9.14137065686732	6.16657237592523e-20	6.38479649012268e-18
Efra.gene5543_i1_length1521.p1	5-7day	intact	568.871274101149	9.30831316868562	289.089793634917	5.93118878357558	0.649519157258824	9.13166104077219	6.74562321731729e-20	6.96794375715564e-18
Efra.gene19766_i0_length764.p1	5-7day	intact	2.62831130838955	496.639208182323	249.633759745356	-7.55207799047114	0.827105888362646	-9.13072690779818	6.80408804422407e-20	7.01187565100786e-18
Efra.gene22435_i0_length669.p1	5-7day	intact	2.64202269533664	418.252712169197	210.447367432267	-7.30162542937695	0.800815187522576	-9.11774095089963	7.67065078168325e-20	7.88643264012125e-18
Efra.gene11510_i0_length1194.p1	5-7day	intact	3.07778934891038	432.86422863019	217.97100898955	-7.12969485746478	0.782143865020539	-9.11557985215106	7.82508910582984e-20	8.02646202827358e-18
Efra.gene34841_i0_length420.p1	5-7day	intact	3.94932265605787	463.829268619298	233.889295637678	-6.86885188444347	0.754095657317097	-9.1087275437725	8.33538159376373e-20	8.53000306167393e-18
Efra.gene6760_i0_length1629.p1	5-7day	intact	529.741816315377	3.86096167685128	266.801388996114	7.10371391685709	0.780226908574635	9.10467690717637	8.65235816419961e-20	8.83383685980138e-18
Efra.gene12001_i1_length1068.p1	5-7day	intact	10.2008810625082	443.416226745731	226.808553904119	-5.44328269510775	0.598699104182271	-9.09185040879997	9.73675960801811e-20	9.91797152294512e-18
Efra.gene9238_i1_length1374.p1	5-7day	intact	10.6092249421878	424.899340794432	217.75428286831	-5.32306236231684	0.585578993448906	-9.0902549815959	9.88070602888581e-20	1.00413530737896e-17
Efra.gene13113_i0_length1095.p1	5-7day	intact	264.67445214733	5581.0716069619	2922.87302955462	-4.39827101421844	0.484287412118574	-9.08194370565543	1.0665293240032e-19	1.08137226666905e-17
Efra.gene19920_i0_length759.p1	5-7day	intact	681.789682924537	4.98566454658348	343.38767373556	7.10185544367949	0.782508088869817	9.07575978407681	1.12887119451641e-19	1.14195052973563e-17
Efra.gene5543_i0_length1794.p1	5-7day	intact	2074.7187943329	22.2927284154136	1048.50576137416	6.54385718172826	0.721778118882938	9.06630030826631	1.23126767826428e-19	1.24267667234728e-17
Efra.gene23034_i0_length653.p1	5-7day	intact	4.37137792268454	1538.5940700871	771.482724004893	-8.45237953038108	0.932896264609512	-9.06036378430461	1.30016204710891e-19	1.30920665265402e-17
Efra.gene85148_i0_length240.p1	5-7day	intact	423.788401234986	4.39814698931357	214.09327411215	6.59078300015139	0.727595465881402	9.0583068603477	1.32491075069004e-19	1.33108156788503e-17
Efra.gene20574_i0_length732.p1	5-7day	intact	13.7007256780452	459.077871812788	236.389298745417	-5.06578502240178	0.559621052489974	-9.05217021386546	1.40154609921334e-19	1.40486639065567e-17
Efra.gene29077_i0_length504.p1	5-7day	intact	6.55021119055326	1383.51606948724	695.033140338896	-7.71639590456417	0.853784758599458	-9.03787029089402	1.59753780243917e-19	1.59768303314848e-17
Efra.gene12489_i2_length879.p1	5-7day	intact	930.626987543512	40.6576935287467	485.642340536129	4.51659081114427	0.499758353603132	9.03754940478891	1.60223307930821e-19	1.59874522498591e-17
Efra.gene27751_i2_length518.p1	5-7day	intact	4.41251208352578	361.303296409755	182.85790424664	-6.35307593727704	0.703900670368108	-9.0255290337409	1.7882919033169e-19	1.78036192112119e-17
Efra.gene71962_i0_length261.p1	5-7day	intact	0.885244694094572	1211.48316624885	606.184205471471	-10.4187419896359	1.15620043824461	-9.01119014057291	2.03832275531359e-19	2.02470326241127e-17
Efra.gene7245_i0_length1572.p1	5-7day	intact	63.4633902358676	1793.11293946316	928.288164849515	-4.81984826498161	0.534899002472854	-9.01076323324462	2.04627367239501e-19	2.028023123425e-17
Efra.gene15071_i0_length984.p1	5-7day	intact	2.62831130838955	863.066392906834	432.847352107612	-8.35082122565411	0.928719491685863	-8.99175833005856	2.43306238324087e-19	2.40594330589059e-17
Efra.gene32768_i0_length447.p1	5-7day	intact	1.3347227346154	969.341573061097	485.338147897856	-9.51018099682534	1.0578638358782	-8.98998592662003	2.47262092127506e-19	2.43957872241676e-17
Efra.gene4155_i0_length2070.p1	5-7day	intact	7.98091363379823	371.542756107381	189.76183487059	-5.54214551308293	0.616730642468181	-8.98633071141566	2.55621977575576e-19	2.51641823293862e-17
Efra.gene7520_i0_length1542.p1	5-7day	intact	0.885244694094572	1450.8787153006	725.881979997347	-10.6787918639856	1.18850408907737	-8.98506951900815	2.585707824312e-19	2.53976533707645e-17
Efra.gene113709_i0_length210.p1	5-7day	intact	7.12309171359782	458.407083249867	232.765087481733	-6.01196797337443	0.669660631138125	-8.97763388472869	2.76651906535482e-19	2.71131191429563e-17
Efra.gene3251_i1_length2285.p1	5-7day	intact	523.437132833154	3.78546330963985	263.611298071397	7.09642324913651	0.7905757105712	8.97627280252421	2.80094347902874e-19	2.73894926335957e-17
Efra.gene19075_i0_length792.p1	5-7day	intact	2.21996742870997	399.207337647418	200.713652538064	-7.49402888218603	0.835568127169877	-8.96878260252552	2.99809647880488e-19	2.92523808100509e-17
Efra.gene7162_i1_length1584.p1	5-7day	intact	451.243420882147	10974.973128808	5713.10827484505	-4.60407280765158	0.513630414538843	-8.96378539379389	3.1371923140638e-19	3.05418165017839e-17
Efra.gene159_i0_length6573.p1	5-7day	intact	62.4028952401938	1172.14095961999	617.271927430094	-4.23143024528588	0.472286174021708	-8.95946245737736	3.26265023046726e-19	3.16930818413866e-17
Efra.gene26835_i0_length549.p1	5-7day	intact	0.885244694094572	1042.65505729772	521.770150995908	-10.2021959253781	1.1390444665215	-8.95680214885234	3.34230673572606e-19	3.23953448455704e-17
Efra.gene26573_i0_length557.p1	5-7day	intact	570.958402645838	2.22423961706059	286.591321131449	8.01738960034636	0.896168539291634	8.94629664938205	3.67608264178487e-19	3.55521627624399e-17
Efra.gene10445_i0_length1275.p1	5-7day	intact	5.29775677762035	340.940586780995	173.119171779308	-6.00613060336402	0.671743234031916	-8.94111067902271	3.85278262480828e-19	3.71793523293999e-17
Efra.gene5408_i0_length1815.p1	5-7day	intact	84.9864883618118	2698.44988574977	1391.71818705579	-4.98928894546918	0.558358129304656	-8.93564306421493	4.04816833514711e-19	3.89793434179023e-17
Efra.gene30983_i4_length258.p1	5-7day	intact	1366.53325711098	1.63672205979068	684.084989585387	9.69780044297092	1.0854161811168	8.93463780224162	4.08514213798685e-19	3.92494748122213e-17
Efra.gene85_i1_length975.p1	5-7day	intact	2495.71218392882	108.199818803012	1301.95600136592	4.52705074287988	0.506976800763119	8.92950276238599	4.27927830614163e-19	4.1025133460448e-17
Efra.gene4588_i1_length1971.p1	5-7day	intact	21.7090620857376	654.989893281576	338.349477683657	-4.91560506996183	0.551024417780047	-8.92084799030449	4.62731363838748e-19	4.42652846399137e-17
Efra.gene23048_i0_length651.p1	5-7day	intact	660.653058146546	26.3385496910738	343.49580391881	4.648078385121	0.521413078433813	8.91438779994279	4.90518722347198e-19	4.68216612975404e-17
Efra.gene12333_i0_length1143.p1	5-7day	intact	4.0041682038462	366.313202975199	185.158685589523	-6.52005436225756	0.731741191683053	-8.91032845542152	5.08815994479612e-19	4.8463071474201e-17
Efra.gene2457_i0_length721.p1	5-7day	intact	11.5493151840707	501.387832678204	256.468573931137	-5.44190621700152	0.61086776461003	-8.90848483464431	5.17347104545107e-19	4.91692051585376e-17
Efra.gene7751_i2_length402.p1	5-7day	intact	2.19254465481581	424.362155481969	213.277350068393	-7.58688035792687	0.851808093476487	-8.90679534044167	5.25289007157782e-19	4.98164169632997e-17
Efra.gene4783_i0_length1930.p1	5-7day	intact	1.75677800124206	484.720466818537	243.23862240989	-8.09971560345224	0.909410458281699	-8.90655647259256	5.2642154143299e-19	4.98164591596071e-17
Efra.gene15517_i0_length960.p1	5-7day	intact	5.32517955151452	342.375979861555	173.850579706535	-6.00890588396092	0.674931491196248	-8.90298639542028	5.4363845016472e-19	5.13353355387303e-17
Efra.gene4191_i0_length2066.p1	5-7day	intact	23.4521287000326	910.403653821659	466.927891260846	-5.27878406587353	0.593457457162365	-8.89496627292241	5.84370435781959e-19	5.50634617904696e-17
Efra.gene5627_i0_length1782.p1	5-7day	intact	15.090293960449	498.107540023726	256.598916992088	-5.0461781933054	0.567526482930267	-8.89152902125526	6.02736858124297e-19	5.65580316978338e-17
Efra.gene26625_i0_length555.p1	5-7day	intact	6.57763396444743	516.6148051295	261.596219546974	-6.28963312452652	0.707374587052834	-8.89151694116026	6.02802401288157e-19	5.65580316978338e-17
Efra.gene5950_i0_length1731.p1	5-7day	intact	4562.62487171421	283.495621211916	2423.06024646306	4.00856792070584	0.451295646440647	8.88235451044405	6.54598315666394e-19	6.12871154948596e-17
Efra.gene14938_i0_length990.p1	5-7day	intact	55.4413424412281	1960.17572343185	1007.80853293654	-5.14311646682251	0.579398656479283	-8.87664548287817	6.89069876016274e-19	6.43775601363485e-17
Efra.gene4591_i0_length1971.p1	5-7day	intact	11.0312802088145	413.299986383456	212.165633296135	-5.22589659792076	0.588980194272845	-8.87278833607071	7.13368413287429e-19	6.65064908014831e-17
Efra.gene62825_i0_length282.p1	5-7day	intact	6.70103644697116	538.177715995203	272.439376221087	-6.33338640594206	0.716302088823671	-8.84178128859418	9.42044912750178e-19	8.76400514601666e-17
Efra.gene7550_i0_length1539.p1	5-7day	intact	12.870326531739	438.689996061625	225.780161296682	-5.09256222146658	0.57662621847127	-8.83165221825637	1.03140712327016e-18	9.57511372413082e-17
Efra.gene9043_i1_length480.p1	5-7day	intact	3.96303404300495	336.131085091238	170.047059567122	-6.40190811254751	0.725383444973186	-8.82555034432053	1.08922831351169e-18	1.00906110963723e-16
Efra.gene727_i1_length1128.p1	5-7day	intact	1.3347227346154	774.312758376977	387.823740555796	-9.18637737100738	1.04155634762258	-8.81985635436423	1.14606648604552e-18	1.05948549688965e-16
Efra.gene8_i1_length14450.p1	5-7day	intact	1261.1506112555	17857.7754143225	9559.46301278898	-3.82374787059744	0.433856880119873	-8.81338534850698	1.21422282297996e-18	1.12013964575284e-16
Efra.gene15263_i0_length973.p1	5-7day	intact	2.6694454692308	377.85537660647	190.262411037851	-7.15061189333104	0.811530743315807	-8.81126433253113	1.23742196626555e-18	1.13915305865166e-16
Efra.gene9107_i1_length387.p1	5-7day	intact	1.32101134766832	579.826509143223	290.573760245446	-8.77201861763224	0.995803988649028	-8.80898120274948	1.26288359554454e-18	1.16016554777332e-16
Efra.gene5308_i0_length1833.p1	5-7day	intact	4.48106901826119	629.725714215427	317.103391616844	-7.14343510581895	0.811227125420814	-8.80571529473128	1.30020699994208e-18	1.1919647671969e-16
Efra.gene51647_i0_length315.p1	5-7day	intact	0.885244694094572	5459.67322012329	2730.27923240869	-12.5906698815854	1.4306032894725	-8.80095130092134	1.3566121482873e-18	1.24108858572212e-16
Efra.gene14514_i0_length840.p1	5-7day	intact	1952.22889860068	79.5528343856837	1015.89086649318	4.61682298709769	0.524663044177885	8.79959630915489	1.37309189286353e-18	1.25355883098686e-16
Efra.gene2341_i2_length1455.p1	5-7day	intact	1.3347227346154	555.216649259573	278.275685997094	-8.70685729962603	0.990084923854645	-8.79405098476611	1.4426206313609e-18	1.31430803855911e-16
Efra.gene21308_i1_length549.p1	5-7day	intact	1.32101134766832	596.140625185694	298.730818266681	-8.81194912991432	1.0027126798465	-8.78810980156679	1.52097279446099e-18	1.38282824065003e-16
Efra.gene23440_i1_length417.p1	5-7day	intact	1.3347227346154	652.476433161919	326.905577948267	-8.93937879961675	1.01767230890211	-8.78414271609767	1.57561544120469e-18	1.4295542654592e-16
Efra.gene1145_i0_length3564.p1	5-7day	intact	1.77048938818914	422.65085915851	212.21067427335	-7.8995032419079	0.899659687374543	-8.7805459695108	1.62683005872676e-18	1.47298415440766e-16
Efra.gene32861_i0_length444.p1	5-7day	intact	7.50401281938324	402.50502378586	205.004518302622	-5.74346306102742	0.655585978153126	-8.76080827294007	1.93855281411788e-18	1.75162377890027e-16
Efra.gene115007_i0_length210.p1	5-7day	intact	4.84827873709953	336.551136533664	170.699707635382	-6.11404581923325	0.698777299564341	-8.74963428698257	2.14045279579539e-18	1.93009190217582e-16
Efra.gene1937_i0_length1971.p1	5-7day	intact	16.9567630572677	1017.24172970424	517.099246380752	-5.90924295404092	0.676920149827263	-8.72960120266599	2.55572177238971e-18	2.29983600965719e-16
Efra.gene34351_i1_length426.p1	5-7day	intact	3311.31481369044	75089.6284900155	39200.471651853	-4.50312637433457	0.515941849390757	-8.72797269624866	2.59278225013396e-18	2.32842428846724e-16
Efra.gene11711_i2_length969.p1	5-7day	intact	107.021626005547	2882.09622027902	1494.55892314228	-4.75140808058192	0.544885892482095	-8.72000568584744	2.78187820149901e-18	2.49315210547378e-16
Efra.gene39445_i0_length378.p1	5-7day	intact	0.885244694094572	871.689676149359	436.287460421727	-9.94382281102027	1.1408248475205	-8.7163448733015	2.87327196394446e-18	2.56982641263032e-16
Efra.gene23454_i0_length639.p1	5-7day	intact	1.75677800124206	429.071916785654	215.414347393448	-7.92377435290142	0.909182663015693	-8.71527216172252	2.90060987678144e-18	2.58901494965295e-16
Efra.gene3522_i1_length1914.p1	5-7day	intact	1.77048938818914	431.254520899889	216.512505144039	-7.92860822955385	0.910295132625065	-8.70993147759641	3.0405854415889e-18	2.70845995489227e-16
Efra.gene22313_i1_length675.p1	5-7day	intact	2.64202269533664	420.427543644993	211.534783170165	-7.30948352303391	0.839340277771132	-8.70860569499207	3.07635399385049e-18	2.73478547768479e-16
Efra.gene6014_i0_length1722.p1	5-7day	intact	1.75677800124206	438.027904240686	219.892341120964	-7.95365055125005	0.914182511980982	-8.70028735729689	3.31044820579929e-18	2.93695489612887e-16
Efra.gene1709_i0_length3054.p1	5-7day	intact	7.99462502074531	387.088191407945	197.541408214345	-5.59990540550591	0.644385912027998	-8.69029769425283	3.61490991624989e-18	3.20061360069739e-16
Efra.gene7109_i1_length1590.p1	5-7day	intact	14.613393146034	459.943140820043	237.278266983038	-4.9765175517787	0.573081201495719	-8.68379130006391	3.82790860965865e-18	3.38239539075139e-16
Efra.gene44863_i0_length345.p1	5-7day	intact	20.5251646075401	1125.21412930207	572.869646954805	-5.77887479337524	0.666343883464586	-8.6725112014664	4.22693185710822e-18	3.72749317515411e-16
Efra.gene3725_i0_length2178.p1	5-7day	intact	3.09150073585746	318.471695508755	160.781598122306	-6.6848869701829	0.77155397347445	-8.66418578609558	4.54751272238386e-18	4.00217499671559e-16
Efra.gene18028_i1_length840.p1	5-7day	intact	412.534741106285	2.73625880711907	207.635499956702	7.23178099257709	0.83501616664764	8.66064787896347	4.69090464376736e-18	4.12013109669339e-16
Efra.gene15110_i0_length981.p1	5-7day	intact	595.749972281234	20.4295112539886	308.089741767611	4.8681106952732	0.56230750102156	8.65738174651623	4.82723908404803e-18	4.23143084969023e-16
Efra.gene9975_i0_length1314.p1	5-7day	intact	0.885244694094572	920.054671858473	460.469958276284	-10.0217707623167	1.15771564260444	-8.65650457980455	4.86451517079771e-18	4.24858619153218e-16
Efra.gene9963_i2_length639.p1	5-7day	intact	0.885244694094572	7879.90219327379	3940.39371898394	-13.1199921705221	1.51562897700118	-8.65646696494367	4.86611999030137e-18	4.24858619153218e-16
Efra.gene7464_i0_length1551.p1	5-7day	intact	1.32101134766832	681.499985311761	341.410498329715	-9.00524997840332	1.04197048122741	-8.64251928499489	5.49868695108522e-18	4.79137070486246e-16
Efra.gene17531_i0_length861.p1	5-7day	intact	2.21996742870997	348.184353809025	175.202160618868	-7.29678325673984	0.844395836572282	-8.64142495818101	5.55162076373126e-18	4.82793517958953e-16
Efra.gene5663_i0_length1776.p1	5-7day	intact	1.77048938818914	379.650868039123	190.710678713656	-7.74465150989281	0.896513495741223	-8.63863349150105	5.68893594546835e-18	4.93759245255205e-16
Efra.gene4920_i1_length1905.p1	5-7day	intact	30.9561415194159	653.713269573878	342.334705546647	-4.40020947445858	0.509446624560743	-8.6372335438527	5.75905772559392e-18	4.98861370387864e-16
Efra.gene8_i6_length2292.p1	5-7day	intact	10.7189160377644	690.03961773854	350.379266888152	-6.01247724913652	0.696384497798368	-8.63384706027356	5.93223043446723e-18	5.12852393002547e-16
Efra.gene1574_i1_length3158.p1	5-7day	intact	10.6229363291349	361.529791511389	186.076363920262	-5.08905346188375	0.589650039755554	-8.63063362803042	6.10130247044517e-18	5.26434733155822e-16
Efra.gene19564_i1_length489.p1	5-7day	intact	3.10521212280454	431.205112758625	217.155162440715	-7.11984521260165	0.825079976226574	-8.62927887931979	6.17399869517183e-18	5.31664654759963e-16
Efra.gene5454_i0_length1809.p1	5-7day	intact	1.75677800124206	610.263060561851	306.009919281547	-8.43277034464663	0.977613413819424	-8.62587422128422	6.36048946158419e-18	5.4665425442881e-16
Efra.gene12427_i2_length666.p1	5-7day	intact	435.502253062421	3.24827799717756	219.375265529799	7.05210421463652	0.818656070774544	8.61424530568058	7.04038073467794e-18	6.03908214130152e-16
Efra.gene15345_i0_length969.p1	5-7day	intact	2460.02900246752	145.93639392583	1302.98269819667	4.07510071785067	0.473455745578781	8.60714175697459	7.49047949875623e-18	6.41266653430485e-16
Efra.gene13113_i1_length942.p1	5-7day	intact	21.6542165379493	1370.34271841743	695.998467477692	-5.98349373810988	0.696266783405666	-8.59367972265268	8.42275860623894e-18	7.19679747007647e-16
Efra.gene64922_i0_length276.p1	5-7day	intact	419.474866588822	7.08407355162502	213.279470070224	5.88166017716526	0.685349521118916	8.58198626528948	9.32487765313416e-18	7.95216891954488e-16
Efra.gene12003_i0_length1161.p1	5-7day	intact	14.301028974984	989.507574228341	501.904301601663	-6.11570805598649	0.714393398363702	-8.56070068675655	1.12183606439802e-17	9.54840893187046e-16
Efra.gene4618_i0_length1965.p1	5-7day	intact	1.3347227346154	481.186664732935	241.260693733775	-8.5003881203236	0.993328821050672	-8.55747657792965	1.15364807771094e-17	9.80021814895605e-16
Efra.gene10124_i0_length1299.p1	5-7day	intact	0.885244694094572	1521.70314591978	761.294195306938	-10.7476330662202	1.25599808732503	-8.55704572696447	1.15796612608196e-17	9.80298554618408e-16
Efra.gene23013_i0_length654.p1	5-7day	intact	0.885244694094572	1139.22720344663	570.056224070363	-10.3300308355047	1.20720244434919	-8.55699960173097	1.1584293436996e-17	9.80298554618408e-16
Efra.gene17996_i1_length693.p1	5-7day	intact	433.506386025613	3.3489424867928	218.427664256203	7.031481250886	0.822908139122936	8.54467335610537	1.28900336339669e-17	1.08870065264698e-15
Efra.gene21634_i0_length694.p1	5-7day	intact	4.91683567183493	500.416898853523	252.666867262679	-6.67617729554027	0.781413499958785	-8.54371890924894	1.29969958834038e-17	1.09563181389522e-15
Efra.gene69349_i0_length267.p1	5-7day	intact	10.5818021682936	453.436039876619	232.008921022456	-5.41924562898871	0.634322800189543	-8.54335620187289	1.30378727722251e-17	1.09697620166155e-15
Efra.gene6282_i3_length408.p1	5-7day	intact	1.3347227346154	468.319383356244	234.82705304543	-8.46128948337334	0.991089384245082	-8.53736264143153	1.37320061308448e-17	1.15317404156812e-15
Efra.gene1937_i2_length1404.p1	5-7day	intact	8.87986971483989	455.727081118909	232.303475416874	-5.68317988809589	0.666059931473524	-8.53253531633857	1.43174823385937e-17	1.20005046252853e-15
Efra.gene20365_i1_length741.p1	5-7day	intact	11.8753907420678	487.187670917654	249.531530829861	-5.35555613687314	0.627726242327645	-8.53167475843359	1.44244107949676e-17	1.20671439661931e-15
Efra.gene7411_i0_length1557.p1	5-7day	intact	4.43993485741994	312.637231335338	158.538583096379	-6.1404536568988	0.719886885867609	-8.529747905462	1.46666974614351e-17	1.2246553227571e-15
Efra.gene18341_i0_length825.p1	5-7day	intact	0.885244694094572	889.822221729705	445.3537332119	-9.97357769793428	1.16942488802944	-8.52861761368906	1.48106870035694e-17	1.23358772863737e-15
Efra.gene87234_i0_length237.p1	5-7day	intact	1468.14621037579	35461.5494602836	18464.8478353297	-4.59416343859035	0.538685608707116	-8.5284688588891	1.48297406701474e-17	1.23358772863737e-15
Efra.gene1311_i0_length3399.p1	5-7day	intact	1.3347227346154	467.119182119301	234.226952426958	-8.45758497543483	0.992081089122398	-8.52509443851659	1.52685194059847e-17	1.26769043007726e-15
Efra.gene388_i1_length4767.p1	5-7day	intact	1.78420077513623	373.968324703672	187.876262739404	-7.72037432709528	0.905776206039085	-8.52348988151952	1.54816312886378e-17	1.28296365955785e-15
Efra.gene19199_i0_length786.p1	5-7day	intact	29.7859554281654	863.96590458857	446.875930008368	-4.85938493639115	0.570850937551769	-8.51252860726092	1.70180758766357e-17	1.40763799036744e-15
Efra.gene26086_i0_length567.p1	5-7day	intact	7.8575111512745	1429.97344022147	718.915475686374	-7.50254669460527	0.881449924197403	-8.51159718623456	1.71553653514343e-17	1.41633151392967e-15
Efra.gene28562_i1_length408.p1	5-7day	intact	35.6398836131504	1138.54309762401	587.091490618581	-4.99642555968765	0.587470255046359	-8.50498474904634	1.81619467193525e-17	1.49502779953582e-15
Efra.gene6759_i0_length1629.p1	5-7day	intact	636.31096655167	24.7269937536869	330.518980152678	4.6855322311408	0.550922036712475	8.50489165236672	1.81765265146728e-17	1.49502779953582e-15
Efra.gene5068_i0_length1875.p1	5-7day	intact	6.59134535139451	565.038829825403	285.815087588399	-6.41774683671264	0.754822732450243	-8.50232320889419	1.85833544440702e-17	1.52563792715833e-15
Efra.gene1849_i2_length402.p1	5-7day	intact	1.77048938818914	352.212781600721	176.991635494455	-7.63642193107807	0.898725813316973	-8.4969429139839	1.94649102867043e-17	1.59503521835407e-15
Efra.gene68399_i0_length268.p1	5-7day	intact	0.885244694094572	739.308745647105	370.0969951706	-9.7061859568339	1.14268426418454	-8.49419761963779	1.99304949200391e-17	1.63015148412899e-15
Efra.gene16379_i3_length918.p1	5-7day	intact	52.106034469056	1572.21041415394	812.1582243115	-4.91494153912424	0.579184715992936	-8.48596553639751	2.13934848679433e-17	1.74656569226155e-15
Efra.gene102_i0_length7323.p1	5-7day	intact	359.197679540724	6304.43633557425	3331.81700755749	-4.13343681450086	0.487276114728775	-8.48274046184594	2.19950917691854e-17	1.79235558928006e-15
Efra.gene26801_i0_length552.p1	5-7day	intact	1.32101134766832	484.191978248057	242.756494797863	-8.51206272386887	1.00492859367118	-8.47031597814607	2.44728256859805e-17	1.99057711919757e-15
Efra.gene1813_i0_length2979.p1	5-7day	intact	171.17830151825	2561.63971770444	1366.40900961135	-3.90348044293867	0.461479130308081	-8.45862832482311	2.70540807074248e-17	2.19647189566332e-15
Efra.gene13244_i0_length1086.p1	5-7day	intact	4.43993485741994	282.018592628531	143.229263742975	-5.99191534372364	0.708880586033487	-8.45264415724962	2.84778607729716e-17	2.30780807634225e-15
Efra.gene12489_i0_length1131.p1	5-7day	intact	1084.16595438587	60.8858758035048	572.525915094689	4.15398522606684	0.491842685599466	8.4457598896767	3.0207400580676e-17	2.4434677484413e-15
Efra.gene26315_i0_length563.p1	5-7day	intact	1.3347227346154	531.699477588355	266.517100161485	-8.64422182254134	1.02444183187714	-8.43798208308426	3.2286310417944e-17	2.60683817180038e-15
Efra.gene19494_i1_length774.p1	5-7day	intact	361.993525221212	9.35864541349324	185.676085317353	5.27484070683982	0.625265701030388	8.43615873723331	3.27937332698686e-17	2.64295867913424e-15
Efra.gene26476_i0_length558.p1	5-7day	intact	8.0083364076924	362.940018469545	185.474177438619	-5.50547292150487	0.652947659021982	-8.43172166319004	3.40616359230231e-17	2.74012472971976e-15
Efra.gene3063_i0_length2388.p1	5-7day	intact	10.5680907813465	476.215621359687	243.391856070517	-5.49127871679974	0.651585547720967	-8.42756371132914	3.52936129322198e-17	2.83405135669598e-15
Efra.gene11633_i0_length1185.p1	5-7day	intact	23.9290295144476	711.129372606381	367.529201060414	-4.89359118649201	0.580810303095262	-8.42545519666751	3.59350469021102e-17	2.87879761829091e-15
Efra.gene14557_i0_length1011.p1	5-7day	intact	3.10521212280454	681.111948526636	342.10858032472	-7.77876286850539	0.923284993596084	-8.42509400938928	3.60460719635463e-17	2.87879761829091e-15
Efra.gene19344_i1_length780.p1	5-7day	intact	0.885244694094572	816.73208047399	408.808662584042	-9.84992827758176	1.16911837995257	-8.425090603726	3.60471204362851e-17	2.87879761829091e-15
Efra.gene2608_i0_length2559.p1	5-7day	intact	7.10938032665074	687.651608420807	347.380494373729	-6.59798827791075	0.783994834964674	-8.41585681901596	3.90033469222367e-17	3.10924506877918e-15
Efra.gene19752_i0_length765.p1	5-7day	intact	3.07778934891038	301.055270408327	152.066529878619	-6.60598539545869	0.785062322871103	-8.41459996615238	3.94237951436113e-17	3.1370789900533e-15
Efra.gene27644_i0_length534.p1	5-7day	intact	4.03159097774036	419.956235854217	211.993913415978	-6.71211600136509	0.797920112492223	-8.41201505799931	4.03026133693304e-17	3.201220575278e-15
Efra.gene22839_i1_length585.p1	5-7day	intact	27.1576441197759	2564.51751688381	1295.83758050179	-6.56213301273889	0.781097402170309	-8.40117121693883	4.42047316586823e-17	3.50483785929488e-15
Efra.gene19938_i1_length756.p1	5-7day	intact	3.58211293721953	377.829286380524	190.705699658872	-6.73053867077679	0.801389414125702	-8.39858694430055	4.51883318285337e-17	3.57638013270288e-15
Efra.gene8353_i0_length1458.p1	5-7day	intact	0.885244694094572	803.154603048734	402.019923871414	-9.82559740614641	1.17038000699289	-8.395219798219	4.65023507110066e-17	3.67376919333417e-15
Efra.gene78186_i0_length252.p1	5-7day	intact	4.0041682038462	332.371712007545	168.187940105696	-6.37974401921563	0.760412098223327	-8.38985075871578	4.86759691628156e-17	3.83859739613e-15
Efra.gene20943_i0_length366.p1	5-7day	intact	364.237917695083	8.25910866616485	186.248513180624	5.46426513231517	0.652109041324202	8.37937336556351	5.32102305118161e-17	4.18866365553122e-15
Efra.gene13672_i0_length1062.p1	5-7day	intact	1113.17163801477	68.5323007899959	590.851969402384	4.02131218047395	0.47994089543494	8.37876542450021	5.34857510257553e-17	4.2028339073881e-15
Efra.gene35926_i0_length408.p1	5-7day	intact	4.01787959079328	440.098374812695	222.058127201744	-6.78172601258665	0.809781247197557	-8.37476298204787	5.53351241701761e-17	4.34040428517723e-15
Efra.gene94847_i0_length228.p1	5-7day	intact	9.16481111199574	1646.21153614401	827.688173628001	-7.48434544602376	0.893855242085403	-8.37310684508876	5.61186805434403e-17	4.3940327733693e-15
Efra.gene31961_i1_length457.p1	5-7day	intact	19.1767304859777	1479.46482252405	749.320776505015	-6.27129621435519	0.749032025543089	-8.37253415140448	5.63921733800786e-17	4.40760425828948e-15
Efra.gene245_i0_length5803.p1	5-7day	intact	90.8404165467968	1544.89446191339	817.867439230092	-4.08822318406071	0.488462537193334	-8.36957365768786	5.78270725494949e-17	4.51174202210633e-15
Efra.gene8670_i0_length1425.p1	5-7day	intact	6.25155840645033	426.621182066959	216.436370236705	-6.09835961197973	0.728658899481102	-8.36929270516361	5.79651017253948e-17	4.51450678995447e-15
Efra.gene20867_i0_length723.p1	5-7day	intact	3.56840155027245	324.782467800758	164.175434675515	-6.51483716317393	0.779001220140559	-8.36306413229806	6.11099735345275e-17	4.75103052193171e-15
Efra.gene23142_i1_length648.p1	5-7day	intact	2712.10008310787	95.8532533583613	1403.97666823311	4.82154380736504	0.577576335320221	8.34789016189846	6.94931545477941e-17	5.39325709474627e-15
Efra.gene106171_i0_length219.p1	5-7day	intact	541.405540795773	21.8900704569526	281.647805626363	4.62662223407129	0.554365785270685	8.34579325961144	7.07374575121945e-17	5.48016035275811e-15
Efra.gene29267_i0_length501.p1	5-7day	intact	4.84827873709953	311.807673399555	158.327976068328	-6.00407437312108	0.719759311481579	-8.34178075551684	7.31800397386232e-17	5.65942788867904e-15
Efra.gene22416_i0_length418.p1	5-7day	intact	716.949224779241	36.6960673622802	376.822646070761	4.28718876074002	0.51439738289317	8.33439069348917	7.78983008320204e-17	6.01374882423197e-15
Efra.gene4783_i2_length1002.p1	5-7day	intact	1.32101134766832	407.735501021585	204.528256184627	-8.26397162862304	0.992243907643928	-8.32856877725332	8.18255288047143e-17	6.30586789758783e-15
Efra.gene27355_i0_length537.p1	5-7day	intact	6.25155840645033	403.522213631081	204.886886018765	-6.01810695197132	0.722852643814395	-8.32549621761718	8.39762168011995e-17	6.46029623097899e-15
Efra.gene13361_i4_length618.p1	5-7day	intact	25.9570375258984	3675.97936066083	1850.96819909336	-7.14506208471377	0.858533189125333	-8.3224063731224	8.61952029180694e-17	6.6194305570798e-15
Efra.gene31742_i1_length237.p1	5-7day	intact	482.497771970368	2.22423961706059	242.361005793714	7.77380100267828	0.934184472745472	8.32148384979241	8.68688557614884e-17	6.65954203646086e-15
Efra.gene20291_i0_length741.p1	5-7day	intact	16.191923116964	1689.31072335602	852.75132323649	-6.70239353827972	0.805578284342835	-8.31997791964727	8.79797007825082e-17	6.7329717447539e-15
Efra.gene7029_i0_length1599.p1	5-7day	intact	5.70610065729993	422.315926928822	214.011013793061	-6.20448826922156	0.745920671568584	-8.31789291503913	8.95408546756417e-17	6.84054821032454e-15
Efra.gene31531_i0_length321.p1	5-7day	intact	0.885244694094572	660.367670837552	330.626457765823	-9.54322859105345	1.14878409122687	-8.30724299190243	9.79512336057774e-17	7.47009719859381e-15
Efra.gene34203_i0_length429.p1	5-7day	intact	1.3347227346154	429.668131084906	215.501426909761	-8.33696924363279	1.00389064531456	-8.30465876193169	1.00106731106711e-16	7.62127438688528e-15
Efra.gene2773_i0_length2496.p1	5-7day	intact	8.48523722210739	506.281529477154	257.383383349631	-5.90348778977188	0.711060036163115	-8.30237601543062	1.02049625092924e-16	7.7557715070622e-15
Efra.gene25563_i0_length582.p1	5-7day	intact	0.885244694094572	714.021248665638	357.453246679866	-9.65603627979023	1.16422255820714	-8.29397799563356	1.09522722648257e-16	8.30937566795501e-15
Efra.gene25598_i0_length579.p1	5-7day	intact	1.32101134766832	1075.85172973223	538.586370539951	-9.66485590581959	1.16631652987237	-8.28664917136796	1.16483575902309e-16	8.82227758004338e-15
Efra.gene14522_i0_length1014.p1	5-7day	intact	3.10521212280454	271.292279863249	137.198745993027	-6.45144092315954	0.779404711452002	-8.27739533565398	1.2589870651789e-16	9.51898055260005e-15
Efra.gene12860_i0_length1110.p1	5-7day	intact	6.68732506002408	349.090334215563	177.888829637793	-5.71085894914285	0.690034872447625	-8.27618889591167	1.27180190712007e-16	9.59937755075669e-15
Efra.gene494_i0_length4694.p1	5-7day	intact	35.9689568998804	915.228700788294	475.598828844087	-4.67011958162032	0.564377640353363	-8.27481325925014	1.28657094662497e-16	9.69422396152144e-15
Efra.gene17173_i1_length879.p1	5-7day	intact	12.3385801695357	383.436331348763	197.887455759149	-4.95564534035762	0.598925182711979	-8.27423104488289	1.29287249952562e-16	9.72505324258553e-15
Efra.gene21075_i0_length714.p1	5-7day	intact	48.6336126274132	787.336036815901	417.984824721657	-4.01677713660396	0.485474817574531	-8.27391450842307	1.29631126802559e-16	9.73428004064815e-15
Efra.gene45363_i0_length290.p1	5-7day	intact	435.267439012305	7.10923967402883	221.188339343167	5.93268809442175	0.717244120404259	8.2715046741379	1.32278842727282e-16	9.9161809120465e-15
Efra.gene107920_i0_length216.p1	5-7day	intact	9.83367134366987	649.785506271797	329.809588807734	-6.05044386006654	0.731961856014849	-8.26606442719304	1.38453748388778e-16	1.03614264355439e-14
Efra.gene11127_i0_length1221.p1	5-7day	intact	11.0861257566028	329.22317439644	170.154650076521	-4.89339697956927	0.592083429358823	-8.26470854769304	1.40036450568544e-16	1.04620780489273e-14
Efra.gene41063_i2_length306.p1	5-7day	intact	508.520368702269	1.66188818219449	255.091128442232	8.26686698438626	1.00120336601089	8.25693087441768	1.49465927223173e-16	1.11476248500483e-14
Efra.gene18894_i0_length801.p1	5-7day	intact	7.55885836717157	583.582185812744	295.570522089958	-6.27290546953125	0.759757357631333	-8.25645899512978	1.50057747646221e-16	1.11728276267754e-14
Efra.gene33073_i1_length442.p1	5-7day	intact	27.5522766125084	646.863463762326	337.207870187417	-4.5544246772869	0.552190939260689	-8.24791635187761	1.61180122529192e-16	1.1980692756376e-14
Efra.gene2_i0_length16799.p1	5-7day	intact	87.5188199615718	1673.07672619847	880.297773080022	-4.25720520770466	0.516339050388134	-8.24498012401831	1.65187674435184e-16	1.22578725562325e-14
Efra.gene3778_i1_length2166.p1	5-7day	intact	6.63247951223575	280.088573841876	143.360526677056	-5.39972541497272	0.655188653822027	-8.24148187468381	1.70090703445757e-16	1.26004567582948e-14
Efra.gene11261_i0_length1212.p1	5-7day	intact	2.19254465481581	310.288085209802	156.240314932309	-7.13549784036687	0.865846557343073	-8.24106509386927	1.70684330735629e-16	1.262318199948e-14
Efra.gene50421_i0_length318.p1	5-7day	intact	4.88941289794077	358.615521640357	181.752467269149	-6.19968263907292	0.752551603312003	-8.23821597321423	1.74797443109166e-16	1.29056823600264e-14
Efra.gene25859_i0_length573.p1	5-7day	intact	385.791436323654	2.17390737225297	193.982671847954	7.45899567007367	0.905577868420099	8.23672478114652	1.76988990739309e-16	1.30456005837396e-14
Efra.gene9_i0_length14394.p1	5-7day	intact	122.706227805469	2176.45768287439	1149.58195533993	-4.14846644670535	0.503994323943998	-8.23117691929863	1.85382930635612e-16	1.36414556516546e-14
Efra.gene94828_i0_length228.p1	5-7day	intact	361.388503723525	7.74708947610636	184.567796599815	5.54870616398523	0.674394498726918	8.22768598269966	1.90864645513888e-16	1.40213820721088e-14
Efra.gene15505_i0_length960.p1	5-7day	intact	647.860281735741	25.3900096781683	336.625145706954	4.6749001616531	0.568309243533356	8.22597945545948	1.93602200801941e-16	1.41987854068144e-14
Efra.gene24458_i0_length609.p1	5-7day	intact	3687.89214559648	47167.2591553143	25427.5756504554	-3.67691153737448	0.447521670875176	-8.21616421431366	2.10115691262784e-16	1.53842443898961e-14
Efra.gene7292_i1_length1569.p1	5-7day	intact	2.21996742870997	276.806432980313	139.513200204511	-6.96574487336988	0.847981351730284	-8.21450242880513	2.13045785345759e-16	1.55728683361375e-14
Efra.gene14618_i0_length1008.p1	5-7day	intact	2.19254465481581	796.192663694956	399.192604174886	-8.49687669449226	1.03484683473083	-8.21075777528215	2.19796891484883e-16	1.60397054940312e-14
Efra.gene17080_i0_length882.p1	5-7day	intact	149.208723080517	2475.92710776118	1312.56791542085	-4.05241071715377	0.493917856883585	-8.2046248392856	2.31312050495111e-16	1.68520785926935e-14
Efra.gene17996_i0_length732.p1	5-7day	intact	376.86743471924	2.22423961706059	189.54583716815	7.41793989360937	0.904639797915477	8.19988232963242	2.40622446992573e-16	1.75014052189441e-14
Efra.gene16379_i1_length309.p1	5-7day	intact	2.64202269533664	364.687025864477	183.664524279907	-7.10452562201524	0.867142905300828	-8.19302744517127	2.54736058872166e-16	1.84973688689947e-14
Efra.gene1676_i0_length3078.p1	5-7day	intact	30.6300659614188	635.137354635789	332.883710298604	-4.37488696195302	0.534093357879294	-8.19124015944372	2.58548096436024e-16	1.87432461871018e-14
Efra.gene26964_i0_length546.p1	5-7day	intact	11.0861257566028	574.742028314111	292.914077035357	-5.69711200048187	0.695611966620807	-8.19007187032406	2.61070232561584e-16	1.88949580816447e-14
Efra.gene24766_i0_length603.p1	5-7day	intact	9.35677052925488	568.001583734157	288.679177131706	-5.926985341411	0.723846895379674	-8.1881753990285	2.65216120300562e-16	1.91634977959047e-14
Efra.gene1019_i1_length561.p1	5-7day	intact	9.72398024809321	673.508627439961	341.616303844027	-6.11363506270385	0.746862030021506	-8.18576231881517	2.70585302152159e-16	1.95194026818092e-14
Efra.gene15355_i0_length969.p1	5-7day	intact	0.885244694094572	589.351696568018	295.118470631056	-9.37911994165788	1.14587953499208	-8.18508373283995	2.72114383545622e-16	1.95975799239633e-14
Efra.gene5587_i0_length1788.p1	5-7day	intact	681.653403096485	19.0783132826221	350.365858189554	5.15594133198276	0.630040512074052	8.18350762081908	2.75698833659633e-16	1.9823286726076e-14
Efra.gene3193_i0_length2334.p1	5-7day	intact	1.3347227346154	390.880503252481	196.107612993548	-8.20030380599772	1.00222901108225	-8.18206589045221	2.79018403626492e-16	2.00292427947474e-14
Efra.gene27214_i0_length541.p1	5-7day	intact	2.6694454692308	264.912857738931	133.791151604081	-6.63819930852407	0.811515545636038	-8.18000264347528	2.83837646531581e-16	2.03420061856282e-14
Efra.gene21293_i0_length706.p1	5-7day	intact	3.13263489669871	316.213593027308	159.673113962003	-6.66741053876098	0.81551864301088	-8.1756690615251	2.94228556841298e-16	2.10524120573081e-14
Efra.gene38028_i0_length390.p1	5-7day	intact	3.51355600248413	292.20772008135	147.860638041917	-6.37124145672184	0.779997323314856	-8.16828630852879	3.12800859952428e-16	2.23449497424458e-14
Efra.gene21654_i1_length381.p1	5-7day	intact	704.388707905118	12.1200703430161	358.254389124067	5.86212447332367	0.717955062428483	8.16502979099421	3.21355900124766e-16	2.29188736289955e-14
Efra.gene2097_i0_length2814.p1	5-7day	intact	1.32101134766832	383.99091014519	192.655960746429	-8.17752450820363	1.00164375452136	-8.16410472415043	3.2382787864716e-16	2.30578025436725e-14
Efra.gene15463_i0_length963.p1	5-7day	intact	3.49984461553704	420.301713032974	211.900778824255	-6.89920237500015	0.845236838706782	-8.16244874697602	3.28299898985806e-16	2.33384632552042e-14
Efra.gene2262_i1_length2730.p1	5-7day	intact	16.2879028255936	479.054392863508	247.671147844551	-4.87628094528239	0.598631573418436	-8.14571292562601	3.77053714607696e-16	2.67610833187049e-14
Efra.gene12503_i0_length1131.p1	5-7day	intact	402.96158611461	15.4438467074051	209.202716411007	4.70753959576467	0.578304673779581	8.14024131086123	3.94490849325752e-16	2.79535834681649e-14
Efra.gene6693_i0_length1638.p1	5-7day	intact	74.8982961236131	16286.604153172	8180.75122464782	-7.7650460465928	0.95499549224797	-8.13097664818774	4.25845383480937e-16	3.00919760717175e-14
Efra.gene42_i1_length9264.p1	5-7day	intact	163.509752055501	2522.20923974213	1342.85949589882	-3.94717007781338	0.485451701675398	-8.13092232284046	4.26036294261431e-16	3.00919760717175e-14
Efra.gene14590_i0_length1011.p1	5-7day	intact	15.1588508951844	776.981291455324	396.070071175254	-5.68211330030654	0.698991182034339	-8.12902000246893	4.32774904409629e-16	3.05189533551944e-14
Efra.gene11671_i0_length486.p1	5-7day	intact	0.885244694094572	987.584024166488	494.234634430292	-10.1239523977371	1.2456377223126	-8.1275255368322	4.381423424001e-16	3.08480250159584e-14
Efra.gene5543_i2_length1578.p1	5-7day	intact	507.371609927447	5.5983482262572	256.484979076852	6.51492718332553	0.801640665204424	8.12699188814751	4.40074816644777e-16	3.09345882294517e-14
Efra.gene6740_i0_length1632.p1	5-7day	intact	3.97674542995204	264.845132010159	134.410938720055	-6.05599268002674	0.745519016580063	-8.12319008012369	4.5408730835595e-16	3.18686729137085e-14
Efra.gene74630_i0_length258.p1	5-7day	intact	0.885244694094572	563.801993413445	282.34361905377	-9.31516817222521	1.14727440430266	-8.11938986635652	4.68533141839502e-16	3.28301470915692e-14
Efra.gene19051_i1_length777.p1	5-7day	intact	668.167784624143	23.828785985589	345.998285304866	4.81237445492741	0.59307522378401	8.11427330284161	4.88700419122287e-16	3.41888286853054e-14
Efra.gene3251_i0_length2313.p1	5-7day	intact	371.717505469305	6.67271885118178	189.195112160243	5.80846313230687	0.715872273372989	8.11382609489683	4.90503240253376e-16	3.42604834668405e-14
Efra.gene3482_i0_length2249.p1	5-7day	intact	8.48523722210739	533.377835150971	270.931536186539	-5.9785527778638	0.736955368706708	-8.11250318775156	4.95874708127265e-16	3.4580777585471e-14
Efra.gene45084_i0_length342.p1	5-7day	intact	2888.11300436545	112.472135180306	1500.29256977288	4.68194845234727	0.577428745091549	8.10827048730484	5.13453378629552e-16	3.57500039133146e-14
Efra.gene45655_i0_length233.p2	5-7day	intact	383.737726010325	2.7865910519267	193.262158531126	7.11980400442948	0.878852426355917	8.10125089368088	5.43969351626339e-16	3.78148931263277e-14
Efra.gene27889_i0_length528.p1	5-7day	intact	7.08195755275658	286.323847766668	146.702902659712	-5.33736566509573	0.659381750825996	-8.09450012592813	5.74999833666908e-16	3.99089789916066e-14
Efra.gene23434_i0_length372.p1	5-7day	intact	968.681352516066	33.8088118207382	501.245082168402	4.8386109412128	0.598417531142279	8.08567712242104	6.1819762860034e-16	4.28396353526446e-14
Efra.gene4698_i0_length1947.p1	5-7day	intact	64.0804026484863	2224.62265351791	1144.3515280832	-5.11806280243276	0.633301938356098	-8.08155240408396	6.39474371004765e-16	4.42443871410278e-14
Efra.gene636_i7_length420.p1	5-7day	intact	4.43993485741994	350.733904810249	177.586919833835	-6.30595059551413	0.780985884478611	-8.0743464393393	6.78390147938085e-16	4.68632340186303e-14
Efra.gene7597_i3_length1509.p1	5-7day	intact	3.11892350975163	434.759460448915	218.939191979333	-7.12831340451714	0.882987976165575	-8.07294504221025	6.86225001684651e-16	4.73301645362561e-14
Efra.gene19142_i1_length789.p1	5-7day	intact	26.4887838881018	549.492470421297	287.990627154699	-4.37399288067575	0.541898579793949	-8.07160794246574	6.93783472042108e-16	4.77766007883269e-14
Efra.gene19679_i4_length768.p1	5-7day	intact	0.885244694094572	587.75568590751	294.320465300802	-9.37513470313993	1.16174003444267	-8.06990757414808	7.03514039911137e-16	4.83709872066401e-14
Efra.gene14941_i0_length990.p1	5-7day	intact	15.7835792372844	792.313004620502	404.048291928893	-5.64671158394688	0.699816839262537	-8.06884211288393	7.09679672306034e-16	4.87187898598358e-14
Efra.gene3590_i0_length2220.p1	5-7day	intact	8.82502416705156	314.770427308309	161.79772573768	-5.15498869073366	0.638925855036485	-8.06821112355719	7.13356163729205e-16	4.88948981756074e-14
Efra.gene0_i11_length1059.p1	5-7day	intact	27898.9717515172	2152.98084279236	15025.9762971548	3.6957828567246	0.458413396014976	8.06211792424117	7.49838127763844e-16	5.1315516289456e-14
Efra.gene5764_i0_length1761.p1	5-7day	intact	5.36631371235576	423.692291022592	214.529302367474	-6.30969578650513	0.782656073148388	-8.06190100988183	7.51170197844018e-16	5.13268530837394e-14
Efra.gene10366_i0_length1281.p1	5-7day	intact	6.60505673834159	278.392822795296	142.498939766819	-5.39403169157567	0.669763057769448	-8.0536417006034	8.0366258193825e-16	5.48284779156756e-14
Efra.gene18462_i0_length819.p1	5-7day	intact	422.366691977939	9.8203323587441	216.093512168342	5.42228553724241	0.673376470486639	8.05238343615394	8.11970565201955e-16	5.53095243825802e-14
Efra.gene3320_i1_length2295.p1	5-7day	intact	4.03159097774036	601.149607647595	302.590599312668	-7.22793390628811	0.897919288020285	-8.04964767181259	8.30327181713889e-16	5.64725151532272e-14
Efra.gene567_i0_length4521.p1	5-7day	intact	49.1242248287752	854.249933133614	451.687078981194	-4.12023528567682	0.512095412694231	-8.0458351774711	8.56592156630567e-16	5.81689525623016e-14
Efra.gene3204_i0_length2328.p1	5-7day	intact	15.4986378401286	373.674103873266	194.586370856697	-4.59177379399029	0.570911165613972	-8.04288665304379	8.77464848694329e-16	5.94945503882053e-14
Efra.gene16066_i0_length933.p1	5-7day	intact	3.09150073585746	251.861640866974	127.476570801416	-6.3464672186804	0.78948764597581	-8.0387163130794	9.07844848267039e-16	6.14596995432966e-14
Efra.gene33047_i0_length444.p1	5-7day	intact	3.10521212280454	272.19918437333	137.652198248067	-6.45624241184783	0.803622211307368	-8.03392728698294	9.44011549339168e-16	6.38099603949627e-14
Efra.gene5212_i0_length1848.p1	5-7day	intact	4.42622347047286	233.689307990889	119.057765730681	-5.72254040024365	0.712382844176987	-8.03295650227916	9.51514096905775e-16	6.42184452764443e-14
Efra.gene10788_i0_length1245.p1	5-7day	intact	43.9605841918928	1738.38368709651	891.172135644204	-5.30454995353118	0.661007275411725	-8.02494942317708	1.01567780603364e-15	6.83767681678245e-14
Efra.gene6282_i0_length1689.p1	5-7day	intact	47.1039327468058	27505.4113993438	13776.2576660453	-9.18902386413491	1.14506652668622	-8.02488209198431	1.01623503276423e-15	6.83767681678245e-14
Efra.gene4877_i1_length1914.p1	5-7day	intact	6.21042424560909	650.586745964452	328.398585105031	-6.71226345775489	0.837120751538439	-8.01827388153891	1.07241478896079e-15	7.20466265243217e-14
Efra.gene19344_i0_length687.p1	5-7day	intact	0.885244694094572	533.402077169832	267.143660931963	-9.23527350761128	1.1519601390884	-8.01700787574089	1.08352176677249e-15	7.26818472942934e-14
Efra.gene130_i3_length243.p1	5-7day	intact	3.11892350975163	346.120731771913	174.619827640832	-6.80003999038869	0.848674378749447	-8.01254304437563	1.12360492191271e-15	7.52558766877429e-14
Efra.gene17216_i3_length618.p1	5-7day	intact	0.885244694094572	523.984402769549	262.434823731822	-9.20955753548437	1.14942466283126	-8.01231940925941	1.12565057805706e-15	7.52783100863568e-14
Efra.gene4985_i0_length1890.p1	5-7day	intact	26.5024952750488	882.730755349736	454.616625312392	-5.05725570481828	0.631418872492224	-8.0093515178873	1.15314869535766e-15	7.70002354939582e-14
Efra.gene4248_i0_length2052.p1	5-7day	intact	108.421907946164	1615.74389417162	862.082901058893	-3.8975101836156	0.486678481745222	-8.00838814496007	1.16221599784259e-15	7.74881102561598e-14
Efra.gene26595_i0_length555.p1	5-7day	intact	715.108901199599	1.09953674732839	358.104218973464	9.34580640716261	1.16769087218309	8.00366486524798	1.20769800977373e-15	8.03987038155571e-14
Efra.gene21137_i1_length711.p1	5-7day	intact	318.177770828271	3.81062943204366	160.994200130157	6.37507238115856	0.796991367780728	7.99892274731951	1.25512429710834e-15	8.34297425528025e-14
Efra.gene7212_i7_length1302.p1	5-7day	intact	119.104408023836	8430.54367138025	4274.82403970204	-6.1449321976438	0.768859923231553	-7.99226492625129	1.32481961421409e-15	8.79296565669332e-14
Efra.gene7597_i0_length1533.p1	5-7day	intact	5.74723481814118	384.96184396987	195.354539394006	-6.06490770361716	0.75890141526138	-7.99169375844198	1.3309732726146e-15	8.82050420002001e-14
Efra.gene4127_i0_length2076.p1	5-7day	intact	3.10521212280454	287.676893945121	145.391053033963	-6.53599374467139	0.817934716115221	-7.99085014475737	1.34011374982459e-15	8.86772412741071e-14
Efra.gene26841_i0_length549.p1	5-7day	intact	442.552069640535	7.05890742922121	224.805488534878	5.96245646972261	0.746615281731665	7.98598236014346	1.39407622368327e-15	9.21095047251628e-14
Efra.gene38283_i0_length387.p1	5-7day	intact	3.07778934891038	257.434822970827	130.256306159869	-6.38035789974108	0.799528176593702	-7.98015390392351	1.46150943167335e-15	9.64201814563031e-14
Efra.gene29208_i0_length501.p1	5-7day	intact	5.69238927035285	374.514206758117	190.103298014235	-6.0331208830689	0.756222774233242	-7.97796772146418	1.48762283313888e-15	9.79960406428789e-14
Efra.gene4996_i0_length1890.p1	5-7day	intact	3.99045681689912	237.819324375743	120.904890596321	-5.89897323739897	0.739781581525419	-7.97393904459661	1.53695366131815e-15	1.01094333202756e-13
Efra.gene4512_i0_length1986.p1	5-7day	intact	1.32101134766832	331.355446265868	166.338228806768	-7.96477777123837	0.998875077426441	-7.97374761993189	1.53933731733508e-15	1.01099998973153e-13
Efra.gene16223_i0_length924.p1	5-7day	intact	3.52726738943121	311.771962328083	157.649614858757	-6.46259539927121	0.811306340947859	-7.96566607839017	1.6433615803387e-15	1.07644916216918e-13
Efra.gene7165_i0_length1584.p1	5-7day	intact	619.256946529055	1.09953674732839	310.178241638192	9.13817099850004	1.14720047543403	7.96562692762372	1.64388200385803e-15	1.07644916216918e-13
Efra.gene12882_i1_length951.p1	5-7day	intact	19.7191905063952	1944.11995266496	981.919571585678	-6.62154581929917	0.831888997949532	-7.95965066928421	1.72525669178796e-15	1.12805639621749e-13
Efra.gene30246_i0_length483.p1	5-7day	intact	2.65573408228372	414.016106863374	208.335920472829	-7.28481314677177	0.915343620249052	-7.95855565671576	1.74059099592001e-15	1.13639415703953e-13
Efra.gene11716_i0_length1179.p1	5-7day	intact	390.940088316872	2.17390737225297	196.556997844563	7.47876900935932	0.939772586341894	7.95806253348032	1.7475403428035e-15	1.13924096658852e-13
Efra.gene19134_i3_length420.p1	5-7day	intact	2.23367881565705	407.099499426594	204.666589121125	-7.51865894761587	0.945208816954758	-7.95449514726199	1.79863422467679e-15	1.17081509501002e-13
Efra.gene30096_i0_length486.p1	5-7day	intact	430.699826686911	8.13327805414579	219.416552370529	5.71849879956787	0.719284200060816	7.95026332996661	1.86115477002279e-15	1.20972310930698e-13
Efra.gene1071_i0_length3653.p1	5-7day	intact	7.53143559327741	252.255602083453	129.893518838365	-5.06658303720634	0.63755921584829	-7.94684307161196	1.91324526257206e-15	1.24174696953128e-13
Efra.gene13361_i0_length858.p1	5-7day	intact	224.177296610882	4359.49443312859	2291.83586486974	-4.28126435720242	0.539049030707706	-7.94225406839457	1.98539736262147e-15	1.28667784307504e-13
Efra.gene6047_i0_length1719.p1	5-7day	intact	0.885244694094572	521.215205201587	261.050224947841	-9.20195256540843	1.15886260628148	-7.94050348637562	2.01362193160776e-15	1.30305028644806e-13
Efra.gene1948_i3_length1167.p1	5-7day	intact	63.5730813314442	1190.26480845836	626.918944894901	-4.22644336735787	0.532343355063358	-7.93931835000525	2.03295377836782e-15	1.31362845907926e-13
Efra.gene35107_i1_length381.p1	5-7day	intact	1355.93396417477	8.08294580933817	682.008454992054	7.38227636778147	0.931145617139986	7.92816529648298	2.22407152891384e-15	1.43501530144171e-13
Efra.gene10920_i0_length1236.p1	5-7day	intact	26.9108391547284	539.192133529795	283.051486342262	-4.32356702695085	0.545535894920502	-7.9253575561346	2.27490789729829e-15	1.46566686841455e-13
Efra.gene3709_i0_length2181.p1	5-7day	intact	28.914422121018	1678.82846365969	853.871442890353	-5.86039653976562	0.739949860209278	-7.91999141415897	2.37526981837582e-15	1.52809024982178e-13
Efra.gene20101_i0_length750.p1	5-7day	intact	2.62831130838955	297.109189518739	149.868750413564	-6.811159079975	0.860414414911676	-7.91613780747058	2.45002056035437e-15	1.57387890128224e-13
Efra.gene15880_i0_length942.p1	5-7day	intact	2.19254465481581	663.974743273184	333.083643964	-8.23514356713953	1.04041050993715	-7.91528294695622	2.46691415554526e-15	1.58242114432382e-13
Efra.gene12427_i0_length1135.p1	5-7day	intact	1213.7116097645	16.7698785563678	615.240744160434	6.18235329886093	0.782710397421324	7.89864721259482	2.81946646153347e-15	1.80593598505558e-13
Efra.gene9183_i0_length1380.p1	5-7day	intact	37.0842974433425	613.525035628821	325.304666536082	-4.04766196576028	0.512614175507982	-7.89611789753804	2.87724540027422e-15	1.84026608421027e-13
Efra.gene24674_i0_length606.p1	5-7day	intact	307.410004700184	2.19907349465678	154.80453909742	7.12772081884429	0.90303375042052	7.89308352597574	2.94810161715948e-15	1.8828485277429e-13
Efra.gene2_i1_length5259.p1	5-7day	intact	84.6299923011877	1153.76822186822	619.199107084705	-3.76923745355016	0.477919665915187	-7.88675947521911	3.10134331678099e-15	1.97784799002363e-13
Efra.gene3114_i1_length2361.p1	5-7day	intact	14.1639151055132	316.364589761731	165.264252433622	-4.48142967911772	0.56838640884635	-7.88447719609209	3.1585507941999e-15	2.01141634078107e-13
Efra.gene23396_i1_length558.p1	5-7day	intact	0.885244694094572	671.594153930185	336.23969931214	-9.56767899947118	1.21386683609144	-7.88198401587307	3.22223251584886e-15	2.04900461889325e-13
Efra.gene36007_i0_length408.p1	5-7day	intact	24.786851434648	516.800588831852	270.79372013325	-4.38214561781566	0.556304651936417	-7.87724064963691	3.34689925789657e-15	2.12520858505744e-13
Efra.gene15340_i0_length969.p1	5-7day	intact	7.54514698022449	254.815698033745	131.180422506985	-5.07974445406485	0.645178088453538	-7.87339890330244	3.45133989188307e-15	2.18836830839225e-13
Efra.gene7994_i1_length1497.p1	5-7day	intact	0.885244694094572	467.940967416644	234.413106055369	-9.0463098728558	1.15001172331798	-7.86627622086815	3.65353368700053e-15	2.31323879658664e-13
Efra.gene3419_i0_length2265.p1	5-7day	intact	0.885244694094572	502.271419272966	251.57833198353	-9.14855280557711	1.16375046706962	-7.86126671004794	3.80268123868939e-15	2.40421243142655e-13
Efra.gene8042_i0_length1491.p1	5-7day	intact	21.1910271104814	608.385602037186	314.788314573834	-4.8426419846715	0.616091670633476	-7.86026206082645	3.83330626979079e-15	2.42009769147595e-13
Efra.gene26281_i0_length564.p1	5-7day	intact	3.93561126911079	555.622079528663	279.778845398887	-7.1338838210046	0.907845563754848	-7.85803676949068	3.90200774414161e-15	2.45994195950154e-13
Efra.gene5355_i0_length1824.p1	5-7day	intact	1.77048938818914	315.887357539602	158.828923463895	-7.47955714355234	0.952045643024983	-7.85630100652229	3.95643626338897e-15	2.49068700048881e-13
Efra.gene12001_i0_length1161.p1	5-7day	intact	10.5818021682936	317.120497537388	163.851149852841	-4.90355647990457	0.62555435326993	-7.83873768006322	4.55098141846386e-15	2.86087694768691e-13
Efra.gene6634_i0_length1647.p1	5-7day	intact	1726.64321329358	134.790029718124	930.71662150585	3.67888034096661	0.469390895201243	7.83756220791066	4.59377384549326e-15	2.88365797856042e-13
Efra.gene11631_i0_length1185.p1	5-7day	intact	28.6264829951292	617.587326284903	323.106904640016	-4.42995197778006	0.565305523720917	-7.83638544449649	4.6370099955676e-15	2.90665224850366e-13
Efra.gene19863_i2_length450.p1	5-7day	intact	0.885244694094572	470.191297259651	235.538270976873	-9.05331042908348	1.15570610678042	-7.83357496855691	4.74189885842669e-15	2.9681723665179e-13
Efra.gene6668_i4_length1644.p1	5-7day	intact	6.11444453697952	786.54218995159	396.328317244285	-7.00118781597497	0.893797305702725	-7.83308225623982	4.76052632645996e-15	2.97559943848784e-13
Efra.gene10326_i6_length234.p1	5-7day	intact	0.885244694094572	453.756350932973	227.320797813534	-9.00192528439095	1.15021799313148	-7.82627757359553	5.02527172373751e-15	3.13662492101199e-13
Efra.gene33955_i0_length432.p1	5-7day	intact	787.491131623834	32.7847734406213	410.137952532228	4.58462572060215	0.586025217559383	7.82325671870524	5.14739822024794e-15	3.20830185954377e-13
Efra.gene4989_i0_length1008.p1	5-7day	intact	51.4097514634877	1521.29994366787	786.35484756568	-4.88623565599096	0.625231992529288	-7.81507618671973	5.49297951214669e-15	3.41885531050217e-13
Efra.gene15708_i0_length951.p1	5-7day	intact	1.32101134766832	477.797934950403	239.559473149036	-8.49347407631648	1.0870616037028	-7.81324080197992	5.57359663844265e-15	3.46413201240156e-13
Efra.gene18190_i0_length831.p1	5-7day	intact	5.27033400372619	634.395688223372	319.833011113549	-6.90747516558675	0.884320348824066	-7.81105532036217	5.6711114761868e-15	3.51976853876056e-13
Efra.gene28287_i0_length519.p1	5-7day	intact	564.27279805783	22.1417316809907	293.20726486941	4.67426877271767	0.598865455360092	7.80520688057902	5.94040172371007e-15	3.68171038662166e-13
Efra.gene25154_i0_length591.p1	5-7day	intact	422.446405786187	6.03486904910425	214.240637417646	6.12833409552211	0.785646286537812	7.80037301840816	6.17244493622373e-15	3.82014440187889e-13
Efra.gene10023_i0_length1308.p1	5-7day	intact	6.25155840645033	363.032910320721	184.642234363586	-5.86527023878624	0.752059851980555	-7.79894076693498	6.24289569422241e-15	3.85831997371577e-13
Efra.gene16400_i0_length915.p1	5-7day	intact	353.601269979001	12.6824217778822	183.141845878442	4.80323386966781	0.616018776638828	7.79721990923005	6.32859003385452e-15	3.90579629522769e-13
Efra.gene2972_i0_length2424.p1	5-7day	intact	27.8235066227172	483.889060675668	255.856283649193	-4.11973340859163	0.528400040323768	-7.79661827063324	6.35882242624008e-15	3.91895829193653e-13
Efra.gene6906_i0_length1614.p1	5-7day	intact	5.28404539067327	277.930211746502	141.607128568588	-5.71324514911307	0.73280229603906	-7.79643456358459	6.36808201949721e-15	3.91917596064273e-13
Efra.gene9368_i2_length693.p1	5-7day	intact	5.27033400372619	335.835940157289	170.553137080508	-5.98856937107104	0.768318017284913	-7.79438882903395	6.47209655204607e-15	3.97762760720999e-13
Efra.gene64338_i0_length277.p1	5-7day	intact	594.515947455997	1.09953674732839	297.807742101663	9.0793650132659	1.16585807189413	7.78771038443381	6.82343644671422e-15	4.18770568202528e-13
Efra.gene18409_i1_length822.p1	5-7day	intact	291.475600206482	3.24827799717756	147.36193910183	6.47311138865265	0.831246682492352	7.78723274930147	6.84927120349609e-15	4.19770654649919e-13
Efra.gene12050_i0_length1158.p1	5-7day	intact	23.4109945391914	639.068814352041	331.239904445616	-4.77033313551628	0.613029235413269	-7.78157526581974	7.16269956546503e-15	4.38369167842452e-13
Efra.gene6320_i0_length1683.p1	5-7day	intact	19.0807507773481	458.726470202678	238.903610490013	-4.58853739437632	0.589992521579166	-7.77728060365021	7.41001242740437e-15	4.52875259521531e-13
Efra.gene9266_i0_length1372.p1	5-7day	intact	0.885244694094572	441.695309576746	221.29027713542	-8.96308896366194	1.15250630363121	-7.77704116274409	7.42404555584782e-15	4.53103606989636e-13
Efra.gene20943_i2_length720.p1	5-7day	intact	983.547155258492	23.2916006731267	503.41937796581	5.40259810179432	0.694701325004992	7.77686454211887	7.43441367962674e-15	4.53107949526724e-13
Efra.gene5676_i1_length732.p1	5-7day	intact	1.78420077513623	283.731737159076	142.757968967106	-7.32175171224692	0.941741913517242	-7.77469029163357	7.56322175865875e-15	4.60320899402517e-13
Efra.gene8899_i0_length1404.p1	5-7day	intact	3.09150073585746	348.538527729765	175.815014232811	-6.81547723243214	0.876948026081832	-7.77181432619607	7.7369805732505e-15	4.70245985007341e-13
Efra.gene68755_i0_length267.p1	5-7day	intact	1032.62208678165	79.2169780524519	555.919532417049	3.70457027228583	0.476830964431623	7.76914787130411	7.90158813295414e-15	4.79588254072433e-13
Efra.gene5908_i2_length261.p1	5-7day	intact	1.3347227346154	444.730789542082	223.032756138349	-8.38588066208617	1.07945573889844	-7.7686192771959	7.93462669133896e-15	4.80919345857738e-13
Efra.gene9368_i0_length762.p1	5-7day	intact	12.0125046115386	710.565717257877	361.289110934708	-5.88829794163766	0.75797612756677	-7.76844774853276	7.94537688479627e-15	4.80919345857738e-13
Efra.gene7127_i0_length1587.p1	5-7day	intact	1.32101134766832	290.965883341581	146.143447344624	-7.77717678332687	1.00155100193901	-7.76513304691442	8.1559563880018e-15	4.9235966169255e-13
Efra.gene7509_i0_length1545.p1	5-7day	intact	0.885244694094572	877.815209032458	439.350226863276	-9.95396481097049	1.2818815615291	-7.76512051479766	8.15676287096329e-15	4.9235966169255e-13
Efra.gene4328_i0_length2034.p1	5-7day	intact	479.539110118531	27.4380864384022	253.488598278466	4.12693455944683	0.531968748151223	7.75785151625798	8.638019859728e-15	5.20695103982837e-13
Efra.gene4010_i0_length2103.p1	5-7day	intact	208.465272037065	2539.97059772787	1374.21793488247	-3.60681259238652	0.465117262177734	-7.75463068280674	8.86009433014819e-15	5.33170482220672e-13
Efra.gene1367_i0_length507.p1	5-7day	intact	14.5585475982457	454.521879554155	234.5402135762	-4.96337198584675	0.640063432530592	-7.7545001535602	8.86921173042296e-15	5.33170482220672e-13
Efra.gene77269_i0_length252.p1	5-7day	intact	280.124239897136	4.37298086690976	142.248610382023	5.99662412805196	0.773719462248798	7.75038553460049	9.16139695709557e-15	5.49983781309732e-13
Efra.gene19252_i1_length786.p1	5-7day	intact	0.885244694094572	682.430752030607	341.657998362351	-9.5907670945719	1.23752124276031	-7.74998178874051	9.19057283854506e-15	5.50983606522257e-13
Efra.gene87233_i0_length237.p1	5-7day	intact	8.04947056853364	445.564043892037	226.806757230285	-5.79574140591267	0.748150727586868	-7.74675635831647	9.42695867958017e-15	5.6438624453911e-13
Efra.gene13532_i0_length1071.p1	5-7day	intact	1.78420077513623	279.358756292166	140.571478533651	-7.29933889654036	0.942321909502473	-7.74612032569026	9.47427366802613e-15	5.66448285988888e-13
Efra.gene2944_i1_length2432.p1	5-7day	intact	367.809316974088	13.0937764783255	190.451546726207	4.80820112540451	0.620923055852711	7.74363438445917	9.66145708216289e-15	5.76855844563766e-13
Efra.gene60726_i0_length285.p1	5-7day	intact	0.885244694094572	2844.10793308878	1422.49658889144	-11.6498236461401	1.5046907697667	-7.74233741591059	9.76055451187567e-15	5.81982982033302e-13
Efra.gene82871_i0_length243.p1	5-7day	intact	0.885244694094572	447.411715776583	224.148480235339	-8.98168200748885	1.16017130890694	-7.74168602389499	9.8107020641547e-15	5.84181506943252e-13
Efra.gene971_i0_length3797.p2	5-7day	intact	31.7179837309867	712.918015504137	372.317999617562	-4.48926074398995	0.579920183525463	-7.74117002912149	9.85060592605876e-15	5.8574340701279e-13
Efra.gene6614_i0_length1650.p1	5-7day	intact	1.77048938818914	248.151675924546	124.961082656367	-7.13131156566347	0.921238699678006	-7.74100303011155	9.86355478130345e-15	5.8574340701279e-13
Efra.gene325_i1_length5261.p1	5-7day	intact	4220.19155259819	366.413867464814	2293.3027100315	3.52587792818367	0.455499044389765	7.74069226184066	9.88769589588186e-15	5.86385674127204e-13
Efra.gene23453_i0_length639.p1	5-7day	intact	8.4715258351603	363.821756857222	186.146641346191	-5.42852460363884	0.701993809972459	-7.73300921820353	1.05033688431194e-14	6.22059545858178e-13
Efra.gene442_i0_length4818.p1	5-7day	intact	5.29775677762035	352.949447685328	179.123602231474	-6.05622479971897	0.783207029510474	-7.73259760385996	1.05373971499879e-14	6.2323605401622e-13
Efra.gene51894_i0_length312.p1	5-7day	intact	2.21996742870997	231.65862471462	116.939296071665	-6.70888689977481	0.867808505973581	-7.73083791365724	1.06840987582287e-14	6.31064539271271e-13
Efra.gene12385_i0_length1137.p1	5-7day	intact	402.205739360504	18.641792459775	210.42376591014	4.43027482858438	0.573309540711118	7.72754422172914	1.09641082258487e-14	6.46735413364939e-13
Efra.gene21481_i0_length699.p1	5-7day	intact	2.21996742870997	237.46699866209	119.8434830454	-6.74461009526209	0.873972025159613	-7.71719219963628	1.18920261862899e-14	7.00531084740967e-13
Efra.gene144_i1_length6771.p1	5-7day	intact	572.460659752551	6699.3424943078	3635.90157703017	-3.54881947024786	0.460327375209247	-7.70933831305319	1.2647173943251e-14	7.44019040372751e-13
Efra.gene5803_i1_length1755.p1	5-7day	intact	54.7891913252339	759.293963439807	407.041577382521	-3.79244031355451	0.492036750451194	-7.70763628951875	1.28169400614293e-14	7.5299950662635e-13
Efra.gene3420_i0_length2265.p1	5-7day	intact	1.3347227346154	286.173775135788	143.754248935202	-7.75061440360982	1.00603878524648	-7.70409105222609	1.31777867755755e-14	7.73167105696567e-13
Efra.gene84617_i0_length243.p1	5-7day	intact	306.750137654709	2.19907349465678	154.474605574683	7.12450870622056	0.925153993797043	7.7008895318929	1.35122267463886e-14	7.9173372270051e-13
Efra.gene1178_i0_length3531.p1	5-7day	intact	47.5182720839511	839.499268800904	443.508770442427	-4.14357606509468	0.53821457844929	-7.69874364427884	1.37410527152843e-14	8.04070855961927e-13
Efra.gene12376_i0_length1139.p1	5-7day	intact	3.09150073585746	297.841779379079	150.466640057468	-6.58866881294182	0.856039669562093	-7.69668631865185	1.39640131310732e-14	8.16032448631801e-13
Efra.gene5921_i1_length1737.p1	5-7day	intact	3.54097877637829	242.71986970959	123.130424242984	-6.09897569388609	0.79251715758179	-7.69570177192872	1.40719678726151e-14	8.21250496374742e-13
Efra.gene8571_i1_length1437.p1	5-7day	intact	4.82085596320536	285.258173883726	145.039514923466	-5.87986499368711	0.764191310612465	-7.69423168260663	1.42346921110866e-14	8.296468763659e-13
Efra.gene475_i0_length4736.p1	5-7day	intact	1092.65502337813	56.076374113748	574.36569874594	4.28435393635369	0.556884993782495	7.69342680120241	1.43245673141081e-14	8.3378076731483e-13
Efra.gene24044_i3_length495.p1	5-7day	intact	2.6694454692308	253.943580491594	128.306512980412	-6.57704103287191	0.854963195640244	-7.69277679601946	1.43975559300007e-14	8.36922128327279e-13
Efra.gene38823_i0_length384.p1	5-7day	intact	4.45364624436703	256.762186200821	130.607916222594	-5.85403628278687	0.761119547439252	-7.69134927946927	1.45591373798878e-14	8.45198260243512e-13
Efra.gene17032_i0_length885.p1	5-7day	intact	553.006703798899	36.847064096703	294.926883947801	3.90793127788213	0.508290848818999	7.68837622585989	1.4901407911021e-14	8.6392826576623e-13
Efra.gene9746_i0_length1332.p1	5-7day	intact	2.62831130838955	236.610426396817	119.619368852603	-6.48259605503473	0.843811484711412	-7.68251697504664	1.55992864851522e-14	9.03198687490313e-13
Efra.gene6439_i0_length1670.p1	5-7day	intact	2.65573408228372	204.975521948332	103.815628015308	-6.27042733699616	0.816237467146411	-7.6821116272912	1.56487383121413e-14	9.0456143287043e-13
Efra.gene885_i1_length3909.p1	5-7day	intact	29.5117276892238	612.367393998246	320.939560843735	-4.37389836961919	0.569370683843438	-7.68198731289419	1.5663935366041e-14	9.0456143287043e-13
Efra.gene5599_i0_length1785.p1	5-7day	intact	3357.72668602795	309.456679066933	1833.59168254744	3.43968570322828	0.447844515782196	7.68053550286442	1.58424932453363e-14	9.13673751989227e-13
Efra.gene7358_i0_length1560.p1	5-7day	intact	3.10521212280454	204.211841534235	103.65852682852	-6.04158116583246	0.786688258762376	-7.67976526729548	1.59380358843488e-14	9.17278929067086e-13
Efra.gene4821_i0_length1923.p1	5-7day	intact	2.19254465481581	280.592820393496	141.392682524156	-6.99107237036818	0.910331953194086	-7.67969568226027	1.59466953171603e-14	9.17278929067086e-13
Efra.gene17898_i0_length846.p1	5-7day	intact	1.32101134766832	322.199053935148	161.760032641408	-7.92469221259539	1.03232016808325	-7.67658373594452	1.63387267750226e-14	9.38602262412657e-13
Efra.gene2431_i0_length2646.p1	5-7day	intact	1.3347227346154	276.109554191445	138.72213846303	-7.69886752492816	1.00314928258334	-7.67469773302512	1.65809168896867e-14	9.51273359600746e-13
Efra.gene636_i2_length435.p1	5-7day	intact	7.12309171359782	301.248826749119	154.185959231358	-5.40607514113604	0.704531329822437	-7.67329274412613	1.67636300959339e-14	9.60503618152963e-13
Efra.gene18168_i1_length333.p1	5-7day	intact	313.023123377587	4.32264862210214	158.672885999845	6.1641134707652	0.803726057450425	7.66942095957292	1.72774530337121e-14	9.88656753310101e-13
Efra.gene20305_i0_length741.p1	5-7day	intact	9.69655747419905	396.783617258213	203.240087366206	-5.35301689122304	0.698199574825116	-7.66688649526012	1.76221590809801e-14	1.00707206259669e-12
Efra.gene16379_i0_length849.p1	5-7day	intact	15.4712150662344	792.268216996953	403.869716031593	-5.67812727667112	0.74089149605578	-7.66391206661065	1.80353398670096e-14	1.02809744840816e-12
Efra.gene4575_i1_length1932.p1	5-7day	intact	595.140232582799	23.4512941495319	309.295763366165	4.66291663830187	0.608425946043464	7.66390169358223	1.80367973404941e-14	1.02809744840816e-12
Efra.gene18787_i0_length804.p1	5-7day	intact	592.136161584671	14.7304985381161	303.433330061393	5.32624905537586	0.695007890047283	7.66358070411763	1.80819556241044e-14	1.02933813102599e-12
Efra.gene8939_i0_length1401.p1	5-7day	intact	1.32101134766832	317.851239190642	159.586125269155	-7.90509032845228	1.03202661808998	-7.65977368208062	1.86261020890635e-14	1.05894443969916e-12
Efra.gene23353_i0_length642.p1	5-7day	intact	0.885244694094572	597.589335525951	299.237290110023	-9.39925501802124	1.22776969879501	-7.65555219944436	1.92483343210638e-14	1.09290800446979e-12
Efra.gene16389_i0_length917.p1	5-7day	intact	914.835692376746	66.7107191313963	490.773205754071	3.77816284925381	0.493681778821351	7.6530328064245	1.96293808229401e-14	1.11310731151115e-12
Efra.gene6281_i0_length1689.p1	5-7day	intact	396.388227135612	2.19907349465678	199.293650315135	7.49430020704632	0.979455002453937	7.65150026113504	1.98647909145578e-14	1.12500676885998e-12
Efra.gene4620_i0_length1965.p1	5-7day	intact	525.105647055248	29.5868276882513	277.34623737175	4.14864873565009	0.542303852386384	7.65004474409347	2.00909393030559e-14	1.13635179060626e-12
Efra.gene11584_i4_length1191.p1	5-7day	intact	2958.43714471254	124.793534502553	1541.61533960755	4.56691853851288	0.597463906889455	7.64384004765976	2.10837298661905e-14	1.19097361878286e-12
Efra.gene657_i0_length4347.p1	5-7day	intact	0.885244694094572	420.435316283432	210.660280488763	-8.89197349697992	1.16343864362814	-7.64283836167816	2.12484676310903e-14	1.19874047389551e-12
Efra.gene6463_i0_length1665.p1	5-7day	intact	1.77048938818914	227.830601798611	114.8005455934	-7.0078622739697	0.917608981696126	-7.63708988660533	2.22186390114192e-14	1.2518681063489e-12
Efra.gene14140_i1_length759.p1	5-7day	intact	328.127128724983	13.1189426007293	170.623035662856	4.64161802631639	0.607819024099666	7.63651324206543	2.23183312193666e-14	1.25587704217009e-12
Efra.gene31611_i0_length462.p1	5-7day	intact	480.210968078938	1.09953674732839	240.655252413133	8.77127970368326	1.14882844485686	7.63497782715167	2.25859293608849e-14	1.26931192285617e-12
Efra.gene4801_i1_length1605.p1	5-7day	intact	4.84827873709953	216.961064937347	110.904671837223	-5.48059475351248	0.717981569663865	-7.63333626527253	2.28755183748365e-14	1.28394682470192e-12
Efra.gene23647_i1_length633.p1	5-7day	intact	5.71981204424702	293.661430749417	149.690621396832	-5.67848372034921	0.744454216786812	-7.62771382350213	2.38953269702949e-14	1.33947766624313e-12
Efra.gene13798_i0_length1053.p1	5-7day	intact	8.4029689004249	256.671142556731	132.537055728578	-4.93269473793625	0.646996307997546	-7.62399209541541	2.45948435161461e-14	1.37693574311004e-12
Efra.gene22839_i2_length249.p1	5-7day	intact	2.19254465481581	267.037356969919	134.614950812368	-6.91960541796398	0.90800699517427	-7.62065210371636	2.52397354831949e-14	1.41124437128654e-12
Efra.gene4846_i0_length1917.p1	5-7day	intact	25.6172505809543	456.308674244826	240.96296241289	-4.15431073103538	0.545206058629965	-7.61970756795083	2.54251057139913e-14	1.41980501502344e-12
Efra.gene15386_i1_length966.p1	5-7day	intact	21.4378320755289	1099.18904213245	560.313437103991	-5.68208676661296	0.74575061994398	-7.61928534104309	2.55084024981297e-14	1.42265113248124e-12
Efra.gene18328_i0_length825.p1	5-7day	intact	7.12309171359782	303.90773898194	155.515415347769	-5.41839040424685	0.711190345896059	-7.61876259360634	2.561190189035e-14	1.42661535542147e-12
Efra.gene27076_i0_length543.p1	5-7day	intact	16.833360574744	383.300879891219	200.067120232981	-4.50934769555484	0.592322297812514	-7.6129966948875	2.67812639809605e-14	1.48986439977015e-12
Efra.gene24628_i0_length606.p1	5-7day	intact	1.3347227346154	401.446198437814	201.390460586215	-8.23811880374329	1.08263105103134	-7.60935019912413	2.75477393817207e-14	1.53056909564803e-12
Efra.gene8732_i3_length822.p1	5-7day	intact	2.21996742870997	263.973938571551	133.09695300013	-6.8971766351676	0.906629019484765	-7.60749599553657	2.79457176687784e-14	1.55072302685615e-12
Efra.gene5610_i0_length1785.p1	5-7day	intact	10.6366477160819	264.795723868894	137.716185792488	-4.63870111662687	0.610637926970465	-7.5964837946452	3.04285384996891e-14	1.68636953166287e-12
Efra.gene15094_i0_length984.p1	5-7day	intact	3.58211293721953	274.053704792772	138.817908864996	-6.26696099262102	0.825008372717601	-7.59623926236951	3.04860636918136e-14	1.68743238577933e-12
Efra.gene15470_i0_length963.p1	5-7day	intact	1.32101134766832	301.784163854495	151.552587601082	-7.82990544281942	1.03089527046818	-7.59524819554506	3.07203051952152e-14	1.69826169574152e-12
Efra.gene4471_i0_length1998.p1	5-7day	intact	0.885244694094572	447.17744803651	224.031346365302	-8.98096841586359	1.18286688491288	-7.59254361620334	3.13685842135424e-14	1.73192368849777e-12
Efra.gene15788_i0_length947.p1	5-7day	intact	587.50082636596	37.5100800211844	312.505453193572	3.97037280754674	0.523000091999745	7.59153366946	3.16140996130483e-14	1.74329177866238e-12
Efra.gene14514_i2_length1014.p1	5-7day	intact	1370.70112791678	86.5275467057112	728.614337311244	3.98597963775483	0.525207153512221	7.58934757666448	3.21520238508493e-14	1.77073549128006e-12
Efra.gene26105_i0_length567.p1	5-7day	intact	1.78420077513623	286.717808983147	144.251004879142	-7.33621409338475	0.966746389854723	-7.58856114734206	3.23477311012779e-14	1.77928694922579e-12
Efra.gene24630_i0_length606.p1	5-7day	intact	2.68315685617788	228.502314465075	115.592735660626	-6.4220344070722	0.847071356201681	-7.58145622568208	3.41697734007983e-14	1.87716193349404e-12
Efra.gene12500_i0_length1131.p1	5-7day	intact	2.21996742870997	206.360582784084	104.290275106397	-6.54199818672516	0.863069680099444	-7.57991890755725	3.45771011053142e-14	1.89717051999782e-12
Efra.gene25028_i0_length594.p1	5-7day	intact	15.0217370257136	597.666137806801	306.343937416257	-5.3135688485491	0.701361759107236	-7.5760743718231	3.56167684778143e-14	1.95178117073193e-12
Efra.gene6037_i0_length1719.p1	5-7day	intact	0.885244694094572	378.526165169391	189.705704931743	-8.7403983782862	1.15406969541142	-7.57354465942395	3.63175779782165e-14	1.98770982755403e-12
Efra.gene1732_i0_length3039.p1	5-7day	intact	17.323972776106	360.748717613328	189.036345194717	-4.38164028329285	0.579391713261951	-7.56248352021537	3.95445233621011e-14	2.16003537460619e-12
Efra.gene19761_i0_length759.p1	5-7day	intact	273.897106535847	2.17390737225297	138.03550695405	6.96502845830736	0.921005433014901	7.56241842733481	3.95643239690162e-14	2.16003537460619e-12
Efra.gene2341_i0_length2694.p1	5-7day	intact	0.885244694094572	413.284441106578	207.084842900336	-8.86724968023553	1.17369241246813	-7.55500298548306	4.18850246672207e-14	2.28249546057112e-12
Efra.gene3433_i1_length2262.p1	5-7day	intact	42.5465908643278	679.028704988378	360.787647926353	-3.99675469169896	0.529026601708329	-7.55492196194421	4.19111065389844e-14	2.28249546057112e-12
Efra.gene1921_i0_length2910.p1	5-7day	intact	97.4424755564055	1446.92540606602	772.183940811213	-3.89195482356312	0.515715257632119	-7.54671258211913	4.46382199625216e-14	2.42801017457454e-12
Efra.gene4530_i0_length1984.p1	5-7day	intact	0.885244694094572	410.010996986996	205.448120840546	-8.85577778418532	1.17372838565686	-7.54499754151322	4.52296032503504e-14	2.45714007583755e-12
Efra.gene24458_i5_length525.p1	5-7day	intact	172.278210202749	11515.6891929219	5843.98370156233	-6.06291136409509	0.803653666513446	-7.54418428823736	4.55127167458365e-14	2.46947174806879e-12
Efra.gene4325_i0_length2034.p1	5-7day	intact	1.77048938818914	215.282707374731	108.52659838146	-6.92622508147151	0.918168717364707	-7.54352108766121	4.57448824994379e-14	2.47901208067151e-12
Efra.gene2804_i1_length2478.p1	5-7day	intact	975.870003435666	66.0728693293188	520.971436382492	3.88488885174215	0.515105173040792	7.54193328870821	4.63054630514698e-14	2.50630454626922e-12
Efra.gene34529_i0_length424.p1	5-7day	intact	691.692354418241	2.76142492952289	347.226889673882	7.97260063550758	1.05715180780753	7.54158539637014	4.64291874022097e-14	2.5099139587799e-12
Efra.gene85_i0_length7578.p1	5-7day	intact	4883.19786027277	404.991469576027	2644.0946649244	3.59172098286524	0.47657446190041	7.53653682688479	4.8261672041746e-14	2.60577498960122e-12
Efra.gene9068_i0_length1390.p1	5-7day	intact	265.171059806158	4.37298086690976	134.772020336534	5.91755893553301	0.785300616638956	7.53540594538157	4.86817973706204e-14	2.62523751408919e-12
Efra.gene3047_i0_length2396.p1	5-7day	intact	2.62831130838955	224.632656046241	113.630483677316	-6.40763977346526	0.850570107253045	-7.53334700905376	4.94559506939067e-14	2.66372050714158e-12
Efra.gene13347_i0_length1080.p1	5-7day	intact	34.2533130594796	693.833777790162	364.043545424821	-4.34144134437287	0.576452496886289	-7.53130807451296	5.02345083008601e-14	2.69987619522573e-12
Efra.gene16958_i0_length888.p1	5-7day	intact	0.885244694094572	472.459020586624	236.672132640359	-9.06031619916835	1.20302666769985	-7.53126796140888	5.02499455479018e-14	2.69987619522573e-12
Efra.gene885_i2_length1425.p1	5-7day	intact	6.60505673834159	229.752847946826	118.178952342584	-5.11702400725722	0.679686103882235	-7.52851055513682	5.13223698294743e-14	2.75413361216608e-12
Efra.gene18224_i0_length312.p1	5-7day	intact	2194.31892358497	108.384678401821	1151.3518009934	4.33874675634361	0.576330624727089	7.52822524119406	5.14346119664111e-14	2.7567949634226e-12
Efra.gene1499_i1_length3219.p1	5-7day	intact	8.81131278010448	274.800915826447	141.806114303276	-4.96052841414659	0.65903890752863	-7.52691283849746	5.19540257254291e-14	2.78124689540363e-12
Efra.gene52462_i0_length312.p1	5-7day	intact	11.0587029827086	251.567420036567	131.313061509638	-4.50749912224134	0.599004987477768	-7.52497761533018	5.27293571612789e-14	2.81932276126964e-12
Efra.gene18598_i0_length813.p1	5-7day	intact	19.0396166165068	370.165467910068	194.602542263287	-4.28119366030348	0.569075222130566	-7.52307163238469	5.35040898460747e-14	2.85727423493528e-12
Efra.gene1151_i0_length3558.p1	5-7day	intact	1.77048938818914	214.686493075478	108.228491231834	-6.92211473552008	0.921431727336343	-7.51234685127502	5.80766659402295e-14	3.09770376731377e-12
Efra.gene23746_i0_length630.p1	5-7day	intact	428.787505228503	4717.77855447008	2573.28302984929	-3.45979265432397	0.460581895881187	-7.51178603688859	5.8326063774221e-14	3.10723984300341e-12
Efra.gene4638_i1_length1962.p1	5-7day	intact	19.0121938426127	451.886285236651	235.449239539632	-4.57083315622303	0.608848080854782	-7.50734592085086	6.0338136063623e-14	3.20808031324857e-12
Efra.gene13491_i0_length1073.p1	5-7day	intact	55.7018587932227	702.00776724359	378.854813018406	-3.65547567095333	0.486923585234968	-7.50728816964032	6.03647509174123e-14	3.20808031324857e-12
Efra.gene27528_i0_length534.p1	5-7day	intact	9.21965665978406	356.88868004002	183.054168349902	-5.27084136839202	0.702460250120274	-7.50340160527169	6.21826640616531e-14	3.29963046522564e-12
Efra.gene1539_i0_length3186.p1	5-7day	intact	0.885244694094572	465.324614790191	233.104929742143	-9.03836679275026	1.20458774059751	-7.50328638432514	6.22373712875485e-14	3.29963046522564e-12
Efra.gene9671_i0_length1338.p1	5-7day	intact	8.4715258351603	337.970060233803	173.220793034481	-5.32213203771117	0.709873473295533	-7.49729668444093	6.5147412131219e-14	3.4497553831795e-12
Efra.gene25_i0_length10830.p1	5-7day	intact	106.747398266605	1864.12576161197	985.436579939289	-4.12634523595551	0.550503418248388	-7.49558513021566	6.60032496146845e-14	3.49087379332281e-12
Efra.gene6587_i0_length1651.p1	5-7day	intact	562.436749463638	39.020971468956	300.728860466297	3.84945714895947	0.513817283297835	7.49187945616092	6.78942663769419e-14	3.58657778829646e-12
Efra.gene4725_i0_length1941.p1	5-7day	intact	1.32101134766832	261.144787913256	131.232899630462	-7.62145317389474	1.01732995351795	-7.49162368368251	6.80267352124297e-14	3.58926673415798e-12
Efra.gene20075_i0_length751.p1	5-7day	intact	1.3347227346154	253.724858028399	127.529790381507	-7.57696449972466	1.01242788115151	-7.48395479894017	7.21187687293956e-14	3.80061592714769e-12
Efra.gene8_i0_length2166.p1	5-7day	intact	19.6124971395514	742.075170904438	380.843834021995	-5.24346678909359	0.70161984865917	-7.47337293708853	7.81649132479177e-14	4.11431679732221e-12
Efra.gene9513_i0_length1350.p1	5-7day	intact	11.4122013145999	460.623550228489	236.017875771544	-5.33180115273742	0.713455007192268	-7.47321288516875	7.82600841852691e-14	4.11440471265064e-12
Efra.gene5527_i0_length1797.p1	5-7day	intact	38.5972682082699	658.036842299523	348.317055253896	-4.09222454262387	0.547683733519971	-7.47187526699594	7.90599325738606e-14	4.15149555248229e-12
Efra.gene9075_i0_length1389.p1	5-7day	intact	11.6452948927003	801.779163058507	406.712228975604	-6.10904487847146	0.817729936284169	-7.47073649551275	7.97472060278445e-14	4.18259362818745e-12
Efra.gene7840_i1_length1509.p1	5-7day	intact	37.95583075049	560.520776655424	299.238303702957	-3.88376151178816	0.519948212544499	-7.46951603657215	8.04902997649251e-14	4.21654184625686e-12
Efra.gene110270_i0_length213.p1	5-7day	intact	3.11892350975163	199.704333313324	101.411628411538	-6.00685881869118	0.804747024118482	-7.46428211433411	8.37549815825535e-14	4.38234745488547e-12
Efra.gene18564_i3_length465.p1	5-7day	intact	446.305157893884	1.09953674732839	223.702347320606	8.66568362186442	1.16103095023382	7.46378347633127	8.40727166557702e-14	4.39374800916925e-12
Efra.gene6037_i4_length1074.p1	5-7day	intact	1.3347227346154	243.660637084056	122.497679909336	-7.51846165605146	1.00798970055787	-7.45886753792266	8.72692865101166e-14	4.5553946424569e-12
Efra.gene47620_i0_length330.p1	5-7day	intact	383.883833065994	22.4775880142225	203.180710540108	4.09313856820484	0.548892229056878	7.45708966446434	8.84545113712579e-14	4.61179184642279e-12
Efra.gene28661_i1_length513.p1	5-7day	intact	298.196343497866	11.0205335956877	154.608438546777	4.75956959560433	0.638330997035473	7.45627208722223	8.90048489260866e-14	4.63499333981481e-12
Efra.gene13230_i0_length1089.p1	5-7day	intact	35.0562894318916	543.976469097148	289.51637926452	-3.95644162885192	0.530676991654189	-7.45546102633766	8.95541250802217e-14	4.65808477544926e-12
Efra.gene1676_i1_length2832.p1	5-7day	intact	30.0023398905859	480.791779412914	255.39705965175	-4.00146793178926	0.536828317095251	-7.45390621985253	9.06164208545368e-14	4.70777447849237e-12
Efra.gene21137_i0_length372.p1	5-7day	intact	265.69081525343	2.7865910519267	134.238703152678	6.58933875309373	0.884247554543409	7.45191628660619	9.19940951472475e-14	4.77371245620222e-12
Efra.gene1536_i0_length3189.p1	5-7day	intact	1576.78106184035	144.576499212482	860.678780526415	3.44713157444518	0.462618067919329	7.45135526147734	9.23862113852523e-14	4.78841324593244e-12
Efra.gene23537_i1_length607.p1	5-7day	intact	5573.52840761944	339.951335368807	2956.73987149412	4.03495559974225	0.541548582290803	7.4507730823964	9.27948495107473e-14	4.80393477396579e-12
Efra.gene85471_i0_length240.p1	5-7day	intact	4.84827873709953	207.241397068218	106.044837902659	-5.41448270996703	0.726926451019633	-7.44846016040871	9.44359378817584e-14	4.88314807350046e-12
Efra.gene7620_i0_length1533.p1	5-7day	intact	2.23367881565705	295.130686694364	148.68218275501	-7.05466083697347	0.94724025311948	-7.44759401191076	9.50578097659328e-14	4.90953504805177e-12
Efra.gene16990_i0_length888.p1	5-7day	intact	3.97674542995204	218.353898411538	111.165321920745	-5.7774984080526	0.776488518431045	-7.44054583025449	1.00270121968434e-13	5.17266875392611e-12
Efra.gene5535_i0_length1797.p1	5-7day	intact	3.97674542995204	191.252592409911	97.6146689199315	-5.58662798398048	0.750939598557346	-7.43951709926222	1.0105402030331e-13	5.20700364101507e-12
Efra.gene14554_i0_length1013.p1	5-7day	intact	598.545817961722	22.8386104698581	310.69221421579	4.70855298684947	0.633239342720276	7.43566084605928	1.04046476722756e-13	5.35492533533115e-12
Efra.gene100765_i0_length222.p1	5-7day	intact	315.119688323774	13.2699393351521	164.194813829463	4.57301587395147	0.615117706157311	7.43437528813708	1.05063296078639e-13	5.40094074841638e-12
Efra.gene228_i0_length5883.p1	5-7day	intact	100.945317900675	1104.07719431015	602.511256105411	-3.45123879934258	0.464239347271779	-7.43417984628977	1.05218734749689e-13	5.40261984121973e-12
Efra.gene18781_i0_length804.p1	5-7day	intact	1.32101134766832	252.348493934629	126.834752641148	-7.57204400920448	1.01964013721697	-7.42619256816602	1.11768245533781e-13	5.73222596325001e-12
Efra.gene21384_i0_length702.p1	5-7day	intact	26.2861108126284	645.39420781738	335.840159315004	-4.61941674492578	0.62212660746831	-7.42520363133815	1.12606537367417e-13	5.76849600735251e-12
Efra.gene5908_i3_length852.p1	5-7day	intact	1.78420077513623	1931.59483186295	966.689516319043	-10.0852693701554	1.35944090952794	-7.41868903566946	1.18285263075054e-13	6.05235432134264e-12
Efra.gene7331_i2_length975.p1	5-7day	intact	3.54097877637829	230.702312063275	117.121645419827	-6.02619697933514	0.813720127507201	-7.40573666009239	1.30424420156171e-13	6.66573308310353e-12
Efra.gene15386_i0_length438.p1	5-7day	intact	5.28404539067327	223.76053850409	114.522291947382	-5.40080629010187	0.72955117704644	-7.40291628610187	1.33225743250749e-13	6.80100418330157e-12
Efra.gene2559_i0_length2577.p1	5-7day	intact	44.9829427554582	694.505490456626	369.744216606042	-3.94791429060442	0.533488361459964	-7.40018822491348	1.35991597989441e-13	6.93415327685673e-12
Efra.gene5209_i0_length1848.p1	5-7day	intact	1125.62035249518	75.3811824980044	600.500767496593	3.9006059709075	0.527254965266273	7.39795019082965	1.38302704105434e-13	7.04383355492536e-12
Efra.gene8091_i0_length1485.p1	5-7day	intact	66.1465470920455	949.371520735178	507.759033913612	-3.84276415899574	0.519541459971888	-7.3964533248293	1.39869936792881e-13	7.11541814870977e-12
Efra.gene35389_i0_length414.p1	5-7day	intact	809.302612090965	57.9734541395591	433.638033115262	3.80227207069264	0.51414797050581	7.39528752190158	1.41102619925943e-13	7.16983797600601e-12
Efra.gene981_i0_length3786.p1	5-7day	intact	93.1122317945622	1292.63016308795	692.871197441258	-3.79494059719041	0.513478989089419	-7.39064436486522	1.46118955851416e-13	7.41616901186355e-12
Efra.gene6597_i0_length1650.p1	5-7day	intact	11.5767379579648	317.648986107868	164.612862032917	-4.78104748946242	0.646932848420844	-7.39033038920949	1.4646442163431e-13	7.42513872073292e-12
Efra.gene55215_i0_length303.p1	5-7day	intact	0.885244694094572	332.597283005637	166.741263849866	-8.55375985990505	1.15745903649536	-7.39011886399434	1.46697614079892e-13	7.42840254312034e-12
Efra.gene17080_i1_length603.p1	5-7day	intact	130.457045589899	1378.32537954725	754.391212568576	-3.40122539710352	0.460282588051973	-7.38942876700664	1.47460939510199e-13	7.45847262322621e-12
Efra.gene27938_i0_length525.p1	5-7day	intact	0.885244694094572	749.311709587477	375.098477140786	-9.72561603123723	1.31652394253578	-7.38734459511958	1.49790040117622e-13	7.56757855951299e-12
Efra.gene17215_i0_length876.p1	5-7day	intact	1566.48891926996	129.955361905963	848.222140587961	3.59124469312239	0.486572886225647	7.38069217333445	1.57468704882387e-13	7.94639092849147e-12
Efra.gene1005_i0_length3747.p1	5-7day	intact	2.23367881565705	296.591245897328	149.412462356492	-7.0616612686263	0.957256063310008	-7.37698254342567	1.61917227945062e-13	8.16151855497654e-12
Efra.gene6568_i0_length1653.p1	5-7day	intact	2.19254465481581	210.817758760188	106.505151707502	-6.57829816733273	0.892058156260259	-7.37429294398324	1.65219537444309e-13	8.31844453741349e-12
Efra.gene20468_i0_length735.p1	5-7day	intact	0.885244694094572	342.821197426385	171.85322106024	-8.59755358623698	1.16596587563613	-7.37376090148974	1.65880579343455e-13	8.3421817296336e-12
Efra.gene11264_i5_length576.p1	5-7day	intact	0.885244694094572	2350.05806320342	1175.47165394876	-11.3745383768926	1.54263793185328	-7.37343361136434	1.66288514716591e-13	8.3531504584348e-12
Efra.gene40500_i0_length372.p1	5-7day	intact	7.93977947295699	239.429956209587	123.684867841272	-4.91226084332858	0.666426741928855	-7.37104400869464	1.69296940738282e-13	8.49457534805857e-12
Efra.gene10813_i0_length1245.p1	5-7day	intact	7.49030143243616	223.868975632145	115.679638532291	-4.89869700080434	0.66474170332849	-7.36932401905224	1.71495381590319e-13	8.59508288325787e-12
Efra.gene913_i0_length3873.p1	5-7day	intact	2.62831130838955	270.369830076291	136.49907069234	-6.67609019647437	0.906118250719471	-7.36779133537312	1.7347803111935e-13	8.6791388027203e-12
Efra.gene388_i0_length4788.p1	5-7day	intact	0.885244694094572	330.767928708598	165.826586701346	-8.54587370062545	1.15993065140535	-7.36757295815179	1.73762346381872e-13	8.6791388027203e-12
Efra.gene13256_i0_length1086.p1	5-7day	intact	2.21996742870997	187.131272767039	94.6756200978747	-6.40086304286175	0.868803030811361	-7.36745017669205	1.73922402176949e-13	8.6791388027203e-12
Efra.gene877_i2_length3072.p1	5-7day	intact	10.2283038364024	265.735567139818	137.98193548811	-4.70198731742225	0.638213536536197	-7.36742022574693	1.7396146768474e-13	8.6791388027203e-12
Efra.gene9694_i0_length1337.p1	5-7day	intact	4.41251208352578	192.334735673275	98.3736238784003	-5.4434247863116	0.738996013889842	-7.36597313652496	1.75859235802552e-13	8.76388427209003e-12
Efra.gene22_i0_length747.p1	5-7day	intact	318.989740386882	5.0359967913911	162.012868589136	5.99850059475801	0.81493064616834	7.36074980485996	1.82880053105472e-13	9.10345458920042e-12
Efra.gene25156_i3_length537.p1	5-7day	intact	684.056779971554	35.0090130576819	359.532896514618	4.2872214297486	0.582891574941206	7.35509246326134	1.90795000274402e-13	9.48671547127094e-12
Efra.gene4923_i4_length1713.p1	5-7day	intact	0.885244694094572	332.202397685615	166.543821189855	-8.55197804969455	1.16305639872708	-7.35302093609076	1.93776571391869e-13	9.62409057283048e-12
Efra.gene5909_i1_length1738.p1	5-7day	intact	3.93561126911079	268.479598585376	136.207604927243	-6.08322817018136	0.827388075512093	-7.35232758390467	1.94784708555568e-13	9.65544309912314e-12
Efra.gene32179_i0_length453.p1	5-7day	intact	2.23367881565705	236.963676214013	119.598677514835	-6.73837749238537	0.916501118150233	-7.35228507520578	1.94846683756507e-13	9.65544309912314e-12
Efra.gene59055_i0_length291.p1	5-7day	intact	15.4986378401286	428.892981618198	222.195809729163	-4.79047092748366	0.651600282657747	-7.35185520169556	1.954745037649e-13	9.67565811436518e-12
Efra.gene0_i6_length3474.p1	5-7day	intact	33291.2691425205	2833.83390174996	18062.5515221352	3.55428943315761	0.483485858035661	7.35138241188319	1.96167297029773e-13	9.69904015561589e-12
Efra.gene31735_i0_length462.p1	5-7day	intact	15.0080256387665	294.516154807604	154.762090223185	-4.29335769458068	0.584191115992548	-7.34923482580903	1.99344705800346e-13	9.8450779282137e-12
Efra.gene22882_i1_length657.p1	5-7day	intact	276.96118449781	1.66188818219449	139.311536340002	7.39020840465381	1.00564558591402	7.34872057131036	2.00113030182778e-13	9.87194369973428e-12
Efra.gene7080_i0_length1593.p1	5-7day	intact	7.92606808600991	296.000956029429	151.963512057719	-5.21997309133845	0.710405849973867	-7.347874586802	2.01383311591161e-13	9.92348403500273e-12
Efra.gene9451_i0_length1356.p1	5-7day	intact	7.50401281938324	211.270748963456	109.38738089142	-4.81373485238653	0.655447350744571	-7.34419758798057	2.0699714264343e-13	1.01830998753307e-11
Efra.gene2026_i0_length2352.p1	5-7day	intact	290.06460460765	9.8203323587441	149.942468483197	4.8800703540335	0.664486589978008	7.34412165367402	2.07114680220457e-13	1.01830998753307e-11
Efra.gene6503_i0_length1662.p1	5-7day	intact	3.99045681689912	178.922496345682	91.4564765812906	-5.48836261435308	0.748477420249633	-7.33270298591318	2.25556459976204e-13	1.10774402508849e-11
Efra.gene15775_i0_length948.p1	5-7day	intact	25.2226180882218	381.606052948181	203.414335518201	-3.91920985796091	0.534547930039531	-7.33182122260033	2.27045849139e-13	1.11381555691333e-11
Efra.gene7972_i0_length1443.p1	5-7day	intact	112.19298257191	1295.46616228114	703.829572426527	-3.52926084270184	0.481375905890351	-7.33161090847316	2.27402515893271e-13	1.11432297431709e-11
Efra.gene25293_i0_length588.p1	5-7day	intact	1.77048938818914	202.071797026368	101.921143207279	-6.83498698140339	0.932704219564425	-7.32813987331948	2.33369087390841e-13	1.14228846735779e-11
Efra.gene8192_i0_length1473.p1	5-7day	intact	3.51355600248413	216.46551512771	109.989535565097	-5.93864736215492	0.810944572359812	-7.32312363207973	2.42264409981449e-13	1.18451145520263e-11
Efra.gene11271_i0_length1212.p1	5-7day	intact	10.1871696755611	227.42794384015	118.807556757856	-4.48111308566504	0.612653385918834	-7.31427131336987	2.58781811471777e-13	1.26386624106593e-11
Efra.gene11317_i0_length1209.p1	5-7day	intact	15.0765825735019	283.31945835509	149.198020464296	-4.23292405479067	0.578861206701322	-7.31250255810413	2.62212285418698e-13	1.27920059950824e-11
Efra.gene40158_i0_length372.p2	5-7day	intact	7.1368031005449	305.057607974076	156.097205537311	-5.42189695865069	0.741831895899168	-7.30879460511584	2.69549420385513e-13	1.31353850439027e-11
Efra.gene10884_i0_length1240.p1	5-7day	intact	592.508923545676	34.2618020240068	313.385362784842	4.1136941585835	0.562854238286469	7.30863139825874	2.69876958821234e-13	1.31367983362495e-11
Efra.gene8019_i0_length1494.p1	5-7day	intact	401.456331279164	12.2207348326314	206.838533055897	5.04306099506947	0.690126460094635	7.30744477523429	2.7227016503203e-13	1.32386478917895e-11
Efra.gene18028_i0_length753.p1	5-7day	intact	233.172852878764	2.17390737225297	117.673380125508	6.73286275912801	0.922442416348391	7.2989518259372	2.90018126594134e-13	1.40860459631879e-11
Efra.gene21245_i0_length708.p1	5-7day	intact	11.5904493449119	471.972167518969	241.78130843194	-5.35056106168878	0.733167714242825	-7.29786781079762	2.92363656275415e-13	1.41843112797612e-11
Efra.gene1019_i4_length351.p1	5-7day	intact	3.58211293721953	271.920508819802	137.751310878511	-6.25495245027105	0.857179633566885	-7.29713143584971	2.93967598866654e-13	1.42464209477183e-11
Efra.gene8230_i3_length1185.p1	5-7day	intact	2281.56823400835	20169.3906180954	11225.4794260519	-3.14406914020698	0.431031436319377	-7.29429195943228	3.00233750528718e-13	1.45340879628886e-11
Efra.gene7087_i0_length1593.p1	5-7day	intact	50.6646183675968	819.993131437417	435.328874902507	-4.01722316488771	0.551762215252003	-7.280714506797	3.3205673497093e-13	1.60569500721547e-11
Efra.gene11703_i0_length1182.p1	5-7day	intact	0.885244694094572	307.87028925195	154.377766973022	-8.44230332848795	1.15960783301496	-7.28030898733938	3.33056453058383e-13	1.60876137874655e-11
Efra.gene1005_i3_length606.p1	5-7day	intact	2.6694454692308	356.815029879894	179.742237674562	-7.06687289952301	0.97095321054028	-7.27828367300078	3.3809383270213e-13	1.63130274278778e-11
Efra.gene3223_i0_length2322.p1	5-7day	intact	68.1775528322292	768.357463919351	418.26750837579	-3.49444690884737	0.480210871845355	-7.27690086527801	3.4157607108115e-13	1.6462993901265e-11
Efra.gene17843_i0_length846.p1	5-7day	intact	260.623154325177	7.18473804124026	133.903946183209	5.18499525611043	0.712674550054998	7.27540397746812	3.45385296028306e-13	1.66283747991571e-11
Efra.gene6855_i0_length1619.p1	5-7day	intact	373.356876445489	16.6188818219449	194.987879133717	4.49322966917592	0.61860254468607	7.26351630424695	3.77154952846685e-13	1.81380617978858e-11
Efra.gene4575_i0_length1974.p1	5-7day	intact	621.228388520702	25.5410064125911	323.384697466647	4.60723340666398	0.634423787621275	7.26207544004373	3.81195480837229e-13	1.83123645619666e-11
Efra.gene544_i1_length1794.p1	5-7day	intact	23.030073433406	360.077929050407	191.554001241907	-3.9670958529268	0.546408484982821	-7.26031158365253	3.86199660038975e-13	1.8532529815e-11
Efra.gene1499_i0_length3000.p1	5-7day	intact	4.42622347047286	176.127208551773	90.276716011123	-5.31449754963569	0.732118787320202	-7.25906456941028	3.89776392691839e-13	1.86837912679866e-11
Efra.gene6597_i3_length1239.p1	5-7day	intact	11.9576590637503	242.099413391477	127.028536227614	-4.33994764531913	0.598070550815457	-7.25658141736239	3.9699581168864e-13	1.90091443934134e-11
Efra.gene10949_i0_length1236.p1	5-7day	intact	1.3347227346154	232.958566337635	117.146644536125	-7.45337223976735	1.02882497123469	-7.24454834219528	4.33882637311316e-13	2.07527951872252e-11
Efra.gene9331_i0_length1366.p1	5-7day	intact	1.77048938818914	184.697007428766	93.2337484084776	-6.70510575775147	0.925966895491119	-7.24119381632449	4.44752277460208e-13	2.12495974129848e-11
Efra.gene10320_i0_length1281.p1	5-7day	intact	29.5528618500651	524.984199130805	277.268530490435	-4.15019097013987	0.573528118761703	-7.23624672335245	4.61271863827758e-13	2.19984109016188e-11
Efra.gene3834_i10_length315.p1	5-7day	intact	558.928745703321	10.5588466504369	284.743796176879	5.7308802237156	0.791973525514399	7.23620176570083	4.6142471734829e-13	2.19984109016188e-11
Efra.gene46539_i0_length336.p1	5-7day	intact	4.01787959079328	202.776448453675	103.397164022234	-5.66428169337364	0.78286575679852	-7.23531671194479	4.64443998167915e-13	2.21183914452174e-11
Efra.gene958_i0_length3813.p1	5-7day	intact	21.1087587887989	583.05054512154	302.07965195517	-4.78616071234895	0.66198528102159	-7.23001077148247	4.82955728208487e-13	2.29751176909041e-11
Efra.gene6627_i0_length1647.p1	5-7day	intact	0.885244694094572	297.588269947955	149.236757321025	-8.39327795516586	1.16133457909729	-7.22726947620039	4.9280164992619e-13	2.3418189852432e-11
Efra.gene9184_i0_length1380.p1	5-7day	intact	7.0682461658095	194.005320597452	100.536783381631	-4.77745184378525	0.661462245277094	-7.22256164716389	5.1017263836051e-13	2.42175154028219e-11
Efra.gene7162_i0_length555.p1	5-7day	intact	163.217094728864	2515.7798651831	1339.49847995598	-3.94639954908881	0.546532055511133	-7.22080161500869	5.16820037385633e-13	2.45066259968937e-11
Efra.gene17638_i0_length855.p1	5-7day	intact	0.885244694094572	295.33886420849	148.112054451292	-8.38233720120307	1.1612783396678	-7.21819818287571	5.26809046806438e-13	2.49533964431329e-11
Efra.gene549_i0_length4557.p1	5-7day	intact	1508.77104338022	134.008955820062	821.38999960014	3.49334691615865	0.484020403497079	7.2173546629832	5.30085990667785e-13	2.50816171326293e-11
Efra.gene5236_i0_length1845.p1	5-7day	intact	1.75677800124206	199.645304326534	100.701041163888	-6.82014329335862	0.945108653792152	-7.21625314295186	5.34395371052213e-13	2.52583608032026e-11
Efra.gene27939_i0_length525.p1	5-7day	intact	0.885244694094572	381.801457496058	191.343351095077	-8.75298068163889	1.21352618567927	-7.21284862653328	5.47933161832988e-13	2.58704408297197e-11
Efra.gene97713_i0_length225.p1	5-7day	intact	205.974074598147	2.76142492952289	104.367749763835	6.22621692537165	0.863907626733391	7.20704011945609	5.71811604777261e-13	2.69689151732246e-11
Efra.gene27122_i0_length543.p1	5-7day	intact	265.945336147959	5.52284985904577	135.734093003502	5.59347096311203	0.776272374543535	7.20555200280199	5.78091757708323e-13	2.72359204563138e-11
Efra.gene5088_i0_length1872.p1	5-7day	intact	229.651580946798	4.37298086690976	117.012280906854	5.71012742752817	0.793034064077208	7.20035580586643	6.00556375567539e-13	2.82640457224321e-11
Efra.gene185_i0_length6216.p1	5-7day	intact	24.2688164593918	435.591790695327	229.930303577359	-4.16483490368572	0.579006262347698	-7.19307402099341	6.33485753767821e-13	2.97819520393154e-11
Efra.gene31546_i0_length465.p1	5-7day	intact	1.75677800124206	203.707594982616	102.732186491929	-6.8492480424789	0.952221538366124	-7.19291442853859	6.3422695359906e-13	2.97849763779861e-11
Efra.gene13903_i0_length1047.p1	5-7day	intact	30.4655293180538	443.441392868135	236.953461093094	-3.86294697484555	0.537074789461494	-7.19256805689724	6.35838547600369e-13	2.98288267042715e-11
Efra.gene52757_i0_length309.p1	5-7day	intact	728.376414737505	57.2010769834802	392.788745860493	3.67073054884492	0.510362208888441	7.19240273851722	6.36609155677299e-13	2.98331728289924e-11
Efra.gene16603_i1_length906.p1	5-7day	intact	1475.33097713607	145.399208613368	810.365092874717	3.34278641671975	0.465078622995864	7.18757270585081	6.59532838258893e-13	3.08745563986642e-11
Efra.gene9738_i0_length1332.p1	5-7day	intact	2.23367881565705	220.141617205752	111.187648010704	-6.63163025431065	0.92295598171868	-7.18520751332212	6.71051858353155e-13	3.13804101753159e-11
Efra.gene7050_i1_length1598.p1	5-7day	intact	145.39651429393	2767.221619091	1456.30906669247	-4.25033746389491	0.591833547774491	-7.18164335205012	6.88784105098265e-13	3.21671564184012e-11
Efra.gene19320_i1_length783.p1	5-7day	intact	5.38002509930284	341.066417393014	173.223221246159	-5.99376946402744	0.834608580564375	-7.1815334800109	6.89337980696127e-13	3.21671564184012e-11
Efra.gene27747_i0_length531.p1	5-7day	intact	4.38508930963162	265.635826753745	135.010458031688	-5.91465962550645	0.823626935974712	-7.18123626992215	6.9083843745477e-13	3.22030239425421e-11
Efra.gene2291_i1_length2718.p1	5-7day	intact	7.12309171359782	247.673519598873	127.398305656235	-5.1235129211424	0.713888602375476	-7.17690813958065	7.13055620635518e-13	3.32034915666088e-11
Efra.gene22729_i1_length327.p1	5-7day	intact	229.295084886174	2.17390737225297	115.734496129214	6.70878779271881	0.934829800319172	7.17648045711453	7.15288708592977e-13	3.32722667367076e-11
Efra.gene12737_i1_length1116.p1	5-7day	intact	1892.94453604412	17095.5410907857	9494.2428134149	-3.17490565942655	0.442456313372556	-7.17563647182772	7.1971562602246e-13	3.34428367555357e-11
Efra.gene16947_i0_length888.p1	5-7day	intact	0.885244694094572	286.71873308669	143.801988890392	-8.33957838086273	1.16345494795024	-7.16794268274441	7.61331624564477e-13	3.53392793326321e-11
Efra.gene97022_i0_length228.p1	5-7day	intact	365.185723866447	7.79742172091398	186.491572793681	5.55722986487384	0.775711541766263	7.16404174188288	7.83325351332696e-13	3.63218638145879e-11
Efra.gene15851_i0_length943.p1	5-7day	intact	1084.84724874778	71.6547481751544	578.250998461465	3.91964516297541	0.547500635203445	7.15916094146432	8.11723444951446e-13	3.7599029970151e-11
Efra.gene22901_i0_length657.p1	5-7day	intact	0.885244694094572	469.692051035842	235.288647864969	-9.05152333115863	1.26438176771188	-7.15885309508927	8.13548088797435e-13	3.76439222917375e-11
Efra.gene48169_i0_length327.p1	5-7day	intact	11.0587029827086	229.643486715229	120.351094848969	-4.37583086955302	0.611365342892896	-7.15747289312672	8.2177832623036e-13	3.79848040624378e-11
Efra.gene3912_i0_length2130.p1	5-7day	intact	330.648746666529	18.205271636928	174.427009151729	4.18462042717037	0.584723942857714	7.15657444557328	8.27179685318758e-13	3.81943492893669e-11
Efra.gene17976_i0_length842.p1	5-7day	intact	3.54097877637829	181.129342478778	92.3351606275782	-5.67668824716044	0.79333977279812	-7.15543130673845	8.34102495328777e-13	3.84736333379953e-11
Efra.gene10020_i0_length1311.p1	5-7day	intact	1.75677800124206	185.931071530096	93.8439247656689	-6.71765268005265	0.938862931985125	-7.15509415825896	8.36155092207911e-13	3.85279253167716e-11
Efra.gene7567_i0_length1539.p1	5-7day	intact	1.75677800124206	189.565538105313	95.6611580532774	-6.74567438370364	0.94306231823861	-7.15294657971572	8.49346644342608e-13	3.90948219013097e-11
Efra.gene24_i1_length10980.p1	5-7day	intact	96671.3413235719	10506.1387386243	53588.7400310981	3.20185049542562	0.447723178405679	7.15140660536553	8.58931511090476e-13	3.94609349329735e-11
Efra.gene68508_i0_length267.p1	5-7day	intact	2.23367881565705	183.782330280247	93.0080045479518	-6.37193907126829	0.891008240056356	-7.15138063242296	8.59094074761126e-13	3.94609349329735e-11
Efra.gene769_i1_length4107.p1	5-7day	intact	9.76511440893446	254.051093516105	131.90810396252	-4.70273433258652	0.657700560375759	-7.15026657404662	8.66095423421104e-13	3.9741045893871e-11
Efra.gene11671_i2_length518.p1	5-7day	intact	0.885244694094572	682.642625958906	341.7639353265	-9.59118050473419	1.3415142327365	-7.14951826129308	8.70829638164005e-13	3.99166535393426e-11
Efra.gene24044_i0_length621.p1	5-7day	intact	25.8229213851605	593.264838696763	309.543880040962	-4.52346882959482	0.632936422174234	-7.14679811608252	8.88253623554561e-13	4.06729578053017e-11
Efra.gene7240_i0_length1572.p1	5-7day	intact	417.431869933707	14.6801662933085	216.056018113508	4.8251753556667	0.675377597726702	7.14441132176738	9.03823832741793e-13	4.13428939043346e-11
Efra.gene3622_i0_length2208.p1	5-7day	intact	0.885244694094572	311.455347685902	156.170296189998	-8.45917935721011	1.18429012968317	-7.14282686749501	9.14307600702956e-13	4.17474903109935e-11
Efra.gene7325_i0_length1563.p1	5-7day	intact	282.675001084592	13.7819585252106	148.228479804901	4.36007931280515	0.610417014567966	7.14278797731593	9.14566418048308e-13	4.17474903109935e-11
Efra.gene19563_i0_length771.p1	5-7day	intact	5.3388909384616	213.17652573125	109.257708334856	-5.32328664731302	0.745427013028775	-7.14125803636195	9.24805556371924e-13	4.21711333705597e-11
Efra.gene20805_i1_length555.p1	5-7day	intact	1.3347227346154	635.874565013844	318.60464387423	-8.90094319173217	1.24697395208206	-7.13803458113168	9.46748169025353e-13	4.31270252896394e-11
Efra.gene21966_i0_length684.p1	5-7day	intact	7.55885836717157	268.422417805672	137.990638086422	-5.15304256157451	0.722105876491111	-7.13613159695418	9.59941125175986e-13	4.36827810467881e-11
Efra.gene3078_i0_length2382.p1	5-7day	intact	16.3290369864348	316.281318756081	166.305177871258	-4.27477287833686	0.599302823675795	-7.132909623415	9.82690854590143e-13	4.46718268237445e-11
Efra.gene6669_i0_length1643.p1	5-7day	intact	2.68315685617788	188.717662582022	95.7004097191002	-6.14587777075301	0.862520819572758	-7.12548338693705	1.03716041647323e-12	4.70992847951372e-11
Efra.gene8485_i1_length741.p1	5-7day	intact	13.7555712258336	257.879116432114	135.817343828974	-4.22984980740191	0.593731956544241	-7.12417406673095	1.04706650133058e-12	4.75001178603617e-11
Efra.gene12471_i0_length1134.p1	5-7day	intact	206.769335041077	4.96049842417967	105.864916732629	5.38384527272621	0.756188320682867	7.11971492480126	1.08150519031692e-12	4.90118994796144e-11
Efra.gene4104_i1_length2082.p1	5-7day	intact	9.62800053946364	445.069418185943	227.348709362703	-5.52626017195854	0.776298492526007	-7.11873103601757	1.08925231241204e-12	4.93122003656166e-11
Efra.gene7203_i0_length1580.p1	5-7day	intact	17.145724745794	482.648148039443	249.896936392618	-4.81316420416052	0.676377849544015	-7.11608786036584	1.11033530515923e-12	5.02149997617954e-11
Efra.gene1849_i4_length822.p1	5-7day	intact	0.885244694094572	722.67986316954	361.782553931817	-9.67339388948361	1.35955988387731	-7.1150921737233	1.1183806889219e-12	5.0526923855564e-11
Efra.gene27802_i1_length489.p1	5-7day	intact	388.866227943832	28.5879554305382	208.727091687185	3.76599050960616	0.52934468843856	7.1144390259491	1.12368931999383e-12	5.07146921405216e-11
Efra.gene17940_i0_length843.p1	5-7day	intact	3.49984461553704	227.621500180942	115.560672398239	-6.01441816993194	0.845605621162138	-7.11255698805096	1.13912474687306e-12	5.13586530342234e-11
Efra.gene11587_i0_length1189.p1	5-7day	intact	856.560367822922	30.384370966734	443.472369394828	4.81436521370355	0.676959778481714	7.11174484324787	1.14584959388888e-12	5.1568508080489e-11
Efra.gene31163_i3_length447.p1	5-7day	intact	1919.03235354508	1.66188818219449	960.347120863636	10.1792300518305	1.4313332961762	7.11171191156122	1.14612310023448e-12	5.1568508080489e-11
Efra.gene5049_i1_length1881.p1	5-7day	intact	19.9248613106014	298.897832416496	159.411346863549	-3.90723946198254	0.54947513843129	-7.11085759610055	1.15324084610583e-12	5.18357611767526e-11
Efra.gene16336_i0_length920.p1	5-7day	intact	318.602823823631	14.3946422048843	166.498733014258	4.47185084906469	0.628981855675017	7.109665896905	1.1632420135222e-12	5.22319403704395e-11
Efra.gene1785_i1_length2997.p1	5-7day	intact	25.263752249063	354.638350197012	189.951051223038	-3.81170827329191	0.536177121354818	-7.1090468456775	1.1684708526854e-12	5.2413243018928e-11
Efra.gene4539_i0_length1983.p1	5-7day	intact	0.885244694094572	285.771117177327	143.328180935711	-8.33498117207933	1.17291230157464	-7.10622709037122	1.19258128550931e-12	5.34402717795844e-11
Efra.gene3141_i2_length1902.p1	5-7day	intact	3.0640779619633	262.060389165318	132.562233563641	-6.41001418668932	0.902097495511612	-7.10567784367251	1.19733412665591e-12	5.35986682699557e-11
Efra.gene5926_i0_length1734.p1	5-7day	intact	2.65573408228372	180.130470221065	91.3931021516744	-6.08374875252058	0.856582395680838	-7.10235090424083	1.22652322385288e-12	5.48495202666892e-11
Efra.gene9178_i3_length255.p1	5-7day	intact	0.885244694094572	271.43457985569	136.159912274892	-8.26060388695765	1.16317862781409	-7.10175005749673	1.23186872132244e-12	5.50326408254545e-11
Efra.gene34273_i0_length426.p1	5-7day	intact	5.32517955151452	188.163083785596	96.7441316685551	-5.14483393214842	0.72503228479227	-7.09600667454756	1.28413278542811e-12	5.7309309421885e-11
Efra.gene42468_i0_length357.p1	5-7day	intact	534.674083846175	44.9803421508488	289.827212998512	3.57083315792757	0.503417744013638	7.09318096231196	1.31063891215365e-12	5.84329834755921e-11
Efra.gene6324_i3_length915.p1	5-7day	intact	409.696040792941	26.4643803030928	218.080210548017	3.95357765245283	0.557722651961634	7.08878801774901	1.35291571824505e-12	6.02567846818374e-11
Efra.gene3844_i0_length2145.p1	5-7day	intact	1.75677800124206	199.485610850129	100.621194425686	-6.81911175870619	0.962943259101258	-7.08153018805144	1.42571301581507e-12	6.34348589968922e-11
Efra.gene39039_i0_length381.p1	5-7day	intact	193.134168569035	4.42331311171738	98.778740840376	5.45378283835001	0.770172070066731	7.08125242438027	1.42857408064829e-12	6.34979533786336e-11
Efra.gene5775_i0_length1758.p1	5-7day	intact	13.5636118085744	823.103729959869	418.333670884222	-5.9204051318846	0.836331365285835	-7.07901841019818	1.45179099929428e-12	6.44647942814787e-11
Efra.gene22533_i2_length435.p1	5-7day	intact	0.885244694094572	274.515391738023	137.700318216059	-8.27698560910317	1.16946322654255	-7.07759373808922	1.4667897537974e-12	6.50102275537596e-11
Efra.gene6988_i2_length1605.p1	5-7day	intact	282.927801507105	7.5960927416835	145.261947124394	5.21101528600845	0.736271696846647	7.07757110361098	1.46702926917742e-12	6.50102275537596e-11
Efra.gene512_i3_length4653.p1	5-7day	intact	74.4016884647853	770.665898645605	422.533793555195	-3.37279551591354	0.476678148924597	-7.07562434637016	1.48777384626821e-12	6.58631794076321e-11
Efra.gene4923_i1_length945.p1	5-7day	intact	1.32101134766832	211.640468161074	106.480739754371	-7.3183895108195	1.03435436780513	-7.07532131985765	1.49102866657114e-12	6.59409300942679e-11
Efra.gene2434_i0_length2645.p1	5-7day	intact	1.75677800124206	176.261735905775	89.0092569535083	-6.64054995849827	0.93904049380147	-7.07163322810039	1.53120693912622e-12	6.76498294671789e-11
Efra.gene335_i0_length5283.p1	5-7day	intact	37.3036796344958	519.988913738697	278.646296686596	-3.80191895216048	0.537860555689229	-7.06859596217944	1.56509104803724e-12	6.90774989747551e-11
Efra.gene9418_i0_length1359.p1	5-7day	intact	5.32517955151452	178.595336754433	91.9602581529736	-5.06994085808484	0.717921133466335	-7.06197466789377	1.64152918089334e-12	7.23786072906118e-11
Efra.gene3907_i0_length2130.p1	5-7day	intact	51.2756353227498	592.67639703595	321.97601617935	-3.53073829196895	0.500286775995297	-7.05742878161174	1.69611642902267e-12	7.47106179606742e-11
Efra.gene75990_i0_length255.p1	5-7day	intact	3.07778934891038	172.535301582925	87.8065454659175	-5.80329908658035	0.822786647712958	-7.05322467581525	1.74818230063055e-12	7.69270139569468e-11
Efra.gene3783_i0_length2163.p1	5-7day	intact	0.885244694094572	273.77687744633	137.331061070212	-8.27312050751752	1.17311542977319	-7.05226467707192	1.76028955243602e-12	7.73672550362417e-11
Efra.gene8732_i1_length1419.p1	5-7day	intact	120.77719723138	1736.94644580887	928.861821520124	-3.84641535634268	0.545424263041924	-7.05215300634146	1.76170324393951e-12	7.73672550362417e-11
Efra.gene8029_i2_length837.p1	5-7day	intact	47.9266159636306	630.419820693665	339.173218328648	-3.7178842488717	0.527377226297019	-7.04976260536853	1.79223292911603e-12	7.86295292251462e-11
Efra.gene17008_i0_length885.p1	5-7day	intact	1.32101134766832	280.559881632653	140.94044649016	-7.72552388350915	1.09615346824528	-7.04784877967515	1.81704947410785e-12	7.96388895006392e-11
Efra.gene27506_i0_length534.p1	5-7day	intact	0.885244694094572	295.474315666035	148.179780180065	-8.38320158291248	1.18976205262735	-7.04611612414422	1.83980732617946e-12	8.05561010758219e-11
Efra.gene26700_i1_length468.p1	5-7day	intact	227.411906673676	1.66188818219449	114.536897427935	7.10584459021688	1.00921158332921	7.04098596131441	1.90884240914103e-12	8.34803227154599e-11
Efra.gene14191_i0_length1032.p1	5-7day	intact	67.5528244901291	1009.34771971797	538.450272104052	-3.90175086523103	0.554157237085298	-7.04087324701032	1.91038735056968e-12	8.34803227154599e-11
Efra.gene21654_i2_length435.p1	5-7day	intact	374.65174227598	4.473645356525	189.562693816253	6.39987619384528	0.909114079592468	7.03968438890989	1.92675755653221e-12	8.41121423786143e-11
Efra.gene4191_i4_length833.p1	5-7day	intact	1.3347227346154	217.910529053795	109.622625894205	-7.35732243250862	1.04533131755737	-7.03826845033261	1.94643419204846e-12	8.48869080147677e-11
Efra.gene325_i0_length5311.p1	5-7day	intact	3375.66211897451	363.677608657695	1869.6698638161	3.21455734044043	0.456912883982685	7.03538344644764	1.98713765288143e-12	8.65762428489054e-11
Efra.gene11331_i0_length1208.p1	5-7day	intact	7.96720224685115	187.408100113481	97.6876511801662	-4.5561057796742	0.647705108285076	-7.03422857315016	2.00366432055629e-12	8.72099354715715e-11
Efra.gene49795_i0_length321.p1	5-7day	intact	2.19254465481581	191.823640586759	97.0080926207876	-6.44246783782198	0.915997115732424	-7.03328397783288	2.01728200418608e-12	8.77158866721385e-11
Efra.gene37557_i0_length393.p1	5-7day	intact	0.885244694094572	271.366854126918	136.126049410506	-8.26010567220373	1.17488606196955	-7.03055891084171	2.05707847223525e-12	8.93580267445608e-11
Efra.gene19372_i1_length780.p1	5-7day	intact	1.32101134766832	204.807131729944	103.064071538806	-7.27065115475807	1.03477826547928	-7.02628901022625	2.12098908281701e-12	9.20433960555028e-11
Efra.gene5935_i0_length1734.p1	5-7day	intact	44.1936777699932	506.483782559928	275.33873016496	-3.51831901071385	0.500818188118294	-7.02514224559836	2.13848271573399e-12	9.27111265252794e-11
Efra.gene50893_i0_length222.p1	5-7day	intact	207.634872890759	2.17390737225297	104.904390131506	6.56575818262279	0.934655728135135	7.024787828266	2.14391784321592e-12	9.28552763512532e-11
Efra.gene7325_i1_length831.p1	5-7day	intact	181.746392299596	4.39814698931357	93.0722696444548	5.36938229101564	0.764681119811234	7.02172729508622	2.19141948992238e-12	9.48192952158745e-11
Efra.gene39393_i0_length378.p1	5-7day	intact	186.975592142481	3.27344411958137	95.1245181310312	5.82900114426814	0.831053862787932	7.01398718575667	2.31620619154621e-12	1.00120174118663e-10
Efra.gene11408_i0_length1203.p1	5-7day	intact	4.41251208352578	164.47752189599	84.445016989758	-5.21799305245223	0.744878276771774	-7.00516207166959	2.46700088279832e-12	1.06533765305846e-10
Efra.gene11481_i0_length1197.p1	5-7day	intact	3.07778934891038	162.068422680121	82.5731060145155	-5.71278908348417	0.815593518418272	-7.00445620823877	2.47946958544849e-12	1.0696723493929e-10
Efra.gene14663_i0_length1006.p1	5-7day	intact	1136.58435302598	92.7637447340459	614.674048880012	3.61563641654907	0.51635413709902	7.00224159500771	2.51899205808637e-12	1.08565843804146e-10
Efra.gene20752_i0_length726.p1	5-7day	intact	395.402727747438	22.1417316809907	208.772229714214	4.1612164429027	0.594439500734709	7.00023541127324	2.55532779716703e-12	1.10024113881153e-10
Efra.gene35888_i0_length409.p1	5-7day	intact	1.78420077513623	170.428195835901	86.1061983055185	-6.58622495829272	0.941157106243504	-6.99800799951532	2.59627271208313e-12	1.11677795134414e-10
Efra.gene1813_i4_length993.p1	5-7day	intact	24.4059303288626	354.034363259321	189.220146794092	-3.85951273439932	0.551666785179571	-6.99609408810616	2.63196820508941e-12	1.13102664938237e-10
Efra.gene6902_i0_length1614.p1	5-7day	intact	72.6586218504903	801.991961090349	437.325291470419	-3.46460407536854	0.495466977093029	-6.9926034136439	2.69831476032706e-12	1.15840627037494e-10
Efra.gene38556_i0_length385.p1	5-7day	intact	196.033709887633	2.71109268471526	99.3724012861741	6.16257312508766	0.881652628503672	6.98979725784597	2.75283761185452e-12	1.18066146463983e-10
Efra.gene47978_i0_length330.p1	5-7day	intact	3.99045681689912	160.322339388732	82.1563981028158	-5.32974404749831	0.762807413986707	-6.98701133441158	2.80803564510603e-12	1.2031626146762e-10
Efra.gene34824_i0_length420.p1	5-7day	intact	9.81995995672278	372.761274931832	191.290617444278	-5.25008537342416	0.751532423724732	-6.98584014167185	2.83156344895828e-12	1.2120634047467e-10
Efra.gene10923_i0_length1236.p1	5-7day	intact	1.77048938818914	242.990772624678	122.380631006434	-7.10111875737199	1.01672632613467	-6.98429712582399	2.86285604243505e-12	1.224267417797e-10
Efra.gene891_i0_length3903.p1	5-7day	intact	621.493623073445	56.1770386033632	338.835330838404	3.46820499349736	0.496695240582801	6.98256135780145	2.89846309599734e-12	1.23829097161424e-10
Efra.gene19938_i0_length363.p1	5-7day	intact	5.82950313982367	354.21922285813	180.024362998977	-5.93204998121515	0.849714986750453	-6.98122320273644	2.92620975029831e-12	1.24893243309531e-10
Efra.gene2265_i0_length2730.p1	5-7day	intact	13.2375362505773	248.37817102618	130.807853638379	-4.22859578877799	0.605964790139035	-6.97828629252165	2.98802294358155e-12	1.27407908536204e-10
Efra.gene11977_i0_length1164.p1	5-7day	intact	9.8062485697757	272.92900192304	141.367625246408	-4.80224815378091	0.688531793166663	-6.97462078213503	3.06696957376429e-12	1.3063094256319e-10
Efra.gene12904_i0_length1107.p1	5-7day	intact	16.833360574744	502.225163252426	259.529261913585	-4.89907981539013	0.70242712311566	-6.97450262692015	3.06954810040766e-12	1.3063094256319e-10
Efra.gene14862_i0_length996.p1	5-7day	intact	665.047140642376	31.626207706503	348.336674174439	4.39657206369202	0.630588126628073	6.97217704875239	3.12073455464614e-12	1.32680969413187e-10
Efra.gene11966_i0_length1164.p1	5-7day	intact	10.2557266102965	298.905605054935	154.580665832616	-4.86852611912238	0.698513415132178	-6.96983910924763	3.17303651075772e-12	1.34774419516779e-10
Efra.gene4918_i2_length1905.p1	5-7day	intact	8.90729248873405	243.778695057636	126.342993773185	-4.77791396143138	0.685923381974445	-6.9656671386213	3.26851117777256e-12	1.38695820507911e-10
Efra.gene8669_i0_length1427.p1	5-7day	intact	399.089813579486	15.7797030406369	207.434758310061	4.65654879285237	0.668754235427988	6.96301951623871	3.33055659604273e-12	1.41192497545534e-10
Efra.gene17580_i1_length858.p1	5-7day	intact	4906.57293445634	230.053917312129	2568.31342588424	4.41498399192941	0.634325532958974	6.96012341066358	3.399747863342e-12	1.43987011528875e-10
Efra.gene1824_i0_length2973.p1	5-7day	intact	43.9910046945199	817.974841317302	430.982923005911	-4.21750283792076	0.605978707692562	-6.95982017912826	3.40707340889138e-12	1.44158517581593e-10
Efra.gene4035_i0_length2097.p1	5-7day	intact	2.65573408228372	150.89689235001	76.7763132161469	-5.82862008218023	0.837606467396778	-6.95866174516914	3.43520193114987e-12	1.45209054542093e-10
Efra.gene10991_i0_length1233.p1	5-7day	intact	1.3347227346154	182.397269444494	91.8659960895547	-7.10063352566709	1.02065980016721	-6.95690525335065	3.47828709801579e-12	1.46889199098932e-10
Efra.gene31107_i0_length471.p1	5-7day	intact	8.30698919179533	417.31194479473	212.809466993263	-5.64561013247674	0.812081038016143	-6.95202802206609	3.60071855020853e-12	1.51913728747245e-10
Efra.gene11168_i0_length1220.p1	5-7day	intact	10.650359103029	215.072681653518	112.861520378273	-4.33729206929108	0.623907654872269	-6.95181736498977	3.60610071991511e-12	1.51995072872744e-10
Efra.gene6879_i0_length1617.p1	5-7day	intact	7.09566893970366	179.946534725799	93.5211018327514	-4.66599120485662	0.671409627132097	-6.94954468375325	3.66467038430404e-12	1.54315938364512e-10
Efra.gene13379_i0_length1080.p1	5-7day	intact	1.32101134766832	182.221106587667	91.7710589676678	-7.10224277894639	1.02209574005482	-6.94870597794047	3.68651958726505e-12	1.55087579271521e-10
Efra.gene16534_i0_length909.p1	5-7day	intact	29.3501887745917	512.995883831161	271.173036302877	-4.12859325522554	0.594184334281044	-6.94833743845013	3.69616078799814e-12	1.55344660281824e-10
Efra.gene5908_i0_length402.p1	5-7day	intact	5.24291122983203	474.423826341207	239.833368785519	-6.49359327061446	0.934865351989869	-6.94601982712568	3.75735985331711e-12	1.57766090634891e-10
Efra.gene7387_i0_length1557.p1	5-7day	intact	19.4616718831335	283.957308157167	151.70949002015	-3.86672122223625	0.556807071765426	-6.9444542253681	3.79926238184561e-12	1.5937344313702e-10
Efra.gene10453_i0_length1272.p1	5-7day	intact	3.94932265605787	205.646310511252	104.797816583655	-5.69592819672577	0.820597490316711	-6.94119621853512	3.88793536144035e-12	1.62937816804592e-10
Efra.gene19620_i0_length768.p1	5-7day	intact	4.01787959079328	189.464873615698	96.7413766032454	-5.56622713019423	0.802027336564314	-6.940196270664	3.91555556225275e-12	1.63939207384748e-10
Efra.gene25160_i0_length591.p1	5-7day	intact	1.32101134766832	194.710896128301	98.0159537379848	-7.19813324674854	1.03722822304328	-6.93977765628941	3.92717541932435e-12	1.64269417444818e-10
Efra.gene4174_i0_length2067.p1	5-7day	intact	0.885244694094572	276.494818665942	138.690031680018	-8.28704639857009	1.19418929000299	-6.93947472812231	3.93560514749477e-12	1.64465687474226e-10
Efra.gene14372_i0_length1023.p1	5-7day	intact	0.885244694094572	242.485601969516	121.685423331805	-8.09786787723976	1.16737638788489	-6.93680972245111	4.01053415728057e-12	1.67437898536029e-10
Efra.gene106118_i0_length219.p1	5-7day	intact	0.885244694094572	271.408489629743	136.146867161919	-8.26026612042861	1.19110718381646	-6.93494778023391	4.06371241838111e-12	1.69497252377671e-10
Efra.gene6040_i1_length1719.p1	5-7day	intact	6.19671285866201	247.411313425767	126.804013142214	-5.31911842228618	0.767100031847112	-6.93406101089345	4.08928153714386e-12	1.7040222041712e-10
Efra.gene8001_i0_length1494.p1	5-7day	intact	0.885244694094572	316.307408982027	158.596326838061	-8.48151782526952	1.22341191274967	-6.93267552561829	4.12954668244964e-12	1.71917286863305e-10
Efra.gene18168_i0_length832.p1	5-7day	intact	762.825128158275	70.2193550945942	416.522241626435	3.4411453513055	0.496505962561864	6.93072311468311	4.18694841515491e-12	1.74142228790621e-10
Efra.gene22643_i0_length663.p1	5-7day	intact	430.078096073544	15.0324920069619	222.555294040253	4.84356905045638	0.698905761109256	6.93021766306375	4.20193592841093e-12	1.74600555801506e-10
Efra.gene39766_i0_length375.p1	5-7day	intact	3297.25753956259	260.31430587393	1778.78592271826	3.66262877699325	0.528687219315876	6.92778006196691	4.27495664446767e-12	1.77467162436939e-10
Efra.gene19547_i0_length772.p1	5-7day	intact	1267.13821236593	107.368412660143	687.253312513034	3.56113234241527	0.514106910428488	6.92683227978245	4.30368301581369e-12	1.784912982355e-10
Efra.gene30944_i0_length473.p2	5-7day	intact	6.65990228612992	210.094789745374	108.377346015752	-4.98118814876809	0.71934200953072	-6.92464513787772	4.37069734185052e-12	1.81099967825603e-10
Efra.gene33808_i0_length432.p1	5-7day	intact	116.046325519339	1253.95189648713	684.999111003232	-3.43346659654172	0.495893242965308	-6.92380193771247	4.39680541148931e-12	1.82010371897625e-10
Efra.gene6586_i1_length936.p1	5-7day	intact	192.574999432937	2.17390737225297	97.3744534025951	6.45701829516988	0.93262813615481	6.92346503912258	4.40727951973156e-12	1.82272488708898e-10
Efra.gene53368_i0_length309.p1	5-7day	intact	0.885244694094572	672.503830750895	336.694537722495	-9.56957793708321	1.38223689758072	-6.92325458380723	4.41383494100967e-12	1.82372199759803e-10
Efra.gene6942_i0_length1611.p1	5-7day	intact	2.23367881565705	165.140537820472	83.6871083180643	-6.21754257494469	0.898193983726711	-6.92227145537914	4.44458500951589e-12	1.8347046787874e-10
Efra.gene1006_i4_length2757.p1	5-7day	intact	237.225871172933	2676.30353355106	1456.764702362	-3.49574310306057	0.505112756563203	-6.92071831019607	4.49359238452013e-12	1.85319624450257e-10
Efra.gene5227_i0_length1845.p1	5-7day	intact	1.77048938818914	159.684489586655	80.727489487422	-6.4950674581679	0.938791001521051	-6.91854464693892	4.56306988556919e-12	1.88008733375081e-10
Efra.gene9238_i0_length1011.p1	5-7day	intact	8.48523722210739	328.399540892011	168.442389057059	-5.27839777451104	0.762954566279255	-6.9183644843395	4.56887551206355e-12	1.88071841003596e-10
Efra.gene22397_i0_length672.p1	5-7day	intact	187.452492956896	6.59722048397035	97.0248567204332	4.82896032739475	0.698262629508508	6.91567917760936	4.65627096826564e-12	1.91490231483702e-10
Efra.gene56_i0_length8540.p1	5-7day	intact	10.5955135552407	210.18768159655	110.391597575895	-4.30883018749543	0.623208031438699	-6.91395163433361	4.71335930656084e-12	1.93657014870124e-10
Efra.gene3192_i0_length2334.p1	5-7day	intact	137.415600660132	1307.86028765997	722.637944160053	-3.25044198403156	0.470361513892667	-6.91051858629166	4.82885163803711e-12	1.98217152500173e-10
Efra.gene3529_i2_length1989.p1	5-7day	intact	40.0142592645678	780.279901697309	410.147080480938	-4.28625476470262	0.620297422787443	-6.9099993120097	4.84656054732611e-12	1.98655671111416e-10
Efra.gene26582_i0_length555.p1	5-7day	intact	2.64202269533664	157.192119365135	79.9170710302357	-5.89027102761866	0.852434382193387	-6.90994069533245	4.84856355725981e-12	1.98655671111416e-10
Efra.gene2687_i0_length2528.p1	5-7day	intact	0.885244694094572	253.297033947534	127.091139320814	-8.16098234211874	1.18115676102502	-6.90931348946145	4.87004687687377e-12	1.99350272344143e-10
Efra.gene11840_i0_length1171.p1	5-7day	intact	0.885244694094572	253.809053137593	127.347148915844	-8.16389914047042	1.18206244956644	-6.90648716864731	4.96801847632574e-12	2.03171369558187e-10
Efra.gene4295_i0_length2040.p1	5-7day	intact	1.75677800124206	215.644653933909	108.700715967576	-6.93240538234496	1.00384770734029	-6.9058337551146	4.99094190244982e-12	2.03730433650651e-10
Efra.gene112372_i0_length213.p1	5-7day	intact	0.885244694094572	241.86422154786	121.374733120977	-8.09408605565323	1.17293117540004	-6.90073401185938	5.17345215114362e-12	2.10984790045342e-10
Efra.gene10660_i0_length1257.p1	5-7day	intact	1173.97929416835	128.209278614575	651.094286391465	3.19499975294055	0.463019765077129	6.90035284435067	5.18735319449874e-12	2.11355824046965e-10
Efra.gene2536_i0_length2592.p1	5-7day	intact	14.1502037185661	276.496666873028	145.323435295797	-4.28826497098728	0.621749247992124	-6.89709715747273	5.30758845133889e-12	2.16054692148674e-10
Efra.gene20171_i0_length747.p1	5-7day	intact	4.42622347047286	153.574122170339	79.0001728204061	-5.1167971575328	0.742131390951605	-6.8947321457077	5.39663899976132e-12	2.19476619727816e-10
Efra.gene520_i0_length4641.p1	5-7day	intact	114.155431377359	1654.89439266677	884.524912022063	-3.85770926431588	0.559636611359744	-6.89323962373161	5.45358939801859e-12	2.21478726659918e-10
Efra.gene4710_i0_length1944.p1	5-7day	intact	4.3988006965787	166.793729260684	85.5962649786312	-5.24009204846307	0.760185167569692	-6.89317849388671	5.45593445367128e-12	2.21478726659918e-10
Efra.gene8425_i0_length1449.p1	5-7day	intact	572.707464717599	45.1816711300793	308.944567923839	3.66459815366536	0.531930740136229	6.88923928842097	5.60915201402111e-12	2.27488594677406e-10
Efra.gene4062_i0_length2091.p1	5-7day	intact	9.69655747419905	213.637288572958	111.666923023578	-4.45929763035275	0.64733743207907	-6.88867568808853	5.63141560898363e-12	2.28181226940806e-10
Efra.gene29067_i2_length504.p1	5-7day	intact	728.871745139616	65.6363485064717	397.254046823044	3.47378940338952	0.504301531599096	6.88831817023129	5.64558331388007e-12	2.28544846498601e-10
Efra.gene7212_i3_length1350.p1	5-7day	intact	310.683194410385	25083.1544254941	12696.9188099522	-6.3350174889543	0.92025198156844	-6.88400309462757	5.81936094399268e-12	2.3536319759141e-10
Efra.gene12719_i1_length1119.p1	5-7day	intact	4.84827873709953	165.476394153703	85.1623364454015	-5.09016640149255	0.739907439111692	-6.87946374428081	6.00782853157624e-12	2.42762614052783e-10
Efra.gene22118_i0_length681.p1	5-7day	intact	635.666974580455	15.6200095642318	325.643492072344	5.35154259833705	0.778025930619471	6.87836020333681	6.05454240479853e-12	2.44425765119958e-10
Efra.gene35925_i1_length387.p1	5-7day	intact	446.556237844381	19.9426581863339	233.249448015358	4.48763442593889	0.65257014189308	6.87686140974891	6.11855817124225e-12	2.46783715643762e-10
Efra.gene14557_i2_length810.p1	5-7day	intact	5.28404539067327	419.516018617197	212.400032003935	-6.30830708625695	0.917361528396906	-6.87657689033543	6.13078512690025e-12	2.46833512726414e-10
Efra.gene17349_i0_length870.p1	5-7day	intact	248.734052196162	10.9953674732839	129.864709834723	4.50004144339856	0.654401886095769	6.87657162824862	6.13101148554611e-12	2.46833512726414e-10
Efra.gene13605_i1_length1065.p1	5-7day	intact	6.68732506002408	295.606070709407	151.146697884716	-5.46974916347671	0.795707632427902	-6.87406899288768	6.23960063317265e-12	2.50975673000118e-10
Efra.gene24235_i0_length615.p1	5-7day	intact	2.21996742870997	215.367826587467	108.793897008089	-6.60342096511594	0.960745250045583	-6.87322780393933	6.27652128265508e-12	2.52230175819136e-10
Efra.gene8318_i0_length1461.p1	5-7day	intact	129.437684755067	1285.34014003938	707.388912397225	-3.31193893703162	0.481890086491053	-6.87280985825615	6.29494488122866e-12	2.52739739556192e-10
Efra.gene4284_i0_length2043.p1	5-7day	intact	546.025444155521	35.4116710161428	290.718557585832	3.94848549424393	0.574810099905753	6.8691999234031	6.45629723007869e-12	2.58981680321224e-10
Efra.gene41494_i0_length363.p1	5-7day	intact	0.885244694094572	270.084305987867	135.484775340981	-8.25360757917898	1.20195213002412	-6.86683551949223	6.56416787215604e-12	2.63068891663346e-10
Efra.gene13977_i0_length1044.p1	5-7day	intact	853.501008061707	7743.38152385437	4298.44126595804	-3.18146957855077	0.463537291729978	-6.86345982364683	6.72124341736825e-12	2.69118831062668e-10
Efra.gene21654_i3_length384.p1	5-7day	intact	186.896321549531	2.17390737225297	94.5351144608922	6.41386390216459	0.935498588990817	6.85609147640045	7.0770069912422e-12	2.83106014220565e-10
Efra.gene54832_i0_length303.p1	5-7day	intact	754.846769037912	10.2316870591873	382.539228048549	6.19800383458603	0.904133792780361	6.85518435886147	7.12206102255112e-12	2.84649566972152e-10
Efra.gene27795_i0_length528.p1	5-7day	intact	1.75677800124206	160.129707151484	80.9432425763632	-6.50224379567018	0.948768072378713	-6.8533543496758	7.21380969111965e-12	2.88054883528157e-10
Efra.gene23142_i0_length606.p1	5-7day	intact	877.112955204356	48.9758311817014	463.044393193029	4.16093918552917	0.607181088591197	6.85288007764459	7.23777597982401e-12	2.88749858763532e-10
Efra.gene26288_i1_length564.p1	5-7day	intact	3.13263489669871	326.094802579928	164.613718738314	-6.70960185946291	0.979213483991346	-6.85203172664053	7.28084028152176e-12	2.90204796873264e-10
Efra.gene7709_i1_length477.p1	5-7day	intact	3.51355600248413	619.91869911638	311.716127559432	-7.45915880771979	1.08881457254562	-6.85071544393499	7.3481553902029e-12	2.92622832389582e-10
Efra.gene14514_i1_length726.p1	5-7day	intact	768.660183540266	52.1650801920891	410.412631866178	3.88100757269404	0.566585234449876	6.84982123909793	7.39423279577795e-12	2.94191518937987e-10
Efra.gene21468_i2_length222.p1	5-7day	intact	1.3347227346154	188.926764199692	95.1307434671538	-7.15096574902589	1.04418645731047	-6.84836094067407	7.47008981774128e-12	2.96941131291678e-10
Efra.gene1257_i0_length3450.p1	5-7day	intact	7.96720224685115	176.261735905775	92.1144690763128	-4.46769162885375	0.652486369921856	-6.84718000988867	7.53199198043824e-12	2.99131565981231e-10
Efra.gene16254_i0_length924.p1	5-7day	intact	73.7769601226853	946.83659090729	510.306775514988	-3.68241268455347	0.537949577886958	-6.84527479139927	7.63292111018814e-12	3.02866601021388e-10
Efra.gene1367_i1_length3342.p1	5-7day	intact	160.889156676593	2755.31510640002	1458.10213153831	-4.09777845558618	0.599014049066065	-6.84087203292662	7.87125466539064e-12	3.12042063329594e-10
Efra.gene1127_i0_length3585.p1	5-7day	intact	0.885244694094572	228.175154873826	114.53019978396	-8.01021431086727	1.17188798802712	-6.83530712210175	8.182952809658e-12	3.24106800572629e-10
Efra.gene22041_i1_length588.p1	5-7day	intact	1237.84159188241	117.121943393658	677.481767638032	3.40129000855911	0.497640504836778	6.83483353043119	8.21003096223987e-12	3.24886872717988e-10
Efra.gene813_i4_length264.p1	5-7day	intact	18.3051971788302	523.489777063455	270.897487121143	-4.84022566360565	0.708328410492323	-6.83330725113998	8.29789653676042e-12	3.28068858224264e-10
Efra.gene13892_i0_length1050.p1	5-7day	intact	174.935664757048	2.76142492952289	88.8485448432856	5.99050943499825	0.876839523914038	6.83193363394228	8.37776090905913e-12	3.30929076339531e-10
Efra.gene5891_i0_length1740.p1	5-7day	intact	10.6229363291349	221.485966642222	116.054451485679	-4.38229612597162	0.641769001122034	-6.82846338528327	8.58289688996751e-12	3.38728067036888e-10
Efra.gene19774_i0_length762.p1	5-7day	intact	1.3347227346154	187.45065971985	94.3926912272325	-7.14010446970236	1.04578676525412	-6.82749553439547	8.64098160487846e-12	3.40714833818165e-10
Efra.gene7751_i0_length1518.p1	5-7day	intact	438.029032420014	15501.1015977208	7969.56531507042	-5.14509082425628	0.753758086919296	-6.82591790860237	8.73648800060793e-12	3.44172263185991e-10
Efra.gene12936_i0_length1107.p1	5-7day	intact	1.3347227346154	226.975877740425	114.15530023752	-7.41588965319776	1.08662397819972	-6.82470643201166	8.81052976949545e-12	3.46778669031196e-10
Efra.gene26867_i0_length549.p1	5-7day	intact	8.82502416705156	394.093070178186	201.459047172619	-5.47943626944055	0.803007784809753	-6.82364028480587	8.8761978070715e-12	3.4905112448827e-10
Efra.gene7128_i0_length1587.p1	5-7day	intact	137.730962559915	3736.35517912132	1937.04307084062	-4.7617611112978	0.698164064203497	-6.8204041935763	9.07847158362056e-12	3.56686663897892e-10
Efra.gene18240_i0_length828.p1	5-7day	intact	274.512841691748	12.0949042206123	143.30387295618	4.50479006714964	0.660673041023124	6.81848628206999	9.20047595787711e-12	3.61157666414295e-10
Efra.gene4037_i0_length2096.p1	5-7day	intact	3.93561126911079	259.741409489996	131.838510379553	-6.03625205836689	0.885307016288425	-6.81825846549073	9.21507439530034e-12	3.61408318797501e-10
Efra.gene11960_i0_length1164.p1	5-7day	intact	8.4029689004249	179.963004106221	94.1829865033228	-4.42021795742104	0.648578712645717	-6.81523748966389	9.41081698119276e-12	3.68756536456283e-10
Efra.gene24345_i0_length612.p1	5-7day	intact	1.78420077513623	158.954672036944	80.3694364060403	-6.4857165416537	0.951720068757729	-6.81473130026505	9.44401133259424e-12	3.69728002383876e-10
Efra.gene9025_i0_length1395.p1	5-7day	intact	22.2789448800493	2008.30536281399	1015.29215384702	-6.49250025865221	0.95295307368261	-6.81303249651367	9.55625434687339e-12	3.73789703359837e-10
Efra.gene12442_i0_length1134.p1	5-7day	intact	1613.08725117174	133.841489705218	873.464370438478	3.59110001197263	0.527107210117106	6.81284555218814	9.56868563242874e-12	3.73943554679746e-10
Efra.gene1112_i0_length3600.p1	5-7day	intact	2.21996742870997	173.810077083537	88.0150222561233	-6.29367476020458	0.92441792534841	-6.80825694485805	9.87883127066378e-12	3.85589166368480e-10
Efra.gene21650_i2_length633.p1	5-7day	intact	0.885244694094572	329.720572413163	165.302908553629	-8.54142986588545	1.25458367993405	-6.80817868309468	9.88420551912655e-12	3.85589166368480e-10
Efra.gene942_i0_length3831.p1	5-7day	intact	2.20625604176289	365.989739798121	184.097997919942	-7.37207431519796	1.08286181511166	-6.80795482149105	9.89959395249285e-12	3.85847415664743e-10
Efra.gene37507_i0_length393.p1	5-7day	intact	1.32101134766832	171.536429325211	86.4287203364399	-7.01520080887902	1.03061465584048	-6.80681258424184	9.97847844225920e-12	3.88577845462986e-10
Efra.gene29187_i0_length501.p1	5-7day	intact	1.75677800124206	161.514767987237	81.6357729942394	-6.51483542554196	0.957178304712241	-6.80629240494595	1.00146065119322e-11	3.89639915960268e-10
Efra.gene3141_i3_length2352.p1	5-7day	intact	12.8154809839507	216.071553911231	114.443517447591	-4.0748532805632	0.598858939232387	-6.80436245267762	1.01497708504041e-11	3.94475409630374e-10
Efra.gene25372_i0_length585.p1	5-7day	intact	578.768340963507	25.4151758005721	302.09175838204	4.51062429806959	0.662911562881869	6.80426251498857	1.01568184508502e-11	3.94475409630374e-10
Efra.gene27751_i0_length396.p1	5-7day	intact	2.20625604176289	172.710540336208	87.4583981889856	-6.28757090077753	0.925116748010667	-6.79651613085382	1.07179310435542e-11	4.1590109139379e-10
Efra.gene13792_i7_length1056.p1	5-7day	intact	0.885244694094572	231.482461857793	116.183853275944	-8.03105674993083	1.18229192611427	-6.79278659740644	1.09988020479675e-11	4.26424039928425e-10
Efra.gene19134_i6_length561.p1	5-7day	intact	5.38002509930284	302.7006892101	154.040357154702	-5.82135554066458	0.857473117711282	-6.78896564851223	1.12940326470344e-11	4.37484694190231e-10
Efra.gene6854_i0_length1620.p1	5-7day	intact	1.32101134766832	166.055214968991	83.6881131583297	-6.96814890197093	1.02648075926264	-6.78838725333379	1.13393943621494e-11	4.38855505287618e-10
Efra.gene24044_i1_length468.p1	5-7day	intact	10.1460355147199	299.990520628928	155.068278071824	-4.88480592540826	0.71960486404531	-6.78817802585155	1.13558473330187e-11	4.39106068578344e-10
Efra.gene13641_i0_length435.p1	5-7day	intact	217.759481089051	5.42218536943053	111.590833229241	5.31779473934114	0.783524112403576	6.78702117159869	1.1447241585259e-11	4.4225146507264e-10
Efra.gene19531_i0_length774.p1	5-7day	intact	4.48106901826119	292.234734410839	148.35790171455	-6.03479364443741	0.889337759113107	-6.78571620579297	1.15512019593973e-11	4.45876395632736e-10
Efra.gene15874_i0_length942.p1	5-7day	intact	197.595530742883	6.59722048397035	102.096375613427	4.90504900651787	0.722871856510275	6.78550280017458	1.156829072171e-11	4.46144666887052e-10
Efra.gene32459_i0_length450.p1	5-7day	intact	0.885244694094572	271.880721524062	136.382983109078	-8.26318598863341	1.21800868780035	-6.78417655916413	1.16750479067582e-11	4.49867607783702e-10
Efra.gene4_i0_length16251.p1	5-7day	intact	4703.05053882993	37525.7346651864	21114.3926020082	-2.99621423568844	0.441728263079825	-6.78293531592973	1.17758370415382e-11	4.53354272244836e-10
Efra.gene1805_i2_length2985.p1	5-7day	intact	10.173458288614	214.241275510649	112.207366899632	-4.3959060704664	0.648859981359073	-6.77481459290945	1.24565901163754e-11	4.79143174371487e-10
Efra.gene38019_i0_length390.p1	5-7day	intact	197.543682923828	1.63672205979068	99.5902024918091	6.9069847664035	1.01955024595929	6.77454082697488	1.24801989057917e-11	4.79632028515685e-10
Efra.gene62691_i0_length282.p1	5-7day	intact	1.3347227346154	195.414623452065	98.3746730933402	-7.19948129032497	1.0647102342101	-6.76191611482553	1.36178547822563e-11	5.22897104571034e-10
Efra.gene7098_i0_length1590.p1	5-7day	intact	1676.9607057593	114.436016831346	895.698361295324	3.8729556292927	0.57284889106916	6.76086781291354	1.37167630462905e-11	5.26226112196667e-10
Efra.gene14668_i1_length1005.p1	5-7day	intact	5.77465759203534	194.30823816984	100.041447880938	-5.07518947907243	0.750685029271046	-6.76074422850913	1.37284696118938e-11	5.26226112196667e-10
Efra.gene1010_i0_length3741.p1	5-7day	intact	98.98586682396	1035.10152416241	567.043695493183	-3.38674044400819	0.501020008707967	-6.75969100064872	1.38286347627709e-11	5.29604215927739e-10
Efra.gene7341_i0_length1563.p1	5-7day	intact	274.140913772162	2220.40121367887	1247.27106372552	-3.01786654501654	0.446495025633926	-6.75901493131268	1.38933078216994e-11	5.31618362944399e-10
Efra.gene8921_i0_length1401.p1	5-7day	intact	6.63247951223575	183.614864165402	95.123671838819	-4.79075622336696	0.709100261562749	-6.7561055651127	1.41750156653195e-11	5.41926489432423e-10
Efra.gene4758_i1_length1935.p1	5-7day	intact	1.3347227346154	204.338596249797	102.836659492206	-7.26439932991036	1.07541815704707	-6.75495320802211	1.42881361034616e-11	5.45777032202019e-10
Efra.gene9818_i0_length1326.p1	5-7day	intact	32.7951878423404	379.348874570278	206.072031206309	-3.53240624448965	0.523003465480239	-6.75407808482891	1.43746322416755e-11	5.48604785050032e-10
Efra.gene12159_i0_length1152.p1	5-7day	intact	1.3347227346154	162.681106359794	82.0079145472049	-6.93553115585679	1.02711078361733	-6.75246649775291	1.45352633888515e-11	5.54254532203658e-10
Efra.gene514_i0_length4647.p1	5-7day	intact	23.1946100767709	593.474864417976	308.334737247373	-4.67914893661725	0.693040260318588	-6.75162642710868	1.4619691132908e-11	5.56991245551934e-10
Efra.gene18350_i0_length822.p1	5-7day	intact	110.38135902288	1184.34152865803	647.361443840456	-3.42326909751314	0.507098379702432	-6.75070012947376	1.4713341549376e-11	5.59764737651091e-10
Efra.gene8512_i0_length1443.p1	5-7day	intact	7.96720224685115	175.397391002063	91.6822966244569	-4.46069876575309	0.660787395392118	-6.75058089312685	1.47254391663171e-11	5.59764737651091e-10
Efra.gene13096_i0_length1097.p1	5-7day	intact	234.483150568218	9.97132909316696	122.227239830692	4.56023997888109	0.675538110367556	6.75052955398755	1.47306509908182e-11	5.59764737651091e-10
Efra.gene24458_i1_length420.p1	5-7day	intact	622.778218461021	9692.58986908936	5157.68404377519	-3.96005137356479	0.586658049972513	-6.75018671225995	1.47655017926481e-11	5.60604953307753e-10
Efra.gene6668_i1_length1479.p1	5-7day	intact	0.885244694094572	227.43571647859	114.160480586342	-8.00527009432033	1.18648580439322	-6.74704245485207	1.50889136002989e-11	5.72390132816857e-10
Efra.gene4367_i0_length2025.p1	5-7day	intact	8.85244694094572	189.951726683352	99.402086812149	-4.42374588901771	0.655789864940713	-6.74567590247471	1.52316276817572e-11	5.77306239886342e-10
Efra.gene22501_i1_length669.p1	5-7day	intact	2.19254465481581	150.871726227606	76.532135441211	-6.09570775167641	0.903950474941708	-6.7434089816364	1.54712910639788e-11	5.85885277090639e-10
Efra.gene8485_i0_length1443.p1	5-7day	intact	7.99462502074531	224.103243372218	116.048934196482	-4.81070339742615	0.713603619835553	-6.74142235788372	1.56843543275708e-11	5.93443102175774e-10
Efra.gene25608_i0_length579.p1	5-7day	intact	4.87570151099369	149.201141303429	77.0384214072116	-4.93663195736966	0.732645791371031	-6.73808819420301	1.60484153972044e-11	6.06696281046891e-10
Efra.gene5909_i3_length1065.p1	5-7day	intact	2.23367881565705	181.557166559643	91.89542268765	-6.35330838195645	0.943609473259347	-6.73298494981331	1.662172617715e-11	6.27830419484385e-10
Efra.gene26567_i0_length558.p1	5-7day	intact	12.3660029434298	352.000907672422	182.183455307926	-4.83018379705958	0.717519020190972	-6.73178502748818	1.67594135127251e-11	6.32488192293273e-10
Efra.gene4544_i0_length675.p1	5-7day	intact	0.885244694094572	278.550668064615	139.717956379355	-8.29767782556129	1.23267806740074	-6.7314232685733	1.68011428966879e-11	6.33519701821639e-10
Efra.gene111988_i0_length213.p1	5-7day	intact	1.75677800124206	212.100306899239	106.928542450241	-6.9081307071312	1.02652737523338	-6.72961177051968	1.70116368519972e-11	6.40637231379833e-10
Efra.gene70_i0_length7992.p1	5-7day	intact	4.41251208352578	145.138850647348	74.7756813654368	-5.03739033382421	0.748548023867047	-6.72954863710778	1.7019019259227e-11	6.40637231379833e-10
Efra.gene3727_i0_length2178.p1	5-7day	intact	1.77048938818914	161.413179394079	81.5918343911339	-6.51042015172654	0.96750656863378	-6.72907075031018	1.70750020484457e-11	6.42195205247694e-10
Efra.gene13671_i0_length1062.p1	5-7day	intact	257.630631026682	15.9810320198674	136.805831523275	4.0123269864844	0.596409277540222	6.7274724548761	1.72635500837898e-11	6.48732073345077e-10
Efra.gene2556_i1_length2580.p1	5-7day	intact	29.7996668151125	457.32401588296	243.561841349036	-3.94111237995858	0.58620122641004	-6.72313909012845	1.77850660138478e-11	6.67759423953376e-10
Efra.gene26585_i0_length555.p1	5-7day	intact	613.708553016236	2.7865910519267	308.247572034081	7.79253632971607	1.15924526336408	6.72207735151959	1.79151797491925e-11	6.71978506392451e-10
Efra.gene6406_i0_length1674.p1	5-7day	intact	1.3347227346154	174.91923467639	88.1269787055029	-7.04027743809678	1.04735277903182	-6.72197332078009	1.79279785134246e-11	6.71978506392451e-10
Efra.gene18168_i3_length726.p1	5-7day	intact	2231.18128432373	256.225924991901	1243.70360465781	3.12224029047767	0.464532419839575	6.72125379657231	1.80167460667089e-11	6.74730973548477e-10
Efra.gene16536_i2_length909.p1	5-7day	intact	1966.98800797626	156.000614870173	1061.49431142322	3.6558497113658	0.544005870662841	6.72023944688566	1.81426175968107e-11	6.78623718877683e-10
Efra.gene10006_i0_length1311.p1	5-7day	intact	4.87570151099369	152.138729089779	78.5072153003864	-4.96467803772747	0.738772921619067	-6.72016785191189	1.81515343404925e-11	6.78623718877683e-10
Efra.gene85834_i0_length240.p1	5-7day	intact	2.6694454692308	166.433630908591	84.551538188911	-5.96733483239862	0.888025018345157	-6.71978233622157	1.81996219246754e-11	6.79843941573358e-10
Efra.gene7021_i0_length1602.p1	5-7day	intact	0.885244694094572	217.876666189409	109.380955441752	-7.94366099671836	1.18240676788238	-6.71821340378908	1.83966140019758e-11	6.86619679849825e-10
Efra.gene14055_i0_length1041.p1	5-7day	intact	15.4437922923402	454.245976311256	234.844884301798	-4.87770404896597	0.726214523791309	-6.71661594359364	1.85993327409227e-11	6.93597489772509e-10
Efra.gene23434_i4_length444.p1	5-7day	intact	463.51644184568	34.6228244796424	249.069633162661	3.74293701783903	0.557307020963366	6.71611316033477	1.86635876246245e-11	6.95404326701079e-10
Efra.gene4274_i0_length2046.p1	5-7day	intact	1.77048938818914	164.310055781146	83.0402725846675	-6.5366749328823	0.97337895242571	-6.71544717151791	1.87490346467578e-11	6.97997056341735e-10
Efra.gene885_i3_length1938.p1	5-7day	intact	4.84827873709953	150.04901682672	77.4486477819097	-4.94878689944999	0.737552699959778	-6.7097400629404	1.9497141289068e-11	7.25234323993362e-10
Efra.gene17539_i0_length861.p1	5-7day	intact	0.885244694094572	207.535617898624	104.210431296359	-7.87339221170754	1.17350427325145	-6.70929999248541	1.95560259232839e-11	7.26810274263671e-10
Efra.gene37058_i0_length399.p1	5-7day	intact	5.71981204424702	166.617566403857	86.1686892240521	-4.86046504327784	0.724534290817794	-6.70839890516673	1.96771417914635e-11	7.30694470372626e-10
Efra.gene3419_i1_length1275.p1	5-7day	intact	0.885244694094572	210.97652813305	105.930886413572	-7.89696578259779	1.17737796909107	-6.70724779120351	1.9832932780378e-11	7.35858662789001e-10
Efra.gene39766_i1_length327.p1	5-7day	intact	1159.42502155556	126.421559820361	642.92329068796	3.19710901749928	0.476691784277965	6.70686830137396	1.98845568860188e-11	7.37152519976725e-10
Efra.gene2348_i0_length2688.p1	5-7day	intact	2.23367881565705	154.388134829243	78.3109068224502	-6.11995448954677	0.913433332323182	-6.69994653466562	2.08495809187526e-11	7.72276901303697e-10
Efra.gene17996_i2_length840.p1	5-7day	intact	219.101919753147	4.473645356525	111.787782554836	5.62760757612317	0.840243572613946	6.69759074575962	2.11883656600565e-11	7.84165552990014e-10
Efra.gene18887_i2_length801.p1	5-7day	intact	1.32101134766832	184.268259244358	92.7946352960133	-7.11828467339321	1.06303928290143	-6.6961633383526	2.13962563108847e-11	7.91194002272412e-10
Efra.gene19480_i4_length776.p1	5-7day	intact	2475.24186486907	315.802238326865	1395.52205159797	2.97045229689575	0.44369175136822	6.69485580413816	2.15884400253362e-11	7.97630323152725e-10
Efra.gene22624_i0_length663.p1	5-7day	intact	0.885244694094572	206.98973584418	103.937490269137	-7.86946871785227	1.17591508859772	-6.69220830156762	2.19827643202502e-11	8.11518088211651e-10
Efra.gene12660_i0_length1122.p1	5-7day	intact	415.286454897198	36.8973963415107	226.091925619354	3.49319073089611	0.522117969587962	6.69042426111635	2.22524506355226e-11	8.20785278931716e-10
Efra.gene3370_i0_length2277.p1	5-7day	intact	827.261583652087	25.6416709022064	426.451627277147	5.01479215517162	0.749675772635678	6.68928133763858	2.24269212519192e-11	8.26527841515454e-10
Efra.gene1706_i0_length3058.p1	5-7day	intact	0.885244694094572	327.852734734023	164.368989714059	-8.53279315541088	1.2756888773662	-6.68877287150748	2.25049698558877e-11	8.28710203797893e-10
Efra.gene20735_i0_length726.p1	5-7day	intact	2.64202269533664	210.843848986135	106.742935840736	-6.31468465252015	0.944450732600382	-6.68609217458464	2.29208689987896e-11	8.42824937827659e-10
Efra.gene3834_i9_length2117.p1	5-7day	intact	3524.41398652196	109.131889435496	1816.77293797873	5.01258727528927	0.749707679271896	6.68605566393213	2.29265850963482e-11	8.42824937827659e-10
Efra.gene18047_i0_length837.p1	5-7day	intact	10.650359103029	718.293020749485	364.471689926257	-6.07626121402538	0.908860359206613	-6.68558283181108	2.3000737744804e-11	8.44845128315823e-10
Efra.gene34755_i0_length421.p1	5-7day	intact	482.010600713037	33.1119330318708	257.561266872454	3.86487750821136	0.578266871178842	6.68355339176271	2.33216833825485e-11	8.55919395801221e-10
Efra.gene11852_i1_length1170.p1	5-7day	intact	49.1242248287752	574.762573918799	311.943399373787	-3.54837378872238	0.530921083571212	-6.68342979497901	2.33413705907628e-11	8.55928059563273e-10
Efra.gene8438_i0_length1449.p1	5-7day	intact	942.724758205466	7109.69157564521	4026.20816692534	-2.91486816901761	0.436410244103508	-6.67919282006189	2.40261875318684e-11	8.80306707870389e-10
Efra.gene15568_i0_length957.p1	5-7day	intact	3.93561126911079	311.842460367485	157.889035818298	-6.301106285356	0.943424910621605	-6.67896958667788	2.40628088122818e-11	8.80915007467261e-10
Efra.gene17863_i0_length846.p1	5-7day	intact	1.32101134766832	471.026399816692	236.17370558218	-8.47384484243003	1.26900427438932	-6.67755421588937	2.42962742223879e-11	8.88722569311683e-10
Efra.gene17694_i0_length853.p1	5-7day	intact	1.32101134766832	181.70131475917	91.511163053419	-7.09862302474685	1.06388922057966	-6.67233287773999	2.5176868751854e-11	9.20168548635036e-10
Efra.gene44917_i0_length345.p1	5-7day	intact	2.21996742870997	794.141814624093	398.180891026401	-8.48459456691526	1.2717820130014	-6.67142205203207	2.5333650248467e-11	9.25130245256052e-10
Efra.gene19994_i0_length755.p1	5-7day	intact	19.4068263353452	297.941519765151	158.674173050248	-3.93936361259568	0.590554698688311	-6.67061598416786	2.54731965183251e-11	9.29454842116401e-10
Efra.gene16526_i0_length909.p1	5-7day	intact	0.885244694094572	204.497365622659	102.691305158377	-7.85217952712002	1.17770523488474	-6.66735554409631	2.60453605028117e-11	9.49544360866385e-10
Efra.gene37062_i0_length399.p1	5-7day	intact	241.126343738668	1.09953674732839	121.112940242998	7.77740030349109	1.16663977361155	6.66649678796282	2.61981419657568e-11	9.54323707832087e-10
Efra.gene8786_i0_length1415.p1	5-7day	intact	544.235247922918	40.5066967943238	292.370972358621	3.7471452815717	0.562797833653114	6.65806628509748	2.77453650251275e-11	1.0098486704431e-09
Efra.gene1513_i0_length3207.p1	5-7day	intact	14.7505070155048	466.236519628081	240.493513321793	-4.98509317392682	0.748790805571978	-6.65752455402929	2.78477894065263e-11	1.012738946318e-09
Efra.gene9832_i0_length1326.p1	5-7day	intact	5.74723481814118	152.894636865436	79.3209358417888	-4.7330197969884	0.710969653612099	-6.65713335715832	2.79219825165205e-11	1.01459861160774e-09
Efra.gene12141_i1_length1152.p1	5-7day	intact	5.76094620508826	180.919316757565	93.3401314813268	-4.97351337568185	0.747127211709249	-6.65684945981775	2.79759466709547e-11	1.01572075685535e-09
Efra.gene1903_i0_length2922.p1	5-7day	intact	9.71026886114613	184.72217355117	97.216221206158	-4.24824771056324	0.638219384671582	-6.65640657835757	2.80603349650129e-11	1.01794474839277e-09
Efra.gene1179_i0_length3531.p1	5-7day	intact	100.276457669001	934.40398214636	517.340219907681	-3.2198405523147	0.484004824755412	-6.65249680918329	2.88162069241975e-11	1.04436142592705e-09
Efra.gene67644_i0_length270.p1	5-7day	intact	0.885244694094572	200.26668474819	100.575964721142	-7.82185683132349	1.17579546639948	-6.65239580764466	2.88359951936497e-11	1.04436142592705e-09
Efra.gene49168_i0_length324.p1	5-7day	intact	286.671453358956	20.8408659544318	153.756159656694	3.78106752020539	0.568536350203719	6.65052906265457	2.92041325229353e-11	1.05682454567372e-09
Efra.gene2363_i0_length2685.p1	5-7day	intact	2.6694454692308	135.679540744239	69.174493106735	-5.67258305122223	0.853186874709089	-6.64869938740726	2.95694218115929e-11	1.06916420492797e-09
Efra.gene10816_i0_length1245.p1	5-7day	intact	3.96303404300495	146.834601693928	75.3988178684666	-5.20766255185027	0.783459910703129	-6.64700577618141	2.99115296553935e-11	1.0801964652537e-09
Efra.gene9433_i0_length1356.p1	5-7day	intact	2.20625604176289	134.269313786083	68.2377849139229	-5.92442528323132	0.891300319567767	-6.64694621236572	2.99236317413021e-11	1.0801964652537e-09
Efra.gene4762_i0_length1935.p1	5-7day	intact	1.75677800124206	149.445029889028	75.6009039451352	-6.40286583092843	0.963581637055994	-6.64486078262236	3.03503806833756e-11	1.09470340294365e-09
Efra.gene28500_i0_length516.p1	5-7day	intact	4820.73584449934	41000.9944525825	22910.8651485409	-3.08832888708997	0.464932046368964	-6.6425382186693	3.08326678217421e-11	1.11118813663222e-09
Efra.gene43358_i0_length353.p1	5-7day	intact	3.54097877637829	132.918115814716	68.2295472955473	-5.23047825917365	0.787729948142341	-6.6399383081834	3.13814469719498e-11	1.13004025577224e-09
Efra.gene6044_i0_length1719.p1	5-7day	intact	1.3347227346154	154.145170347188	77.7399465409015	-6.85783905712657	1.03293633193211	-6.63916917734802	3.15456165139925e-11	1.13502314724589e-09
Efra.gene22432_i0_length669.p1	5-7day	intact	0.885244694094572	345.156646482129	173.020945588112	-8.60741793546711	1.29740212581912	-6.63434856793747	3.25938772524918e-11	1.1717818420087e-09
Efra.gene5992_i2_length1725.p1	5-7day	intact	1434.5514347159	104.522792621426	769.537113668661	3.77929126394709	0.569974947694103	6.63062697621471	3.34263987198976e-11	1.20073081573092e-09
Efra.gene15065_i0_length984.p1	5-7day	intact	6.25155840645033	298.639322657562	152.445440532006	-5.58275209046921	0.842024526403254	-6.63015377273651	3.35337345060129e-11	1.20360395856655e-09
Efra.gene22606_i0_length666.p1	5-7day	intact	3.07778934891038	139.154313843051	71.1160515959807	-5.49292392734468	0.828690091987039	-6.62844165805544	3.39249154288668e-11	1.21665197924356e-09
Efra.gene33736_i0_length435.p1	5-7day	intact	5.27033400372619	169.479655822995	87.3749949133607	-5.00185789284376	0.754932283603341	-6.62557159295078	3.45907030950122e-11	1.23951897312127e-09
Efra.gene30068_i0_length486.p1	5-7day	intact	506.623479102823	28.8483133965586	267.735896249691	4.13178615374559	0.623746649267755	6.62414164243781	3.49271736535905e-11	1.25055764804931e-09
Efra.gene30066_i0_length486.p1	5-7day	intact	3.99045681689912	135.604042377028	69.7972495969635	-5.08836435985047	0.768234852636143	-6.62344899139906	3.50913054040799e-11	1.2554128479684e-09
Efra.gene14545_i1_length720.p1	5-7day	intact	473.611463582764	1.09953674732839	237.355500165046	8.75112732678278	1.32172524584064	6.62098825328624	3.56805328028009e-11	1.27545586145772e-09
Efra.gene19051_i0_length792.p1	5-7day	intact	426.67722889537	10.0719935827822	218.374611239076	5.41232452777523	0.81765528921507	6.61932308047678	3.60847422154494e-11	1.28885795166285e-09
Efra.gene636_i0_length1041.p1	5-7day	intact	47.964752395739	814.536159100057	431.250455747898	-4.08508890930277	0.61740358863862	-6.61656165347277	3.67649581859117e-11	1.31208858070791e-09
Efra.gene4908_i3_length1908.p1	5-7day	intact	4.88941289794077	148.622320488142	76.7558666930413	-4.92925153914752	0.745103002120148	-6.61553036978997	3.70221966588529e-11	1.31931751065597e-09
Efra.gene10129_i0_length1299.p1	5-7day	intact	1.3347227346154	162.412975755335	81.8738492449751	-6.93324954576933	1.0480296015192	-6.61550927160742	3.70274776306727e-11	1.31931751065597e-09
Efra.gene7547_i0_length1539.p1	5-7day	intact	304.798402507475	24.1646423188208	164.481522413148	3.65664373554914	0.55281739066805	6.61455988410618	3.72658780986413e-11	1.32673762123998e-09
Efra.gene5676_i0_length1773.p1	5-7day	intact	0.885244694094572	197.824646771478	99.3549457327861	-7.80434163663888	1.18101985057156	-6.60813756251593	3.89184975645411e-11	1.38445397480199e-09
Efra.gene3625_i0_length2205.p1	5-7day	intact	1.75677800124206	160.951492448828	81.3541352250349	-6.50960745602532	0.985299068608058	-6.60673257838507	3.92894820244638e-11	1.39652210581947e-09
Efra.gene10909_i1_length1239.p1	5-7day	intact	1.75677800124206	149.344365399413	75.5505717003276	-6.40198060248469	0.969026694325882	-6.60660912642694	3.93222442670883e-11	1.39655854457543e-09
Efra.gene3834_i8_length1110.p1	5-7day	intact	2964.21396599189	106.80698532882	1535.51047566036	4.79378346627505	0.725674774280363	6.60596679969886	3.94931397209123e-11	1.40149687119276e-09
Efra.gene7441_i1_length1554.p1	5-7day	intact	7.1368031005449	199.041317388843	103.089060244694	-4.80615543599317	0.727778407557898	-6.6038719836722	4.0055545269151e-11	1.42030960034143e-09
Efra.gene42958_i0_length354.p1	5-7day	intact	6156.25855775842	774.223942750068	3465.24125025424	2.99128830342596	0.453153510134936	6.60104851121035	4.08259921786298e-11	1.44529924362705e-09
Efra.gene41466_i0_length365.p2	5-7day	intact	10.6914932638703	273.097392141427	141.894442702649	-4.6778895075332	0.708729427481826	-6.60038842207262	4.10081927284107e-11	1.45058240580465e-09
Efra.gene5753_i1_length1359.p1	5-7day	intact	9.30192498146655	177.084445306661	93.1931851440638	-4.25144333513007	0.644267624482863	-6.59887781656357	4.14281553556113e-11	1.46426068134001e-09
Efra.gene21404_i0_length702.p1	5-7day	intact	168.166071375342	5.49768373664196	86.8318775559918	4.93544169332653	0.747948018665828	6.59864264649066	4.14939122979663e-11	1.46540779836253e-09
Efra.gene18773_i0_length804.p1	5-7day	intact	1.75677800124206	162.623001476548	82.1898897388948	-6.5251465073218	0.989000824268409	-6.59771594442161	4.17540271104813e-11	1.47341155490747e-09
Efra.gene12802_i0_length1113.p1	5-7day	intact	471.236839127484	31.1732175032344	251.205028315359	3.916849261177	0.593698670516165	6.59736909596188	4.18517933202251e-11	1.47567813562755e-09
Efra.gene35682_i0_length411.p1	5-7day	intact	8.83873555399864	220.319628269665	114.579181911832	-4.63923626712053	0.703370784904582	-6.59571930862878	4.23198939384038e-11	1.49098848107728e-09
Efra.gene40618_i0_length339.p1	5-7day	intact	10.6914932638703	261.841666702123	136.266579982997	-4.61721778830667	0.700047267592122	-6.59558004445616	4.23596415535378e-11	1.4911949335375e-09
Efra.gene877_i1_length3921.p1	5-7day	intact	142.3354340607	1303.83463217891	723.085033119803	-3.19557992605248	0.484592312757459	-6.59436776425275	4.27071868540377e-11	1.50222785797368e-09
Efra.gene10247_i0_length1288.p1	5-7day	intact	1.77048938818914	148.092907814119	74.931698601154	-6.38615928337092	0.968895942473695	-6.59117145961658	4.36369571879893e-11	1.53370660071907e-09
Efra.gene26966_i0_length546.p1	5-7day	intact	115.640979368392	1219.52447655536	667.582727961876	-3.39875374013042	0.515716407950431	-6.59035409332389	4.38778822672786e-11	1.54094360039053e-09
Efra.gene2522_i0_length2598.p1	5-7day	intact	2.62831130838955	187.434190339428	95.0312508239088	-6.1479581247447	0.932986578746268	-6.58954615725151	4.41173065569105e-11	1.54811639372431e-09
Efra.gene5584_i0_length1788.p1	5-7day	intact	3.51355600248413	144.862023300906	74.187789651695	-5.35946581711404	0.813561176654177	-6.58766171605581	4.46807215406834e-11	1.56663782524003e-09
Efra.gene36212_i0_length406.p2	5-7day	intact	17.4610866455768	1241.7559479668	629.60851730619	-6.15405106275663	0.9343630570978	-6.58635956977105	4.50741471670016e-11	1.5791741814783e-09
Efra.gene22633_i0_length663.p1	5-7day	intact	0.885244694094572	327.86605199372	164.375648343907	-8.53328382793537	1.29576541836563	-6.58551594832537	4.53308429160527e-11	1.5869040665696e-09
Efra.gene1423_i0_length3286.p1	5-7day	intact	0.885244694094572	197.98341614434	99.4343304192171	-7.80520797566667	1.18555734802104	-6.58357690473205	4.59262857787349e-11	1.60647081033978e-09
Efra.gene6686_i0_length1641.p1	5-7day	intact	53.9313694050335	625.873449280558	339.902409342796	-3.53660824353644	0.537306470726438	-6.58210618374826	4.63830123621384e-11	1.62115812230623e-09
Efra.gene3834_i4_length2148.p1	5-7day	intact	7784.10848813	198.421785174273	3991.26513665214	5.2935324908638	0.804328362663362	6.58130775512552	4.6632819174126e-11	1.62859569439543e-09
Efra.gene26236_i0_length564.p1	5-7day	intact	2.19254465481581	149.60379926189	75.8981719583531	-6.0834812198737	0.924514680121531	-6.58018888253241	4.69851002321145e-11	1.6395974231673e-09
Efra.gene2792_i0_length2484.p1	5-7day	intact	1.3347227346154	160.724997347193	81.0298600409044	-6.91766410460385	1.05138772641988	-6.57955569650739	4.71856133709627e-11	1.64528980251651e-09
Efra.gene8111_i0_length1482.p1	5-7day	intact	2.6694454692308	135.864400343048	69.2669229061395	-5.67463141344714	0.862578224904857	-6.5786861406953	4.74623433722277e-11	1.65362862846517e-09
Efra.gene13386_i0_length1080.p1	5-7day	intact	19.8700157628131	262.101100564601	140.985558163707	-3.72065539923431	0.565760877521058	-6.57637448445845	4.8205755759285e-11	1.67742702421193e-09
Efra.gene27749_i0_length531.p1	5-7day	intact	40.5292965110912	569.116665758364	304.822981134727	-3.81093658919703	0.579493306735406	-6.57632546381952	4.82216431603512e-11	1.67742702421193e-09
Efra.gene40618_i1_length369.p1	5-7day	intact	88.5381807964043	755.575301755397	422.0567412759	-3.09326934396682	0.470379351198064	-6.57611635393478	4.82894724239416e-11	1.67845967183501e-09
Efra.gene26035_i0_length570.p1	5-7day	intact	7.04082339191533	184.428876824306	95.7348501081109	-4.70805509457044	0.71625346661658	-6.57316901628447	4.92554920008043e-11	1.71068561168381e-09
Efra.gene26700_i0_length552.p1	5-7day	intact	214.669700825209	2.7865910519267	108.728145938568	6.28035519788418	0.956452210108046	6.56630318954954	5.15797422709274e-11	1.78999604013398e-09
Efra.gene7827_i0_length1512.p1	5-7day	intact	4.90312428488785	160.272007143925	82.5875657144063	-5.03567557478669	0.767073685896222	-6.56478727842578	5.21071945237056e-11	1.80687548291658e-09
Efra.gene18207_i2_length831.p1	5-7day	intact	1.77048938818914	248.056935866283	124.913712627236	-7.13029815309084	1.08631842894165	-6.56372750671052	5.24790657754641e-11	1.81833764597128e-09
Efra.gene6317_i0_length1685.p1	5-7day	intact	81.4150890828065	720.608848304083	401.011968693445	-3.14587578147074	0.479398704086838	-6.56212825494183	5.30451590935748e-11	1.8365060430792e-09
Efra.gene5955_i0_length1731.p1	5-7day	intact	47.5808335612207	4080.62437811117	2064.10260583619	-6.42148032289899	0.978792820946592	-6.56061240486906	5.35872424978506e-11	1.85381526641149e-09
Efra.gene31017_i0_length471.p1	5-7day	intact	6383.74285313698	792.658481799259	3588.20066746812	3.00956711600656	0.458920661730099	6.55792464139815	5.45617673856339e-11	1.88604557112131e-09
Efra.gene16603_i0_length783.p1	5-7day	intact	463.495014529252	32.7344411958137	248.114727862533	3.82176394610231	0.58280782514788	6.55750280142959	5.47162831599736e-11	1.88990213828216e-09
Efra.gene17337_i0_length870.p1	5-7day	intact	294.714928470024	23.0651055714924	158.890017020758	3.67535995007047	0.560588817382752	6.55624913680903	5.51780186684833e-11	1.90435571253956e-09
Efra.gene50851_i0_length318.p1	5-7day	intact	159.845370796599	2.19907349465678	81.022222145628	6.18428636771573	0.943352889124569	6.55564469989036	5.54019976997297e-11	1.91058738775776e-09
Efra.gene17899_i0_length846.p1	5-7day	intact	1.3347227346154	152.71847400861	77.0265983716126	-6.84445309046735	1.04424484205646	-6.55445238014137	5.58464320482833e-11	1.92440594820099e-09
Efra.gene1532_i1_length3192.p1	5-7day	intact	0.885244694094572	191.235198925946	96.0602218100205	-7.75520134129136	1.18353364416974	-6.55258207444684	5.65506189058756e-11	1.9471466622333e-09
Efra.gene340_i0_length5253.p1	5-7day	intact	2579.00956479353	181.73332941647	1380.371447105	3.82734254490602	0.584598870432804	6.54695508062215	5.87220162434973e-11	2.02033119841975e-09
Efra.gene1695_i0_length3066.p1	5-7day	intact	62.594854657453	648.147860108464	355.371357382958	-3.37270219888764	0.515201534928473	-6.54637451605397	5.89506373564646e-11	2.02661237987021e-09
Efra.gene2941_i0_length2433.p1	5-7day	intact	0.885244694094572	187.030608277424	93.9579264857594	-7.72335834918345	1.18019609943324	-6.54413139722493	5.9842166060037e-11	2.05565548423565e-09
Efra.gene17146_i0_length879.p1	5-7day	intact	0.885244694094572	212.287014705134	106.586129699614	-7.90625299536709	1.20831542997042	-6.54320287506438	6.02150549301148e-11	2.06685123022213e-09
Efra.gene5834_i1_length1749.p1	5-7day	intact	25.4527139375893	785.552014435859	405.502364186724	-4.94644650007566	0.756039962518376	-6.54257280739368	6.04693796186119e-11	2.07396304032533e-09
Efra.gene36849_i0_length399.p1	5-7day	intact	7.50401281938324	163.620949630718	85.5624812250504	-4.44486697908364	0.679478172902562	-6.54158905516608	6.08685701312417e-11	2.08602847356321e-09
Efra.gene24455_i0_length609.p1	5-7day	intact	447.952244799549	33.3471248754874	240.649684837518	3.74635321732054	0.572732950297688	6.54118680507785	6.1032538042413e-11	2.09002008094812e-09
Efra.gene1922_i0_length2910.p1	5-7day	intact	2.65573408228372	136.971709728816	69.8137219055498	-5.6885440688714	0.869673082084273	-6.54101430302769	6.11029867877136e-11	2.09080546703464e-09
Efra.gene30606_i1_length276.p1	5-7day	intact	1.3347227346154	145.87736493904	73.606043836828	-6.77807867325266	1.0368568418774	-6.53714032592949	6.2706210124503e-11	2.14399694663452e-09
Efra.gene19865_i0_length759.p1	5-7day	intact	18.4667360934623	375.001983929315	196.734360011388	-4.34211612971319	0.664284381674218	-6.53653201776264	6.29616643318194e-11	2.15105984259114e-09
Efra.gene28540_i0_length515.p1	5-7day	intact	237.445253364086	14.2688115928653	125.857032478476	4.05613043507363	0.620863311986913	6.53304899285003	6.44440507505159e-11	2.19999690397649e-09
Efra.gene3692_i1_length2187.p1	5-7day	intact	1.78420077513623	202.123053374719	101.953627074928	-6.8315254490189	1.04572654409116	-6.532802947023	6.45500499489782e-11	2.20190728523631e-09
Efra.gene14169_i1_length1035.p1	5-7day	intact	68.0952845105467	619.216275706254	343.655780108401	-3.18474031894683	0.487606710663988	-6.53137097848814	6.51703500372609e-11	2.22134475835758e-09
Efra.gene10890_i0_length1239.p1	5-7day	intact	31.0217007254184	1726.24845128671	878.635076006066	-5.7968771890166	0.887721028333686	-6.53006632038191	6.57405748532361e-11	2.23904663764845e-09
Efra.gene33979_i0_length432.p1	5-7day	intact	1.32101134766832	150.015153962334	75.668082655001	-6.82154623287228	1.04465589124094	-6.52994568840178	6.57935450656236e-11	2.23911767754656e-09
Efra.gene6665_i0_length1644.p1	5-7day	intact	249.216948468043	15.2928499729822	132.254899220512	4.02356724492467	0.616206271030428	6.52957854225731	6.5955018083929e-11	2.24287837385256e-09
Efra.gene12874_i2_length1110.p1	5-7day	intact	2.62831130838955	167.53316765592	85.0807394821546	-5.98579869574761	0.917140185673824	-6.52659079740338	6.72835361807226e-11	2.28628936378109e-09
Efra.gene7323_i0_length1563.p1	5-7day	intact	0.885244694094572	183.270311090188	92.0777778921413	-7.694037372238	1.17998923188981	-6.52043015673596	7.01060460239628e-11	2.38035991453585e-09
Efra.gene23664_i0_length633.p1	5-7day	intact	17.4336638716827	506.467313179506	261.950488525594	-4.86307333941562	0.745935402274451	-6.51942959750602	7.05752547747822e-11	2.39444372483386e-09
Efra.gene8786_i1_length654.p1	5-7day	intact	444.019631259171	32.1972558833514	238.108443571261	3.78374145696187	0.581286060489685	6.50925889014848	7.55224676980473e-11	2.56031638565861e-09
Efra.gene13131_i0_length1095.p1	5-7day	intact	185.893669830379	4.42331311171738	95.1584914710481	5.39797903974668	0.829587865172486	6.50682015294949	7.67582149992518e-11	2.6002066919377e-09
Efra.gene320_i3_length5349.p1	5-7day	intact	24134.5036976104	170488.978541074	97311.7411193423	-2.82050995304511	0.433494315843633	-6.50645198785607	7.69464798406668e-11	2.60457915300669e-09
Efra.gene8357_i0_length1458.p1	5-7day	intact	492.878621535203	45.2571694972907	269.067895516247	3.44605707571522	0.529711463187129	6.50553615544062	7.74167606080865e-11	2.61848357709319e-09
Efra.gene23630_i0_length635.p1	5-7day	intact	212.231628462063	8.30944091097247	110.270534686518	4.6795923175256	0.719421927741209	6.50465622061071	7.78712549467348e-11	2.63183310497398e-09
Efra.gene17650_i0_length855.p1	5-7day	intact	1.3347227346154	155.740256904153	78.5374898193842	-6.87269927113001	1.05663181130604	-6.50434635564782	7.80319233678131e-11	2.63523926007463e-09
Efra.gene77533_i0_length252.p1	5-7day	intact	0.885244694094572	253.784811118732	127.335027906413	-8.16384469392256	1.2551801147197	-6.50412207633297	7.81484168610051e-11	2.63714949045373e-09
Efra.gene16788_i0_length897.p1	5-7day	intact	349.293730790304	23.2412684283191	186.267499609311	3.91208263745566	0.601562049496146	6.50320717660353	7.86253916383475e-11	2.65121205643973e-09
Efra.gene26421_i0_length561.p1	5-7day	intact	362.06080489923	7.0337413068174	184.547273103024	5.67801414887086	0.873351187204747	6.50141000786172	7.95706320600114e-11	2.68103069921037e-09
Efra.gene8007_i0_length1494.p1	5-7day	intact	331.398597963169	20.8408659544318	176.1197319588	3.99048241463959	0.613907575222898	6.5001354856889	8.02477061768490e-11	2.70177510528391e-09
Efra.gene10124_i1_length648.p1	5-7day	intact	0.885244694094572	182.044943730841	91.4650942124676	-7.68439277814125	1.18229441916823	-6.4995593767138	8.05556026424926e-11	2.71006784302771e-09
Efra.gene16226_i0_length924.p1	5-7day	intact	1.77048938818914	223.895989961635	112.833239674912	-6.98305793479263	1.07459464189214	-6.49831821466828	8.12228612907869e-11	2.73042840965606e-09
Efra.gene54815_i1_length270.p1	5-7day	intact	11.9576590637503	199.62013820413	105.78889863394	-4.06145718587867	0.625156241894522	-6.49670740480894	8.20969089759326e-11	2.75770410883736e-09
Efra.gene623_i0_length4401.p1	5-7day	intact	2421.53115491191	328.123637649112	1374.82739628051	2.88361602029712	0.443988282756764	6.49480207538919	8.3142644837251e-11	2.79070094845034e-09
Efra.gene7004_i0_length822.p1	5-7day	intact	10.1871696755611	178.696001244048	94.4415854598045	-4.13330837872854	0.636461576073991	-6.49419938941927	8.34761310446658e-11	2.79975889519015e-09
Efra.gene1877_i1_length2937.p1	5-7day	intact	648.424169072586	4687.82940041255	2668.12678474257	-2.85392850761276	0.439562670669609	-6.49265439957679	8.43370107470827e-11	2.82647815758921e-09
Efra.gene69732_i1_length213.p1	5-7day	intact	0.885244694094572	185.275828244054	93.0805364690741	-7.70949991252514	1.18774381255823	-6.49087777264022	8.53376940044185e-11	2.85783857455893e-09
Efra.gene2026_i1_length2853.p1	5-7day	intact	236.16065797651	12.581757288267	124.371207632389	4.22796453171862	0.651434258257184	6.49023977189948	8.56998728136626e-11	2.86778494546951e-09
Efra.gene19416_i0_length777.p1	5-7day	intact	0.885244694094572	286.888971512163	143.887108103129	-8.3407008062193	1.28561645990679	-6.48770536651654	8.71535001304875e-11	2.91421171712916e-09
Efra.gene16695_i0_length903.p1	5-7day	intact	1.78420077513623	167.389019456393	84.5866101157646	-6.55919670976168	1.01108272712659	-6.48729973698822	8.73883790951990e-11	2.91984679856123e-09
Efra.gene78926_i0_length249.p1	5-7day	intact	11.9850818376444	250.955660460437	131.470371149041	-4.38966235648572	0.676892733303906	-6.48501917735153	8.87204995507029e-11	2.96210687574289e-09
Efra.gene15687_i0_length951.p1	5-7day	intact	3.10521212280454	139.271447713088	71.1883299179462	-5.48882857910498	0.846812433190693	-6.48175246839928	9.06632989205155e-11	3.02467612259163e-09
Efra.gene9435_i0_length1356.p1	5-7day	intact	2.68315685617788	220.53835073286	111.610753794519	-6.3692207714917	0.983113233515295	-6.47862377837945	9.25629809881623e-11	3.08571319348719e-09
Efra.gene29043_i0_length504.p1	5-7day	intact	20.9716449193281	1090.01933254204	555.495488730682	-5.6977820190508	0.87957186008472	-6.47790394124477	9.30055290331166e-11	3.09811907613419e-09
Efra.gene54947_i0_length303.p1	5-7day	intact	4.46735763131411	166.575930901032	85.5216442661729	-5.22737855105718	0.807081287881425	-6.47689226543581	9.36309947929782e-11	3.11659477675508e-09
Efra.gene13626_i0_length1065.p1	5-7day	intact	4.88941289794077	138.978150986224	71.9337819420826	-4.83235744100495	0.746234982994438	-6.47565117037801	9.44039173123564e-11	3.13994707287447e-09
Efra.gene103053_i0_length222.p1	5-7day	intact	157.693960302625	3.88612779925509	80.7900440509399	5.35173581532331	0.826477217581981	6.47535794269181	9.45874411185917e-11	3.14344298026848e-09
Efra.gene28840_i2_length267.p1	5-7day	intact	693.734464642759	60.860709681101	377.29758716193	3.51037109257595	0.542120895875924	6.47525509398438	9.4651894119983e-11	3.14344298026848e-09
Efra.gene4006_i0_length2103.p1	5-7day	intact	752.971306754894	62.4887349989094	407.730020876902	3.59193406463971	0.554877244067044	6.47338506497792	9.58313157127325e-11	3.18021207890127e-09
Efra.gene31498_i0_length420.p1	5-7day	intact	3.58211293721953	214.108596363734	108.845354650477	-5.90967616648579	0.91337794180889	-6.4701323471662	9.79171168693678e-11	3.24698177145415e-09
Efra.gene11870_i0_length1170.p1	5-7day	intact	1.75677800124206	132.145738658638	66.9512583299398	-6.22504454537343	0.96292322929689	-6.46473608277043	1.01475756316129e-10	3.36058477342972e-09
Efra.gene24349_i0_length612.p1	5-7day	intact	197.680796793298	12.0949042206123	104.887850506955	4.03102573868768	0.623543517554684	6.4647063520056	1.01495708660306e-10	3.36058477342972e-09
Efra.gene14698_i0_length1005.p1	5-7day	intact	0.885244694094572	180.232058814223	90.5586517541589	-7.66999639503443	1.18657999858535	-6.46395220227771	1.02003103702243e-10	3.37484554534851e-09
Efra.gene20960_i0_length717.p1	5-7day	intact	25.6035391940072	354.21145021969	189.907494706849	-3.78968085653178	0.586646559625426	-6.45990468085501	1.04768952070814e-10	3.46375128995048e-09
Efra.gene38430_i0_length387.p1	5-7day	intact	20.333205190281	251.432892682566	135.883048936424	-3.62779589942476	0.561640425020553	-6.45928558168156	1.05198423827298e-10	3.4753389204928e-09
Efra.gene17086_i5_length252.p1	5-7day	intact	179.005392166897	1.63672205979068	90.3210571133439	6.76516167696799	1.04747459010076	6.45854490495777	1.0571449599457e-10	3.48787590613264e-09
Efra.gene8674_i0_length1425.p1	5-7day	intact	85.7757533472768	1119.71829377251	602.747023559896	-3.70686724756141	0.573950531618508	-6.4585134839204	1.05736443477433e-10	3.48787590613264e-09
Efra.gene35212_i0_length417.p1	5-7day	intact	2.6694454692308	127.705956166499	65.1877008178647	-5.585253200995	0.864982167514689	-6.45707323313131	1.0674724917082e-10	3.51858123783728e-09
Efra.gene328_i0_length5301.p1	5-7day	intact	58.9030506246568	693.94813934957	376.425594987113	-3.55842721936158	0.551110486953749	-6.45683089616151	1.0691825348685e-10	3.5215799599067e-09
Efra.gene11306_i0_length1209.p1	5-7day	intact	182.755039476214	6.52172211675892	94.6383807964867	4.80083566991395	0.743826289713664	6.45424306226395	1.08761130936818e-10	3.57959970511872e-09
Efra.gene3349_i0_length2289.p1	5-7day	intact	24.7594286607539	308.148040701935	166.453734681344	-3.63745618848556	0.563677925548133	-6.45307545962248	1.09602748547054e-10	3.60460339840402e-09
Efra.gene12565_i0_length1128.p1	5-7day	intact	219.231317693137	12.6320895330746	115.931703613106	4.11692773251665	0.638109402547797	6.45175845408151	1.10559698445533e-10	3.63335994801885e-09
Efra.gene2556_i2_length957.p1	5-7day	intact	19.067039390401	245.38155425304	132.224296821721	-3.68668666919355	0.571638665877019	-6.44933047616252	1.12345346293998e-10	3.68928702859783e-09
Efra.gene5249_i0_length1842.p1	5-7day	intact	24.0357228812914	1167.17953709227	595.607629986782	-5.59994328983724	0.8683516163504	-6.44893518293116	1.12638719479538e-10	3.69616272332408e-09
Efra.gene4979_i2_length1893.p1	5-7day	intact	12.3797143303769	210.91749914626	111.648606738318	-4.0900067523439	0.634262162948534	-6.44844827780744	1.13001113348021e-10	3.70529135004941e-09
Efra.gene19645_i0_length768.p1	5-7day	intact	2.19254465481581	133.715659093199	67.9541018740074	-5.92180644599106	0.9187976266355	-6.4451695066691	1.15471288119041e-10	3.7834687731871e-09
Efra.gene33260_i0_length441.p1	5-7day	intact	1.3347227346154	139.968326501955	70.6515246182854	-6.71831186255505	1.04395677257331	-6.43543108206929	1.23123386015079e-10	4.03119157604726e-09
Efra.gene9558_i2_length831.p1	5-7day	intact	1.3347227346154	190.279810378145	95.8072665563801	-7.1613567935567	1.11313006863789	-6.43353099096487	1.24673160291424e-10	4.0788979520177e-09
Efra.gene16647_i1_length843.p1	5-7day	intact	0.885244694094572	171.863588916461	86.3744168052778	-7.60129560079403	1.18187781705476	-6.43154096904575	1.26316724584843e-10	4.12959966465931e-09
Efra.gene26104_i1_length567.p1	5-7day	intact	1399.57186136352	186.795416433808	793.183638898663	2.90543807925885	0.451802770630069	6.43076640545391	1.26962147885833e-10	4.1476186752548e-09
Efra.gene2841_i1_length2463.p1	5-7day	intact	276.371594859086	23.0902716938962	149.730933276491	3.58148679361481	0.556970648167633	6.43029718962295	1.27354699532102e-10	4.15735623012659e-09
Efra.gene37570_i0_length393.p1	5-7day	intact	198.288816019718	8.23394254376104	103.26137928174	4.58940008270426	0.71435083730934	6.42457437299382	1.32238995891747e-10	4.31359879556742e-09
Efra.gene16575_i0_length909.p1	5-7day	intact	2.20625604176289	149.327896018992	75.7670760303772	-6.07846876033283	0.946169747670414	-6.42428990706875	1.32486499196455e-10	4.31847104491912e-09
Efra.gene13971_i0_length1044.p1	5-7day	intact	2.21996742870997	145.055579641697	73.6377735352035	-6.03337994469834	0.939697479578597	-6.42055563180183	1.35777838338811e-10	4.42247816303555e-09
Efra.gene42015_i0_length360.p1	5-7day	intact	1111.14063227459	93.5777573929501	602.359194833769	3.57057471821664	0.556132915714278	6.42036214243983	1.3595053746417e-10	4.42482799598618e-09
Efra.gene10670_i0_length1257.p1	5-7day	intact	3.99045681689912	131.83504844781	67.9127526323543	-5.04734209270713	0.78672298239596	-6.41565354724414	1.40220003917661e-10	4.56041467286974e-09
Efra.gene1322_i0_length3387.p1	5-7day	intact	24.0250092230772	354.831906537803	189.42845788044	-3.88606162801571	0.605734881314397	-6.41544964289206	1.40407822111509e-10	4.56315052008481e-09
Efra.gene8686_i0_length1425.p1	5-7day	intact	3.96303404300495	129.720170062346	66.8416020526757	-5.02868497342611	0.784155317559598	-6.41286854889422	1.42806650657741e-10	4.63768550224594e-09
Efra.gene21227_i0_length708.p1	5-7day	intact	3.55469016332537	360.11586813906	181.835279151193	-6.66469140651957	1.03937384474374	-6.41221774073291	1.43417796311121e-10	4.65409786790159e-09
Efra.gene28868_i0_length507.p1	5-7day	intact	183.69812744683	8.77112785622333	96.2346276515268	4.38682939323189	0.684301230314073	6.41067003667153	1.44881462974018e-10	4.69813109558489e-09
Efra.gene4881_i1_length1911.p1	5-7day	intact	189.885847119294	1974.96840307748	1082.42712509839	-3.3783974102406	0.527126118952057	-6.40908748167698	1.46393180501616e-10	4.74365649101114e-09
Efra.gene26714_i0_length552.p1	5-7day	intact	15.9206931067552	308.325127662304	162.12291038453	-4.275506875001	0.667344753414915	-6.40674382037548	1.48660291930529e-10	4.81357430913245e-09
Efra.gene12992_i0_length951.p1	5-7day	intact	170.303770482369	4.44847923412119	87.3761248582452	5.26828474738664	0.823086122662762	6.40064824607082	1.54718644818913e-10	5.00605826956725e-09
Efra.gene13810_i1_length1053.p1	5-7day	intact	427.247111689681	44.4431568383865	235.845134264034	3.26464108329651	0.510217295976529	6.39853080058402	1.56879100835059e-10	5.07223214779275e-09
Efra.gene24731_i0_length603.p1	5-7day	intact	0.885244694094572	183.589698042998	92.2374713685465	-7.69671779725063	1.20299292059646	-6.39797430681012	1.57451772826402e-10	5.08701014056754e-09
Efra.gene18172_i0_length831.p1	5-7day	intact	1.3347227346154	134.856831343353	68.0957770389841	-6.66471677062592	1.04187281481211	-6.39686214658342	1.58602392717191e-10	5.12042530383514e-09
Efra.gene4223_i0_length2058.p1	5-7day	intact	0.885244694094572	258.267153217239	129.576198955667	-8.18909730395506	1.28038589707876	-6.39580404832539	1.59704706048506e-10	5.1522330534886e-09
Efra.gene42934_i1_length318.p1	5-7day	intact	131.76434555062	1058.18402321786	594.974184384242	-3.00551930665247	0.470290895878412	-6.39076650854307	1.65056255543461e-10	5.31760402617867e-09
Efra.gene399_i0_length4974.p1	5-7day	intact	4350.0889858367	605.93763962912	2478.01331273291	2.84376764277974	0.44498172554561	6.39075152871251	1.65072427501138e-10	5.31760402617867e-09
Efra.gene1511_i0_length3210.p1	5-7day	intact	63.2332943865001	547.276003442676	305.254648914588	-3.11341581930852	0.487231722811585	-6.39001048893626	1.65874376473077e-10	5.33952894098118e-09
Efra.gene4513_i1_length498.p1	5-7day	intact	0.885244694094572	547.706055540722	274.295650117408	-9.27320712114057	1.4515117704688	-6.38865444277146	1.67351750328658e-10	5.37927385779551e-09
Efra.gene19679_i2_length585.p1	5-7day	intact	0.885244694094572	170.243336237092	85.5642904655932	-7.58745279963049	1.18764519638428	-6.3886527918692	1.6735355675216e-10	5.37927385779551e-09
Efra.gene1685_i0_length3072.p1	5-7day	intact	86.6305775387444	888.126470683124	487.378524110934	-3.3577646616308	0.525871780377575	-6.3851394711082	1.7124132597508e-10	5.49611028074198e-09
Efra.gene4664_i0_length1953.p1	5-7day	intact	31.0384098410984	332.236260550001	181.63733519555	-3.42059152086232	0.5357117728753	-6.38513412259571	1.71247311278356e-10	5.49611028074198e-09
Efra.gene12774_i4_length696.p1	5-7day	intact	24.7457172738068	278.845812998564	151.795765136186	-3.49371606591934	0.547172950657141	-6.38503065936187	1.71363133014681e-10	5.49611028074198e-09
Efra.gene7558_i4_length261.p1	5-7day	intact	199.780359468218	1.09953674732839	100.439948107773	7.50597450578126	1.17573930667802	6.38404658511328	1.72468586285164e-10	5.52753654107238e-09
Efra.gene11828_i0_length1173.p1	5-7day	intact	4.80714457625828	206.838739109757	105.822941843008	-5.41952035613624	0.849001457396532	-6.38340524497477	1.7319277849465e-10	5.54670671388542e-09
Efra.gene15602_i3_length957.p1	5-7day	intact	1.3347227346154	190.716331200992	96.0255269678036	-7.16460578104324	1.1225518529309	-6.38242746857262	1.74302591120898e-10	5.57818997795199e-09
Efra.gene9036_i0_length1395.p1	5-7day	intact	2.64202269533664	121.662390375412	62.1522065353744	-5.52040978908607	0.865115684039964	-6.38112323118056	1.75793770725861e-10	5.62182346440463e-09
Efra.gene27187_i0_length543.p1	5-7day	intact	216.63514735939	9.97132909316696	113.303238226278	4.44594361484469	0.696848683250728	6.38007033909402	1.77006664917328e-10	5.65650056864351e-09
Efra.gene43997_i0_length348.p2	5-7day	intact	164.469549141797	3.32377636438899	83.896662753093	5.63590151242054	0.883919322619372	6.37603610216296	1.81730103845123e-10	5.80323039883948e-09
Efra.gene3523_i0_length2235.p1	5-7day	intact	29.226786292068	313.896461559072	171.56162392557	-3.42504006097959	0.537598609220787	-6.37099873815514	1.87801187734372e-10	5.99275088111916e-09
Efra.gene10757_i0_length1251.p1	5-7day	intact	1.3347227346154	132.632591726292	66.9836572304538	-6.64072834528468	1.04253498816593	-6.36978942737193	1.89287899939328e-10	6.03581503545664e-09
Efra.gene12793_i0_length1113.p1	5-7day	intact	307.000383563787	9.84549848114791	158.422941022468	4.96062751445981	0.778792522949162	6.36963936899998	1.89473179927199e-10	6.03734816040295e-09
Efra.gene5289_i0_length1836.p1	5-7day	intact	2584.56317211157	327.577755594667	1456.07046385312	2.98010678229758	0.468051201737082	6.36705294471522	1.92694674676808e-10	6.13555460526648e-09
Efra.gene306_i0_length5450.p1	5-7day	intact	39.1975715052086	666.89216526494	353.044868385074	-4.08970343535107	0.642513290798486	-6.36516550539923	1.95079266747077e-10	6.2069906391456e-09
Efra.gene3247_i2_length1677.p1	5-7day	intact	18.0858149876769	242.023915024265	130.054865005971	-3.74098292911501	0.587836569007107	-6.36398469634811	1.96585735762774e-10	6.25040369689674e-09
Efra.gene7994_i0_length1251.p1	5-7day	intact	0.885244694094572	169.748710530998	85.3169776125462	-7.58356631375412	1.19166795735155	-6.36382497907252	1.96790372697573e-10	6.25239246222672e-09
Efra.gene3812_i0_length2157.p1	5-7day	intact	1.75677800124206	124.272818570512	63.0147982858771	-6.13651413153404	0.964301402137823	-6.36368890258751	1.96964884160783e-10	6.25342190664581e-09
Efra.gene37737_i0_length393.p1	5-7day	intact	32.3319984148725	952.241762602851	492.286880508862	-4.88031984875095	0.767270725379852	-6.36062303346039	2.00937031178163e-10	6.37493375628253e-09
Efra.gene282_i0_length5613.p1	5-7day	intact	11.916524902909	185.108362129209	98.5124435160592	-3.95607236894076	0.622130292319534	-6.35891294441081	2.03186513924502e-10	6.44165659851138e-09
Efra.gene13065_i0_length1098.p1	5-7day	intact	433.591652076028	3015.1223934117	1724.35702274386	-2.79779823333758	0.440055873170425	-6.3578250034037	2.04630395968576e-10	6.48276165889216e-09
Efra.gene7170_i0_length1584.p1	5-7day	intact	15.4163695184461	241.788723180649	128.602546349547	-3.96931607914282	0.624339110647534	-6.3576284289255	2.04892350627832e-10	6.48639064534326e-09
Efra.gene21467_i0_length699.p1	5-7day	intact	15.879558945914	244.551072213715	130.215315579814	-3.94384455833953	0.620589507304171	-6.35499716305472	2.08430467827231e-10	6.59365514469409e-09
Efra.gene19576_i1_length771.p1	5-7day	intact	546.508340427401	63.2611121549883	304.884726291195	3.11107926306625	0.489567766137944	6.35474693852627	2.08770022110041e-10	6.59965233687517e-09
Efra.gene8455_i3_length1449.p1	5-7day	intact	5.74723481814118	133.043946426735	69.3955906224383	-4.53218661842008	0.713371668924433	-6.35319121272837	2.10893295894763e-10	6.66198750362753e-09
Efra.gene18250_i0_length828.p1	5-7day	intact	2.6694454692308	141.832467766923	72.2509566180771	-5.73651494426386	0.903256273539119	-6.35092731964891	2.14020815898642e-10	6.75593399053362e-09
Efra.gene13204_i1_length894.p1	5-7day	intact	39.7674542995204	1418.25586335357	729.011658826543	-5.15618067903989	0.812188427180506	-6.34850301541412	2.17420176407304e-10	6.85832074740287e-09
Efra.gene1813_i7_length501.p1	5-7day	intact	6.22413563255617	146.985598428351	76.6048670304537	-4.56479252926889	0.719220453628136	-6.34686139172156	2.19751951981116e-10	6.92690895055662e-09
Efra.gene265_i0_length5718.p1	5-7day	intact	292.651781755198	13.3454377023636	152.998609728781	4.45982063479217	0.702709142375838	6.34660966515058	2.20111659810428e-10	6.93328094366361e-09
Efra.gene2977_i7_length2391.p1	5-7day	intact	2.68315685617788	150.729426235166	76.7062915456718	-5.82101437264017	0.917370795642273	-6.34532339626611	2.21958686732039e-10	6.98645926391748e-09
Efra.gene109239_i0_length216.p1	5-7day	intact	13.6870142910982	202.717419466885	108.202216878992	-3.88745438993854	0.612676522333894	-6.34503567254365	2.22373913035247e-10	6.99452585361188e-09
Efra.gene6888_i0_length1617.p1	5-7day	intact	0.885244694094572	171.67003257567	86.2776386348822	-7.59940839112384	1.197842672719	-6.34424583812319	2.23517660816471e-10	7.0254793904057e-09
Efra.gene7985_i0_length1497.p1	5-7day	intact	540.796244312636	58.1244508739819	299.460347593309	3.21747061218951	0.507200180719908	6.34359121801319	2.24469959874732e-10	7.0503755277143e-09
Efra.gene40828_i0_length369.p1	5-7day	intact	4.0041682038462	132.540623978659	68.2723960912527	-5.05316583710247	0.796695013197955	-6.34266030713425	2.25831017344142e-10	7.08806568274724e-09
Efra.gene85084_i0_length240.p1	5-7day	intact	1.77048938818914	133.237502767527	67.5039960778579	-6.23428832943449	0.983012652755102	-6.34202246732183	2.2676823466436e-10	7.11240869434817e-09
Efra.gene21214_i0_length708.p1	5-7day	intact	314.377552956616	23.6274570063585	169.002504981487	3.73386034002793	0.588922420519592	6.34015654682263	2.29531813724564e-10	7.19395864041006e-09
Efra.gene33493_i0_length438.p1	5-7day	intact	15.2655442620282	1467.96444887896	741.614996570494	-6.58518495757994	1.03897800059423	-6.33813704795832	2.32559926191740e-10	7.2836775744778e-09
Efra.gene4282_i0_length2043.p1	5-7day	intact	2.20625604176289	119.614313615178	60.9102848284705	-5.75763976812388	0.908476279970611	-6.33768860570597	2.33237612987571e-10	7.29970691458397e-09
Efra.gene29043_i1_length265.p1	5-7day	intact	1.3347227346154	142.058962868558	71.6968428015865	-6.74002402684238	1.06358919289923	-6.33705576536537	2.34197245289796e-10	7.32453133030005e-09
Efra.gene19922_i0_length759.p1	5-7day	intact	0.885244694094572	349.597353077811	175.241298885953	-8.62583099166214	1.36147888836589	-6.33563330681923	2.36368344287486e-10	7.38718225996203e-09
Efra.gene514_i1_length2136.p1	5-7day	intact	22.6902864884618	326.520778453707	174.605532471084	-3.84861953338668	0.60748793628253	-6.33530199288891	2.36876844609117e-10	7.39782020594718e-09
Efra.gene23618_i3_length636.p1	5-7day	intact	9246.61913720113	1004.38629719025	5125.50271719569	3.20268054105141	0.505643948552475	6.33386506497278	2.39094634268684e-10	7.46178743713416e-09
Efra.gene37915_i0_length390.p1	5-7day	intact	2.65573408228372	116.760920938022	59.708327510153	-5.45868821473106	0.861881337534881	-6.33345679620328	2.39728457480878e-10	7.47626579942493e-09
Efra.gene2732_i2_length2511.p1	5-7day	intact	7.10938032665074	158.753343057714	82.9313616921823	-4.48358518704451	0.707981734373065	-6.3329108215127	2.40578629761543e-10	7.49746602268197e-09
Efra.gene25581_i0_length580.p1	5-7day	intact	6.59134535139451	258.6698111757	132.630578263547	-5.29125004718455	0.835600770540916	-6.33227042593477	2.41579584162258e-10	7.52333193310404e-09
Efra.gene1017_i0_length3534.p1	5-7day	intact	1.78420077513623	136.561279131916	69.1727399535259	-6.26640919064496	0.989970392649151	-6.32989555766018	2.45327199458885e-10	7.62929250582053e-09
Efra.gene11085_i0_length1224.p1	5-7day	intact	299.396950091743	20.379179009181	159.888064550462	3.87768298593672	0.612598355001865	6.32989454554595	2.45328808647761e-10	7.62929250582053e-09
Efra.gene40247_i0_length372.p1	5-7day	intact	211.55377504419	1.09953674732839	106.326655895759	7.58873408350871	1.19947306944509	6.3267231893914	2.50421994769993e-10	7.78218182052173e-09
Efra.gene12719_i0_length666.p1	5-7day	intact	8.02204779463948	206.695515013773	107.358781404206	-4.69074775137413	0.741893519062534	-6.32266980482781	2.57082268075333e-10	7.98352020069651e-09
Efra.gene7546_i0_length1540.p1	5-7day	intact	1.75677800124206	131.751777442159	66.7542777217004	-6.22135903857731	0.984104778711866	-6.32184618259928	2.58456588265281e-10	8.0205385825285e-09
Efra.gene50133_i0_length321.p1	5-7day	intact	1681.37311306447	11.8432429965742	846.608178030523	7.14521404804405	1.13027160709811	6.32167879222308	2.58736776802192e-10	8.0235751419335e-09
Efra.gene12478_i2_length363.p1	5-7day	intact	193.94014267018	4.473645356525	99.2068940133523	5.45097543184493	0.86248981232548	6.320046166282	2.6148517232464e-10	8.10309403026301e-09
Efra.gene33768_i0_length434.p1	5-7day	intact	166.264463575147	8.23394254376104	87.2492030594543	4.33499224472898	0.686066962692946	6.31861389697777	2.63919746586953e-10	8.1727829196427e-09
Efra.gene22151_i0_length678.p1	5-7day	intact	92.8684245582476	1799.50181794965	946.185121253951	-4.27617579320077	0.67681241057976	-6.31811078868631	2.64780173765552e-10	8.19366157973231e-09
Efra.gene4768_i0_length1932.p1	5-7day	intact	6.72845922086532	319.571232256083	163.149845738474	-5.57562447396816	0.882544039703184	-6.31767279947111	2.65531463008814e-10	8.21113597908634e-09
Efra.gene3617_i1_length2190.p1	5-7day	intact	118.938150908456	1094.99445213955	606.966301524004	-3.20285016055716	0.507067609229655	-6.31641639548418	2.67698161295355e-10	8.27232436070282e-09
Efra.gene559_i0_length2809.p1	5-7day	intact	881.365648845265	103.020597915637	492.193123380451	3.09716005419013	0.490461626081553	6.31478568248913	2.70536128124677e-10	8.35415563649004e-09
Efra.gene34768_i0_length420.p1	5-7day	intact	458.783406446325	16.0816965094826	237.432551477904	4.83709688148008	0.766054869231405	6.31429558868703	2.71394776897939e-10	8.37479366242418e-09
Efra.gene23288_i1_length645.p1	5-7day	intact	102.945903138232	946.363434909428	524.65466902383	-3.20029679319292	0.506865969802863	-6.31389160814569	2.72104555061577e-10	8.39081208194087e-09
Efra.gene53747_i0_length306.p1	5-7day	intact	0.885244694094572	173.533249737095	87.2092472155946	-7.61493883715608	1.20639097959063	-6.31216493324586	2.75158743397544e-10	8.47905136167054e-09
Efra.gene22788_i0_length660.p1	5-7day	intact	192.599424478099	1.09953674732839	96.8494806127134	7.4532668355715	1.18093082563781	6.31134921179319	2.76613232272953e-10	8.5179066990476e-09
Efra.gene18235_i0_length828.p1	5-7day	intact	118.770616536358	1892.60805222509	1005.68933438072	-3.99404849348046	0.633061186179849	-6.30910341792108	2.80656542203463e-10	8.63384311794631e-09
Efra.gene12900_i0_length1107.p1	5-7day	intact	1.75677800124206	171.763848530389	86.7603132658154	-6.60465385814405	1.04685551339942	-6.30904052527456	2.80770600440441e-10	8.63384311794631e-09
Efra.gene42947_i0_length354.p1	5-7day	intact	178.046872337319	6.64755272877797	92.3472125330483	4.74866355509811	0.752842236923172	6.30764763478954	2.83308295413453e-10	8.70579485431116e-09
Efra.gene12737_i0_length813.p1	5-7day	intact	255.532788823778	3.29861024198518	129.415699532882	6.2760450973526	0.995196842775893	6.30633541787259	2.85719494619907e-10	8.77376178733732e-09
Efra.gene13641_i1_length1065.p1	5-7day	intact	198.985099025287	1.09953674732839	100.042317886308	7.50035516184242	1.18950708011916	6.30543128931276	2.87392479950371e-10	8.81898095379088e-09
Efra.gene12588_i0_length1125.p1	5-7day	intact	5.35260232540868	156.193247107422	80.7729247164151	-4.87226167029713	0.772726255341098	-6.30528811027187	2.87658292119121e-10	8.8209864016793e-09
Efra.gene23663_i0_length633.p1	5-7day	intact	7.44916727159492	442.094271121035	224.771719196315	-5.88744724750906	0.934020892817897	-6.30333570991855	2.91306973636022e-10	8.92281800379034e-09
Efra.gene97611_i0_length225.p1	5-7day	intact	3.11892350975163	137.634725653297	70.3768245815244	-5.46897022947082	0.867636805542817	-6.30329441366804	2.91384634838804e-10	8.92281800379034e-09
Efra.gene30374_i0_length483.p1	5-7day	intact	0.885244694094572	159.709655709059	80.2974502015767	-7.49532054055927	1.18924892616578	-6.30256658269579	2.92756707472524e-10	8.95859955189217e-09
Efra.gene7367_i0_length1560.p1	5-7day	intact	4.0041682038462	125.95987287511	64.9820205394783	-4.97948546120476	0.790119651671756	-6.30219163726536	2.9346599712849e-10	8.97406375096739e-09
Efra.gene25035_i0_length594.p1	5-7day	intact	0.885244694094572	164.972147602084	82.9286961480894	-7.5420053587332	1.19681102034642	-6.30175126274332	2.94301203019173e-10	8.99335426226089e-09
Efra.gene11286_i0_length1212.p1	5-7day	intact	25.5486936462189	418.539160361164	222.043927003691	-4.03310984902092	0.64010199521301	-6.30073000737766	2.96247039626794e-10	9.04653347101834e-09
Efra.gene83_i0_length7716.p1	5-7day	intact	27.0616644111463	299.745707939786	163.403686175466	-3.47019498661739	0.550833402675604	-6.29989933392084	2.97839013392963e-10	9.08884046140358e-09
Efra.gene1773_i0_length3006.p1	5-7day	intact	1414.69429629861	195.541378167627	805.117837233119	2.85491875051858	0.453250875497271	6.29876058680834	3.00034988599817e-10	9.14950771888175e-09
Efra.gene1474_i0_length3246.p1	5-7day	intact	31.0109870672042	311.580254194378	171.295620630791	-3.32906419002749	0.528846554019786	-6.2949529778026	3.07493058082313e-10	9.37044634892943e-09
Efra.gene10823_i0_length1245.p1	5-7day	intact	218.835407943687	3.3489424867928	111.09217521524	6.04243157947794	0.9601817284283	6.29300829267878	3.11371697879467e-10	9.48207625846923e-09
Efra.gene18989_i0_length795.p1	5-7day	intact	14.5448362112986	326.820923715467	170.682879963383	-4.48841797972238	0.713534170662704	-6.29040368950194	3.1664145136306e-10	9.6340147751672e-09
Efra.gene11000_i0_length1233.p1	5-7day	intact	144.823633770886	2.17390737225297	73.4987705715694	6.04644328989051	0.961228844714752	6.29032651603876	3.16798913273042e-10	9.6340147751672e-09
Efra.gene8488_i0_length1443.p1	5-7day	intact	3.13263489669871	248.908507803746	126.020571350222	-6.31968524978583	1.00471475163087	-6.29002932377336	3.17406007966798e-10	9.64581075591917e-09
Efra.gene9586_i3_length1347.p1	5-7day	intact	481.740647959545	51.2165401791836	266.478594069364	3.23404677794856	0.51420669035996	6.28939070334661	3.18714406767125e-10	9.67888802993829e-09
Efra.gene18441_i0_length819.p1	5-7day	intact	1.75677800124206	119.698508724372	60.727643362807	-6.08253420954678	0.967506207603165	-6.28681672711459	3.24041537834977e-10	9.83387850406228e-09
Efra.gene22259_i0_length675.p1	5-7day	intact	22.1585401262585	281.171641208783	151.665090667521	-3.6661593586375	0.583245939013449	-6.28578634398852	3.26198311411459e-10	9.88818136627645e-09
Efra.gene16484_i1_length912.p1	5-7day	intact	1.77048938818914	172.68722242089	87.2288559045398	-6.60846819694975	1.05134525229372	-6.28572600916021	3.26325036319094e-10	9.88818136627645e-09
Efra.gene18234_i0_length828.p1	5-7day	intact	746.051331332068	62.9755880665641	404.513459699316	3.5672726131597	0.567527318550216	6.28564034991746	3.26505034205974e-10	9.88818136627645e-09
Efra.gene40_i6_length591.p1	5-7day	intact	453.609495366527	43.7549747915014	248.682235079014	3.37282797791237	0.536912385451192	6.28189639372545	3.34467727882125e-10	1.01223644413515e-08
Efra.gene12044_i0_length1158.p1	5-7day	intact	1126.47645394337	8216.8862170127	4671.68133547803	-2.86675277578272	0.456387912860723	-6.28139504793935	3.35548287619149e-10	1.01480871810262e-08
Efra.gene16235_i0_length924.p1	5-7day	intact	37.6983121272283	419.084118312066	228.391215219647	-3.47526985516757	0.553324845761647	-6.28070451162173	3.37042195415492e-10	1.01862670103457e-08
Efra.gene21311_i0_length705.p2	5-7day	intact	3.51355600248413	127.831786778518	65.6726713905009	-5.17916907700924	0.825304455753162	-6.2754648189592	3.48591298043658e-10	1.05280792581422e-08
Efra.gene4615_i1_length1968.p1	5-7day	intact	0.885244694094572	278.252371009941	139.568807852018	-8.29659623638883	1.32232027888743	-6.27427134625009	3.51275435242185e-10	1.06018684858691e-08
Efra.gene15505_i2_length696.p1	5-7day	intact	143.437063217215	6.03486904910425	74.7359661331596	4.5697306179354	0.728469457499763	6.27305725846013	3.54026637375399e-10	1.06775792673523e-08
Efra.gene1073_i0_length3648.p1	5-7day	intact	0.885244694094572	156.998563024343	78.941903859219	-7.47060448601812	1.19117929186921	-6.27160372666922	3.57348113395126e-10	1.07703742341364e-08
Efra.gene2068_i1_length2829.p1	5-7day	intact	291.894657744376	21.8649043345488	156.879781039462	3.73686940080745	0.595933656960897	6.27061310794978	3.59629195867014e-10	1.08317064578591e-08
Efra.gene9664_i0_length1338.p1	5-7day	intact	71.1349374273487	1040.27520042852	555.705068927936	-3.87064293535854	0.617299644776524	-6.27028213625459	3.60394482790694e-10	1.08473316147207e-08
Efra.gene8131_i0_length1482.p1	5-7day	intact	182.604214219797	11.55771890815	97.0809665639733	3.98275469407391	0.635347303535982	6.26862610718289	3.64247567229433e-10	1.09558099441996e-08
Efra.gene17996_i4_length591.p1	5-7day	intact	195.084626459552	2.17390737225297	98.6292669159022	6.47737186320023	1.03359576665274	6.26683281044864	3.6846538975934e-10	1.10751031495697e-08
Efra.gene7419_i0_length1554.p1	5-7day	intact	2.62831130838955	237.325622773192	119.976967040791	-6.48963662421713	1.0363940626008	-6.26174623958339	3.80690083541325e-10	1.14347347687048e-08
Efra.gene13417_i0_length1077.p1	5-7day	intact	9.79253718282862	191.739445477566	100.765991330197	-4.29429999609561	0.685992819475843	-6.25997805542167	3.8503164978235e-10	1.15572528765501e-08
Efra.gene28807_i0_length510.p1	5-7day	intact	611.867733832118	1.09953674732839	306.483635289723	9.12059919393831	1.4570256396523	6.25973829541863	3.85624060884539e-10	1.15671446320131e-08
Efra.gene23440_i2_length330.p1	5-7day	intact	0.885244694094572	247.368753819398	124.126999256746	-8.12634126186209	1.30028228952114	-6.24967464938309	4.11308577541705e-10	1.23291707398809e-08
Efra.gene106032_i0_length219.p1	5-7day	intact	181.571141998017	1.09953674732839	91.3353393726726	7.36810063280179	1.17907230047763	6.2490660070778	4.12914399566614e-10	1.23688803529811e-08
Efra.gene5943_i0_length1731.p1	5-7day	intact	158.080876865876	1386.92811718509	772.504497025482	-3.13339193695774	0.501454972606295	-6.24860078796715	4.14145943525999e-10	1.23973320400803e-08
Efra.gene18181_i0_length831.p1	5-7day	intact	0.885244694094572	222.499460073271	111.692352383683	-7.97346248755888	1.2761149921205	-6.24823196717524	4.15124845935268e-10	1.2409848760667e-08
Efra.gene19145_i0_length789.p1	5-7day	intact	0.885244694094572	188.9450817872	94.9151632406472	-7.73826276774279	1.23847263193122	-6.2482307385962	4.15128110528629e-10	1.2409848760667e-08
Efra.gene104748_i0_length219.p1	5-7day	intact	3.49984461553704	152.768806253417	78.1343254344772	-5.4395034140805	0.870709969615245	-6.24720469949844	4.17863280709295e-10	1.24831336078288e-08
Efra.gene2236_i1_length2700.p1	5-7day	intact	0.885244694094572	173.492538337812	87.1888915159535	-7.61515625563119	1.21960141554211	-6.24397131602729	4.265982581656e-10	1.27354340246398e-08
Efra.gene10702_i0_length1254.p1	5-7day	intact	1800.68796248244	237.264745579316	1018.97635403088	2.92407943984185	0.468814356714335	6.23717980894428	4.45529784741416e-10	1.32915882357704e-08
Efra.gene24324_i0_length438.p1	5-7day	intact	1.3347227346154	123.920492856859	62.6276077957371	-6.54289348685785	1.0492866289461	-6.23556357849477	4.50154474142919e-10	1.34204589974153e-08
Efra.gene13301_i0_length1002.p1	5-7day	intact	313.390333096426	31.3242142376573	172.357273667041	3.32263947896959	0.532880549687247	6.2352425528004	4.5107862018753e-10	1.34389056213487e-08
Efra.gene25097_i0_length594.p1	5-7day	intact	68.9119722699058	588.956811247996	328.934391758951	-3.09503274130979	0.496472317829105	-6.23404896942343	4.54530893249436e-10	1.35325963643763e-08
Efra.gene15368_i0_length969.p1	5-7day	intact	0.885244694094572	191.419134421212	96.1521895576535	-7.7563859522738	1.24478392444479	-6.23111031557815	4.6314081476028e-10	1.3779613531245e-08
Efra.gene17388_i0_length867.p1	5-7day	intact	7.47659004548908	160.482032865138	83.9793114553134	-4.42034090868896	0.709473198953056	-6.23045509712262	4.65082122842296e-10	1.38280227929408e-08
Efra.gene12992_i2_length1104.p1	5-7day	intact	194.676282579872	1.63672205979068	98.1565023198313	6.88680427285865	1.10582451511979	6.22775510824395	4.73165893508702e-10	1.40588737190796e-08
Efra.gene46698_i0_length336.p1	5-7day	intact	380.409690752336	24.7018276312831	202.555759191809	3.94445468813301	0.633885523440298	6.22266094156119	4.88792951934164e-10	1.45133907266606e-08
Efra.gene2323_i0_length2703.p1	5-7day	intact	87.7596294691535	1488.1944793608	787.977054414978	-4.08368134400777	0.656336402365913	-6.22193333980443	4.91065684872484e-10	1.45710414006263e-08
Efra.gene9742_i0_length1332.p1	5-7day	intact	189.867417531598	11.55771890815	100.712568219874	4.03884782515603	0.649614003715931	6.21730412530049	5.05768908186159e-10	1.49972068974554e-08
Efra.gene197_i0_length6162.p1	5-7day	intact	29.2816318398563	309.658008046163	169.46981994301	-3.403285339419	0.547512341128222	-6.21590617008938	5.1029291640085e-10	1.51211646419549e-08
Efra.gene232_i1_length4971.p1	5-7day	intact	3.0640779619633	142.981412655516	73.0227453087398	-5.53533488071809	0.890706655138342	-6.21454308080628	5.14742108284275e-10	1.52427400625446e-08
Efra.gene46911_i0_length333.p1	5-7day	intact	158.801584916605	7.69675723129874	83.2491710739521	4.36706593050382	0.702807823597298	6.21374120189946	5.17377143493706e-10	1.53104665919953e-08
Efra.gene14545_i5_length855.p1	5-7day	intact	319.635452830112	1.09953674732839	160.36749478872	8.18381736705166	1.31735143107035	6.2123266229743	5.22057687427156e-10	1.5438593062866e-08
Efra.gene11838_i0_length1173.p1	5-7day	intact	2.23367881565705	119.438150758351	60.8359147870043	-5.7495774231285	0.925754308766577	-6.21069474771218	5.27508561512708e-10	1.55893127876462e-08
Efra.gene19137_i0_length789.p1	5-7day	intact	4351.49270872135	648.919313161	2500.20601094117	2.74544013885641	0.442590031965844	6.20312239446975	5.53537554116645e-10	1.63475614304355e-08
Efra.gene14569_i0_length1011.p1	5-7day	intact	606.353201765956	65.8967064724921	336.124954119224	3.20181589775176	0.516220010204367	6.20242500185956	5.55996831911166e-10	1.64091781297243e-08
Efra.gene45655_i2_length340.p1	5-7day	intact	138.530941203594	3.27344411958137	70.9021926615878	5.3968604271252	0.870196762253084	6.20188520714767	5.57907675079686e-10	1.6444643426565e-08
Efra.gene22641_i0_length663.p1	5-7day	intact	175.971734707561	1.09953674732839	88.5356357274446	7.32297596272008	1.18076817870597	6.2018744193678	5.57945928457903e-10	1.6444643426565e-08
Efra.gene13691_i0_length1062.p1	5-7day	intact	0.885244694094572	147.388256386812	74.1367505404534	-7.37956251160873	1.19014358267164	-6.20056488902208	5.62608574555132e-10	1.65709690192263e-08
Efra.gene2360_i1_length621.p1	5-7day	intact	3.11892350975163	225.789373573274	114.454148541513	-6.18202942225671	0.997600399567466	-6.19689950498925	5.75862425170177e-10	1.69500001051428e-08
Efra.gene78789_i0_length249.p1	5-7day	intact	313.073250724627	20.3540128867772	166.713631805702	3.94339738038867	0.636436200214879	6.19606078198767	5.78937772095065e-10	1.70291294941653e-08
Efra.gene34546_i1_length366.p1	5-7day	intact	142.291302171126	1.63672205979068	71.9640121154582	6.43384909592711	1.03842301163677	6.19578825182813	5.79940504116888e-10	1.70439931799092e-08
Efra.gene8728_i0_length1419.p1	5-7day	intact	836.33985145695	104.640850595006	470.490351025978	2.99825132921425	0.483923535219469	6.19571298150333	5.80217748011636e-10	1.70439931799092e-08
Efra.gene21202_i0_length709.p1	5-7day	intact	2.65573408228372	131.374285606102	67.0150098441927	-5.62904247765428	0.908934465430567	-6.19301246871278	5.90250578175648e-10	1.73271423896206e-08
Efra.gene21442_i0_length702.p1	5-7day	intact	139.381047194313	4.39814698931357	71.8895970918134	4.9862768468351	0.805402211645332	6.19103942693277	5.97687553878236e-10	1.75337620805719e-08
Efra.gene51482_i0_length315.p1	5-7day	intact	1.3347227346154	124.256349190091	62.795535962353	-6.54683470351173	1.05800655370124	-6.18789617191767	6.09724646274091e-10	1.78696146123756e-08
Efra.gene266_i0_length5703.p1	5-7day	intact	9.28821359451947	153.50732054511	81.3977670698148	-4.04663203764889	0.653965374988973	-6.18783836639229	6.09948212612221e-10	1.78696146123756e-08
Efra.gene51978_i0_length312.p1	5-7day	intact	339.065426953901	33.5736199771217	186.319523465511	3.33661660747954	0.539268108660032	6.1873056349843	6.12012352017336e-10	1.79181580426952e-08
Efra.gene19051_i2_length366.p1	5-7day	intact	186.383004775024	2.7865910519267	94.5847979134752	6.07606873918639	0.982289066991719	6.18562187380797	6.18581223709694e-10	1.80984362819956e-08
Efra.gene26321_i1_length563.p1	5-7day	intact	0.885244694094572	253.416016024657	127.150630359376	-8.16173315509872	1.31969838977399	-6.18454430068411	6.22821215333699e-10	1.82103819000293e-08
Efra.gene18212_i0_length831.p1	5-7day	intact	0.885244694094572	147.447285373602	74.1662650338483	-7.38032949653295	1.19433708323239	-6.17943593994304	6.43310306060109e-10	1.87969632854376e-08
Efra.gene8455_i0_length1434.p1	5-7day	intact	3.52726738943121	114.612179688173	59.0697235388022	-5.01919514276627	0.81226806222072	-6.17923488096272	6.44130039971201e-10	1.88084261970091e-08
Efra.gene37_i2_length5975.p1	5-7day	intact	5.74723481814118	125.17102633861	65.4591305783756	-4.44429237066232	0.719364637727787	-6.17808012456691	6.48857848067928e-10	1.89339129617912e-08
Efra.gene3269_i0_length2307.p1	5-7day	intact	2252.1105178255	108.039201223064	1180.07485952428	4.38244609470798	0.709701554992869	6.1750549422877	6.61404661833516e-10	1.92872436973638e-08
Efra.gene17478_i0_length864.p1	5-7day	intact	14.5174134374044	312.748440774022	163.632927105713	-4.42746436642906	0.717101019509619	-6.17411528637448	6.65349798760089e-10	1.93894387712841e-08
Efra.gene32865_i0_length444.p1	5-7day	intact	5.29775677762035	125.020029604187	65.1588931909038	-4.55912075476512	0.73845421764341	-6.17387056074296	6.66381039521044e-10	1.94066388240132e-08
Efra.gene5048_i0_length1881.p1	5-7day	intact	413.724634041948	45.5175274633111	229.62108075263	3.18365603274156	0.515866891210251	6.17146804144095	6.76588084367141e-10	1.96908611537643e-08
Efra.gene10178_i0_length1293.p1	5-7day	intact	69.8246397378946	667.068328121767	368.446483929831	-3.25594338154664	0.527821102542206	-6.16864950238758	6.88757097513275e-10	2.00317695432744e-08
Efra.gene9155_i0_length1383.p1	5-7day	intact	287.584120826945	24.2904729308399	155.937296878893	3.56715457244008	0.578324220036651	6.16808781104484	6.91207583180904e-10	2.00897612221219e-08
Efra.gene2032_i0_length2847.p1	5-7day	intact	211.696884371127	1635.69655301357	923.696718692351	-2.94984531121124	0.478415832722339	-6.16586055362274	7.01008420558803e-10	2.03611713123892e-08
Efra.gene18233_i2_length378.p1	5-7day	intact	193.370259875868	1.09953674732839	97.2348983115982	7.45879768334158	1.20979865451357	6.16532152314268	7.03400672951176e-10	2.04171789000947e-08
Efra.gene2289_i0_length2721.p1	5-7day	intact	1803.42341037297	95.2057827107585	949.314596541865	4.2444768343073	0.688590372438666	6.16400839192006	7.09261816063479e-10	2.05737356322065e-08
Efra.gene4803_i0_length1926.p1	5-7day	intact	38.0625241173338	1495.51189654896	766.787210333146	-5.29509889800441	0.859245220037106	-6.16250026712484	7.16052101957193e-10	2.07570202203718e-08
Efra.gene32085_i0_length456.p1	5-7day	intact	3.09150073585746	130.114131278825	66.6028160073413	-5.39331129927543	0.875256715526174	-6.16197648484554	7.1842522025359e-10	2.08121022989065e-08
Efra.gene4108_i0_length2079.p1	5-7day	intact	32.57880337992	762.007828435152	397.293315907536	-4.54907307709779	0.738309037802033	-6.16147553962025	7.20702046853452e-10	2.08643242564074e-08
Efra.gene20498_i0_length735.p1	5-7day	intact	361.795570346487	27.0267317379589	194.411151042223	3.74393602801688	0.607808970231706	6.15972486649816	7.28714381038421e-10	2.10824113236125e-08
Efra.gene24455_i1_length330.p1	5-7day	intact	295.120274620971	24.2149745636284	159.6676245923	3.60797348233632	0.585944784161502	6.15753152833231	7.38875371354818e-10	2.13623336669497e-08
Efra.gene24676_i0_length597.p1	5-7day	intact	19.4342491092393	228.468451600689	123.951350354964	-3.55454463879027	0.577451129357054	-6.15557656411197	7.48048453949247e-10	2.16133448244141e-08
Efra.gene3709_i2_length777.p1	5-7day	intact	10.3242835450319	583.040924276015	296.682603910523	-5.82322852319366	0.946244330504985	-6.15404323752826	7.55320773165826e-10	2.18091438992054e-08
Efra.gene8984_i0_length1398.p1	5-7day	intact	1.3347227346154	194.585989619825	97.9603561772204	-7.19329881940691	1.16905404602237	-6.15309347235195	7.59859895217698e-10	2.19258195601046e-08
Efra.gene14059_i2_length1041.p1	5-7day	intact	12866.6465897409	115256.290932182	64061.4687609614	-3.16313543004725	0.514203968442969	-6.15151889944636	7.67443788193708e-10	2.2130141845135e-08
Efra.gene28664_i0_length513.p1	5-7day	intact	196.780120240241	2.76142492952289	99.770772584882	6.15914154887641	1.00183186121418	6.14787948689494	7.85256582894311e-10	2.26289657326007e-08
Efra.gene16361_i0_length918.p1	5-7day	intact	1.32101134766832	170.729265201203	86.0251382744359	-7.00855444526096	1.14003688281185	-6.14765587932091	7.86364063989633e-10	2.26364393237376e-08
Efra.gene34797_i0_length420.p1	5-7day	intact	150.296640850085	2.7865910519267	76.541615951006	5.76642211968433	0.938007333226378	6.14752349520562	7.87020452392201e-10	2.26364393237376e-08
Efra.gene14672_i1_length1005.p1	5-7day	intact	0.885244694094572	145.709898824196	73.2975717591453	-7.36326294129831	1.19776236699914	-6.14751568772873	7.87059180195403e-10	2.26364393237376e-08
Efra.gene15004_i0_length987.p1	5-7day	intact	258.179086504565	22.6034186262416	140.391252565403	3.515022052376	0.5718463247816	6.1467948643693	7.90642734467131e-10	2.27246524412094e-08
Efra.gene20009_i0_length753.p1	5-7day	intact	244.00318048412	7.77225559851017	125.887718041315	4.97801868628526	0.810100896438844	6.14493664698846	7.99954367312831e-10	2.29772793598132e-08
Efra.gene7002_i0_length1602.p1	5-7day	intact	52.8404539067327	591.316502322601	322.078478114667	-3.48350923932744	0.567094448323361	-6.14273204335995	8.11140551116881e-10	2.32833847432141e-08
Efra.gene14986_i0_length990.p1	5-7day	intact	246.660191823121	19.7664953295072	133.213343576314	3.64099385696319	0.59276027294596	6.14243906540465	8.12638561862697e-10	2.33111781461578e-08
Efra.gene24939_i2_length240.p1	5-7day	intact	169.706464914163	1.09953674732839	85.4030008307459	7.27069108628259	1.18420437604412	6.13972658213833	8.26636375724752e-10	2.3697268454327e-08
Efra.gene2198_i0_length2757.p1	5-7day	intact	3.10521212280454	110.67571964411	56.8904658834575	-5.15781968923837	0.840298202662635	-6.13808249606497	8.35234884562986e-10	2.39281743882224e-08
Efra.gene18810_i0_length804.p1	5-7day	intact	3.54097877637829	120.756409968875	62.1486943726266	-5.09234783839485	0.829732978351066	-6.13733330030452	8.39182024511662e-10	2.40256121057978e-08
Efra.gene4299_i0_length2040.p1	5-7day	intact	1.3347227346154	199.370325187178	100.352523960897	-7.22827855928701	1.17833409215087	-6.13432014522542	8.55241375421226e-10	2.44694678049646e-08
Efra.gene15772_i0_length948.p1	5-7day	intact	0.885244694094572	140.71553753563	70.8003911148625	-7.31275177414969	1.19231286151273	-6.13324909107475	8.61021716637691e-10	2.46188431571962e-08
Efra.gene7843_i0_length1509.p1	5-7day	intact	51.1719396846389	3996.90712018279	2024.03952993372	-6.28807192040834	1.0252960979206	-6.13293265541645	8.62736758445326e-10	2.46518625445637e-08
Efra.gene3486_i0_length2247.p1	5-7day	intact	0.885244694094572	143.049138384288	71.9671915391915	-7.33664821987633	1.19643042929108	-6.13211436307542	8.67187263516296e-10	2.47629515533881e-08
Efra.gene15263_i1_length492.p1	5-7day	intact	0.885244694094572	144.585195954464	72.7352203242792	-7.35209471574424	1.19919226211156	-6.1308723780443	8.73984949725575e-10	2.49408779038419e-08
Efra.gene11264_i11_length518.p1	5-7day	intact	0.885244694094572	1199.09295261093	599.989098652514	-10.4036993009045	1.69725921381093	-6.12970559608544	8.80418358434964e-10	2.51081849932418e-08
Efra.gene8893_i0_length1404.p1	5-7day	intact	0.885244694094572	143.535991451943	72.2106180730189	-7.34157196389782	1.1980505814854	-6.12793155594098	8.90288658187087e-10	2.5373226758332e-08
Efra.gene19942_i0_length756.p1	5-7day	intact	10.5818021682936	166.617566403857	88.5996842860754	-3.97501421163403	0.648830796284553	-6.12642654201442	8.98746707214932e-10	2.55977023328711e-08
Efra.gene54509_i0_length303.p1	5-7day	intact	1.78420077513623	126.689690424821	64.2369455999786	-6.1573452401879	1.00512655268628	-6.12594028456603	9.01496144236807e-10	2.56594025426885e-08
Efra.gene4069_i0_length2088.p1	5-7day	intact	18.1406605354652	208.450295047144	113.295477791304	-3.52229785412402	0.57499210620104	-6.12581949584623	9.02180388657459e-10	2.56622791354123e-08
Efra.gene4923_i5_length1905.p1	5-7day	intact	0.885244694094572	304.633480307384	152.759362500739	-8.42723141025961	1.37574087154585	-6.12559500452318	9.03453433673196e-10	2.56818894672838e-08
Efra.gene13900_i0_length1047.p1	5-7day	intact	252.541542782001	22.0410671913755	137.291304986688	3.51931847539762	0.574749240128794	6.12322423359617	9.17004993147675e-10	2.60502825813236e-08
Efra.gene29049_i0_length504.p1	5-7day	intact	401.5994406061	37.5855783883958	219.592509497248	3.41903668810943	0.558415437883416	6.12274743167692	9.19754283813368e-10	2.61115274225313e-08
Efra.gene21296_i0_length705.p1	5-7day	intact	1.32101134766832	175.272484493587	88.2967479206275	-7.04725664324483	1.15104819316424	-6.12246879417959	9.21364656952214e-10	2.6140380634768e-08
Efra.gene8171_i0_length1476.p1	5-7day	intact	1.75677800124206	120.756409968875	61.2565939850585	-6.09579134591426	0.996053581891644	-6.11994320058316	9.36087185406066e-10	2.65409668212684e-08
Efra.gene7139_i0_length1587.p1	5-7day	intact	1.75677800124206	191.824564690302	96.7906713457723	-6.76450656788504	1.1053919828265	-6.11955457700003	9.3837287421329e-10	2.65886413115786e-08
Efra.gene7534_i0_length1542.p1	5-7day	intact	14.9668914779252	231.683790837023	123.325341157474	-3.95046920378531	0.645568470507763	-6.11936515529968	9.39488929587786e-10	2.66031343999877e-08
Efra.gene6575_i0_length1653.p1	5-7day	intact	2.65573408228372	108.426313904646	55.5410239934649	-5.35191798773364	0.874675840067949	-6.11874450232657	9.43154837015436e-10	2.66897655614323e-08
Efra.gene10922_i0_length1236.p1	5-7day	intact	174.207240776837	5.98453680429663	90.095888790567	4.85656062309318	0.793770238476148	6.11834557115247	9.45518497971466e-10	2.6739457573738e-08
Efra.gene75185_i0_length255.p1	5-7day	intact	3.54097877637829	113.311313961614	58.4261463689963	-5.00045879521043	0.8173129329461	-6.11816917809644	9.46565464936515e-10	2.67518732941981e-08
Efra.gene17927_i3_length612.p1	5-7day	intact	26.2968244708426	2111.92250399559	1069.10966423322	-6.32666524848257	1.03449080019197	-6.11572886613254	9.61166270986149e-10	2.71470863854137e-08
Efra.gene6390_i0_length1677.p1	5-7day	intact	0.885244694094572	170.99147137431	85.9383580342022	-7.59424309442012	1.24197458885481	-6.11465255615462	9.67675597703577e-10	2.73134041060604e-08
Efra.gene4938_i0_length1902.p1	5-7day	intact	17.6089141732619	262.756343850643	140.182629011952	-3.89775166650793	0.637462268544934	-6.11448215657517	9.68710077220436e-10	2.73250757935949e-08
Efra.gene11124_i0_length1221.p1	5-7day	intact	0.885244694094572	140.388377944381	70.6368113192377	-7.30953115862503	1.19547565287256	-6.11432875363144	9.69642294167936e-10	2.73338497838346e-08
Efra.gene4453_i0_length2001.p1	5-7day	intact	4.43993485741994	158.359381841235	81.3996583493276	-5.15909841239148	0.84433340183134	-6.11026213247221	9.94676277109985e-10	2.80215972458052e-08
Efra.gene1935_i2_length1155.p1	5-7day	intact	6.59134535139451	150.922058472414	78.7567019119042	-4.51297827150114	0.738717902150535	-6.10920387655841	1.00129352578106e-09	2.81899682075941e-08
Efra.gene6672_i0_length1641.p1	5-7day	intact	984.437508979456	103.390317113255	543.913913046355	3.25068157070979	0.53241898892073	6.10549518021374	1.0248244759234e-09	2.88340001525149e-08
Efra.gene15490_i0_length963.p1	5-7day	intact	1.78420077513623	109.853010243224	55.8186055091801	-5.95232829023324	0.975188886217973	-6.1037696125905	1.0359558397008e-09	2.91285627924563e-08
Efra.gene6391_i2_length1677.p1	5-7day	intact	1.3347227346154	114.452486211768	57.8936044731917	-6.42797225606954	1.05321544839029	-6.10318835134245	1.03973194140472e-09	2.92160691887442e-08
Efra.gene17857_i1_length846.p1	5-7day	intact	0.885244694094572	138.029610973319	69.4574278337067	-7.28491980231256	1.193864928624	-6.10196315148388	1.04773533243575e-09	2.94221733047242e-08
Efra.gene27949_i0_length525.p1	5-7day	intact	169.092450230278	1.09953674732839	85.095993488803	7.26549729450504	1.19080210231362	6.10134738626077	1.05178035458901e-09	2.95169277572287e-08
Efra.gene3652_i1_length1869.p1	5-7day	intact	244.911129751361	22.0159010689717	133.463515410166	3.47634773170197	0.569840337575651	6.10056449582328	1.05694523109607e-09	2.9642968737509e-08
Efra.gene29404_i0_length498.p1	5-7day	intact	3.56840155027245	119.849505458795	61.7089535045336	-5.07607087958757	0.832221737399511	-6.09942116562474	1.06453245236234e-09	2.98367426966575e-08
Efra.gene6043_i0_length1719.p1	5-7day	intact	0.885244694094572	150.754592357569	75.819918525832	-7.41248060130887	1.21547218719463	-6.09843703492487	1.07110572149914e-09	3.00018689808072e-08
Efra.gene6514_i0_length1662.p1	5-7day	intact	12.9800176273157	484.473805922309	248.726911774812	-5.22485954130674	0.857058274332729	-6.09627104455016	1.0857126521488e-09	3.03916663773255e-08
Efra.gene18521_i0_length816.p1	5-7day	intact	0.885244694094572	167.20600806467	84.0456263793823	-7.56194943946376	1.24071597654703	-6.09482716625366	1.09555752632505e-09	3.06477516773093e-08
Efra.gene5536_i0_length1797.p1	5-7day	intact	2.20625604176289	103.918805683735	53.0625308627489	-5.55487598184348	0.911568069656923	-6.09375883902352	1.10289773073371e-09	3.08334890363445e-08
Efra.gene3390_i0_length2274.p1	5-7day	intact	0.885244694094572	151.266611547628	76.0759281208613	-7.41737885612575	1.21729405989461	-6.09333364919889	1.10583242206146e-09	3.0895904698662e-08
Efra.gene16555_i0_length909.p1	5-7day	intact	0.885244694094572	140.237381209958	70.5613129520263	-7.30803686301383	1.19977356531383	-6.09118009788976	1.12081372282745e-09	3.12945983878802e-08
Efra.gene71671_i0_length261.p1	5-7day	intact	184.594085799139	13.731626280403	99.162856039771	3.74855640993852	0.615484071141009	6.09041985926507	1.1261494770588e-09	3.14236408297371e-08
Efra.gene25049_i0_length594.p1	5-7day	intact	0.885244694094572	352.728497204952	176.806870949523	-8.63866486133094	1.41898360140769	-6.08792437964824	1.14383871161528e-09	3.18970080265644e-08
Efra.gene7759_i0_length1518.p1	5-7day	intact	4.43993485741994	116.760920938022	60.6004278977211	-4.7195391757809	0.775380644967312	-6.08673843797051	1.15233995030144e-09	3.21137220855381e-08
Efra.gene18887_i0_length654.p1	5-7day	intact	0.885244694094572	138.843623632223	69.8644341631588	-7.29329136035565	1.19872594472699	-6.08420247550134	1.17072581298917e-09	3.26054548574528e-08
Efra.gene11135_i0_length1221.p1	5-7day	intact	68.1471323296021	905.046421870372	486.596777099987	-3.73064428902204	0.613279258168772	-6.08310853388651	1.1787449552333e-09	3.28080284693778e-08
Efra.gene54_i0_length8706.p1	5-7day	intact	59985.132476514	8895.45193114219	34440.2922038281	2.75345876427456	0.452663304151442	6.08279650464745	1.18104208536248e-09	3.28511857928512e-08
Efra.gene27590_i0_length534.p1	5-7day	intact	236.683411152515	19.7916614519111	128.237536302213	3.5802917757689	0.588650860759209	6.08219916836822	1.185451800142e-09	3.29530139061584e-08
Efra.gene8313_i0_length1464.p1	5-7day	intact	3.96303404300495	132.212540283867	68.0877871634358	-5.05613358046828	0.831442771627757	-6.08115645839296	1.19318789230202e-09	3.31471212202388e-08
Efra.gene6048_i0_length1716.p1	5-7day	intact	15.2655442620282	1144.63884386699	579.95219406451	-6.22619776124593	1.02391836208391	-6.08075603661817	1.19617176921412e-09	3.32090489164026e-08
Efra.gene13965_i0_length1044.p1	5-7day	intact	0.885244694094572	150.1670748003	75.5261597471971	-7.40685679241102	1.21812266030371	-6.08055086222949	1.19770351232708e-09	3.32306086736702e-08
Efra.gene38591_i0_length384.p1	5-7day	intact	156.893981658946	8.82146010103095	82.8577208799882	4.15469086340928	0.683395549984807	6.07948188059119	1.2057150532211e-09	3.34318117214502e-08
Efra.gene16101_i0_length618.p1	5-7day	intact	3.99045681689912	141.605972665289	72.7982147410941	-5.15098698397039	0.847573604654775	-6.07733293684675	1.22197881660258e-09	3.38614331522545e-08
Efra.gene5381_i2_length504.p1	5-7day	intact	0.885244694094572	191.846958502077	96.3661015980859	-7.75957852272699	1.27692127521896	-6.07678693535466	1.22614505108763e-09	3.39554983184772e-08
Efra.gene5753_i0_length1761.p1	5-7day	intact	26.0804400084222	258.726991955404	142.403715981913	-3.31007091790237	0.544909390426005	-6.07453454842205	1.24347863460468e-09	3.44138577592103e-08
Efra.gene1830_i0_length2967.p1	5-7day	intact	137.456734820973	1036.15165276847	586.804193794722	-2.91412686016621	0.479823143348496	-6.07333535400079	1.25280442529942e-09	3.46501608616442e-08
Efra.gene7070_i0_length1122.p1	5-7day	intact	3.10521212280454	107.402275524529	55.2537438236668	-5.11449372517193	0.842355093487599	-6.07165999791895	1.26594743974393e-09	3.49916778508115e-08
Efra.gene17829_i0_length849.p1	5-7day	intact	2.23367881565705	179.569966993285	90.901822904471	-6.33688356047779	1.04389072690428	-6.07044721938493	1.27554534390888e-09	3.5234838238146e-08
Efra.gene5090_i0_length1872.p1	5-7day	intact	176.907106748695	2.71109268471526	89.8090997167052	6.01623783835785	0.991104860850623	6.0702334092019	1.27724477260617e-09	3.52596480387464e-08
Efra.gene11292_i1_length1212.p1	5-7day	intact	142.973873789747	7.69675723129874	75.3353155105229	4.21569780976865	0.694590350859756	6.06932964811634	1.28445255666901e-09	3.54363951747103e-08
Efra.gene28840_i1_length509.p1	5-7day	intact	401.30378555073	46.7428948226586	224.023340186694	3.10204504824224	0.511123531826945	6.06907108572049	1.28652195892363e-09	3.54712482960373e-08
Efra.gene17214_i0_length876.p1	5-7day	intact	275.050583511417	19.9426581863339	147.496620848876	3.78881078827486	0.624453419757505	6.06740337773501	1.29994774652448e-09	3.58189734740535e-08
Efra.gene12352_i0_length1140.p1	5-7day	intact	23.9427409013947	322.484578023572	173.213659462483	-3.75229629132378	0.618605269940256	-6.06573605764168	1.31350690423158e-09	3.6169936053696e-08
Efra.gene10032_i0_length1308.p1	5-7day	intact	13.2649590244715	187.65198869908	100.458473861776	-3.822251820592	0.630283525111447	-6.06433718843618	1.32498920725404e-09	3.64633052382783e-08
Efra.gene14451_i0_length1019.p1	5-7day	intact	2439.52998337715	314.543932206675	1377.03695779191	2.9550679373142	0.487520031949824	6.06142874887722	1.34917653490459e-09	3.71057276512134e-08
Efra.gene11430_i0_length1200.p1	5-7day	intact	8.0083364076924	162.261054917369	85.1346956625306	-4.3433264315974	0.716589795883102	-6.06110560958354	1.35189026180966e-09	3.7157138713724e-08
Efra.gene40940_i0_length369.p1	5-7day	intact	9.76511440893446	181.801979248785	95.7835468288597	-4.22033133330502	0.696402129210477	-6.06019303543727	1.35958282988932e-09	3.7345245222503e-08
Efra.gene54460_i0_length303.p1	5-7day	intact	4.42622347047286	111.389067813399	57.9076456419361	-4.65367395137002	0.76819081158233	-6.057966173514	1.37853374880014e-09	3.78421703569566e-08
Efra.gene310_i0_length5391.p1	5-7day	intact	28.749885477653	272.920305181058	150.835095329355	-3.24674130259663	0.535969391276102	-6.05769910641052	1.38082374719177e-09	3.78814016031338e-08
Efra.gene19402_i0_length780.p1	5-7day	intact	2.65573408228372	140.488118330453	71.5719262063684	-5.72494075490458	0.945114882282757	-6.0574019753842	1.38337588985499e-09	3.79277711259683e-08
Efra.gene27266_i0_length540.p1	5-7day	intact	1.78420077513623	109.089329829127	55.4367653021318	-5.94233108761651	0.981033632967929	-6.05721443987515	1.38498905165742e-09	3.79483550617266e-08
Efra.gene3693_i0_length2187.p1	5-7day	intact	5.31146816456743	121.033237315317	63.1723527399421	-4.51054604299084	0.744723655279568	-6.0566708348986	1.38967545507078e-09	3.80530670348068e-08
Efra.gene16659_i0_length903.p1	5-7day	intact	0.885244694094572	195.912021468788	98.3986330814413	-7.79050809910049	1.28662965354428	-6.05497322220107	1.40441024730112e-09	3.8432629678009e-08
Efra.gene16990_i1_length759.p1	5-7day	intact	1.3347227346154	127.864725539361	64.5997241369881	-6.58731459496252	1.08799650086978	-6.05453656302795	1.40822487873524e-09	3.85130687158891e-08
Efra.gene25400_i0_length486.p1	5-7day	intact	305.499403713791	2195.80189874429	1250.65065122904	-2.84542135546302	0.469984928185084	-6.05428213719753	1.41045218382133e-09	3.85500235384309e-08
Efra.gene26542_i0_length558.p1	5-7day	intact	4.42622347047286	117.54107073254	60.9836471015066	-4.73082998787184	0.781453489538397	-6.05388554943473	1.41393085789672e-09	3.86211132656034e-08
Efra.gene35051_i1_length420.p1	5-7day	intact	0.885244694094572	140.757173038456	70.8212088662751	-7.31294500658372	1.20817967032812	-6.05286215799148	1.42294622511148e-09	3.88432541500036e-08
Efra.gene4261_i1_length2049.p1	5-7day	intact	1.77048938818914	102.768936691599	52.269713039894	-5.85934461589334	0.968188399709465	-6.05186409757813	1.43179239671102e-09	3.90605037971926e-08
Efra.gene10163_i0_length1296.p1	5-7day	intact	118.21144740026	1383.21168351786	750.71156545906	-3.54831853511261	0.586571051674402	-6.04925613867872	1.45516147221547e-09	3.96734358261274e-08
Efra.gene11995_i0_length1161.p1	5-7day	intact	18.113237761571	268.372085560864	143.242661661218	-3.88883721357677	0.642950050531201	-6.04842819494895	1.46265784770111e-09	3.9853124415009e-08
Efra.gene3916_i0_length2127.p1	5-7day	intact	2.64202269533664	104.330160384178	53.4860915397574	-5.29893096977268	0.876421297975096	-6.0461001826581	1.48393843454505e-09	4.04079374218568e-08
Efra.gene25400_i1_length585.p1	5-7day	intact	55.9623751452172	611.117784620038	333.540079882627	-3.44952490862024	0.570565554286195	-6.04579944005867	1.48670946574729e-09	4.04583570381841e-08
Efra.gene6324_i1_length1197.p1	5-7day	intact	706.42054768672	88.3491283643108	397.384838025515	2.99901157563262	0.496248629657306	6.04336495136247	1.50932717179894e-09	4.10484751964405e-08
Efra.gene42260_i1_length333.p1	5-7day	intact	157.463864453257	1.09953674732839	79.2817006002928	7.16263545385728	1.18535291340485	6.04261850867947	1.51632895135042e-09	4.12134275325658e-08
Efra.gene23043_i3_length273.p1	5-7day	intact	470.161746314266	2.76142492952289	236.461585621895	7.41468355173957	1.22823641590646	6.03685369991852	1.57148075706129e-09	4.26860736010648e-08
Efra.gene9229_i0_length1374.p1	5-7day	intact	510.149469235537	3691.87467833112	2101.01207378333	-2.85529575911975	0.473254403876297	-6.03332105466491	1.60623841886829e-09	4.3603279077039e-08
Efra.gene9574_i0_length1347.p1	5-7day	intact	1.32101134766832	109.441655542781	55.3813334452245	-6.36680591520011	1.05596931173344	-6.02934748619595	1.64622987229644e-09	4.46164239980399e-08
Efra.gene20971_i0_length717.p1	5-7day	intact	25.2363294751689	252.683426164317	138.959877819743	-3.32382748977794	0.551276221957137	-6.02933222473791	1.64638532406389e-09	4.46164239980399e-08
Efra.gene322_i1_length5340.p1	5-7day	intact	112.845133687904	998.565150276532	555.705141982218	-3.1452028587994	0.521652122467359	-6.02931095904091	1.64660195829508e-09	4.46164239980399e-08
Efra.gene52673_i0_length310.p1	5-7day	intact	6.71474783391824	243.334401596349	125.024574715134	-5.18485132076614	0.859971959031234	-6.02909346789274	1.64881914193806e-09	4.46490077057491e-08
Efra.gene3516_i0_length2238.p1	5-7day	intact	22.5668840059381	231.003381428578	126.785132717258	-3.35556277997051	0.556639491898252	-6.02825137060859	1.65743125947345e-09	4.48404747881384e-08
Efra.gene922_i0_length3864.p1	5-7day	intact	0.885244694094572	132.204767645427	66.545006169761	-7.22286652991476	1.19817905682736	-6.02820295410611	1.65792774475732e-09	4.48404747881384e-08
Efra.gene28840_i0_length466.p1	5-7day	intact	516.295611531861	56.4122304469798	286.35392098942	3.1934311094486	0.529849052663615	6.02705826007395	1.66970827778867e-09	4.51313532283862e-08
Efra.gene18907_i0_length798.p1	5-7day	intact	321.573919805697	29.8384889122894	175.706204358993	3.43163366059093	0.569394537303267	6.02681170220499	1.67225636608374e-09	4.51724795169728e-08
Efra.gene54592_i0_length303.p1	5-7day	intact	1.75677800124206	279.279561510783	140.518169756012	-7.30667878259789	1.2127219957065	-6.02502371398089	1.69084830632162e-09	4.56466802891882e-08
Efra.gene4080_i0_length2085.p1	5-7day	intact	3.51355600248413	121.402032409392	62.4577942059379	-5.10460287062137	0.847473921748742	-6.02331557304813	1.70879802483383e-09	4.6102972584174e-08
Efra.gene35374_i0_length414.p1	5-7day	intact	218.433059521473	16.5182173323297	117.475638426901	3.72607987095388	0.618819077802053	6.02127504566976	1.73048405971741e-09	4.66594488748806e-08
Efra.gene22533_i1_length486.p1	5-7day	intact	1.32101134766832	118.254418901829	59.7877151247489	-6.47839546674184	1.07606479017441	-6.02045111585878	1.73931630648399e-09	4.68688761485129e-08
Efra.gene2902_i1_length2440.p1	5-7day	intact	12.3660029434298	175.91718283056	94.1415928869951	-3.82934603536383	0.636282837957676	-6.01830790793473	1.76249700819953e-09	4.74644543138385e-08
Efra.gene20568_i5_length534.p1	5-7day	intact	2.19254465481581	301.135769103349	151.664156879082	-7.09535220683348	1.17936519753375	-6.01624689423689	1.785072502681e-09	4.80430155400456e-08
Efra.gene40_i3_length738.p1	5-7day	intact	306.276234569026	23.0399394490886	164.658087009058	3.73195515240651	0.620402843555922	6.01537402861713	1.79471822161639e-09	4.82730932909581e-08
Efra.gene15005_i2_length252.p1	5-7day	intact	0.885244694094572	130.33285374202	65.6090492180574	-7.20213917386741	1.1974085916881	-6.01477158579086	1.80140519970303e-09	4.84233563883521e-08
Efra.gene1528_i0_length3192.p1	5-7day	intact	46.863123239224	385.04788728615	215.955505262687	-3.03833172342223	0.505204243988851	-6.01406611202039	1.80926666081787e-09	4.86049878770631e-08
Efra.gene78838_i0_length249.p1	5-7day	intact	4.42622347047286	113.87366539648	59.1499444334766	-4.68565135384749	0.779138753578033	-6.01388562990816	1.81128323079382e-09	4.86294736350526e-08
Efra.gene49620_i0_length321.p1	5-7day	intact	5.67867788340577	227.43571647859	116.557197180998	-5.31719363458167	0.884500180844526	-6.01152351320583	1.83787848134375e-09	4.92895154013576e-08
Efra.gene6643_i1_length876.p1	5-7day	intact	254.449146039661	22.0662333137793	138.25768967672	3.52890512047467	0.587025399252487	6.01150329264858	1.8381077805115e-09	4.92895154013576e-08
Efra.gene15347_i1_length969.p1	5-7day	intact	6.59134535139451	168.698581924934	87.6449636381643	-4.67362091706811	0.777460752295064	-6.01139144744166	1.83937659795075e-09	4.92935004970917e-08
Efra.gene24718_i0_length603.p1	5-7day	intact	153.689792098779	8.77112785622333	81.2304599775009	4.12973386814753	0.687053485917077	6.01078948407514	1.84622018510907e-09	4.94467882078756e-08
Efra.gene30833_i0_length474.p1	5-7day	intact	0.885244694094572	130.408352109232	65.6467984016631	-7.20293843805133	1.19837217306178	-6.01060221521016	1.84835425802946e-09	4.94738325853578e-08
Efra.gene2587_i0_length2565.p1	5-7day	intact	718.613020800587	85.310876088346	401.961948444466	3.07373650160432	0.511520492104624	6.00901928475551	1.86648925077489e-09	4.99288711192088e-08
Efra.gene4416_i0_length2010.p1	5-7day	intact	283.390990934573	26.439214180689	154.915102557631	3.42279979778415	0.569664286809494	6.00845072622359	1.87304521865443e-09	5.00738042537481e-08
Efra.gene24579_i0_length606.p1	5-7day	intact	16.7648036400085	287.707984498878	152.236394069443	-4.09992438452932	0.682380976716425	-6.00826301497721	1.87521461288717e-09	5.01013623712733e-08
Efra.gene30816_i0_length474.p1	5-7day	intact	8.8661583278928	286.712808655337	147.789483491615	-5.01608885903778	0.835398610300543	-6.00442566840421	1.92010353141415e-09	5.12695605560365e-08
Efra.gene20318_i0_length741.p1	5-7day	intact	0.885244694094572	154.724915266018	77.8050799800564	-7.4500426362141	1.24113281115339	-6.00261516677716	1.94164445432198e-09	5.18132944620888e-08
Efra.gene46035_i0_length339.p1	5-7day	intact	1.32101134766832	176.145526139281	88.7332687434746	-7.05456020525939	1.17553666747446	-6.0011400753798	1.95936863987848e-09	5.22545803813409e-08
Efra.gene26730_i0_length552.p1	5-7day	intact	297.87798386935	26.2127190790547	162.045351474202	3.5043346774465	0.584167864732654	5.99884877106389	1.98721317793193e-09	5.2965068856279e-08
Efra.gene13466_i0_length1074.p1	5-7day	intact	1.3347227346154	122.291543435507	61.8131330850614	-6.52302500345925	1.08740558415702	-5.99870471376696	1.9889766226965e-09	5.29799802089205e-08
Efra.gene17582_i0_length858.p1	5-7day	intact	3.09150073585746	102.05558852231	52.5735446290837	-5.04330454195136	0.840867226709405	-5.99774183337778	2.00080271774218e-09	5.32465805622202e-08
Efra.gene1747_i0_length3024.p1	5-7day	intact	49.2339159243519	427.660765723955	238.447340824153	-3.11913064026653	0.52005507571349	-5.99769290971199	2.00140542336861e-09	5.32465805622202e-08
Efra.gene20880_i0_length720.p1	5-7day	intact	85.2302955981264	704.610422800251	394.920359199189	-3.04776313967619	0.508320219190018	-5.99575429939152	2.02543064910969e-09	5.3853202588171e-08
Efra.gene25844_i0_length573.p1	5-7day	intact	72.2228551969166	547.427000177099	309.824927687008	-2.92234933677527	0.487428648888933	-5.99544024225207	2.02934911794446e-09	5.39248059094373e-08
Efra.gene370_i0_length5086.p1	5-7day	intact	11.0175688218674	244.8288236637	127.923196242783	-4.47261536500291	0.746051889876412	-5.9950459555083	2.03427906350238e-09	5.40231840134936e-08
Efra.gene29330_i0_length405.p1	5-7day	intact	1.32101134766832	130.827479448114	66.0742453978912	-6.62426576920602	1.10528080124265	-5.99328764397106	2.0564064304784e-09	5.45778700643978e-08
Efra.gene9985_i0_length1314.p1	5-7day	intact	1.3347227346154	107.116751436105	54.2257370853601	-6.33249882896836	1.05705046587243	-5.99072516726233	2.08907416590352e-09	5.53936821844608e-08
Efra.gene48134_i0_length328.p1	5-7day	intact	133.981315250598	2.17390737225297	68.0776113114253	5.93468432133733	0.990652971849117	5.99067937005212	2.08966258581504e-09	5.53936821844608e-08
Efra.gene8256_i1_length1470.p1	5-7day	intact	587.628503833934	44.8206486744437	316.224576254189	3.71387002364941	0.620019742753448	5.98992220337448	2.09941438394883e-09	5.56095403436561e-08
Efra.gene29642_i0_length495.p1	5-7day	intact	298.075938744075	21.5542141237208	159.815076433898	3.79150377166885	0.632987989143112	5.98985105041484	2.10033306179339e-09	5.56095403436561e-08
Efra.gene6633_i0_length1647.p1	5-7day	intact	7.0682461658095	135.151052173759	71.1096491697844	-4.25632624919049	0.710961921335137	-5.98671478944668	2.14121768053351e-09	5.66579331414291e-08
Efra.gene12612_i0_length1125.p1	5-7day	intact	21.122470175746	784.080365990379	402.601418083063	-5.21317477099293	0.870924761566513	-5.98579234515748	2.15338959904596e-09	5.69457667766937e-08
Efra.gene15827_i0_length945.p1	5-7day	intact	10.159746901667	157.76224343844	83.9609951700535	-3.95568924568977	0.660996131447008	-5.98443630378023	2.17140541645634e-09	5.73877020695164e-08
Efra.gene76857_i0_length252.p1	5-7day	intact	128.261503206351	2.19907349465678	65.2302883505037	5.86675899507971	0.980503731889506	5.98341322350096	2.18509473926751e-09	5.7714831276547e-08
Efra.gene30570_i0_length480.p1	5-7day	intact	2.20625604176289	111.73269678507	56.9694764134167	-5.65925620286708	0.945848207940367	-5.98326048023117	2.18714571948643e-09	5.77343492743137e-08
Efra.gene11513_i0_length1194.p1	5-7day	intact	3.0640779619633	138.097336702091	70.5807073320272	-5.48605968539049	0.917279402382649	-5.98079458793074	2.22051748898715e-09	5.85801268497545e-08
Efra.gene2945_i1_length2430.p1	5-7day	intact	131.506826927359	903.769798162674	517.638312545016	-2.78089637780908	0.465116297816884	-5.97892697130108	2.24612216911985e-09	5.92201078070399e-08
Efra.gene21748_i0_length690.p1	5-7day	intact	1.32101134766832	178.366993445712	89.8440023966903	-7.07193888720641	1.18318115484391	-5.97705504203993	2.27207448650503e-09	5.98684824575852e-08
Efra.gene23333_i0_length642.p1	5-7day	intact	18.1543719224123	510.617495358954	264.385933640683	-4.81414073507147	0.80602474027295	-5.97269599124367	2.33364527608145e-09	6.14540554929311e-08
Efra.gene11069_i0_length1227.p1	5-7day	intact	4.86199012404661	126.077006745147	65.4694984345969	-4.6954348453477	0.786310395502613	-5.97147751346509	2.3511447163749e-09	6.18778541264121e-08
Efra.gene63549_i0_length279.p1	5-7day	intact	264.852700177642	18.515961847756	141.684331012699	3.83493115013941	0.642447883264137	5.96924863485418	2.3834865849321e-09	6.26915383642272e-08
Efra.gene18036_i0_length840.p1	5-7day	intact	4.86199012404661	116.559591958792	60.7107910414192	-4.58282861296642	0.767889429296855	-5.96808399506534	2.40055789868591e-09	6.31028373797938e-08
Efra.gene36550_i0_length402.p1	5-7day	intact	3.11892350975163	181.643209875923	92.3810666928372	-5.86892461434725	0.983426014124579	-5.96783543454626	2.40421669445747e-09	6.3161284431586e-08
Efra.gene13194_i0_length1091.p1	5-7day	intact	535.836554007944	63.9492942018734	299.892924104909	3.06736267709598	0.514343092724285	5.96365095689201	2.46663356898968e-09	6.47623768316361e-08
Efra.gene40228_i0_length372.p1	5-7day	intact	6.14186731087368	153.969007490361	80.0554374006173	-4.6429492731002	0.778639952856562	-5.9628962732606	2.47805741072197e-09	6.50235171743646e-08
Efra.gene7321_i0_length1563.p1	5-7day	intact	1.3347227346154	106.403403266816	53.8690630007157	-6.32294274510369	1.06051008613143	-5.96217124927946	2.48908081050823e-09	6.52738450450562e-08
Efra.gene4985_i3_length762.p1	5-7day	intact	6.65990228612992	173.088032172265	89.8739672291976	-4.70125289551307	0.78867667822998	-5.96093814522834	2.50793893969737e-09	6.57118469721245e-08
Efra.gene14931_i0_length990.p1	5-7day	intact	4.45364624436703	192.638577349207	98.5461117967868	-5.43881064168962	0.912416784961733	-5.96088402945998	2.50876972350625e-09	6.57118469721245e-08
Efra.gene9866_i0_length1321.p1	5-7day	intact	0.885244694094572	162.606532096126	81.7458883951103	-7.52173235555841	1.26194693298234	-5.96041890428974	2.51592137361464e-09	6.58599667605823e-08
Efra.gene31633_i0_length462.p1	5-7day	intact	0.885244694094572	131.348195380155	66.1167200371247	-7.21313002008763	1.21099367344528	-5.95637300033639	2.57897350423022e-09	6.74703627111455e-08
Efra.gene19005_i0_length795.p1	5-7day	intact	1.32101134766832	104.942844063852	53.1319277057601	-6.30633137494266	1.05888612213181	-5.95562756290204	2.59075725504e-09	6.77383732922044e-08
Efra.gene17127_i0_length880.p1	5-7day	intact	13380.8905498684	85649.2099702831	49515.0502600757	-2.67826481781515	0.44977846881098	-5.95463100956195	2.60659254338564e-09	6.81119348450961e-08
Efra.gene2574_i0_length2571.p1	5-7day	intact	62.413608898408	817.586804532177	440.000206715292	-3.71074971939016	0.623313692685174	-5.95326199783068	2.62849999434823e-09	6.864362833905e-08
Efra.gene8316_i0_length1463.p1	5-7day	intact	189.02930245581	3.3489424867928	96.1891224713016	5.83052274913366	0.979809356782439	5.95067061645574	2.67046028619971e-09	6.96980631280737e-08
Efra.gene59706_i0_length288.p1	5-7day	intact	0.885244694094572	124.784837760571	62.8350412273326	-7.13940427016113	1.19982662019191	-5.95036328583806	2.67547972154560e-09	6.97876761510921e-08
Efra.gene548_i0_length4560.p1	5-7day	intact	39.8360112342558	351.692989772223	195.76450050324	-3.14233556918833	0.528123533433085	-5.95000103245064	2.68140797393059e-09	6.99008746948115e-08
Efra.gene14672_i0_length804.p1	5-7day	intact	0.885244694094572	136.536113009512	68.7106788518032	-7.2695849466037	1.2220602228236	-5.9486306900712	2.70394947692319e-09	7.04467689653807e-08
Efra.gene6138_i0_length1707.p1	5-7day	intact	4.82085596320536	140.430013447206	72.6254347052058	-4.85804381782621	0.816832387034836	-5.94741821570186	2.72404791991563e-09	7.09284051289748e-08
Efra.gene6586_i0_length1651.p1	5-7day	intact	812.626763189625	19.4141696158539	416.020466402739	5.38372878453169	0.905247522041264	5.94724498377172	2.72693133101548e-09	7.09614939621556e-08
Efra.gene26056_i0_length570.p1	5-7day	intact	31.7865406657221	296.723925044243	164.255232854983	-3.22201703066284	0.541871255014753	-5.94609328478794	2.74617683966243e-09	7.14200742627102e-08
Efra.gene23701_i0_length633.p1	5-7day	intact	153.517539525932	1.09953674732839	77.3085381366303	7.12587465691012	1.19855836020026	5.94537145084823	2.75830643507692e-09	7.16929356616771e-08
Efra.gene1578_i1_length3156.p1	5-7day	intact	0.885244694094572	137.710224020509	69.2977343573016	-7.28128567220762	1.22471801236204	-5.94527523781955	2.75992712050907e-09	7.16929356616771e-08
Efra.gene371_i0_length5085.p1	5-7day	intact	18.0858149876769	224.448720550976	121.267267769326	-3.63251211435172	0.611035244717068	-5.94484875587448	2.76712227941472e-09	7.183743291054e-08
Efra.gene19868_i2_length759.p1	5-7day	intact	3.94932265605787	126.387696955975	65.1685098060165	-4.99379078886128	0.840036858929203	-5.9447281816025	2.76915979290104e-09	7.18479407587367e-08
Efra.gene5376_i0_length1820.p1	5-7day	intact	0.885244694094572	182.306225800404	91.5957352472493	-7.68668565708881	1.29331489141351	-5.94339840059193	2.79172811135702e-09	7.23360471873653e-08
Efra.gene66639_i0_length273.p1	5-7day	intact	2.6694454692308	165.939005202497	84.304225335864	-5.96235379674783	1.00320096519549	-5.94332940617331	2.79290392171925e-09	7.23360471873653e-08
Efra.gene2032_i1_length1020.p1	5-7day	intact	52.7337605398889	435.709848668907	244.221804604398	-3.04674980132665	0.512659664821542	-5.9430261641263	2.79807752582887e-09	7.24274137921022e-08
Efra.gene14893_i0_length993.p1	5-7day	intact	3.09150073585746	130.073419879543	66.5824603077001	-5.39380277033995	0.90767396457159	-5.94244517400668	2.80801586401965e-09	7.26419342035983e-08
Efra.gene19921_i0_length759.p1	5-7day	intact	960.859814109585	12.9176136214988	486.888713865542	6.21237460762415	1.04545355271374	5.94227700647086	2.81089892422659e-09	7.26737933382297e-08
Efra.gene270_i0_length5670.p1	5-7day	intact	10.1871696755611	144.937521668117	77.5623456718392	-3.83114247185491	0.644759544196027	-5.94197093527649	2.81615360067845e-09	7.27668955045535e-08
Efra.gene114859_i0_length210.p1	5-7day	intact	6.71474783391824	199.763362300114	103.239055067016	-4.90047091092103	0.824867547491833	-5.94091854604033	2.83429426935956e-09	7.31926555333909e-08
Efra.gene28200_i0_length522.p3	5-7day	intact	3.55469016332537	267.856369956634	135.70553005998	-6.237593926284	1.05025467729454	-5.9391251104466	2.86547132802983e-09	7.3954369688343e-08
Efra.gene17313_i1_length873.p1	5-7day	intact	255.928698573228	24.0891439516094	140.008921262419	3.40798583376456	0.573833927293938	5.93897584591382	2.86808114231995e-09	7.39783368034273e-08
Efra.gene41348_i0_length366.p1	5-7day	intact	281.353989736923	24.3156390532437	152.834814395083	3.53443139125043	0.595191757782605	5.93830701624296	2.87980373813643e-09	7.42371902126278e-08
Efra.gene530_i2_length2769.p1	5-7day	intact	15.1588508951844	251.852944124992	133.505897510088	-4.05690540529406	0.683276837369815	-5.93742562811083	2.89532312754445e-09	7.45935590775562e-08
Efra.gene16528_i0_length909.p1	5-7day	intact	0.885244694094572	158.821068786486	79.8531567402904	-7.48775487802651	1.2611793801674	-5.9371053759479	2.90098224088046e-09	7.46956246504995e-08
Efra.gene16000_i0_length936.p1	5-7day	intact	0.885244694094572	125.598850419475	63.2420475567847	-7.14865228840987	1.20422508023116	-5.93630908852824	2.91510000583268e-09	7.50152401500944e-08
Efra.gene9042_i0_length1392.p1	5-7day	intact	192.619131322511	7.79742172091398	100.208276521713	4.63413516928845	0.780699725494167	5.93587395762838	2.92284289654785e-09	7.51705311628823e-08
Efra.gene1921_i1_length897.p1	5-7day	intact	11.8616793551207	233.253711271585	122.557695313353	-4.29497887285013	0.723735576646422	-5.93445867723098	2.94816570235942e-09	7.57775020833084e-08
Efra.gene26337_i0_length561.p1	5-7day	intact	4.45364624436703	115.476524591885	59.965085418126	-4.70106389119882	0.792408961362997	-5.93262333014593	2.981322855519e-09	7.65844872164484e-08
Efra.gene122_i2_length6993.p1	5-7day	intact	411.12074777872	2508.16137862964	1459.64106320418	-2.60899739271831	0.439778302955377	-5.93252867452862	2.98304270268595e-09	7.65844872164484e-08
Efra.gene1057_i0_length3675.p1	5-7day	intact	0.885244694094572	124.448981427339	62.6671130607167	-7.13540610997298	1.20342982806266	-5.92922490666524	3.04367961780663e-09	7.80956722460425e-08
Efra.gene86748_i0_length240.p1	5-7day	intact	330.805567380413	26.3888819358814	178.597224658147	3.64802186419995	0.615580490967385	5.92614924892614	3.10120749613464e-09	7.95253698484317e-08
Efra.gene14669_i0_length1005.p1	5-7day	intact	419.334754990619	27.1612590919603	223.248007041289	3.94557904243249	0.665919116838223	5.92501242668337	3.12273774891731e-09	8.0030839780639e-08
Efra.gene11617_i0_length1188.p1	5-7day	intact	156.997677297056	7.64642498649112	82.3220511417738	4.35614898649644	0.735250220524594	5.92471632771272	3.12836940833634e-09	8.00819686225222e-08
Efra.gene16112_i0_length933.p1	5-7day	intact	1.77048938818914	120.865771200472	61.3181302943308	-6.09379961228803	1.02853865788163	-5.92471616462015	3.12837251300145e-09	8.00819686225222e-08
Efra.gene18065_i0_length837.p1	5-7day	intact	10.5132452335582	248.243643672178	129.378444452868	-4.5576835083274	0.769299456728175	-5.92445954363622	3.1332613229224e-09	8.01604832871381e-08
Efra.gene12478_i5_length360.p1	5-7day	intact	197.691510451513	7.0337413068174	102.362625879165	4.80399967022513	0.811059125363273	5.92311894410093	3.15892186444141e-09	8.07700161085879e-08
Efra.gene19492_i0_length774.p1	5-7day	intact	3.11892350975163	104.430824873793	53.7748741917725	-5.07107682059528	0.856871320373512	-5.91813111259785	3.25620354250475e-09	8.32090480164802e-08
Efra.gene9412_i0_length1359.p1	5-7day	intact	156.002741507385	6.54688823916273	81.274814873274	4.57008130310105	0.772354327085175	5.91707865526992	3.27710000770249e-09	8.36944333946257e-08
Efra.gene45154_i0_length342.p1	5-7day	intact	0.885244694094572	123.962128359684	62.4236865268893	-7.12971921690967	1.20558256261153	-5.91392032202697	3.3405953114436e-09	8.52665638542716e-08
Efra.gene24913_i0_length598.p1	5-7day	intact	3.09150073585746	124.164381442458	63.6279410891575	-5.3267110031847	0.900885449992834	-5.91275062021156	3.36441368024666e-09	8.58247301945356e-08
Efra.gene34298_i0_length426.p1	5-7day	intact	216.63514735939	16.5433834547335	116.589265407062	3.71259914012523	0.628097446108853	5.91086488748724	3.40316095846329e-09	8.67628591055728e-08
Efra.gene75410_i0_length255.p1	5-7day	intact	0.885244694094572	133.774688079989	67.3299663870418	-7.24011972077758	1.22531044051263	-5.9088043987845	3.44599576120123e-09	8.78040518100166e-08
Efra.gene41_i7_length531.p1	5-7day	intact	5043.67778663909	759.283418490739	2901.48060256491	2.73183347489176	0.462532107190478	5.90625695475612	3.49967975105617e-09	8.91203169939094e-08
Efra.gene1901_i0_length2922.p1	5-7day	intact	118.743193762464	3.86096167685128	61.3020777196574	4.9461442662263	0.837562925375371	5.90540019904724	3.51791702421783e-09	8.94836155511886e-08
Efra.gene20143_i1_length597.p1	5-7day	intact	32.5209601033988	456.391021146933	244.455990625166	-3.80949120396502	0.645086528293356	-5.9053956901618	3.51801324660386e-09	8.94836155511886e-08
Efra.gene9765_i16_length522.p1	5-7day	intact	126.047531235106	1.63672205979068	63.8421266474485	6.25895574351462	1.05990244415725	5.9052187095306	3.5217921466931e-09	8.95279847620354e-08
Efra.gene40176_i1_length240.p1	5-7day	intact	5.3388909384616	176.12628444823	90.7325876933459	-5.04655037768173	0.854701274182368	-5.9044610440173	3.53801457978574e-09	8.98392467424289e-08
Efra.gene544_i0_length4572.p1	5-7day	intact	228.777049910918	1530.30349105708	879.540270484001	-2.74190195662765	0.464378409593027	-5.90445615038522	3.5381195937785e-09	8.98392467424289e-08
Efra.gene1519_i1_length600.p1	5-7day	intact	1.3347227346154	130.978476182537	66.1565994585762	-6.62174448833349	1.12168215434224	-5.90340540116423	3.56073836604481e-09	9.03614365971371e-08
Efra.gene40476_i0_length372.p1	5-7day	intact	149.077604668512	1.09953674732839	75.0885707079203	7.0835324302452	1.19993480449957	5.903264413769	3.56378399736353e-09	9.03866000115186e-08
Efra.gene16848_i0_length894.p1	5-7day	intact	15.4712150662344	178.410477155624	96.940846110929	-3.52714376981794	0.597604764191731	-5.90213462335505	3.58828165783645e-09	9.09554988890756e-08
Efra.gene11960_i1_length526.p1	5-7day	intact	6.673613673077	156.562966305039	81.6182899890582	-4.5554136030441	0.771882065484227	-5.90169639475473	3.59782798825035e-09	9.11449757023423e-08
Efra.gene36161_i0_length408.p1	5-7day	intact	6.72845922086532	423.568308617659	215.148383919262	-5.98089054345741	1.01362511325432	-5.90049562234633	3.62411235884635e-09	9.1758020850791e-08
Efra.gene7640_i1_length1530.p1	5-7day	intact	6.61876812528867	162.270675762894	84.4447219440914	-4.61453363248344	0.782135603249293	-5.8999150701143	3.63688733016621e-09	9.2028516432797e-08
Efra.gene17717_i0_length852.p1	5-7day	intact	26.0255944606339	315.727664063197	170.876629261915	-3.60005530955056	0.610237992653171	-5.89942834253627	3.64763147561009e-09	9.22473422142222e-08
Efra.gene30257_i0_length483.p1	5-7day	intact	31.0109870672042	287.172647393502	159.091817230353	-3.2114775201456	0.544539442642047	-5.89760312781724	3.68819758079622e-09	9.32196705027896e-08
Efra.gene41955_i0_length360.p1	5-7day	intact	4.90312428488785	129.711473320364	67.307298802626	-4.72999640573702	0.802208946424643	-5.89621497842686	3.71934341465633e-09	9.39529205617321e-08
Efra.gene35166_i0_length417.p1	5-7day	intact	0.885244694094572	127.562732070515	64.2239883823048	-7.17090502355952	1.21702708241024	-5.89214909610558	3.81204981872166e-09	9.62302520801165e-08
Efra.gene4052_i0_length2094.p1	5-7day	intact	2.6694454692308	213.547169032411	108.108307250821	-6.3257741214241	1.07360806901983	-5.89207021068625	3.813870548762e-09	9.62302520801165e-08
Efra.gene20227_i2_length720.p1	5-7day	intact	2092.51189960477	155.931965037858	1124.22193232131	3.74673557681449	0.635943958199696	5.891612819817	3.82444414103708e-09	9.64417421101409e-08
Efra.gene18335_i0_length825.p1	5-7day	intact	1.3347227346154	105.933019579583	53.6338711570991	-6.31606783720126	1.07227491104288	-5.89034376553523	3.85393074586552e-09	9.71296497944253e-08
Efra.gene21650_i1_length693.p1	5-7day	intact	0.885244694094572	573.556828060598	287.221036377346	-9.33973810563015	1.58651158875514	-5.88696494360852	3.93352107212503e-09	9.90787986592959e-08
Efra.gene83924_i0_length243.p1	5-7day	intact	181.782808259689	1.09953674732839	91.4411725035086	7.36958008058823	1.25209927754971	5.88577935689742	3.96182571007364e-09	9.97346559188102e-08
Efra.gene15207_i1_length978.p1	5-7day	intact	1500.77641835947	235.049202704238	867.912810531855	2.67464549378458	0.45450943662107	5.88468638554244	3.98809480592098e-09	1.00338549936962e-07
Efra.gene24458_i3_length342.p1	5-7day	intact	80.4994238860849	1571.84922721495	826.17432555052	-4.28692825812748	0.72851178426069	-5.88450091096049	3.99256940116394e-09	1.00393727959325e-07
Efra.gene6846_i0_length1620.p1	5-7day	intact	1.75677800124206	100.871856665788	51.314317333515	-5.83563008426785	0.9921353737948	-5.88188894217859	4.05610478818222e-09	1.01933086864175e-07
Efra.gene99937_i0_length225.p1	5-7day	intact	1264.25027113614	66.2906676889708	665.270469412555	4.25459860651104	0.723356083206309	5.88174856794226	4.05954707241432e-09	1.01961363798242e-07
Efra.gene9818_i1_length1146.p1	5-7day	intact	17.5540686254736	351.204288497483	184.379178561478	-4.32016789927707	0.735161414704362	-5.87648890824117	4.19059471394316e-09	1.05192772271737e-07
Efra.gene64658_i0_length252.p1	5-7day	intact	181.152084460123	8.33460703337628	94.7433457467497	4.448085747191	0.757324828660774	5.87341861623213	4.26898652476469e-09	1.07099477215362e-07
Efra.gene51698_i0_length315.p1	5-7day	intact	159.583133972589	1.66188818219449	80.6225110773918	6.59344515978619	1.12272733071691	5.87270388757349	4.28743900250201e-09	1.07501120151623e-07
Efra.gene8456_i0_length1449.p1	5-7day	intact	1218.82467983904	130.500319856865	674.662499847954	3.22385885247034	0.549132316527897	5.87082339800076	4.33636003578988e-09	1.08665824040375e-07
Efra.gene2188_i0_length2766.p1	5-7day	intact	169.81615600974	9.43414378070467	89.6251498952223	4.17553060029776	0.711671303145527	5.86721788814903	4.43168141633913e-09	1.10991297122702e-07
Efra.gene67848_i0_length270.p1	5-7day	intact	2.20625604176289	113.033562511629	57.6199092766961	-5.67597868101048	0.967538949509338	-5.86640846230419	4.45335939341523e-09	1.11470777444735e-07
Efra.gene49666_i0_length321.p1	5-7day	intact	225.871513134854	21.4787157565094	123.675114445682	3.3954797143264	0.578878557608207	5.86561666466925	4.47466508458956e-09	1.1194039930772e-07
Efra.gene3652_i0_length2199.p1	5-7day	intact	918.117432057847	99.353192579577	508.735312318712	3.2073161565474	0.547056831867716	5.86285732982669	4.54969125178225e-09	1.13752621501947e-07
Efra.gene11387_i0_length1203.p1	5-7day	intact	0.885244694094572	117.474269107311	59.1797569007029	-7.05239789506805	1.20449542752032	-5.85506406577791	4.76826169773499e-09	1.19149680719552e-07
Efra.gene28255_i0_length519.p1	5-7day	intact	3.0640779619633	266.955010067812	135.009544014888	-6.43895115222405	1.09978101066213	-5.85475752881697	4.77706447660141e-09	1.19301898540504e-07
Efra.gene84714_i0_length242.p1	5-7day	intact	169.540207798783	1.63672205979068	85.5884649292867	6.68727282223121	1.14258525404622	5.85275610598828	4.83492896904795e-09	1.20678510694263e-07
Efra.gene21468_i1_length249.p1	5-7day	intact	2.21996742870997	211.310536259196	106.765251843953	-6.57474989444948	1.12351338659171	-5.85195510166073	4.85827795108103e-09	1.21192552698055e-07
Efra.gene325_i2_length387.p1	5-7day	intact	253.599040048942	24.8024921208983	139.20076608492	3.35514636969863	0.573431253113855	5.85100018786814	4.88625672704632e-09	1.21821439669658e-07
Efra.gene2346_i2_length327.p1	5-7day	intact	488.2818659639	64.3354827799128	276.308674371906	2.92419807309142	0.499881643184982	5.84978086904728	4.92221050738739e-09	1.22648330219182e-07
Efra.gene9586_i1_length781.p1	5-7day	intact	188.406294585726	15.9810320198674	102.193663302797	3.56080292659016	0.608726993856439	5.84958932744476	4.92788179629408e-09	1.22653081388133e-07
Efra.gene115673_i0_length210.p1	5-7day	intact	1.77048938818914	124.968773255837	63.3696313220128	-6.14101475440336	1.049820379249	-5.84958615377269	4.92797581797606e-09	1.22653081388133e-07
Efra.gene5519_i0_length1800.p1	5-7day	intact	14.1639151055132	166.130713336202	90.1473142208578	-3.55205951005831	0.60727009161525	-5.84922517855332	4.9386812938401e-09	1.22850046158361e-07
Efra.gene35642_i0_length411.p1	5-7day	intact	404.649807181116	45.8195209321568	225.234664056637	3.14372703701399	0.53753699011952	5.84839200798999	4.96347717518528e-09	1.23397090179013e-07
Efra.gene5465_i0_length1809.p1	5-7day	intact	3.10521212280454	96.0458855956095	49.575548859207	-4.95314476487985	0.846985086414994	-5.847971640026	4.97603362620413e-09	1.23639403550246e-07
Efra.gene72959_i0_length261.p1	5-7day	intact	127.286274261092	6.06003517150806	66.6731547163001	4.39437945214274	0.752149697207749	5.84242667178656	5.14458343049812e-09	1.27755219681512e-07
Efra.gene7841_i3_length912.p1	5-7day	intact	681.566859789353	97.9846011242459	389.775730456799	2.79848970207927	0.479081883824731	5.84135989392384	5.17764132003505e-09	1.28503625858332e-07
Efra.gene12486_i0_length1131.p1	5-7day	intact	2.20625604176289	93.2592945436828	47.7327752927229	-5.39896495357987	0.92451472861973	-5.83978252205927	5.22690080733057e-09	1.29653068278339e-07
Efra.gene21481_i1_length426.p1	5-7day	intact	1.3347227346154	103.927502425717	52.6311125801663	-6.28903336638542	1.07735002950544	-5.83750238469147	5.29891365143167e-09	1.31365293700056e-07
Efra.gene2525_i0_length2598.p1	5-7day	intact	2.19254465481581	100.343368095308	51.2679563750618	-5.50786761636982	0.943758401445675	-5.83609916259576	5.34371000089401e-09	1.32401247116746e-07
Efra.gene14290_i2_length240.p1	5-7day	intact	207.172960720008	1.09953674732839	104.136248733668	7.55818261521667	1.29602399139887	5.83182307224014	5.48250355637478e-09	1.35763695269958e-07
Efra.gene20157_i0_length747.p1	5-7day	intact	3.55469016332537	114.058524995289	58.8066075793073	-5.00742362253769	0.858805832579017	-5.83068189872473	5.52013276721494e-09	1.36618628958676e-07
Efra.gene18922_i0_length798.p1	5-7day	intact	158.289545398815	1.63672205979068	79.9631337293028	6.58810182873244	1.13037486560733	5.82824515050832	5.60132540734336e-09	1.38550153583326e-07
Efra.gene1515_i0_length3207.p1	5-7day	intact	148.550576507057	2.22423961706059	75.387408062059	6.07281626418914	1.04232799742566	5.82620468718847	5.67020651726095e-09	1.40175150328961e-07
Efra.gene84895_i0_length231.p1	5-7day	intact	6.21042424560909	120.957738948105	63.5840815968572	-4.28547639261822	0.735582717840561	-5.82596122595025	5.67848000142713e-09	1.40300861304211e-07
Efra.gene21133_i3_length237.p1	5-7day	intact	167.549058962723	1.09953674732839	84.3242978550257	7.25233211570567	1.2452192366556	5.82414076350436	5.74071764669405e-09	1.41759000743617e-07
Efra.gene46378_i0_length336.p1	5-7day	intact	124.318176007758	4.93533230177586	64.6267541547671	4.65300280258163	0.799035227529609	5.82327617390211	5.77050801149434e-09	1.42378233210978e-07
Efra.gene8069_i1_length465.p1	5-7day	intact	4.42622347047286	119.555284628388	61.9907540494306	-4.75519392640538	0.816591094687789	-5.82322530497771	5.77226543151498e-09	1.42378233210978e-07
Efra.gene36465_i0_length341.p1	5-7day	intact	445.664997692821	49.7898438406056	247.727420766713	3.16109119260897	0.542926896982128	5.8223145881701	5.80381712952524e-09	1.43076285135926e-07
Efra.gene2639_i0_length2547.p1	5-7day	intact	9.27450220757239	148.55459475937	78.914548483471	-4.00028228046306	0.687301872517796	-5.82026972487185	5.87527370783506e-09	1.4475674369517e-07
Efra.gene18217_i0_length830.p1	5-7day	intact	280.317476571112	2.71109268471526	141.514284627914	6.68259540810773	1.14826546727511	5.81973036598049	5.89426348015736e-09	1.4514335208777e-07
Efra.gene16539_i1_length909.p1	5-7day	intact	192.360335442532	6.08520129391187	99.2227683682221	4.9865351227701	0.857227843858554	5.81704754283844	5.98961106247877e-09	1.47408750108119e-07
Efra.gene109449_i0_length216.p1	5-7day	intact	109.866321776357	743.564592643978	426.715457210167	-2.75885206633037	0.474366066338428	-5.81587145898864	6.03188056989938e-09	1.48366055113389e-07
Efra.gene18666_i0_length810.p1	5-7day	intact	286.334664142745	7.8477539657216	147.091209054233	5.19812591144184	0.893909532906283	5.81504695955268	6.06168668822809e-09	1.49015900016083e-07
Efra.gene11284_i0_length1212.p1	5-7day	intact	316.900891370177	32.8099395630251	174.855415466601	3.27046415399212	0.562665420025172	5.81244917067378	6.15653805222605e-09	1.5126314933007e-07
Efra.gene4663_i0_length1953.p1	5-7day	intact	5.81579175287659	159.533492852232	82.6746423025543	-4.78370702686151	0.823101825319226	-5.81180466342208	6.18029312734166e-09	1.51762064048852e-07
Efra.gene12237_i0_length1147.p1	5-7day	intact	124.175066680822	2.76142492952289	63.4682458051724	5.49571326023361	0.945703190742842	5.81124534000649	6.20098076022744e-09	1.52185140754628e-07
Efra.gene8162_i0_length1477.p1	5-7day	intact	223.764234530453	15.2425177281746	119.503376129314	3.87183410346564	0.666577244611456	5.80853027127037	6.30236358117014e-09	1.54587071920742e-07
Efra.gene6653_i1_length1644.p1	5-7day	intact	41.784748652757	417.690360734331	229.737554693544	-3.3222751440686	0.572084899591843	-5.80731137360713	6.34840085027009e-09	1.55629543741106e-07
Efra.gene12236_i0_length1148.p1	5-7day	intact	114.563775257038	2.7865910519267	58.6751831544824	5.37489407571089	0.925655539151389	5.80658122635815	6.37613469479659e-09	1.56222400395228e-07
Efra.gene35616_i0_length412.p1	5-7day	intact	382.363146371586	31.0386901492331	206.700918260409	3.62492117713025	0.624457434018386	5.80491316086009	6.43993720973631e-09	1.57697828034077e-07
Efra.gene13825_i0_length1053.p1	5-7day	intact	15.8658475589669	192.444096904872	104.15497223192	-3.59884600767462	0.620231214439835	-5.80242645627718	6.53620652729057e-09	1.59966202462121e-07
Efra.gene11764_i0_length1176.p1	5-7day	intact	0.885244694094572	147.186003304039	74.0356239990666	-7.37719716235709	1.27143928057392	-5.80224103114626	6.54344081575582e-09	1.60054235495564e-07
Efra.gene29493_i0_length498.p1	5-7day	intact	110.559607053192	2.22423961706059	56.3919233351263	5.64759230984706	0.973548642439757	5.80103763042999	6.5905806542637e-09	1.61117728394567e-07
Efra.gene5448_i0_length1809.p1	5-7day	intact	52.8023174746243	429.608177994573	241.205247734599	-3.0247912544599	0.521541347645191	-5.79971514840986	6.64276612005634e-09	1.62303320570216e-07
Efra.gene12623_i0_length1125.p1	5-7day	intact	1.77048938818914	93.6454831217223	47.7079862549557	-5.72548177558575	0.987374348019931	-5.79869406883778	6.68333289283528e-09	1.6320387381594e-07
Efra.gene33_i0_length9918.p1	5-7day	intact	103.748879510644	838.730588058997	471.239733784821	-3.01496111393086	0.519951363642215	-5.79854448849083	6.68929581199205e-09	1.63258886805823e-07
Efra.gene6048_i1_length327.p1	5-7day	intact	4.37137792268454	165.946777840937	85.1590778818105	-5.23941924163957	0.903961315815543	-5.79606577181085	6.78886476553983e-09	1.6551498076159e-07
Efra.gene12950_i0_length1104.p1	5-7day	intact	1.32101134766832	100.67922442854	51.000117888104	-6.24689533529699	1.07778380633212	-5.79605603516744	6.78925870999615e-09	1.6551498076159e-07
Efra.gene16868_i0_length894.p1	5-7day	intact	0.885244694094572	136.670640363513	68.7779425288039	-7.2710835821234	1.25453705710447	-5.79583005615266	6.79840806623478e-09	1.65646261653707e-07
Efra.gene25173_i0_length591.p1	5-7day	intact	16.7510922530615	196.892576138994	106.821834196028	-3.55359889742197	0.613156956685814	-5.79557788372751	6.80863208894002e-09	1.65773554891842e-07
Efra.gene34285_i0_length426.p1	5-7day	intact	367.151170400629	24.4414696652627	195.796320032946	3.91194726044212	0.674997481793015	5.79549904401229	6.8118316161144e-09	1.65773554891842e-07
Efra.gene12003_i2_length708.p1	5-7day	intact	4.01787959079328	141.656304910097	72.837092250445	-5.14593985521767	0.887931766868952	-5.79542262956017	6.81493411506551e-09	1.65773554891842e-07
Efra.gene24801_i0_length603.p1	5-7day	intact	185.60573070449	6.69788497358559	96.1518078390379	4.80135597515109	0.828538117786213	5.79497294340534	6.83321965707335e-09	1.66098896583695e-07
Efra.gene7163_i0_length1584.p1	5-7day	intact	3.09150073585746	93.4857896453171	48.2886451905873	-4.91661253833773	0.848436663416929	-5.79490815323437	6.83585814273865e-09	1.66098896583695e-07
Efra.gene26104_i3_length351.p1	5-7day	intact	132.783706385453	6.00970292670044	69.3967046560767	4.46173138027489	0.770009854774868	5.79438217914678	6.85731437664636e-09	1.66528290193127e-07
Efra.gene18267_i3_length828.p1	5-7day	intact	9.23336804673114	156.134218120632	82.6837930836814	-4.07661134933117	0.70373128670801	-5.79285222403736	6.9200993593498e-09	1.67829701142856e-07
Efra.gene1090_i0_length3623.p1	5-7day	intact	31.772829278775	289.363024146176	160.567926712476	-3.18633578320222	0.55005109520463	-5.79279963439912	6.92226739644694e-09	1.67829701142856e-07
Efra.gene21269_i0_length708.p1	5-7day	intact	279.502509283769	7.00857518441359	143.255542234091	5.30853070244221	0.916401875007918	5.79279773123155	6.92234586797301e-09	1.67829701142856e-07
Efra.gene5065_i0_length1878.p1	5-7day	intact	30.9287187455217	270.024352897534	150.476535821528	-3.12561582559374	0.539817817170894	-5.79013090374569	7.0331588811936e-09	1.70422424784165e-07
Efra.gene18569_i0_length813.p1	5-7day	intact	68.9668178176942	519.905642733046	294.43623027537	-2.9142150018279	0.503343055413119	-5.7897192987714	7.0504150067462e-09	1.70746539326835e-07
Efra.gene2732_i0_length2457.p1	5-7day	intact	4.0041682038462	104.179163649755	54.0916659268008	-4.70564157059811	0.81279016628094	-5.78949126824403	7.05999267455288e-09	1.70884443152379e-07
Efra.gene115603_i0_length210.p1	5-7day	intact	137.933635635388	8.77112785622333	73.3523817458058	3.97363711046883	0.686474201583285	5.78847260582266	7.1029329570577e-09	1.71829280836925e-07
Efra.gene29164_i0_length504.p1	5-7day	intact	172.334776222553	6.69788497358559	89.5163305980692	4.69478642014195	0.81124711249827	5.78712250288837	7.16023621757087e-09	1.73120348636257e-07
Efra.gene12316_i0_length1143.p1	5-7day	intact	304.431192788636	30.6108660683683	167.521029428502	3.31240205537874	0.572522452073497	5.7856282201375	7.2241831731475e-09	1.74570541653587e-07
Efra.gene8068_i0_length1488.p1	5-7day	intact	5.29775677762035	106.655064490854	55.9764106342372	-4.32975932136494	0.748661692309986	-5.78333226588037	7.32352079087973e-09	1.7687387973758e-07
Efra.gene8196_i0_length1473.p1	5-7day	intact	58.9716075593922	448.837488011618	253.904547785505	-2.92840155945967	0.506364815811367	-5.78318530043875	7.32992448881664e-09	1.76931430173279e-07
Efra.gene20399_i0_length738.p1	5-7day	intact	10.1871696755611	137.240764436818	73.7139670561898	-3.75242267274958	0.649479722444012	-5.77758249115014	7.57815704129784e-09	1.8282303862131e-07
Efra.gene19883_i1_length447.p1	5-7day	intact	4.45364624436703	116.48409359158	60.4688699179737	-4.7137292077112	0.816025071005164	-5.77645145375855	7.6292501136247e-09	1.8395480657531e-07
Efra.gene31649_i0_length462.p1	5-7day	intact	1.32101134766832	96.9944256085151	49.1577184780917	-6.19297630893711	1.07227285085794	-5.77556011418366	7.66975101944731e-09	1.84821955857167e-07
Efra.gene4654_i0_length1956.p1	5-7day	intact	9.28821359451947	165.601300662179	87.4447571283494	-4.1555643674504	0.71951902237657	-5.77547533590506	7.67361406579048e-09	1.84821955857167e-07
Efra.gene10333_i0_length1281.p1	5-7day	intact	130.9232327461	947.439653741438	539.181443243769	-2.85553856921392	0.494469232847643	-5.77495702365322	7.69727289726958e-09	1.85290370115673e-07
Efra.gene7128_i2_length444.p1	5-7day	intact	13.7418598388865	168.699506028477	91.2206829336818	-3.61873635871497	0.626725329802476	-5.77403878004337	7.7393612084541e-09	1.86201667915153e-07
Efra.gene9357_i0_length1365.p1	5-7day	intact	1.32101134766832	109.610045761168	55.4655285544182	-6.36980871244736	1.10322105738348	-5.77382807354555	7.74905060178441e-09	1.86332908568809e-07
Efra.gene18570_i0_length813.p1	5-7day	intact	1.32101134766832	98.5304831786905	49.9257472631794	-6.21574440998563	1.07694784631508	-5.77162991806301	7.85083934843415e-09	1.88677408349807e-07
Efra.gene17599_i0_length858.p1	5-7day	intact	277.468949030151	5.49768373664196	141.483316383396	5.65776091296656	0.980305751298494	5.77142478810555	7.86040423731332e-09	1.88804163787519e-07
Efra.gene2291_i0_length1536.p1	5-7day	intact	11.9713704506973	151.324716430875	81.6480434407861	-3.66081453106006	0.63439095869221	-5.77059694956369	7.89912031822949e-09	1.89630600372815e-07
Efra.gene58527_i0_length291.p1	5-7day	intact	2.19254465481581	96.5830709080718	49.3878077814438	-5.45272745612721	0.945215510026565	-5.76876638003323	7.98539126377832e-09	1.91597141314777e-07
Efra.gene23346_i0_length642.p1	5-7day	intact	269.530003598613	1.09953674732839	135.31477017297	7.93779061086658	1.37636495617058	5.76721353975158	8.05929100539875e-09	1.93264872698401e-07
Efra.gene43_i0_length9225.p1	5-7day	intact	630.812257170592	88.1981316298879	359.50519440024	2.83793424919498	0.492338128787789	5.76419757734872	8.20472544450964e-09	1.96645282385731e-07
Efra.gene12643_i0_length1122.p1	5-7day	intact	134.83441897005	2.71109268471526	68.7727558273824	5.62415072048391	0.975872399162092	5.7632029815711	8.25324352289016e-09	1.97700450724692e-07
Efra.gene10469_i0_length1272.p1	5-7day	intact	1.32101134766832	139.977947347481	70.6494793475745	-6.72301336583696	1.16671647784833	-5.76233686031042	8.29572153389369e-09	1.98609864187953e-07
Efra.gene8671_i0_length1425.p1	5-7day	intact	691.595045063716	57.6375978063272	374.616321435022	3.58463471512344	0.622145238996164	5.76173293700241	8.32546602150278e-09	1.99213598047965e-07
Efra.gene3938_i0_length2121.p1	5-7day	intact	1.3347227346154	96.4233774316667	48.879050083141	-6.18044266049565	1.07276674802646	-5.7612175916765	8.35092982982357e-09	1.99714302299759e-07
Efra.gene16536_i0_length531.p1	5-7day	intact	537.342252058688	49.2187956637573	293.280523861223	3.44974502235848	0.598830210649589	5.76080658759069	8.37129227820642e-09	2.00092528739921e-07
Efra.gene12642_i0_length1122.p1	5-7day	intact	3.93561126911079	134.739697473316	69.3376543712134	-5.08961623355183	0.883551378834069	-5.76040777647596	8.39109678987738e-09	2.00457015820719e-07
Efra.gene9370_i0_length1362.p1	5-7day	intact	185.490044151448	11.431888296131	98.4609662237894	4.01563576028137	0.697226931347095	5.75943868450816	8.4394108284081e-09	2.01501809057662e-07
Efra.gene1273_i0_length3432.p1	5-7day	intact	51.3304808705381	379.88605988274	215.608270376639	-2.88770810852935	0.501539543112946	-5.75768779986116	8.52738774406512e-09	2.03491957857832e-07
Efra.gene17033_i1_length581.p1	5-7day	intact	135.878204850043	8.28427478856866	72.081239819306	4.03903590622265	0.701611814003239	5.75679574603629	8.57255309983211e-09	2.04458876208679e-07
Efra.gene11862_i0_length1170.p1	5-7day	intact	14.5996817590869	168.775004395689	91.6873430773877	-3.53116373270377	0.613403945837291	-5.7566694128186	8.57896821680505e-09	2.04501038684881e-07
Efra.gene9204_i0_length1377.p1	5-7day	intact	1.77048938818914	89.0624765335997	45.4164829608944	-5.65279497885279	0.982303390024355	-5.75463246514158	8.68304965200237e-09	2.06798304190934e-07
Efra.gene59574_i0_length288.p1	5-7day	intact	5536.89270178602	777.330844858348	3157.11177332219	2.8324625327224	0.492215828770608	5.7545132991699	8.68917650926953e-09	2.06798304190934e-07
Efra.gene11420_i2_length1203.p1	5-7day	intact	1.75677800124206	97.892633376613	49.8247056889275	-5.79305562692999	1.00669864841089	-5.75450819972245	8.68943878849735e-09	2.06798304190934e-07
Efra.gene1182_i1_length3525.p1	5-7day	intact	209.761858339572	1471.11706271433	840.439460526952	-2.81013213246876	0.488361161660272	-5.75420887876342	8.70484721700458e-09	2.07053025371389e-07
Efra.gene11663_i3_length564.p1	5-7day	intact	1.78420077513623	486.979873213622	244.382036994379	-8.0970774981021	1.40718361168432	-5.75410161891406	8.7103751960505e-09	2.07072582456513e-07
Efra.gene52077_i0_length312.p1	5-7day	intact	3.97674542995204	111.32226618817	57.6495058090611	-4.80636108413882	0.835406646325501	-5.75331918327366	8.75080389912304e-09	2.07921368670092e-07
Efra.gene2877_i0_length2448.p1	5-7day	intact	1.3347227346154	94.4091635358188	47.8719431352171	-6.15029233364385	1.06933567029185	-5.75150769258945	8.84510555793467e-09	2.10048583362848e-07
Efra.gene3941_i0_length2121.p1	5-7day	intact	1.78420077513623	96.3314096840337	49.057805229585	-5.76279365209099	1.00215796704067	-5.75038451184325	8.90407092349481e-09	2.11334809556346e-07
Efra.gene50107_i1_length321.p1	5-7day	intact	566.62599519668	7.54576049687588	287.085877846778	6.22412176964287	1.08301453269835	5.74703439494516	9.08222602387214e-09	2.15447047953892e-07
Efra.gene4995_i0_length1890.p1	5-7day	intact	422.601506028055	57.7634284183463	240.182467223201	2.87131975118431	0.499664600397537	5.74649424614003	9.1112729941171e-09	2.16019642690263e-07
Efra.gene20221_i0_length744.p1	5-7day	intact	1363.30547654707	12.9176136214988	688.111545084287	6.71793427420517	1.16931251168588	5.7452000274242	9.1812386340812e-09	2.17561241170764e-07
Efra.gene13151_i0_length1093.p1	5-7day	intact	27.2917602605138	303.748969609078	165.520364934796	-3.47499766530396	0.605112060615204	-5.74273410080606	9.31599540011908e-09	2.20635662856211e-07
Efra.gene5225_i2_length1848.p1	5-7day	intact	19.9248613106014	198.755793300419	109.34032730551	-3.3184510514959	0.577943599339688	-5.74182507650797	9.36615473786590e-09	2.21704288910732e-07
Efra.gene14804_i0_length999.p1	5-7day	intact	1.32101134766832	114.344049083714	57.8325302156909	-6.4309443737725	1.12016868176371	-5.7410499672665	9.40913201652523e-09	2.22601852287729e-07
Efra.gene14729_i1_length288.p1	5-7day	intact	0.885244694094572	142.403515943772	71.6443803189331	-7.33037548587717	1.27707248506567	-5.73998388627113	9.46855600598047e-09	2.23887339326795e-07
Efra.gene3528_i0_length2235.p1	5-7day	intact	11.4670468623882	151.971262974935	81.7191549186614	-3.72676234843761	0.649489659703214	-5.73798565190486	9.58092304883522e-09	2.26422630419412e-07
Efra.gene2811_i0_length2475.p1	5-7day	intact	495.235702833384	44.3589617291928	269.797332281289	3.48251501876933	0.606966403781345	5.73757459568368	9.6041982636345e-09	2.26850853673093e-07
Efra.gene14037_i2_length360.p1	5-7day	intact	124.156637093126	2.73625880711907	63.4464479501227	5.49988705373104	0.958629443389339	5.7372398601545	9.62319256981899e-09	2.27177556782358e-07
Efra.gene8389_i0_length1454.p1	5-7day	intact	966.768197016238	89.3063651191986	528.037281067718	3.43544515260708	0.598813235076892	5.73708954874043	9.63173374876528e-09	2.27257271785881e-07
Efra.gene33518_i1_length438.p1	5-7day	intact	260.165960355175	29.7126583002704	144.939309327723	3.1307433975389	0.545746216619103	5.73662867868118	9.6579678300695e-09	2.27645674371075e-07
Efra.gene16167_i0_length930.p1	5-7day	intact	9.21965665978406	270.387223560255	139.80344011002	-4.87160862008616	0.849212567951656	-5.7366186087386	9.6585418155349e-09	2.27645674371075e-07
Efra.gene11848_i0_length1170.p1	5-7day	intact	334.948569925745	40.7835241407657	187.866047033256	3.03867432441357	0.529878428451275	5.73466320056656	9.77063048255082e-09	2.30164252545057e-07
Efra.gene20008_i0_length753.p1	5-7day	intact	301.504228696144	33.5987860995255	167.551507397835	3.16633256433284	0.552405754606129	5.73189641478386	9.93139203917183e-09	2.33826096999314e-07
Efra.gene19761_i2_length765.p1	5-7day	intact	121.580173603792	3.24827799717756	62.4142258004849	5.21312457025455	0.909652228667352	5.73089847522478	9.99000494469054e-09	2.35080308869606e-07
Efra.gene18207_i0_length588.p1	5-7day	intact	1.32101134766832	92.8982720880472	47.1096417178578	-6.13048339779261	1.07013455382361	-5.72870334472268	1.01201192245495e-08	2.38007029104782e-07
Efra.gene39404_i0_length378.p1	5-7day	intact	158.560775409024	4.44847923412119	81.5046273215725	5.16369374274018	0.901385556972044	5.72861823977542	1.01251967658429e-08	2.38007029104782e-07
Efra.gene32199_i0_length453.p1	5-7day	intact	107.657068005861	780.956614691582	444.306841348722	-2.85851284364893	0.499226677918814	-5.72588158863135	1.02897976370017e-08	2.41747066320673e-07
Efra.gene14674_i0_length1005.p1	5-7day	intact	0.885244694094572	122.703822239494	61.7945334667941	-7.11555343803642	1.24285638035667	-5.72516145107164	1.03335420457167e-08	2.42645242358441e-07
Efra.gene31193_i0_length309.p1	5-7day	intact	126.335470360995	1.66188818219449	63.9986792715948	6.25669268953595	1.09310222815628	5.72379465376172	1.0417065104265e-08	2.44476017518975e-07
Efra.gene33093_i0_length441.p1	5-7day	intact	3.51355600248413	132.784512564258	68.1490342833711	-5.23519710035124	0.914756374144215	-5.72305069232115	1.04628029274706e-08	2.45418539456513e-07
Efra.gene14059_i0_length852.p1	5-7day	intact	20311.685142273	131436.44635017	75874.0657462215	-2.69398306886901	0.470790110596833	-5.72225925785438	1.05116735833273e-08	2.4643350258963e-07
Efra.gene8714_i0_length1422.p1	5-7day	intact	1.3347227346154	130.845797035622	66.0902598851185	-6.62095837459471	1.15740268081391	-5.72053139702313	1.06191402062775e-08	2.48820365088943e-07
Efra.gene36975_i0_length399.p1	5-7day	intact	2.6694454692308	92.5372496324116	47.6033475508212	-5.11996876527335	0.895553857945382	-5.71709754790159	1.08358918936751e-08	2.53764016439212e-07
Efra.gene17127_i3_length492.p1	5-7day	intact	653.868919336473	12036.408253177	6345.13858625674	-4.20218834855165	0.735152669851291	-5.71607574981899	1.09012158155272e-08	2.55158032311946e-07
Efra.gene2892_i0_length2445.p1	5-7day	intact	26.217553877893	264.963189983739	145.590371930816	-3.33830501165613	0.584076510537784	-5.71552690688144	1.09364613733664e-08	2.55846914552694e-07
Efra.gene3478_i0_length2250.p1	5-7day	intact	103.367958404859	2.19907349465678	52.7835159497578	5.55538673058618	0.972045577793126	5.71515045950705	1.09607000489504e-08	2.56277707201919e-07
Efra.gene4238_i0_length2055.p1	5-7day	intact	8.30698919179533	349.185074273825	178.74603173281	-5.38978335468156	0.943344917279477	-5.7134810989656	1.10688173102739e-08	2.58668208667707e-07
Efra.gene94668_i0_length229.p1	5-7day	intact	104.472585290107	3.83579555444747	54.154190422277	4.76502497599291	0.834044615484918	5.71315357419159	1.10901509584016e-08	2.59029194678081e-07
Efra.gene60640_i0_length285.p1	5-7day	intact	117.205797952375	3.3489424867928	60.2773702195838	5.14275392779484	0.900419974181088	5.71150582534785	1.11980863457091e-08	2.61411454406675e-07
Efra.gene809_i0_length4033.p1	5-7day	intact	405.394940277007	39.2813294349764	222.338134855992	3.3658466407897	0.589433460195635	5.71030806373389	1.12771854699134e-08	2.63118382512233e-07
Efra.gene21308_i2_length432.p1	5-7day	intact	0.885244694094572	240.641626499142	120.763435596618	-8.08707470767035	1.41627838058614	-5.71008836858997	1.12917527556389e-08	2.63318647726091e-07
Efra.gene7600_i0_length1533.p1	5-7day	intact	413.518963237742	41.5220384324585	227.5205008351	3.31763455214039	0.581149595504553	5.70874449161413	1.13812598221806e-08	2.65155344808543e-07
Efra.gene96427_i0_length228.p1	5-7day	intact	126.417738682678	3.29861024198518	64.8581744623313	5.26038909372797	0.921464799507262	5.70872495242453	1.13825662745054e-08	2.65155344808543e-07
Efra.gene47_i0_length8943.p1	5-7day	intact	51.7799589110589	397.722536425593	224.751247668326	-2.94141621947092	0.515330373726379	-5.70782622068518	1.1442816105859e-08	2.66417820064666e-07
Efra.gene14527_i0_length1014.p1	5-7day	intact	10.6914932638703	181.641361668837	96.1664274663535	-4.08915077528573	0.716665703599373	-5.70579944700636	1.15798281362544e-08	2.69465233901501e-07
Efra.gene430_i0_length3504.p1	5-7day	intact	7.99462502074531	126.681917786382	67.3382714035635	-3.98822265369647	0.699185010799425	-5.70410205038073	1.16957993994653e-08	2.7202006171991e-07
Efra.gene9765_i22_length1332.p1	5-7day	intact	269.752826733797	27.0770639827666	148.414945358282	3.31833619043628	0.58215112007986	5.70012849924788	1.19717152968992e-08	2.78290205982437e-07
Efra.gene12516_i0_length1131.p1	5-7day	intact	9.30192498146655	128.771630049441	69.0367775154537	-3.79155578814771	0.665317913323344	-5.69886322346023	1.20608938130304e-08	2.8021519078595e-07
Efra.gene45502_i0_length342.p1	5-7day	intact	10.1049013538786	217.295997167035	113.700449260457	-4.42352566022929	0.776505381060493	-5.69670960191927	1.22141707644987e-08	2.83626580644328e-07
Efra.gene1830_i1_length1017.p1	5-7day	intact	1.78420077513623	93.0831316868562	47.4336662309962	-5.71328019293899	1.00310078544873	-5.69561929949363	1.22924894668562e-08	2.85294676423808e-07
Efra.gene34534_i0_length423.p1	5-7day	intact	194.417043484595	12.5314250434594	103.474234264027	3.95149269988639	0.694044618647734	5.69342747384948	1.24514120680133e-08	2.88830752051058e-07
Efra.gene16225_i0_length924.p1	5-7day	intact	2.62831130838955	133.758218699567	68.1932650039785	-5.66205216366409	0.994507027690341	-5.69332544267056	1.24588584622004e-08	2.8885121589603e-07
Efra.gene47420_i0_length333.p1	5-7day	intact	107.468106317335	2.71109268471526	55.0895995010249	5.29629606444312	0.930351787745215	5.69278861416404	1.24981083704594e-08	2.89476726021507e-07
Efra.gene6753_i0_length1632.p1	5-7day	intact	8.93471526262821	186.367592352943	97.6511538077855	-4.38675482613391	0.770582653641809	-5.69277650541691	1.24989950786488e-08	2.89476726021507e-07
Efra.gene19055_i3_length734.p1	5-7day	intact	4642.64139932841	750.621651866113	2696.63152559726	2.62885027575171	0.461878305951437	5.69165133299878	1.25816573076154e-08	2.91237900139037e-07
Efra.gene18128_i0_length834.p1	5-7day	intact	3.49984461553704	415.418940993187	209.459392804362	-6.88594838120807	1.21014660909069	-5.69017698308656	1.26907766868305e-08	2.93609325618974e-07
Efra.gene12116_i0_length1155.p1	5-7day	intact	2.19254465481581	92.9486043328548	47.5705744938353	-5.39727272930876	0.948763161717026	-5.68874609290376	1.27975584996812e-08	2.95924206106133e-07
Efra.gene42949_i0_length354.p1	5-7day	intact	211.442363476598	14.9318275173466	113.187095496972	3.82638402649273	0.672752400242229	5.68765570381467	1.28795155966472e-08	2.97662922434278e-07
Efra.gene18113_i1_length805.p1	5-7day	intact	288.456097349391	1.09953674732839	144.77781704836	8.03593060627644	1.41323934695585	5.6861780869504	1.29913921443954e-08	3.000909290929e-07
Efra.gene6574_i0_length1653.p1	5-7day	intact	0.885244694094572	117.843988304929	59.3646164995119	-7.05724871667826	1.24119502118257	-5.68585000442102	1.30163604357156e-08	3.00509928968116e-07
Efra.gene68506_i0_length267.p1	5-7day	intact	107.333990176597	3.86096167685128	55.5974759267239	4.80010408324396	0.844402256050904	5.68461778595081	1.31105538647341e-08	3.02525858554671e-07
Efra.gene31780_i0_length460.p1	5-7day	intact	127.217717326357	7.69675723129874	67.4572372788277	4.04715147293285	0.712064607612539	5.68368576343435	1.31822392298032e-08	3.04020573935146e-07
Efra.gene58607_i0_length291.p1	5-7day	intact	32.9704381439196	1012.34564040475	522.658039274336	-4.93963005361167	0.869128100990979	-5.68343153095557	1.32018592201229e-08	3.04313574186636e-07
Efra.gene59145_i0_length291.p1	5-7day	intact	107.766759101437	1.63672205979068	54.7017405806141	6.03316623750342	1.06215283962986	5.68013002686683	1.34592384065266e-08	3.10083940754344e-07
Efra.gene9766_i0_length1332.p1	5-7day	intact	4.42622347047286	99.2351346059972	51.830679038235	-4.48661856526973	0.789904298364962	-5.67995208350767	1.34732481261133e-08	3.10244275531916e-07
Efra.gene5841_i0_length1749.p1	5-7day	intact	3.07778934891038	94.073307202587	48.5755482757487	-4.92840223407779	0.867715544869195	-5.67974408574267	1.34896420285639e-08	3.10459313715965e-07
Efra.gene7647_i0_length1530.p1	5-7day	intact	187.054862735431	5.93420455948901	96.4945336474598	4.96760954390419	0.874839535917142	5.67830938126999	1.36032511423741e-08	3.12910331034517e-07
Efra.gene7024_i1_length1602.p1	5-7day	intact	1.32101134766832	92.0252304423531	46.6731208950107	-6.11672538759285	1.07777679669654	-5.67531738142909	1.3843175346023e-08	3.18262846356528e-07
Efra.gene11203_i0_length1218.p1	5-7day	intact	2.62831130838955	101.459374223058	52.0438427657237	-5.26186488448775	0.927167537023671	-5.67520396732076	1.38523502612714e-08	3.1830747827519e-07
Efra.gene5093_i0_length1872.p1	5-7day	intact	3756.58684697337	672.975518351766	2214.78118266257	2.48078832153893	0.437228941194504	5.67388863774994	1.39591895917955e-08	3.20595082879628e-07
Efra.gene22036_i0_length303.p1	5-7day	intact	0.885244694094572	104.531489363409	52.7083670287516	-6.88383429706747	1.21344144851382	-5.67298430880086	1.4033108801485e-08	3.22124632081661e-07
Efra.gene24324_i3_length615.p1	5-7day	intact	1.75677800124206	88.9366459215807	45.3467119614114	-5.65428041352686	0.996791437725878	-5.67248092181327	1.40744198963818e-08	3.22904469822932e-07
Efra.gene3663_i1_length789.p1	5-7day	intact	2.20625604176289	86.4017160936921	44.3039860677275	-5.28855158120194	0.932366135153629	-5.67218325698898	1.40989036984052e-08	3.23297633321847e-07
Efra.gene58575_i0_length291.p1	5-7day	intact	112.806997255796	3.24827799717756	58.0276376264868	5.10501278996151	0.90003692611042	5.67200371658441	1.41136914207243e-08	3.23468165248724e-07
Efra.gene65285_i0_length276.p1	5-7day	intact	1.32101134766832	112.64737393359	56.9841926406291	-6.40848591831663	1.13008462398844	-5.67080179862901	1.42130753395086e-08	3.25576349422039e-07
Efra.gene5883_i0_length1741.p1	5-7day	intact	1.32101134766832	103.600342834468	52.460677091068	-6.28851084807228	1.10905292520357	-5.67016298786465	1.42661735228746e-08	3.26622632518509e-07
Efra.gene23860_i1_length627.p1	5-7day	intact	1054.49568551075	91.0679936874653	572.781839599107	3.53441672637987	0.623356373701946	5.66997768128994	1.42816122957496e-08	3.26806067323018e-07
Efra.gene3015_i1_length2409.p1	5-7day	intact	5.28404539067327	118.254418901829	61.7692321462513	-4.48062051660481	0.790544290864045	-5.66776658611702	1.446708600426e-08	3.30878197781422e-07
Efra.gene1120_i0_length3597.p1	5-7day	intact	19.4068263353452	216.726797197273	118.066811766309	-3.480349104318	0.61422002879236	-5.66629048414595	1.45922063337299e-08	3.33566466238675e-07
Efra.gene25302_i0_length588.p1	5-7day	intact	7.51772420633032	114.813508667404	61.165616436867	-3.93247092999248	0.694047681154604	-5.6659953440814	1.46173493857153e-08	3.33967727086716e-07
Efra.gene5296_i0_length1836.p1	5-7day	intact	469.775272966314	51.8543899812611	260.814831473787	3.18011025197244	0.561399477713058	5.66461206007366	1.47357536020794e-08	3.36498236380852e-07
Efra.gene53_i0_length8718.p1	5-7day	intact	60.6186944650576	434.183411944257	247.401053204657	-2.84052716593455	0.50148298903301	-5.66425427792042	1.47665298154605e-08	3.37026129667803e-07
Efra.gene72225_i0_length261.p1	5-7day	intact	0.885244694094572	113.369418844861	57.1273317694779	-7.000635587639	1.23640710868477	-5.66207969726568	1.49549333806089e-08	3.41052297937e-07
Efra.gene19263_i0_length783.p1	5-7day	intact	105.615348607463	1.63672205979068	53.6260353336268	6.0040287747262	1.06040036077612	5.66203954356617	1.49584341200438e-08	3.41052297937e-07
Efra.gene36462_i0_length405.p1	5-7day	intact	1.77048938818914	87.0898981405772	44.4301937643832	-5.6202743900632	0.993172945464515	-5.65890806402761	1.52339129861088e-08	3.47153343884376e-07
Efra.gene21047_i0_length714.p1	5-7day	intact	3.49984461553704	76549.570421611	38276.5351331133	-14.4154356426704	2.54748615141394	-5.65869048382043	1.52532357177179e-08	3.47413760104792e-07
Efra.gene21225_i0_length708.p1	5-7day	intact	2.20625604176289	86.6117418149049	44.4089989283339	-5.29238493199997	0.935304651882874	-5.65846103870627	1.52736379291252e-08	3.47698480824224e-07
Efra.gene32627_i1_length419.p1	5-7day	intact	110.803414289507	2.7865910519267	56.7950026707166	5.32653421289718	0.941693671872168	5.65633429638278	1.54640132557103e-08	3.51850278854331e-07
Efra.gene34928_i0_length420.p1	5-7day	intact	170.148227025203	9.257980923878	89.7031039745404	4.19503537109405	0.74202283131161	5.65351252559014	1.57201649944287e-08	3.5749361261749e-07
Efra.gene3247_i0_length2313.p1	5-7day	intact	78.3784338947374	518.469325548942	298.42387972184	-2.72580793917561	0.482250419472297	-5.65226660073894	1.5834573381101e-08	3.59909383813001e-07
Efra.gene7598_i3_length552.p1	5-7day	intact	177.922192598078	3.29861024198518	90.6104014200314	5.75382657184725	1.01802619524725	5.65194353417383	1.58643711010574e-08	3.60400508998932e-07
Efra.gene23760_i0_length630.p1	5-7day	intact	175.13062190304	13.2699393351521	94.2002806190962	3.72511700062753	0.65930032054943	5.65010646062358	1.60348498956769e-08	3.6408541527831e-07
Efra.gene1601_i0_length3138.p1	5-7day	intact	1.78420077513623	88.8611475543693	45.3226741647527	-5.64623547196176	0.999451055704459	-5.64933664308557	1.61068161043732e-08	3.65530859131944e-07
Efra.gene15338_i0_length969.p1	5-7day	intact	261.28429862737	30.1491791231174	145.716738875244	3.11462419660789	0.551377538903413	5.64880499630489	1.61567000055581e-08	3.66473931466277e-07
Efra.gene12839_i2_length1110.p1	5-7day	intact	740.064564263062	102.122390147539	421.093477205301	2.85790452463334	0.505972057302197	5.64834457434559	1.62000221662103e-08	3.67267272231797e-07
Efra.gene6385_i0_length1677.p1	5-7day	intact	5.78836897898242	114.225991110134	60.0071800445581	-4.30651338958823	0.762468119744249	-5.64812256154755	1.62209521566315e-08	3.67552409217514e-07
Efra.gene62297_i0_length282.p1	5-7day	intact	0.885244694094572	155.019136096425	77.9521903952597	-7.45281425767223	1.31963316612102	-5.64764091189016	1.62664494321697e-08	3.68393639121563e-07
Efra.gene6538_i0_length1656.p1	5-7day	intact	27.2232033257784	391.587002886873	209.405103106326	-3.84494721721904	0.680994098344822	-5.64608008581031	1.64147403628866e-08	3.71560820436452e-07
Efra.gene88162_i0_length237.p1	5-7day	intact	153.243311786991	11.4822205409386	82.3627661639646	3.73563131701208	0.661685061114417	5.64563345395844	1.64574150009149e-08	3.72335264627382e-07
Efra.gene10052_i0_length1308.p1	5-7day	intact	140.022484652093	7.15957191883645	73.5910282854648	4.29087614918964	0.76025945549233	5.64396288423792	1.66179913631475e-08	3.75774970166465e-07
Efra.gene13650_i0_length1062.p1	5-7day	intact	211.296256420928	1500.92484088296	856.110548651944	-2.82833537687682	0.501246035417147	-5.64260897250394	1.67492456796964e-08	3.78548437025865e-07
Efra.gene18552_i0_length815.p1	5-7day	intact	0.885244694094572	131.021959892448	65.9536022932715	-7.21022325598243	1.27805565572621	-5.64155655012182	1.68519671858079e-08	3.80674519529923e-07
Efra.gene90600_i0_length234.p1	5-7day	intact	3.96303404300495	96.8850643769175	50.4240492099613	-4.60773000050498	0.816889899304762	-5.64057653843746	1.69481710047328e-08	3.82651265722043e-07
Efra.gene2482_i0_length2622.p1	5-7day	intact	2.64202269533664	96.6672660172655	49.6546443563011	-5.18952556368404	0.92013582409332	-5.63995600192795	1.70093621407173e-08	3.83835882892372e-07
Efra.gene8567_i0_length1437.p1	5-7day	intact	8.4715258351603	149.637662126277	79.0545939807184	-4.14633646578663	0.735272892109783	-5.63918037817113	1.70861481801585e-08	3.85371022306353e-07
Efra.gene25899_i0_length573.p1	5-7day	intact	194.534450509653	18.7424569493903	106.638453729521	3.3770447376397	0.598925478723785	5.63850572000317	1.71532123867624e-08	3.86608250099733e-07
Efra.gene13231_i0_length1089.p1	5-7day	intact	1.32101134766832	103.55001058966	52.4355109686642	-6.28786321695658	1.1151754668548	-5.63845188837472	1.71585745033356e-08	3.86608250099733e-07
Efra.gene11_i0_length13314.p1	5-7day	intact	103.42580168138	747.962739633291	425.694270657336	-2.85469440909152	0.506622501823088	-5.63475644847764	1.75305910438353e-08	3.94788192575705e-07
Efra.gene5909_i0_length1650.p1	5-7day	intact	1.78420077513623	277.430585712598	139.607393243867	-7.28632546981928	1.29360005438072	-5.63259520989075	1.77517784358094e-08	3.99564837999671e-07
Efra.gene9085_i0_length1389.p1	5-7day	intact	18.0035466659944	275.790167238635	146.896856952315	-3.93497915575106	0.698725012435327	-5.63165635367216	1.78487058381057e-08	4.01541130725973e-07
Efra.gene18563_i1_length813.p1	5-7day	intact	0.885244694094572	119.304547507893	60.0948961009939	-7.07505845974404	1.25647429291404	-5.63088198433048	1.79290382111688e-08	4.03142257253077e-07
Efra.gene33118_i0_length441.p1	5-7day	intact	12.2837346217474	218.824282098772	115.554008360259	-4.15179618698656	0.737358787729406	-5.63063227302334	1.79550178171053e-08	4.03520226774209e-07
Efra.gene1757_i1_length3015.p1	5-7day	intact	903.024140368665	5115.30900295187	3009.16657166027	-2.50200743803119	0.444436769687324	-5.62961394888961	1.80613418088555e-08	4.05702544643634e-07
Efra.gene15375_i0_length969.p1	5-7day	intact	0.885244694094572	387.468835364726	194.17704002941	-8.77384285125053	1.5588110911617	-5.62854787279698	1.81733066262676e-08	4.08009277950142e-07
Efra.gene2977_i5_length2424.p1	5-7day	intact	2.23367881565705	158.141583481583	80.1876311486202	-6.15309746591423	1.09322771111288	-5.62837678131164	1.81913381866048e-08	4.08205836595287e-07
Efra.gene7504_i0_length1545.p1	5-7day	intact	2.20625604176289	86.552712828115	44.3794844349389	-5.29096708933806	0.940196150208006	-5.62751409710357	1.82825225951759e-08	4.10042876798226e-07
Efra.gene75153_i0_length255.p1	5-7day	intact	0.885244694094572	133.12036889749	67.0028067957922	-7.233145782678	1.28579734159927	-5.62541665678156	1.85060740234776e-08	4.1484527831335e-07
Efra.gene106604_i0_length217.p1	5-7day	intact	124.726519887438	1.09953674732839	62.9130283173832	6.82619745679599	1.21424129883568	5.62178000644643	1.88999851366639e-08	4.23459748448961e-07
Efra.gene12766_i0_length1116.p1	5-7day	intact	23.7782042580297	252.968950252742	138.373577255386	-3.40984334380984	0.606799449517241	-5.61939096438314	1.91631770922412e-08	4.29138139830526e-07
Efra.gene3752_i0_length2169.p1	5-7day	intact	2.20625604176289	119.464240984298	60.8352485130306	-5.75697689983505	1.02480471434064	-5.61763311514341	1.93591018483929e-08	4.33297469838449e-07
Efra.gene3060_i0_length2388.p1	5-7day	intact	4.87570151099369	104.93414732187	54.9049244164317	-4.42849146657154	0.788331713565358	-5.61754828629559	1.93686056534003e-08	4.33297469838449e-07
Efra.gene9968_i4_length1245.p1	5-7day	intact	216.994641148747	15.5445111970203	116.269576172884	3.80727450214066	0.678482051717286	5.61145942255095	2.00627336352434e-08	4.48597830734374e-07
Efra.gene612_i0_length4419.p1	5-7day	intact	2417.95730589782	54.1541279655331	1236.05571693168	5.48093110238202	0.976763677208192	5.61131748679245	2.00791989097299e-08	4.48737972993273e-07
Efra.gene13803_i0_length1053.p1	5-7day	intact	1.75677800124206	129.645595798678	65.70118689996	-6.19940354363415	1.10508522501529	-5.60988727683729	2.0245844408426e-08	4.52232557029632e-07
Efra.gene67708_i0_length249.p1	5-7day	intact	38.9781893140553	299.913174054631	169.445681684343	-2.94395965793379	0.524907785730334	-5.6085273222566	2.04055488504805e-08	4.55568630957151e-07
Efra.gene8394_i0_length1452.p1	5-7day	intact	713.860721772117	83.0189107425132	398.439816257315	3.10502345554199	0.553814952649463	5.60660820132697	2.06330006366131e-08	4.60413062887181e-07
Efra.gene41002_i0_length367.p1	5-7day	intact	1.3347227346154	89.9016553149078	45.6181890247616	-6.0792503287783	1.08485541549838	-5.60374243602364	2.09772358393439e-08	4.67857215344393e-07
Efra.gene17469_i0_length864.p1	5-7day	intact	3.11892350975163	93.1837961764714	48.1513598431115	-4.90670847044916	0.875630903052236	-5.60362642906454	2.09912873483711e-08	4.67933438945148e-07
Efra.gene12442_i1_length459.p1	5-7day	intact	167.085869535255	7.72192335370255	87.4038964444788	4.43779533894548	0.791969062873444	5.60349582702657	2.10071176414917e-08	4.68049217567697e-07
Efra.gene12480_i0_length1132.p1	5-7day	intact	0.885244694094572	166.85960678237	83.8724257382322	-7.55819458083676	1.34947722358809	-5.60083152847922	2.13325990517222e-08	4.75060571190275e-07
Efra.gene20716_i0_length729.p1	5-7day	intact	401.328210595891	57.6627639287311	229.495487262311	2.79895002908418	0.499781221592681	5.60035052970699	2.13918791878914e-08	4.76139732819409e-07
Efra.gene28428_i0_length516.p1	5-7day	intact	2.21996742870997	83.6151250417654	42.9175462352377	-5.23818524735244	0.935387256625662	-5.60001775761709	2.1432984853646e-08	4.76813481041375e-07
Efra.gene22909_i0_length657.p1	5-7day	intact	9.32934775536071	206.95772118688	108.14353447112	-4.47327747153792	0.799360188509072	-5.59607237868734	2.19262194282031e-08	4.87539848266119e-07
Efra.gene16640_i0_length906.p1	5-7day	intact	152.867108881954	1.09953674732839	76.983322814641	7.12003710189114	1.27253975459364	5.59513922939469	2.20444791632012e-08	4.89921849039144e-07
Efra.gene46616_i0_length336.p1	5-7day	intact	13.7829939997277	169.589017054593	91.6860055271602	-3.62304381296371	0.647827016487438	-5.59260994178369	2.23681424720779e-08	4.96864079425198e-07
Efra.gene31350_i1_length210.p1	5-7day	intact	3.96303404300495	113.907528260866	58.9352811519357	-4.84215865058278	0.866201867560252	-5.59010414537806	2.26933463225561e-08	5.03833507355076e-07
Efra.gene24793_i0_length603.p1	5-7day	intact	6.70103644697116	168.020020723574	87.3605285852727	-4.65292531588868	0.832430556674051	-5.58956573444312	2.27638182424519e-08	5.0514324656624e-07
Efra.gene8309_i2_length1464.p1	5-7day	intact	6.61876812528867	179.08311392563	92.8509410254595	-4.75696980729736	0.851308385274026	-5.58783384444892	2.29919467018934e-08	5.09948398523245e-07
Efra.gene24551_i0_length607.p1	5-7day	intact	6.21042424560909	146.314809865431	76.2626170555198	-4.55997697530485	0.816148969108673	-5.58718707968823	2.30777078250584e-08	5.11592672611522e-07
Efra.gene11192_i0_length1218.p1	5-7day	intact	33.0252836917079	331.078618919426	182.051951305567	-3.32455341932174	0.595067927953651	-5.58684691805586	2.3122937833591e-08	5.12305810225646e-07
Efra.gene2211_i0_length2751.p1	5-7day	intact	13.7418598388865	166.172348839028	89.9571043389571	-3.596475794417	0.643748663166069	-5.58677011728289	2.31331616425407e-08	5.12305810225646e-07
Efra.gene37243_i0_length396.p1	5-7day	intact	161.141957099106	13.1189426007293	87.1304498499178	3.61596420017477	0.647386498971874	5.58547978049797	2.33055903507487e-08	5.15864787622911e-07
Efra.gene5530_i0_length1797.p1	5-7day	intact	3.55469016332537	163.001417416148	83.2780537897365	-5.52191696806475	0.989097836330981	-5.58278136422589	2.36702234176931e-08	5.2367245413382e-07
Efra.gene15683_i0_length951.p1	5-7day	intact	96.2204416460996	709.740235546361	402.98033859623	-2.88315347561452	0.516508506721007	-5.58200579099438	2.37760459368369e-08	5.25749309248529e-07
Efra.gene17847_i0_length846.p1	5-7day	intact	21.6130823771081	214.393196348615	118.003139362861	-3.30935941035783	0.592968231236787	-5.58100625973724	2.39131036541213e-08	5.28514421494704e-07
Efra.gene33829_i0_length432.p1	5-7day	intact	4.83456735015244	175.966590971825	90.4005791609887	-5.18181386688568	0.928527856000455	-5.5806768029619	2.39584472252559e-08	5.29239330269038e-07
Efra.gene17242_i0_length876.p1	5-7day	intact	217.115045902538	18.2807700041394	117.697907953339	3.57321349609507	0.640292764919985	5.58059327211296	2.39699569408734e-08	5.29239330269038e-07
Efra.gene2775_i0_length2493.p1	5-7day	intact	29.7996668151125	328.4585698788	179.129118346956	-3.46331020350311	0.620690431705259	-5.5797705693451	2.40836042530009e-08	5.31481906494007e-07
Efra.gene19019_i0_length795.p1	5-7day	intact	105.985556055034	2.7865910519267	54.3860735534804	5.26214561265547	0.943124426943544	5.57948183964327	2.41236129150429e-08	5.32097976297518e-07
Efra.gene3518_i0_length2238.p1	5-7day	intact	118.702059601622	1281.64718877082	700.174624186223	-3.43248243872575	0.615225043767471	-5.57923067907991	2.41584681583461e-08	5.32599816052036e-07
Efra.gene32403_i0_length450.p1	5-7day	intact	99.3530765427983	3.29861024198518	51.3258433923918	4.91295918712177	0.880736068400351	5.57824229459003	2.42961081910457e-08	5.35366021451565e-07
Efra.gene2150_i1_length2691.p1	5-7day	intact	4.0041682038462	119.781779730023	61.8929739669344	-4.90590410084698	0.879546752736751	-5.57776387165552	2.43630052789009e-08	5.36571413559938e-07
Efra.gene15781_i0_length948.p1	5-7day	intact	182.308559164426	15.8803675302522	99.0944633473393	3.51942505026296	0.630987615071984	5.57764521235723	2.43796248601114e-08	5.36668840592467e-07
Efra.gene8552_i0_length1437.p1	5-7day	intact	2341.10672663332	339.405453314363	1340.25608997384	2.7859024724912	0.499548808549432	5.57683738768346	2.44930626762851e-08	5.38694021898155e-07
Efra.gene82330_i0_length246.p1	5-7day	intact	3.52726738943121	153.824859290834	78.6760633401328	-5.44388443413151	0.976163581031081	-5.576815750882	2.44961080315019e-08	5.38694021898155e-07
Efra.gene114027_i0_length210.p1	5-7day	intact	135.13007402542	9.38381153589705	72.2569427806583	3.85067005936889	0.690510031738982	5.57655918433416	2.45322475083342e-08	5.39219290387982e-07
Efra.gene6394_i0_length1676.p1	5-7day	intact	596.523805407737	85.4618728227689	340.992839115253	2.80275817344059	0.502694814745846	5.57546664740835	2.46867203669817e-08	5.42343705955398e-07
[truncated: 43,192 more rows]
